# Supplementary material for: Origin and adaptation to high altitude of Tibetan semi-wild wheat
Source: Nat Commun. 2020 Oct 8;11:5085. doi: 10.1038/s41467-020-18738-5 (PMC7545183; doi:10.1038/s41467-020-18738-5)
Supplement: Supplementary file 3 — Supplementary Data 1 [file 41467_2020_18738_MOESM3_ESM.xlsx]

## Sheet: CS-specific retained genes
Supplementary Data 1. List of CS-specific retained genes and annotations
	Gene-ID	Chr	Start	End	Strand	Blast-Hit-Accession	Human-Readable-Description	Pfam-IDs-(Description)	Interpro-IDs-(Description)	GO-IDs-(Description)-via-Interpro
	TraesCS1A02G009320	chr1A	5521573	5527792	-
	TraesCS1A02G009400	chr1A	5645211	5650510	-	tr|C1K3M2|C1K3M2_WHEAT	Pm3-like disease resistance protein	PF00931: NB-ARC domain	IPR002182: NB-ARC; IPR011991: Winged helix-turn-helix DNA-binding domain; IPR027417: P-loop containing nucleoside triphosphate hydrolase; IPR032675: Leucine-rich repeat domain, L domain-like	GO:0043531 MF: ADP binding
	TraesCS1A02G009500	chr1A	5871427	5874711	+	tr|B9RVA8|B9RVA8_RICCO	Receptor-kinase, putative	PF08263: Leucine rich repeat N-terminal domain; PF13855: Leucine rich repeat; PF00069: Protein kinase domain	IPR000719: Protein kinase domain; IPR001611: Leucine-rich repeat; IPR003591: Leucine-rich repeat, typical subtype; IPR008271: Serine/threonine-protein kinase, active site; IPR011009: Protein kinase-like domain; IPR013210: Leucine-rich repeat-containing N-terminal, plant-type; IPR017441: Protein kinase, ATP binding site; IPR032675: Leucine-rich repeat domain, L domain-like	GO:0004672 MF: protein kinase activity;GO:0005515 MF: protein binding;GO:0005524 MF: ATP binding;GO:0006468 BP: protein phosphorylation
	TraesCS1A02G009600	chr1A	6007940	6012646	-	tr|C1K3M2|C1K3M2_WHEAT	Pm3-like disease resistance protein	PF00931: NB-ARC domain	IPR002182: NB-ARC; IPR011991: Winged helix-turn-helix DNA-binding domain; IPR027417: P-loop containing nucleoside triphosphate hydrolase; IPR032675: Leucine-rich repeat domain, L domain-like	GO:0043531 MF: ADP binding
	TraesCS1A02G009700	chr1A	6022742	6023437	-	tr|A0A0K9Q313|A0A0K9Q313_ZOSMR	Histone-lysine N-methyltransferase
	TraesCS1A02G009900	chr1A	6151748	6159140	+	AT5G40060.2	Disease resistance protein (NBS-LRR class) family	PF00931: NB-ARC domain	IPR002182: NB-ARC; IPR011991: Winged helix-turn-helix DNA-binding domain; IPR027417: P-loop containing nucleoside triphosphate hydrolase; IPR032675: Leucine-rich repeat domain, L domain-like	GO:0043531 MF: ADP binding
	TraesCS1A02G010000	chr1A	6223835	6224092	-	AT1G08550.3	non-photochemical quenching 1
	TraesCS1A02G010100	chr1A	6293918	6294835	-	tr|C1K3M2|C1K3M2_WHEAT	Pm3-like disease resistance protein		IPR032675: Leucine-rich repeat domain, L domain-like
	TraesCS1A02G010200	chr1A	6317837	6324253	+	tr|N1QUZ6|N1QUZ6_AEGTA	Glucan 1,3-beta-glucosidase	PF00150: Cellulase (glycosyl hydrolase family 5)	IPR001547: Glycoside hydrolase, family 5; IPR008999: Actin cross-linking; IPR017853: Glycoside hydrolase superfamily; IPR018087: Glycoside hydrolase, family 5, conserved site	GO:0004553 MF: hydrolase activity, hydrolyzing O-glycosyl compounds;GO:0005975 BP: carbohydrate metabolic process
	TraesCS1A02G010300	chr1A	6332192	6336859	+	sp|Q91VN4|MIC25_MOUSE	MICOS complex subunit Mic25
	TraesCS1A02G028900	chr1A	13569534	13575431	+	tr|A0A0U2SCR9|A0A0U2SCR9_ORYSA	NBS-LRR-like resistance protein	PF00931: NB-ARC domain	IPR002182: NB-ARC; IPR011991: Winged helix-turn-helix DNA-binding domain; IPR027417: P-loop containing nucleoside triphosphate hydrolase; IPR032675: Leucine-rich repeat domain, L domain-like	GO:0043531 MF: ADP binding
	TraesCS1A02G029000	chr1A	13581071	13581475	+	sp|P15127|INSR_RAT	Insulin receptor
	TraesCS1A02G033900	chr1A	16445769	16446476	-	sp|Q4UJU4|RFTRM_RICFE	Bifunctional methyltransferase		IPR011009: Protein kinase-like domain
	TraesCS1A02G038000	chr1A	20989266	20991207	-	tr|Q7XBC2|Q7XBC2_WHEAT	Powder tolerance-related protein
	TraesCS1A02G045900	chr1A	27319608	27320896	+	AT5G03500.7	Mediator complex, subunit Med7
	TraesCS1A02G049200	chr1A	30787033	30787626	-	tr|G9HNR8|G9HNR8_PHODC	NADH dehydrogenase subunit 2	PF00361: Proton-conducting membrane transporter	IPR001750: NADH:quinone oxidoreductase/Mrp antiporter, membrane subunit
	TraesCS1A02G063100	chr1A	43270734	43271502	-	tr|D7MBL1|D7MBL1_ARALL	Protease inhibitor/seed storage/lipid transfer protein family protein		IPR016140: Bifunctional inhibitor/plant lipid transfer protein/seed storage helical domain
	TraesCS1A02G063200	chr1A	43391541	43392029	-	tr|D7MBL1|D7MBL1_ARALL	Protease inhibitor/seed storage/lipid transfer protein family protein	PF14368: Probable lipid transfer	IPR016140: Bifunctional inhibitor/plant lipid transfer protein/seed storage helical domain
	TraesCS1A02G065600	chr1A	47823749	47827916	-	tr|M8AE52|M8AE52_TRIUA	Importin subunit beta-1	PF03810: Importin-beta N-terminal domain; PF13513: HEAT-like repeat	IPR001494: Importin-beta, N-terminal domain; IPR011989: Armadillo-like helical; IPR016024: Armadillo-type fold	GO:0005488 MF: binding;GO:0006886 BP: intracellular protein transport;GO:0008536 MF: Ran GTPase binding
	TraesCS1A02G103400	chr1A	99642032	99642292	+	tr|B6TER5|B6TER5_MAIZE	F-box domain containing protein	PF03478: Protein of unknown function (DUF295)	IPR005174: Domain unknown function DUF295
	TraesCS1A02G103500	chr1A	99657553	99659873	+	tr|A0A1D6A1Q8|A0A1D6A1Q8_WHEAT	Alpha-galactosidase	PF16499: Alpha galactosidase A	IPR002241: Glycoside hydrolase, family 27; IPR013785: Aldolase-type TIM barrel; IPR017853: Glycoside hydrolase superfamily	GO:0003824 MF: catalytic activity;GO:0004553 MF: hydrolase activity, hydrolyzing O-glycosyl compounds;GO:0005975 BP: carbohydrate metabolic process
	TraesCS1A02G103600	chr1A	99697964	99701912	-	tr|W5F620|W5F620_WHEAT	Alpha-galactosidase	PF16499: Alpha galactosidase A	IPR000111: Glycoside hydrolase family 27/36, conserved site; IPR002241: Glycoside hydrolase, family 27; IPR013785: Aldolase-type TIM barrel; IPR017853: Glycoside hydrolase superfamily	GO:0003824 MF: catalytic activity;GO:0004553 MF: hydrolase activity, hydrolyzing O-glycosyl compounds;GO:0005975 BP: carbohydrate metabolic process
	TraesCS1A02G103700	chr1A	99725770	99726876	-	tr|W9RW78|W9RW78_9ROSA	F-box protein
	TraesCS1A02G103800	chr1A	99748539	99749849	-	tr|W9RW78|W9RW78_9ROSA	F-box protein
	TraesCS1A02G130500	chr1A	168451321	168451533	+	sp|A0LEQ2|NUOH1_SYNFM	NADH-quinone oxidoreductase subunit H 1	PF00146: NADH dehydrogenase	IPR001694: NADH:ubiquinone oxidoreductase, subunit 1/F420H2 oxidoreductase subunit H	GO:0016020 CC: membrane;GO:0055114 BP: oxidation-reduction process
	TraesCS1A02G200400	chr1A	360455273	360459181	-	tr|Q1RU99|Q1RU99_MEDTR	Albumin-2 protein		IPR000585: Hemopexin-like domain; IPR018487: Hemopexin-like repeats
	TraesCS1A02G209300	chr1A	371941152	371941316	-	tr|V9PDJ2|V9PDJ2_AEGCY	Ribosomal protein L32
	TraesCS1A02G237300	chr1A	421638006	421640199	+	tr|N1QZU3|N1QZU3_AEGTA	Subtilisin-like protease	PF05922: Peptidase inhibitor I9; PF00082: Subtilase family	IPR000209: Peptidase S8/S53 domain; IPR010259: Peptidase S8 propeptide/proteinase inhibitor I9; IPR015500: Peptidase S8, subtilisin-related; IPR023827: Peptidase S8, subtilisin, Asp-active site	GO:0004252 MF: serine-type endopeptidase activity;GO:0006508 BP: proteolysis
	TraesCS1A02G249700	chr1A	441767993	441770998	+	tr|B4FHX7|B4FHX7_MAIZE	1,4-beta-D-glucanase	PF01738: Dienelactone hydrolase family	IPR002925: Dienelactone hydrolase; IPR029058: Alpha/Beta hydrolase fold	GO:0016787 MF: hydrolase activity
	TraesCS1A02G265400	chr1A	460991110	460993218	+	AT2G28290.6	P-loop containing nucleoside triphosphate hydrolases superfamily protein
	TraesCS1A02G278800	chr1A	474430833	474432419	-	tr|A0A061ESB6|A0A061ESB6_THECC	HXXXD-type acyl-transferase family protein	PF02458: Transferase family	IPR003480: Transferase	GO:0016747 MF: transferase activity, transferring acyl groups other than amino-acyl groups
	TraesCS1A02G306800	chr1A	498685524	498686167	+	tr|Q8HCP4|Q8HCP4_ORYSJ	Orf152b protein
	TraesCS1A02G310900	chr1A	501994403	501994783	+	sp|Q03M63|Y421_STRTD	UPF0374 protein STER_0421
	TraesCS1A02G316400	chr1A	508281269	508281631	+	tr|M7Z0P6|M7Z0P6_TRIUA	Blue copper protein	PF02298: Plastocyanin-like domain	IPR003245: Phytocyanin domain; IPR008972: Cupredoxin	GO:0009055 MF: electron carrier activity
	TraesCS1A02G338700	chr1A	528102140	528103155	-	tr|A0A061GF90|A0A061GF90_THECC	VQ motif-containing protein	PF05678: VQ motif	IPR008889: VQ
	TraesCS1A02G341600	chr1A	531222220	531224465	-	tr|I4IY29|I4IY29_POPCA	Histidine phosphotransfer protein		IPR008207: Signal transduction histidine kinase, phosphotransfer (Hpt) domain	GO:0000160 BP: phosphorelay signal transduction system;GO:0004871 MF: signal transducer activity
	TraesCS1A02G364300	chr1A	544292958	544293946	+	tr|B5TWD1|B5TWD1_HORVV	Late embryogenesis abundant protein
	TraesCS1A02G368300	chr1A	546232385	546232780	+	AT3G28700.3	NADH dehydrogenase ubiquinone complex I, assembly factor-like protein (DUF185)
	TraesCS1A02G373400	chr1A	549430121	549431354	+	sp|O70157|TOP3A_MOUSE	DNA topoisomerase 3-alpha
	TraesCS1A02G373600	chr1A	549463751	549465772	+	tr|C1KAE3|C1KAE3_HORVU	NBS-LRR disease resistance protein-like protein		IPR032675: Leucine-rich repeat domain, L domain-like
	TraesCS1A02G374000	chr1A	549599010	549599617	-	AT1G07330.2	dentin sialophosphoprotein
	TraesCS1A02G383000	chr1A	553902804	553903326	-	AT5G46940.1	Plant invertase/pectin methylesterase inhibitor superfamily protein		IPR006501: Pectinesterase inhibitor domain	GO:0004857 MF: enzyme inhibitor activity
	TraesCS1A02G384400	chr1A	554447900	554448262	+	tr|A0A075W0P6|A0A075W0P6_AEGBI	NAD(P)H-quinone oxidoreductase subunit 3, chloroplastic	PF00507: NADH-ubiquinone/plastoquinone oxidoreductase, chain 3	IPR000440: NADH:ubiquinone/plastoquinone oxidoreductase, chain 3; IPR023043: NAD(P)H-quinone oxidoreductase subunit 3, bacterial/plastid	GO:0008137 MF: NADH dehydrogenase (ubiquinone) activity;GO:0016651 MF: oxidoreductase activity, acting on NAD(P)H;GO:0055114 BP: oxidation-reduction process
	TraesCS1A02G384500	chr1A	554448312	554448989	+	sp|B0JSV5|NDHK_MICAN	NAD(P)H-quinone oxidoreductase subunit K	PF01058: NADH ubiquinone oxidoreductase, 20 Kd subunit	IPR006137: NADH:ubiquinone oxidoreductase-like, 20kDa subunit; IPR006138: NADH-ubiquinone oxidoreductase, 20 Kd subunit	GO:0008137 MF: NADH dehydrogenase (ubiquinone) activity;GO:0048038 MF: quinone binding;GO:0051536 MF: iron-sulfur cluster binding;GO:0051539 MF: 4 iron, 4 sulfur cluster binding;GO:0055114 BP: oxidation-reduction process
	TraesCS1A02G384600	chr1A	554458618	554458812	+	tr|E9KJE7|E9KJE7_9POAL	Photosystem II reaction center protein K	PF02533: Photosystem II 4 kDa reaction centre component	IPR003687: Photosystem II PsbK	GO:0009523 CC: photosystem II;GO:0009539 CC: photosystem II reaction center;GO:0015979 BP: photosynthesis
	TraesCS1A02G384700	chr1A	554459206	554459316	+	tr|A0A193DRU6|A0A193DRU6_LIRCH	Photosystem II reaction center protein I	PF02532: Photosystem II reaction centre I protein (PSII 4.8 kDa protein)	IPR003686: Photosystem II PsbI	GO:0009523 CC: photosystem II;GO:0009539 CC: photosystem II reaction center;GO:0015979 BP: photosynthesis;GO:0016020 CC: membrane
	TraesCS1A02G385000	chr1A	554470586	554470696	-	tr|A0A075VZ53|A0A075VZ53_AEGBI	Photosystem I reaction center subunit VIII	PF00796: Photosystem I reaction centre subunit VIII	IPR001302: Photosystem I PsaI, reaction centre subunit VIII	GO:0009522 CC: photosystem I;GO:0015979 BP: photosynthesis
	TraesCS1A02G385100	chr1A	554481079	554481252	-	sp|Q9TLW2|C550A_CYACA	Cytochrome c-550
	TraesCS1A02G388200	chr1A	556821267	556822292	-	tr|A0A1I9LT82|A0A1I9LT82_ARATH	Zinc finger MYM-type-like protein	PF14291: Domain of unknown function (DUF4371)	IPR006580: Zinc finger, TTF-type; IPR025398: Domain of unknown function DUF4371
	TraesCS1A02G401100	chr1A	564611728	564614591	+	tr|A0A061EFI3|A0A061EFI3_THECC	F12P19.7 isoform 1
	TraesCS1A02G401200	chr1A	564663908	564666172	+	tr|M8A7D0|M8A7D0_TRIUA	Ubiquitin carboxyl-terminal hydrolase 2	PF13968: Domain of unknown function (DUF4220); PF04578: Protein of unknown function, DUF594	IPR007658: Protein of unknown function DUF594; IPR025315: Domain of unknown function DUF4220
	TraesCS1A02G408800	chr1A	570445479	570448629	+	tr|B9GPY4|B9GPY4_POPTR	Short-chain dehydrogenase/reductase family protein	PF00106: short chain dehydrogenase; PF13561: Enoyl-(Acyl carrier protein) reductase	IPR002347: Short-chain dehydrogenase/reductase SDR; IPR016040: NAD(P)-binding domain
	TraesCS1A02G408900	chr1A	570448983	570453239	-	tr|A0A0K9Q4T5|A0A0K9Q4T5_ZOSMR	Serine protease	PF13365: Trypsin-like peptidase domain	IPR001478: PDZ domain; IPR001940: Peptidase S1C; IPR009003: Peptidase S1, PA clan	GO:0004252 MF: serine-type endopeptidase activity;GO:0005515 MF: protein binding;GO:0006508 BP: proteolysis
	TraesCS1A02G409300	chr1A	570877342	570878229	-	AT2G34930.1	disease resistance family protein / LRR family protein	PF00931: NB-ARC domain	IPR002182: NB-ARC; IPR011991: Winged helix-turn-helix DNA-binding domain; IPR032675: Leucine-rich repeat domain, L domain-like	GO:0043531 MF: ADP binding
	TraesCS1A02G409500	chr1A	571171129	571172154	-	tr|K7TV73|K7TV73_MAIZE	F-box domain containing protein
	TraesCS1A02G425800	chr1A	580571415	580572683	-	AT5G38350.1	Disease resistance protein (NBS-LRR class) family	PF00931: NB-ARC domain	IPR002182: NB-ARC; IPR027417: P-loop containing nucleoside triphosphate hydrolase	GO:0043531 MF: ADP binding
	TraesCS1A02G425900	chr1A	580660850	580665102	-	AT5G38350.1	Disease resistance protein (NBS-LRR class) family	PF00931: NB-ARC domain	IPR002182: NB-ARC; IPR011991: Winged helix-turn-helix DNA-binding domain; IPR027417: P-loop containing nucleoside triphosphate hydrolase; IPR032675: Leucine-rich repeat domain, L domain-like	GO:0043531 MF: ADP binding
	TraesCS1A02G426000	chr1A	580739950	580743663	-	AT5G38350.1	Disease resistance protein (NBS-LRR class) family	PF00931: NB-ARC domain	IPR002182: NB-ARC; IPR011991: Winged helix-turn-helix DNA-binding domain; IPR027417: P-loop containing nucleoside triphosphate hydrolase; IPR032675: Leucine-rich repeat domain, L domain-like	GO:0043531 MF: ADP binding
	TraesCS1A02G431200	chr1A	583539592	583542590	-	AT3G24240.1	Leucine-rich repeat receptor-like protein kinase family protein	PF08263: Leucine rich repeat N-terminal domain; PF00560: Leucine Rich Repeat; PF13855: Leucine rich repeat	IPR001611: Leucine-rich repeat; IPR003591: Leucine-rich repeat, typical subtype; IPR013210: Leucine-rich repeat-containing N-terminal, plant-type; IPR032675: Leucine-rich repeat domain, L domain-like	GO:0005515 MF: protein binding
	TraesCS1A02G432400	chr1A	584291405	584303991	-	AT1G65790.1	receptor kinase 1	PF00069: Protein kinase domain; PF07714: Protein tyrosine kinase	IPR000719: Protein kinase domain; IPR001245: Serine-threonine/tyrosine-protein kinase, catalytic domain; IPR008271: Serine/threonine-protein kinase, active site; IPR011009: Protein kinase-like domain; IPR017441: Protein kinase, ATP binding site	GO:0004672 MF: protein kinase activity;GO:0005524 MF: ATP binding;GO:0006468 BP: protein phosphorylation
	TraesCS1A02G432500	chr1A	584338972	584340816	-	tr|M8A7D0|M8A7D0_TRIUA	Ubiquitin carboxyl-terminal hydrolase 2	PF13968: Domain of unknown function (DUF4220); PF04578: Protein of unknown function, DUF594	IPR007658: Protein of unknown function DUF594; IPR025315: Domain of unknown function DUF4220
	TraesCS1A02G432600	chr1A	584345066	584355928	+	AT3G21280.2	ubiquitin carboxyl-terminal hydrolase	PF13968: Domain of unknown function (DUF4220); PF04578: Protein of unknown function, DUF594; PF00443: Ubiquitin carboxyl-terminal hydrolase	IPR001394: Peptidase C19, ubiquitin carboxyl-terminal hydrolase; IPR007658: Protein of unknown function DUF594; IPR018200: Ubiquitin specific protease, conserved site; IPR025315: Domain of unknown function DUF4220; IPR028889: Ubiquitin specific protease domain	GO:0006511 BP: ubiquitin-dependent protein catabolic process;GO:0016579 BP: protein deubiquitination;GO:0036459 MF: thiol-dependent ubiquitinyl hydrolase activity
	TraesCS1A02G433700	chr1A	584778668	584779039	-	sp|Q110B7|RL14_TRIEI	50S ribosomal protein L14	PF00238: Ribosomal protein L14p/L23e	IPR000218: Ribosomal protein L14P; IPR005745: Ribosomal protein L14P, bacterial-type; IPR019972: Ribosomal protein L14P, conserved site	GO:0003735 MF: structural constituent of ribosome;GO:0005840 CC: ribosome;GO:0006412 BP: translation;GO:0015934 CC: large ribosomal subunit
	TraesCS1A02G434000	chr1A	584863679	584865623	+	tr|F4I270|F4I270_ARATH	TIR-NBS-LRR class disease resistance protein		IPR032675: Leucine-rich repeat domain, L domain-like
	TraesCS1A02G434200	chr1A	584942320	584944887	-	sp|Q2KID9|RT05_BOVIN	28S ribosomal protein S5, mitochondrial
	TraesCS1A02G434300	chr1A	584957640	584962044	+	tr|M8BYY3|M8BYY3_AEGTA	ADP,ATP carrier protein, mitochondrial	PF00153: Mitochondrial carrier protein	IPR002067: Mitochondrial carrier protein; IPR002113: Adenine nucleotide translocator 1; IPR018108: Mitochondrial substrate/solute carrier; IPR023395: Mitochondrial carrier domain	GO:0005215 MF: transporter activity;GO:0005743 CC: mitochondrial inner membrane;GO:0006810 BP: transport;GO:0055085 BP: transmembrane transport
	TraesCS1A02G435900	chr1A	586402521	586403581	-	AT5G40060.1	Disease resistance protein (NBS-LRR class) family	PF00931: NB-ARC domain	IPR002182: NB-ARC; IPR027417: P-loop containing nucleoside triphosphate hydrolase	GO:0043531 MF: ADP binding
	TraesCS1A02G436000	chr1A	586407797	586411855	-	tr|M7ZUV4|M7ZUV4_TRIUA	Disease resistance protein RPP13	PF00931: NB-ARC domain	IPR002182: NB-ARC; IPR011991: Winged helix-turn-helix DNA-binding domain; IPR027417: P-loop containing nucleoside triphosphate hydrolase; IPR032675: Leucine-rich repeat domain, L domain-like	GO:0043531 MF: ADP binding
	TraesCS1A02G436100	chr1A	586512310	586512804	+	AT1G55350.6	calpain-type cysteine protease family
	TraesCS1A02G436200	chr1A	586516495	586519878	-	AT5G38350.1	Disease resistance protein (NBS-LRR class) family	PF00931: NB-ARC domain	IPR002182: NB-ARC; IPR011991: Winged helix-turn-helix DNA-binding domain; IPR027417: P-loop containing nucleoside triphosphate hydrolase; IPR032675: Leucine-rich repeat domain, L domain-like	GO:0043531 MF: ADP binding
	TraesCS1A02G438600	chr1A	588297015	588303557	-	tr|G7ICZ8|G7ICZ8_MEDTR	Translation initiation factor IF-2, putative	PF00009: Elongation factor Tu GTP binding domain; PF03144: Elongation factor Tu domain 2; PF11987: Translation-initiation factor 2	IPR000795: Transcription factor, GTP-binding domain; IPR004161: Translation elongation factor EFTu-like, domain 2; IPR005225: Small GTP-binding protein domain; IPR009000: Translation protein, beta-barrel domain; IPR023115: Translation initiation factor IF- 2, domain 3; IPR027417: P-loop containing nucleoside triphosphate hydrolase	GO:0003924 MF: GTPase activity;GO:0005525 MF: GTP binding
	TraesCS1A02G438800	chr1A	588377427	588378833	-	AT1G49040.4	stomatal cytokinesis defective / SCD1 protein (SCD1)
	TraesCS1A02G438900	chr1A	588388015	588389635	-	AT1G77890.4	DNA-directed RNA polymerase II protein
	TraesCS1A02G439000	chr1A	588470643	588472145	-	tr|A0A1D5RQ72|A0A1D5RQ72_WHEAT	3-ketoacyl-CoA synthase	PF08392: FAE1/Type III polyketide synthase-like protein; PF08541: 3-Oxoacyl-[acyl-carrier-protein (ACP)] synthase III C terminal	IPR012392: Very-long-chain 3-ketoacyl-CoA synthase; IPR013601: FAE1/Type III polyketide synthase-like protein; IPR013747: 3-Oxoacyl-[acyl-carrier-protein (ACP)] synthase III, C-terminal; IPR016039: Thiolase-like	GO:0003824 MF: catalytic activity;GO:0006633 BP: fatty acid biosynthetic process;GO:0008152 BP: metabolic process;GO:0016020 CC: membrane;GO:0016747 MF: transferase activity, transferring acyl groups other than amino-acyl groups
	TraesCS1A02G439100	chr1A	588491432	588493673	-	sp|B2GUY2|TFR2_RAT	Transferrin receptor protein 2
	TraesCS1A02G439900	chr1A	589109732	589111232	+	AT4G09660.1	zinc finger MYM-type-like protein	PF14291: Domain of unknown function (DUF4371)	IPR006580: Zinc finger, TTF-type; IPR025398: Domain of unknown function DUF4371
	TraesCS1A02G440000	chr1A	589113474	589114067	+	tr|A0A178VZK7|A0A178VZK7_ARATH	GH3.3	PF03321: GH3 auxin-responsive promoter	IPR004993: GH3 family
	TraesCS1A02G440300	chr1A	589445276	589448368	-	AT2G33170.2	Leucine-rich repeat receptor-like protein kinase family protein	PF08263: Leucine rich repeat N-terminal domain; PF13516: Leucine Rich repeat; PF12799: Leucine Rich repeats (2 copies); PF00560: Leucine Rich Repeat	IPR001611: Leucine-rich repeat; IPR003591: Leucine-rich repeat, typical subtype; IPR013210: Leucine-rich repeat-containing N-terminal, plant-type; IPR025875: Leucine rich repeat 4; IPR032675: Leucine-rich repeat domain, L domain-like	GO:0005515 MF: protein binding
	TraesCS1A02G440400	chr1A	589452501	589453685	-	AT5G06940.1	Leucine-rich repeat receptor-like protein kinase family protein	PF13855: Leucine rich repeat	IPR001611: Leucine-rich repeat; IPR003591: Leucine-rich repeat, typical subtype; IPR032675: Leucine-rich repeat domain, L domain-like	GO:0005515 MF: protein binding
	TraesCS1B02G008100	chr1B	4463768	4464866	+	tr|A0A0A9V5T4|A0A0A9V5T4_ARUDO	rRNA N-glycosidase
	TraesCS1B02G008300	chr1B	4480185	4481605	-	tr|A0A061FG24|A0A061FG24_THECC	Receptor protein kinase, putative	PF00560: Leucine Rich Repeat; PF00069: Protein kinase domain	IPR000719: Protein kinase domain; IPR001611: Leucine-rich repeat; IPR008266: Tyrosine-protein kinase, active site; IPR011009: Protein kinase-like domain; IPR017441: Protein kinase, ATP binding site; IPR032675: Leucine-rich repeat domain, L domain-like	GO:0004672 MF: protein kinase activity;GO:0005515 MF: protein binding;GO:0005524 MF: ATP binding;GO:0006468 BP: protein phosphorylation
	TraesCS1B02G008400	chr1B	4481925	4483673	-	tr|A0A061GI31|A0A061GI31_THECC	Leucine-rich repeat receptor-like protein kinase family protein, putative	PF08263: Leucine rich repeat N-terminal domain; PF13855: Leucine rich repeat; PF00560: Leucine Rich Repeat	IPR001611: Leucine-rich repeat; IPR003591: Leucine-rich repeat, typical subtype; IPR013210: Leucine-rich repeat-containing N-terminal, plant-type; IPR032675: Leucine-rich repeat domain, L domain-like	GO:0005515 MF: protein binding
	TraesCS1B02G008500	chr1B	4506843	4510847	-	tr|A0A061FG24|A0A061FG24_THECC	Receptor protein kinase, putative	PF08263: Leucine rich repeat N-terminal domain; PF13855: Leucine rich repeat; PF12799: Leucine Rich repeats (2 copies); PF00560: Leucine Rich Repeat; PF00069: Protein kinase domain	IPR000719: Protein kinase domain; IPR001611: Leucine-rich repeat; IPR003591: Leucine-rich repeat, typical subtype; IPR008266: Tyrosine-protein kinase, active site; IPR011009: Protein kinase-like domain; IPR013210: Leucine-rich repeat-containing N-terminal, plant-type; IPR017441: Protein kinase, ATP binding site; IPR025875: Leucine rich repeat 4; IPR032675: Leucine-rich repeat domain, L domain-like	GO:0004672 MF: protein kinase activity;GO:0005515 MF: protein binding;GO:0005524 MF: ATP binding;GO:0006468 BP: protein phosphorylation
	TraesCS1B02G008700	chr1B	4529176	4530521	-	tr|A0A061FG24|A0A061FG24_THECC	Receptor protein kinase, putative	PF00069: Protein kinase domain	IPR000719: Protein kinase domain; IPR008266: Tyrosine-protein kinase, active site; IPR011009: Protein kinase-like domain; IPR017441: Protein kinase, ATP binding site	GO:0004672 MF: protein kinase activity;GO:0005524 MF: ATP binding;GO:0006468 BP: protein phosphorylation
	TraesCS1B02G008800	chr1B	4532497	4534896	-	tr|A0A061GI31|A0A061GI31_THECC	Leucine-rich repeat receptor-like protein kinase family protein, putative	PF08263: Leucine rich repeat N-terminal domain; PF13855: Leucine rich repeat	IPR001611: Leucine-rich repeat; IPR003591: Leucine-rich repeat, typical subtype; IPR013210: Leucine-rich repeat-containing N-terminal, plant-type; IPR032675: Leucine-rich repeat domain, L domain-like	GO:0005515 MF: protein binding
	TraesCS1B02G008900	chr1B	4539577	4543678	-	tr|A0A0K9PXK8|A0A0K9PXK8_ZOSMR	F-box/LRR-repeat protein	PF13516: Leucine Rich repeat	IPR001611: Leucine-rich repeat; IPR006553: Leucine-rich repeat, cysteine-containing subtype; IPR032675: Leucine-rich repeat domain, L domain-like	GO:0005515 MF: protein binding
	TraesCS1B02G008952	chr1B	4549817	4550131	-
	TraesCS1B02G009000	chr1B	4558157	4561563	-	AT1G17230.3	Leucine-rich receptor-like protein kinase family protein	PF08263: Leucine rich repeat N-terminal domain; PF13855: Leucine rich repeat; PF00069: Protein kinase domain	IPR000719: Protein kinase domain; IPR001611: Leucine-rich repeat; IPR003591: Leucine-rich repeat, typical subtype; IPR008266: Tyrosine-protein kinase, active site; IPR011009: Protein kinase-like domain; IPR013210: Leucine-rich repeat-containing N-terminal, plant-type; IPR017441: Protein kinase, ATP binding site; IPR032675: Leucine-rich repeat domain, L domain-like	GO:0004672 MF: protein kinase activity;GO:0005515 MF: protein binding;GO:0005524 MF: ATP binding;GO:0006468 BP: protein phosphorylation
	TraesCS1B02G009100	chr1B	4579004	4580518	-	tr|A0A061GI31|A0A061GI31_THECC	Leucine-rich repeat receptor-like protein kinase family protein, putative	PF08263: Leucine rich repeat N-terminal domain; PF00560: Leucine Rich Repeat; PF12799: Leucine Rich repeats (2 copies)	IPR001611: Leucine-rich repeat; IPR003591: Leucine-rich repeat, typical subtype; IPR013210: Leucine-rich repeat-containing N-terminal, plant-type; IPR025875: Leucine rich repeat 4; IPR032675: Leucine-rich repeat domain, L domain-like	GO:0005515 MF: protein binding
	TraesCS1B02G009200	chr1B	4586788	4591608	-	tr|A0A061FSR2|A0A061FSR2_THECC	Leucine-rich repeat receptor-like protein kinase family protein, putative	PF08263: Leucine rich repeat N-terminal domain; PF13855: Leucine rich repeat; PF00560: Leucine Rich Repeat; PF00069: Protein kinase domain	IPR000719: Protein kinase domain; IPR001611: Leucine-rich repeat; IPR003591: Leucine-rich repeat, typical subtype; IPR008266: Tyrosine-protein kinase, active site; IPR011009: Protein kinase-like domain; IPR013210: Leucine-rich repeat-containing N-terminal, plant-type; IPR017441: Protein kinase, ATP binding site; IPR032675: Leucine-rich repeat domain, L domain-like	GO:0004672 MF: protein kinase activity;GO:0005515 MF: protein binding;GO:0005524 MF: ATP binding;GO:0006468 BP: protein phosphorylation
	TraesCS1B02G009300	chr1B	4595787	4597245	-	tr|M7ZTM2|M7ZTM2_TRIUA	F-box/LRR-repeat protein 14	PF00646: F-box domain; PF13516: Leucine Rich repeat	IPR001611: Leucine-rich repeat; IPR001810: F-box domain; IPR006553: Leucine-rich repeat, cysteine-containing subtype; IPR032675: Leucine-rich repeat domain, L domain-like	GO:0005515 MF: protein binding
	TraesCS1B02G009400	chr1B	4632219	4646695	-	tr|M7ZD57|M7ZD57_TRIUA	Disease resistance protein RPM1	PF00931: NB-ARC domain	IPR002182: NB-ARC; IPR011991: Winged helix-turn-helix DNA-binding domain; IPR027417: P-loop containing nucleoside triphosphate hydrolase; IPR032675: Leucine-rich repeat domain, L domain-like	GO:0043531 MF: ADP binding
	TraesCS1B02G009500	chr1B	4758811	4762395	-	tr|A0A061FG24|A0A061FG24_THECC	Receptor protein kinase, putative	PF08263: Leucine rich repeat N-terminal domain; PF13855: Leucine rich repeat; PF00560: Leucine Rich Repeat; PF00069: Protein kinase domain	IPR000719: Protein kinase domain; IPR001611: Leucine-rich repeat; IPR003591: Leucine-rich repeat, typical subtype; IPR008266: Tyrosine-protein kinase, active site; IPR011009: Protein kinase-like domain; IPR013210: Leucine-rich repeat-containing N-terminal, plant-type; IPR017441: Protein kinase, ATP binding site; IPR032675: Leucine-rich repeat domain, L domain-like	GO:0004672 MF: protein kinase activity;GO:0005515 MF: protein binding;GO:0005524 MF: ATP binding;GO:0006468 BP: protein phosphorylation
	TraesCS1B02G009700	chr1B	4811515	4814464	-	AT3G13510.1	carboxyl-terminal peptidase, putative (DUF239)	PF03080: Domain of unknown function (DUF239)	IPR004314: Neprosin
	TraesCS1B02G009800	chr1B	4821131	4823741	-	tr|A0A061FG24|A0A061FG24_THECC	Receptor protein kinase, putative	PF13855: Leucine rich repeat; PF00069: Protein kinase domain	IPR000719: Protein kinase domain; IPR001611: Leucine-rich repeat; IPR003591: Leucine-rich repeat, typical subtype; IPR008266: Tyrosine-protein kinase, active site; IPR011009: Protein kinase-like domain; IPR032675: Leucine-rich repeat domain, L domain-like	GO:0004672 MF: protein kinase activity;GO:0005515 MF: protein binding;GO:0005524 MF: ATP binding;GO:0006468 BP: protein phosphorylation
	TraesCS1B02G009900	chr1B	4852548	4856418	-	tr|B9SKP2|B9SKP2_RICCO	Receptor protein kinase, putative	PF08263: Leucine rich repeat N-terminal domain; PF13855: Leucine rich repeat; PF00069: Protein kinase domain	IPR000719: Protein kinase domain; IPR001611: Leucine-rich repeat; IPR003591: Leucine-rich repeat, typical subtype; IPR008266: Tyrosine-protein kinase, active site; IPR011009: Protein kinase-like domain; IPR013210: Leucine-rich repeat-containing N-terminal, plant-type; IPR032675: Leucine-rich repeat domain, L domain-like	GO:0004672 MF: protein kinase activity;GO:0005515 MF: protein binding;GO:0005524 MF: ATP binding;GO:0006468 BP: protein phosphorylation
	TraesCS1B02G010000	chr1B	4861758	4877794	-	AT5G17680.2	disease resistance protein (TIR-NBS-LRR class)	PF00931: NB-ARC domain	IPR002182: NB-ARC; IPR003593: AAA+ ATPase domain; IPR011991: Winged helix-turn-helix DNA-binding domain; IPR027417: P-loop containing nucleoside triphosphate hydrolase; IPR032675: Leucine-rich repeat domain, L domain-like	GO:0043531 MF: ADP binding
	TraesCS1B02G010100	chr1B	4887832	4899036	+	tr|A0A0U2RTI9|A0A0U2RTI9_ORYSA	NBS-LRR-like resistance protein	PF00931: NB-ARC domain	IPR002182: NB-ARC; IPR011991: Winged helix-turn-helix DNA-binding domain; IPR027417: P-loop containing nucleoside triphosphate hydrolase; IPR032675: Leucine-rich repeat domain, L domain-like	GO:0043531 MF: ADP binding
	TraesCS1B02G010200	chr1B	4906576	4909433	-	tr|A0A061FY57|A0A061FY57_THECC	Leucine-rich repeat receptor-like protein kinase family protein, putative	PF08263: Leucine rich repeat N-terminal domain; PF13855: Leucine rich repeat	IPR001611: Leucine-rich repeat; IPR003591: Leucine-rich repeat, typical subtype; IPR013210: Leucine-rich repeat-containing N-terminal, plant-type; IPR032675: Leucine-rich repeat domain, L domain-like	GO:0005515 MF: protein binding
	TraesCS1B02G010300	chr1B	4952457	4955527	-	tr|A0A0K9PXK8|A0A0K9PXK8_ZOSMR	F-box/LRR-repeat protein	PF00646: F-box domain; PF13516: Leucine Rich repeat	IPR001611: Leucine-rich repeat; IPR001810: F-box domain; IPR006553: Leucine-rich repeat, cysteine-containing subtype; IPR032675: Leucine-rich repeat domain, L domain-like	GO:0005515 MF: protein binding
	TraesCS1B02G010700	chr1B	5056936	5058000	+	tr|W8E6F0|W8E6F0_AEGTA	Gamma-gliadin	PF00234: Protease inhibitor/seed storage/LTP family	IPR016140: Bifunctional inhibitor/plant lipid transfer protein/seed storage helical domain
	TraesCS1B02G011700	chr1B	5686608	5687693	-	tr|B2Y2Q1|B2Y2Q1_WHEAT	Low molecular weight glutenin subunit	PF13016: Cys-rich Gliadin N-terminal	IPR001954: Gliadin/LMW glutenin; IPR016140: Bifunctional inhibitor/plant lipid transfer protein/seed storage helical domain	GO:0045735 MF: nutrient reservoir activity
	TraesCS1B02G011900	chr1B	5759562	5762397	-	tr|A0A072UPA7|A0A072UPA7_MEDTR	Copper ion-binding protein, putative
	TraesCS1B02G012100	chr1B	5949667	5952506	+	tr|C1K3M2|C1K3M2_WHEAT	Pm3-like disease resistance protein	PF00931: NB-ARC domain	IPR002182: NB-ARC; IPR011991: Winged helix-turn-helix DNA-binding domain; IPR027417: P-loop containing nucleoside triphosphate hydrolase; IPR032675: Leucine-rich repeat domain, L domain-like	GO:0043531 MF: ADP binding
	TraesCS1B02G012300	chr1B	6022892	6026007	-	tr|Q6Z6P6|Q6Z6P6_ORYSJ	Ankyrin repeat protein family-like protein	PF12796: Ankyrin repeats (3 copies); PF13857: Ankyrin repeats (many copies); PF13962: Domain of unknown function	IPR002110: Ankyrin repeat; IPR020683: Ankyrin repeat-containing domain; IPR026961: PGG domain	GO:0005515 MF: protein binding
	TraesCS1B02G012400	chr1B	6059915	6065449	+	tr|C1K3M2|C1K3M2_WHEAT	Pm3-like disease resistance protein	PF00931: NB-ARC domain	IPR002182: NB-ARC; IPR011991: Winged helix-turn-helix DNA-binding domain; IPR027417: P-loop containing nucleoside triphosphate hydrolase; IPR032675: Leucine-rich repeat domain, L domain-like	GO:0043531 MF: ADP binding
	TraesCS1B02G012500	chr1B	6069950	6073121	+	AT5G41550.1	Disease resistance protein (TIR-NBS-LRR class) family	PF00931: NB-ARC domain	IPR002182: NB-ARC; IPR011991: Winged helix-turn-helix DNA-binding domain; IPR027417: P-loop containing nucleoside triphosphate hydrolase; IPR032675: Leucine-rich repeat domain, L domain-like	GO:0043531 MF: ADP binding
	TraesCS1B02G012700	chr1B	6111374	6114897	-	AT5G41540.1	Disease resistance protein (TIR-NBS-LRR class) family	PF00931: NB-ARC domain	IPR002182: NB-ARC; IPR011991: Winged helix-turn-helix DNA-binding domain; IPR027417: P-loop containing nucleoside triphosphate hydrolase; IPR032675: Leucine-rich repeat domain, L domain-like	GO:0043531 MF: ADP binding
	TraesCS1B02G012800	chr1B	6192939	6199163	+	tr|C1K3M2|C1K3M2_WHEAT	Pm3-like disease resistance protein	PF00931: NB-ARC domain	IPR002182: NB-ARC; IPR011991: Winged helix-turn-helix DNA-binding domain; IPR027417: P-loop containing nucleoside triphosphate hydrolase; IPR032675: Leucine-rich repeat domain, L domain-like	GO:0043531 MF: ADP binding
	TraesCS1B02G012900	chr1B	6281521	6283818	+	tr|C1K3M2|C1K3M2_WHEAT	Pm3-like disease resistance protein	PF00931: NB-ARC domain	IPR002182: NB-ARC; IPR011991: Winged helix-turn-helix DNA-binding domain; IPR027417: P-loop containing nucleoside triphosphate hydrolase; IPR032675: Leucine-rich repeat domain, L domain-like	GO:0043531 MF: ADP binding
	TraesCS1B02G013000	chr1B	6284924	6285606	+	tr|Q19EL5|Q19EL5_ARATH	Disease resistance protein		IPR032675: Leucine-rich repeat domain, L domain-like
	TraesCS1B02G014900	chr1B	7290064	7291428	+	tr|C1K3M2|C1K3M2_WHEAT	Pm3-like disease resistance protein	PF00931: NB-ARC domain	IPR002182: NB-ARC; IPR011991: Winged helix-turn-helix DNA-binding domain; IPR027417: P-loop containing nucleoside triphosphate hydrolase	GO:0043531 MF: ADP binding
	TraesCS1B02G015000	chr1B	7293786	7294443	+	tr|G7JBU7|G7JBU7_MEDTR	Disease resistance protein		IPR032675: Leucine-rich repeat domain, L domain-like
	TraesCS1B02G015200	chr1B	7319415	7323328	-	tr|A0A072U2X2|A0A072U2X2_MEDTR	Myb/SANT-like DNA-binding domain protein	PF12776: Myb/SANT-like DNA-binding domain	IPR024752: Myb/SANT-like domain
	TraesCS1B02G015300	chr1B	7337194	7338438	+	tr|C1K3M2|C1K3M2_WHEAT	Pm3-like disease resistance protein	PF00931: NB-ARC domain	IPR002182: NB-ARC; IPR027417: P-loop containing nucleoside triphosphate hydrolase	GO:0043531 MF: ADP binding
	TraesCS1B02G015500	chr1B	7543681	7544112	-	AT4G04500.3	cysteine-rich RLK (RECEPTOR-like protein kinase) 37
	TraesCS1B02G015600	chr1B	7547943	7548374	-	AT1G61400.1	S-locus lectin protein kinase family protein
	TraesCS1B02G015700	chr1B	7552212	7552643	-	AT1G61550.1	S-locus lectin protein kinase family protein
	TraesCS1B02G015800	chr1B	7555898	7556662	-	tr|A0A1D5SJJ4|A0A1D5SJJ4_WHEAT	Dirigent protein	PF03018: Dirigent-like protein	IPR004265: Plant disease resistance response protein
	TraesCS1B02G015900	chr1B	7609485	7612445	-	tr|A1IHG2|A1IHG2_TRIMO	Cytochrome P450	PF00067: Cytochrome P450	IPR001128: Cytochrome P450; IPR002401: Cytochrome P450, E-class, group I; IPR017972: Cytochrome P450, conserved site	GO:0005506 MF: iron ion binding;GO:0016705 MF: oxidoreductase activity, acting on paired donors, with incorporation or reduction of molecular oxygen;GO:0020037 MF: heme binding;GO:0055114 BP: oxidation-reduction process
	TraesCS1B02G016000	chr1B	7632619	7638865	-	tr|C1K3M2|C1K3M2_WHEAT	Pm3-like disease resistance protein	PF00931: NB-ARC domain	IPR002182: NB-ARC; IPR011991: Winged helix-turn-helix DNA-binding domain; IPR027417: P-loop containing nucleoside triphosphate hydrolase; IPR032675: Leucine-rich repeat domain, L domain-like	GO:0043531 MF: ADP binding
	TraesCS1B02G016100	chr1B	7714907	7715746	-	tr|C1K3M2|C1K3M2_WHEAT	Pm3-like disease resistance protein	PF00931: NB-ARC domain	IPR002182: NB-ARC; IPR027417: P-loop containing nucleoside triphosphate hydrolase	GO:0043531 MF: ADP binding
	TraesCS1B02G016200	chr1B	7899317	7901813	-	tr|W9SBM0|W9SBM0_9ROSA	E3 ubiquitin-protein ligase SINA-like 2
	TraesCS1B02G016300	chr1B	7926804	7928335	-	tr|A0A1D5SKQ6|A0A1D5SKQ6_WHEAT	Dirigent protein	PF03018: Dirigent-like protein; PF01419: Jacalin-like lectin domain	IPR001229: Jacalin-like lectin domain; IPR004265: Plant disease resistance response protein
	TraesCS1B02G018800	chr1B	8917761	8918856	+	tr|G7K3S2|G7K3S2_MEDTR	12-oxophytodienoate reductase-like protein	PF00724: NADH:flavin oxidoreductase / NADH oxidase family	IPR001155: NADH:flavin oxidoreductase/NADH oxidase, N-terminal; IPR013785: Aldolase-type TIM barrel	GO:0003824 MF: catalytic activity;GO:0010181 MF: FMN binding;GO:0016491 MF: oxidoreductase activity;GO:0055114 BP: oxidation-reduction process
	TraesCS1B02G022600	chr1B	10097166	10099732	-	AT5G45470.1	transmembrane protein, putative (DUF594)	PF13968: Domain of unknown function (DUF4220); PF04578: Protein of unknown function, DUF594	IPR007658: Protein of unknown function DUF594; IPR025315: Domain of unknown function DUF4220
	TraesCS1B02G022800	chr1B	10111346	10114127	-	tr|A0A1D5T1X1|A0A1D5T1X1_WHEAT	V-type proton ATPase proteolipid subunit	PF00137: ATP synthase subunit C	IPR000245: V-ATPase proteolipid subunit; IPR002379: V-ATPase proteolipid subunit C-like domain; IPR011555: V-ATPase proteolipid subunit C, eukaryotic	GO:0015078 MF: hydrogen ion transmembrane transporter activity;GO:0015991 BP: ATP hydrolysis coupled proton transport;GO:0033177 CC: proton-transporting two-sector ATPase complex, proton-transporting domain;GO:0033179 CC: proton-transporting V-type ATPase, V0 domain
	TraesCS1B02G023200	chr1B	10414427	10416514	+	tr|A0A1D1Z159|A0A1D1Z159_9ARAE	Caffeoyl-CoA O-methyltransferase	PF01596: O-methyltransferase	IPR002935: O-methyltransferase, family 3; IPR029063: S-adenosyl-L-methionine-dependent methyltransferase	GO:0008171 MF: O-methyltransferase activity
	TraesCS1B02G023600	chr1B	10973146	10975108	-	tr|A0A166AF65|A0A166AF65_DAUCA	UDP-glycosyltransferase	PF00201: UDP-glucoronosyl and UDP-glucosyl transferase	IPR002213: UDP-glucuronosyl/UDP-glucosyltransferase	GO:0008152 BP: metabolic process;GO:0016758 MF: transferase activity, transferring hexosyl groups
	TraesCS1B02G024300	chr1B	11691995	11693479	-	AT1G76950.1	Regulator of chromosome condensation (RCC1) family with FYVE zinc finger domain-containing protein	PF08381: Transcription factor regulating root and shoot growth via Pin3	IPR013591: Brevis radix (BRX) domain
	TraesCS1B02G024400	chr1B	11695669	11702119	-	AT5G42140.2	Regulator of chromosome condensation (RCC1) family with FYVE zinc finger domain-containing protein	PF00415: Regulator of chromosome condensation (RCC1) repeat; PF01363: FYVE zinc finger; PF13713: Transcription factor BRX N-terminal domain; PF08381: Transcription factor regulating root and shoot growth via Pin3	IPR000306: FYVE zinc finger; IPR000408: Regulator of chromosome condensation, RCC1; IPR009091: Regulator of chromosome condensation 1/beta-lactamase-inhibitor protein II; IPR011011: Zinc finger, FYVE/PHD-type; IPR013083: Zinc finger, RING/FYVE/PHD-type; IPR013591: Brevis radix (BRX) domain; IPR017455: Zinc finger, FYVE-related; IPR027988: Transcription factor BREVIS RADIX, N-terminal domain	GO:0046872 MF: metal ion binding
	TraesCS1B02G024600	chr1B	11860454	11863102	-	tr|M7ZD84|M7ZD84_TRIUA	Chaperone protein DnaJ	PF00226: DnaJ domain	IPR001623: DnaJ domain
	TraesCS1B02G025100	chr1B	12346287	12350704	+	tr|B8AC38|B8AC38_ORYSI	Aldo-keto reductase	PF00248: Aldo/keto reductase family	IPR018170: Aldo/keto reductase, conserved site; IPR020471: Aldo/keto reductase; IPR023210: NADP-dependent oxidoreductase domain	GO:0016491 MF: oxidoreductase activity;GO:0055114 BP: oxidation-reduction process
	TraesCS1B02G025400	chr1B	12387552	12388175	-	tr|A9UIE3|A9UIE3_WHEAT	Bowman-Birk trypsin inhibitor-like protein	PF00228: Bowman-Birk serine protease inhibitor family	IPR000877: Proteinase inhibitor I12, Bowman-Birk	GO:0004867 MF: serine-type endopeptidase inhibitor activity;GO:0005576 CC: extracellular region
	TraesCS1B02G025500	chr1B	12427311	12432859	-	tr|M7YIF8|M7YIF8_TRIUA	Disease resistance protein RPM1	PF00931: NB-ARC domain	IPR002182: NB-ARC; IPR011991: Winged helix-turn-helix DNA-binding domain; IPR027417: P-loop containing nucleoside triphosphate hydrolase; IPR032675: Leucine-rich repeat domain, L domain-like	GO:0043531 MF: ADP binding
	TraesCS1B02G026100	chr1B	12764054	12764269	-	tr|N1QZ44|N1QZ44_AEGTA	Chymotrypsin inhibitor	PF00280: Potato inhibitor I family	IPR000864: Proteinase inhibitor I13, potato inhibitor I	GO:0004867 MF: serine-type endopeptidase inhibitor activity;GO:0009611 BP: response to wounding
	TraesCS1B02G026200	chr1B	12785194	12788030	+	tr|A0A061ECT8|A0A061ECT8_THECC	Core-2/I-branching beta-1,6-N-acetylglucosaminyltransferase family protein	PF02485: Core-2/I-Branching enzyme	IPR003406: Glycosyl transferase, family 14	GO:0008375 MF: acetylglucosaminyltransferase activity;GO:0016020 CC: membrane
	TraesCS1B02G026300	chr1B	12811607	12814290	-	tr|Q1WGB0|Q1WGB0_ORYSI	NBS-LRR disease resistance protein	PF00931: NB-ARC domain	IPR002182: NB-ARC; IPR011991: Winged helix-turn-helix DNA-binding domain; IPR027417: P-loop containing nucleoside triphosphate hydrolase; IPR032675: Leucine-rich repeat domain, L domain-like	GO:0043531 MF: ADP binding
	TraesCS1B02G026500	chr1B	12827618	12828676	-	tr|R7WDQ0|R7WDQ0_AEGTA	Disease resistance protein RPM1		IPR032675: Leucine-rich repeat domain, L domain-like
	TraesCS1B02G027000	chr1B	13039605	13044769	+	tr|M7YIF8|M7YIF8_TRIUA	Disease resistance protein RPM1	PF00931: NB-ARC domain	IPR002182: NB-ARC; IPR011991: Winged helix-turn-helix DNA-binding domain; IPR027417: P-loop containing nucleoside triphosphate hydrolase; IPR032675: Leucine-rich repeat domain, L domain-like	GO:0043531 MF: ADP binding
	TraesCS1B02G027100	chr1B	13178384	13191220	-	tr|N1R489|N1R489_AEGTA	Disease resistance protein RPM1	PF00931: NB-ARC domain	IPR002182: NB-ARC; IPR011991: Winged helix-turn-helix DNA-binding domain; IPR027417: P-loop containing nucleoside triphosphate hydrolase; IPR032675: Leucine-rich repeat domain, L domain-like	GO:0043531 MF: ADP binding
	TraesCS1B02G027200	chr1B	13244021	13248866	-	tr|B8AC38|B8AC38_ORYSI	Aldo-keto reductase	PF00248: Aldo/keto reductase family	IPR018170: Aldo/keto reductase, conserved site; IPR020471: Aldo/keto reductase; IPR023210: NADP-dependent oxidoreductase domain	GO:0016491 MF: oxidoreductase activity;GO:0055114 BP: oxidation-reduction process
	TraesCS1B02G027300	chr1B	13268205	13277040	+	tr|N1R489|N1R489_AEGTA	Disease resistance protein RPM1	PF00931: NB-ARC domain	IPR002182: NB-ARC; IPR011991: Winged helix-turn-helix DNA-binding domain; IPR027417: P-loop containing nucleoside triphosphate hydrolase; IPR032675: Leucine-rich repeat domain, L domain-like	GO:0043531 MF: ADP binding
	TraesCS1B02G027500	chr1B	13412257	13417222	-	tr|M7YIF8|M7YIF8_TRIUA	Disease resistance protein RPM1	PF00931: NB-ARC domain	IPR002182: NB-ARC; IPR011991: Winged helix-turn-helix DNA-binding domain; IPR027417: P-loop containing nucleoside triphosphate hydrolase	GO:0043531 MF: ADP binding
	TraesCS1B02G027800	chr1B	13447836	13448543	-	tr|Q84X86|Q84X86_VIGUS	Trypsin inhibitor	PF00228: Bowman-Birk serine protease inhibitor family	IPR000877: Proteinase inhibitor I12, Bowman-Birk	GO:0004867 MF: serine-type endopeptidase inhibitor activity;GO:0005576 CC: extracellular region
	TraesCS1B02G028200	chr1B	13564868	13565083	-	tr|N1QZ44|N1QZ44_AEGTA	Chymotrypsin inhibitor	PF00280: Potato inhibitor I family	IPR000864: Proteinase inhibitor I13, potato inhibitor I	GO:0004867 MF: serine-type endopeptidase inhibitor activity;GO:0009611 BP: response to wounding
	TraesCS1B02G028600	chr1B	13892597	13899116	+	tr|Q9AVM3|Q9AVM3_WHEAT	Cytochrome P450	PF00067: Cytochrome P450	IPR001128: Cytochrome P450; IPR002401: Cytochrome P450, E-class, group I; IPR017972: Cytochrome P450, conserved site	GO:0005506 MF: iron ion binding;GO:0016705 MF: oxidoreductase activity, acting on paired donors, with incorporation or reduction of molecular oxygen;GO:0020037 MF: heme binding;GO:0055114 BP: oxidation-reduction process
	TraesCS1B02G028700	chr1B	13965202	13970031	+	sp|P15926|C5AP_STRPY	C5a peptidase
	TraesCS1B02G028800	chr1B	14030108	14031735	-	tr|A0A1E5UJ42|A0A1E5UJ42_9POAL	Pentatricopeptide repeat-containing protein	PF01535: PPR repeat	IPR002885: Pentatricopeptide repeat; IPR011990: Tetratricopeptide-like helical domain	GO:0005515 MF: protein binding
	TraesCS1B02G029200	chr1B	14156250	14166522	+	tr|F4I270|F4I270_ARATH	TIR-NBS-LRR class disease resistance protein	PF13855: Leucine rich repeat	IPR001611: Leucine-rich repeat; IPR003591: Leucine-rich repeat, typical subtype; IPR032675: Leucine-rich repeat domain, L domain-like	GO:0005515 MF: protein binding
	TraesCS1B02G029400	chr1B	14186824	14187961	-	tr|A0A103Y5W1|A0A103Y5W1_CYNCS	Phloem protein 2-like protein	PF14299: Phloem protein 2	IPR025886: Phloem protein 2-like
	TraesCS1B02G029600	chr1B	14551564	14568041	+	tr|F4I270|F4I270_ARATH	TIR-NBS-LRR class disease resistance protein	PF13855: Leucine rich repeat	IPR001611: Leucine-rich repeat; IPR003591: Leucine-rich repeat, typical subtype; IPR032675: Leucine-rich repeat domain, L domain-like	GO:0005515 MF: protein binding
	TraesCS1B02G029700	chr1B	14609435	14626525	+	tr|F4I270|F4I270_ARATH	TIR-NBS-LRR class disease resistance protein		IPR003591: Leucine-rich repeat, typical subtype; IPR032675: Leucine-rich repeat domain, L domain-like
	TraesCS1B02G030600	chr1B	15107810	15112122	-	AT2G26190.2	calmodulin-binding family protein
	TraesCS1B02G030700	chr1B	15141444	15142626	+	tr|B7EBV9|B7EBV9_ORYSJ	cDNA clone:J013058P10, full insert sequence
	TraesCS1B02G031200	chr1B	15339921	15340166	+	tr|A0A0F7DE45|A0A0F7DE45_ORYSJ	Inhibitor protein	PF00280: Potato inhibitor I family	IPR000864: Proteinase inhibitor I13, potato inhibitor I	GO:0004867 MF: serine-type endopeptidase inhibitor activity;GO:0009611 BP: response to wounding
	TraesCS1B02G031600	chr1B	15448355	15451124	-	AT1G67850.7	lysine ketoglutarate reductase trans-splicing protein (DUF707)	PF05212: Protein of unknown function (DUF707)	IPR007877: Protein of unknown function DUF707
	TraesCS1B02G031700	chr1B	15517132	15519874	-	AT3G25490.1	Protein kinase family protein	PF13947: Wall-associated receptor kinase galacturonan-binding; PF00069: Protein kinase domain	IPR000719: Protein kinase domain; IPR001881: EGF-like calcium-binding domain; IPR008271: Serine/threonine-protein kinase, active site; IPR011009: Protein kinase-like domain; IPR017441: Protein kinase, ATP binding site; IPR018097: EGF-like calcium-binding, conserved site; IPR025287: Wall-associated receptor kinase, galacturonan-binding domain	GO:0004672 MF: protein kinase activity;GO:0005509 MF: calcium ion binding;GO:0005524 MF: ATP binding;GO:0006468 BP: protein phosphorylation;GO:0030247 MF: polysaccharide binding
	TraesCS1B02G032100	chr1B	15638525	15641235	-	AT3G25490.1	Protein kinase family protein	PF00069: Protein kinase domain	IPR000719: Protein kinase domain; IPR001881: EGF-like calcium-binding domain; IPR008271: Serine/threonine-protein kinase, active site; IPR011009: Protein kinase-like domain; IPR017441: Protein kinase, ATP binding site; IPR018097: EGF-like calcium-binding, conserved site	GO:0004672 MF: protein kinase activity;GO:0005509 MF: calcium ion binding;GO:0005524 MF: ATP binding;GO:0006468 BP: protein phosphorylation
	TraesCS1B02G032200	chr1B	15655141	15661187	+	AT4G16960.1	disease resistance protein (TIR-NBS-LRR class)		IPR011989: Armadillo-like helical; IPR016024: Armadillo-type fold	GO:0005488 MF: binding
	TraesCS1B02G032800	chr1B	15895667	15903558	-	AT5G18980.1	ARM repeat superfamily protein		IPR011989: Armadillo-like helical; IPR016024: Armadillo-type fold	GO:0005488 MF: binding
	TraesCS1B02G032900	chr1B	16123707	16123940	+	tr|Q2R8J2|Q2R8J2_ORYSJ	NBS-LRR disease resistance protein, putative, expressed
	TraesCS1B02G033100	chr1B	16214960	16215274	+	tr|N1QWS2|N1QWS2_AEGTA	General transcription factor IIH subunit 5	PF06331: Transcription factor TFIIH complex subunit Tfb5	IPR009400: TFIIH subunit TTDA/Tfb5	GO:0000439 CC: core TFIIH complex;GO:0006289 BP: nucleotide-excision repair;GO:0006355 BP: regulation of transcription, DNA-templated
	TraesCS1B02G033300	chr1B	16223549	16225723	-	sp|Q9DC51|GNAI3_MOUSE	Guanine nucleotide-binding protein G(k) subunit alpha
	TraesCS1B02G033400	chr1B	16228502	16231600	+	tr|B9RFF2|B9RFF2_RICCO	Protein phosphatase 2c, putative	PF00481: Protein phosphatase 2C	IPR001932: PPM-type phosphatase domain	GO:0003824 MF: catalytic activity
	TraesCS1B02G033600	chr1B	16400061	16402254	+	sp|A6T6A3|SYL_KLEP7	Leucine--tRNA ligase
	TraesCS1B02G033800	chr1B	16462616	16462846	+	sp|P83472|ICI_LUMTE	Chymotrypsin inhibitor	PF00280: Potato inhibitor I family	IPR000864: Proteinase inhibitor I13, potato inhibitor I	GO:0004867 MF: serine-type endopeptidase inhibitor activity;GO:0009611 BP: response to wounding
	TraesCS1B02G033900	chr1B	16464518	16464769	-	sp|P83472|ICI_LUMTE	Chymotrypsin inhibitor	PF00280: Potato inhibitor I family	IPR000864: Proteinase inhibitor I13, potato inhibitor I	GO:0004867 MF: serine-type endopeptidase inhibitor activity;GO:0009611 BP: response to wounding
	TraesCS1B02G034000	chr1B	16465496	16465732	+	sp|P83472|ICI_LUMTE	Chymotrypsin inhibitor	PF00280: Potato inhibitor I family	IPR000864: Proteinase inhibitor I13, potato inhibitor I	GO:0004867 MF: serine-type endopeptidase inhibitor activity;GO:0009611 BP: response to wounding
	TraesCS1B02G034100	chr1B	16478350	16479064	+	sp|P83472|ICI_LUMTE	Chymotrypsin inhibitor	PF00280: Potato inhibitor I family	IPR000864: Proteinase inhibitor I13, potato inhibitor I	GO:0004867 MF: serine-type endopeptidase inhibitor activity;GO:0009611 BP: response to wounding
	TraesCS1B02G034300	chr1B	16501939	16502688	-	sp|P83472|ICI_LUMTE	Chymotrypsin inhibitor	PF00280: Potato inhibitor I family	IPR000864: Proteinase inhibitor I13, potato inhibitor I	GO:0004867 MF: serine-type endopeptidase inhibitor activity;GO:0009611 BP: response to wounding
	TraesCS1B02G034400	chr1B	16506028	16506678	-	sp|P83472|ICI_LUMTE	Chymotrypsin inhibitor	PF00280: Potato inhibitor I family	IPR000864: Proteinase inhibitor I13, potato inhibitor I	GO:0004867 MF: serine-type endopeptidase inhibitor activity;GO:0009611 BP: response to wounding
	TraesCS1B02G034500	chr1B	16518247	16523333	+	AT5G41550.1	Disease resistance protein (TIR-NBS-LRR class) family	PF00931: NB-ARC domain	IPR002182: NB-ARC; IPR011991: Winged helix-turn-helix DNA-binding domain; IPR027417: P-loop containing nucleoside triphosphate hydrolase; IPR032675: Leucine-rich repeat domain, L domain-like	GO:0043531 MF: ADP binding
	TraesCS1B02G034700	chr1B	16532045	16534107	+	AT5G45520.2	Leucine-rich repeat (LRR) family protein	PF00931: NB-ARC domain	IPR002182: NB-ARC; IPR011991: Winged helix-turn-helix DNA-binding domain; IPR027417: P-loop containing nucleoside triphosphate hydrolase; IPR032675: Leucine-rich repeat domain, L domain-like	GO:0043531 MF: ADP binding
	TraesCS1B02G034800	chr1B	16562868	16567458	+	sp|P45356|HXUB2_HAEIF	Heme/hemopexin transporter protein HuxB
	TraesCS1B02G034900	chr1B	16644449	16645738	+	sp|P83472|ICI_LUMTE	Chymotrypsin inhibitor	PF00280: Potato inhibitor I family	IPR000864: Proteinase inhibitor I13, potato inhibitor I	GO:0004867 MF: serine-type endopeptidase inhibitor activity;GO:0009611 BP: response to wounding
	TraesCS1B02G035200	chr1B	16757203	16764102	+	tr|A0A0U2S1S8|A0A0U2S1S8_ORYSA	NBS-LRR-like resistance protein	PF00931: NB-ARC domain	IPR002182: NB-ARC; IPR011991: Winged helix-turn-helix DNA-binding domain; IPR027417: P-loop containing nucleoside triphosphate hydrolase; IPR032675: Leucine-rich repeat domain, L domain-like	GO:0043531 MF: ADP binding
	TraesCS1B02G035300	chr1B	16794949	16795182	+	sp|P83472|ICI_LUMTE	Chymotrypsin inhibitor	PF00280: Potato inhibitor I family	IPR000864: Proteinase inhibitor I13, potato inhibitor I	GO:0004867 MF: serine-type endopeptidase inhibitor activity;GO:0009611 BP: response to wounding
	TraesCS1B02G035400	chr1B	16839554	16841294	+	AT5G40060.1	Disease resistance protein (NBS-LRR class) family	PF00931: NB-ARC domain	IPR002182: NB-ARC; IPR027417: P-loop containing nucleoside triphosphate hydrolase	GO:0043531 MF: ADP binding
	TraesCS1B02G035500	chr1B	16856155	16862125	+	AT1G63750.2	Disease resistance protein (TIR-NBS-LRR class) family	PF00931: NB-ARC domain	IPR002182: NB-ARC; IPR011991: Winged helix-turn-helix DNA-binding domain; IPR027417: P-loop containing nucleoside triphosphate hydrolase; IPR032675: Leucine-rich repeat domain, L domain-like	GO:0043531 MF: ADP binding
	TraesCS1B02G035600	chr1B	16925435	16931837	+	AT5G40060.2	Disease resistance protein (NBS-LRR class) family	PF00931: NB-ARC domain	IPR002182: NB-ARC; IPR011991: Winged helix-turn-helix DNA-binding domain; IPR027417: P-loop containing nucleoside triphosphate hydrolase	GO:0043531 MF: ADP binding
	TraesCS1B02G035700	chr1B	17013616	17020022	-	AT5G41550.1	Disease resistance protein (TIR-NBS-LRR class) family	PF00931: NB-ARC domain	IPR002182: NB-ARC; IPR011991: Winged helix-turn-helix DNA-binding domain; IPR027417: P-loop containing nucleoside triphosphate hydrolase; IPR032675: Leucine-rich repeat domain, L domain-like	GO:0043531 MF: ADP binding
	TraesCS1B02G035800	chr1B	17067047	17068871	+	tr|M0WWX2|M0WWX2_HORVV	4-hydroxyphenylpyruvate dioxygenase		IPR005956: 4-hydroxyphenylpyruvate dioxygenase; IPR029068: Glyoxalase/Bleomycin resistance protein/Dihydroxybiphenyl dioxygenase	GO:0003868 MF: 4-hydroxyphenylpyruvate dioxygenase activity;GO:0009072 BP: aromatic amino acid family metabolic process;GO:0016701 MF: oxidoreductase activity, acting on single donors with incorporation of molecular oxygen;GO:0055114 BP: oxidation-reduction process
	TraesCS1B02G035900	chr1B	17135742	17136107	+	sp|Q9N4H4|PME1_CAEEL	Poly(ADP-ribose) polymerase pme-1
	TraesCS1B02G036000	chr1B	17250861	17251768	+	tr|A0A1D5SL09|A0A1D5SL09_WHEAT	Dirigent protein	PF03018: Dirigent-like protein	IPR004265: Plant disease resistance response protein
	TraesCS1B02G036300	chr1B	17343494	17346893	+	tr|M7ZCM7|M7ZCM7_TRIUA	Disease resistance protein RPP13
	TraesCS1B02G037400	chr1B	17767028	17770807	-	tr|B9HPF8|B9HPF8_POPTR	Scarecrow transcription factor family protein	PF03514: GRAS domain family	IPR005202: Transcription factor GRAS
	TraesCS1B02G038900	chr1B	18570322	18571755	-	tr|Q76CZ3|Q76CZ3_WHEAT	Cysteine protease	PF08246: Cathepsin propeptide inhibitor domain (I29); PF00112: Papain family cysteine protease	IPR000169: Cysteine peptidase, cysteine active site; IPR000668: Peptidase C1A, papain C-terminal; IPR013201: Cathepsin propeptide inhibitor domain (I29); IPR025661: Cysteine peptidase, asparagine active site	GO:0006508 BP: proteolysis;GO:0008234 MF: cysteine-type peptidase activity
	TraesCS1B02G039000	chr1B	18578571	18579939	+	tr|A0A078ECZ8|A0A078ECZ8_BRANA	Glycosyltransferase	PF03407: Nucleotide-diphospho-sugar transferase	IPR005069: Nucleotide-diphospho-sugar transferase
	TraesCS1B02G039300	chr1B	19018793	19020813	+	tr|R7WFW5|R7WFW5_AEGTA	Oligopeptidase A		IPR024080: Neurolysin/Thimet oligopeptidase, N-terminal
	TraesCS1B02G039625	chr1B	19061029	19062117	-
	TraesCS1B02G039700	chr1B	19073841	19076117	-	tr|A0A0A8JXV7|A0A0A8JXV7_ORYSI	Pentatricopeptide repeat-containing protein	PF13041: PPR repeat family; PF01535: PPR repeat; PF12854: PPR repeat	IPR002885: Pentatricopeptide repeat
	TraesCS1B02G039900	chr1B	19314295	19314714	-	tr|Q2I2W0|Q2I2W0_CICAR	Defensin		IPR003614: Knottin, scorpion toxin-like	GO:0006952 BP: defense response
	TraesCS1B02G040000	chr1B	19718626	19720046	-	tr|Q6WGQ3|Q6WGQ3_WHEAT	Chalcone synthase	PF00195: Chalcone and stilbene synthases, N-terminal domain; PF02797: Chalcone and stilbene synthases, C-terminal domain	IPR001099: Chalcone/stilbene synthase, N-terminal; IPR011141: Polyketide synthase, type III; IPR012328: Chalcone/stilbene synthase, C-terminal; IPR016039: Thiolase-like; IPR018088: Chalcone/stilbene synthase, active site	GO:0003824 MF: catalytic activity;GO:0008152 BP: metabolic process;GO:0009058 BP: biosynthetic process;GO:0016746 MF: transferase activity, transferring acyl groups;GO:0016747 MF: transferase activity, transferring acyl groups other than amino-acyl groups
	TraesCS1B02G040100	chr1B	19779389	19780576	-	tr|Q4QWZ6|Q4QWZ6_MAIZE	Chalcone synthase	PF00195: Chalcone and stilbene synthases, N-terminal domain; PF02797: Chalcone and stilbene synthases, C-terminal domain	IPR001099: Chalcone/stilbene synthase, N-terminal; IPR011141: Polyketide synthase, type III; IPR012328: Chalcone/stilbene synthase, C-terminal; IPR016039: Thiolase-like; IPR018088: Chalcone/stilbene synthase, active site	GO:0003824 MF: catalytic activity;GO:0008152 BP: metabolic process;GO:0009058 BP: biosynthetic process;GO:0016746 MF: transferase activity, transferring acyl groups;GO:0016747 MF: transferase activity, transferring acyl groups other than amino-acyl groups
	TraesCS1B02G040200	chr1B	19890445	19891967	-	tr|Q6WGQ3|Q6WGQ3_WHEAT	Chalcone synthase	PF00195: Chalcone and stilbene synthases, N-terminal domain; PF02797: Chalcone and stilbene synthases, C-terminal domain	IPR001099: Chalcone/stilbene synthase, N-terminal; IPR011141: Polyketide synthase, type III; IPR012328: Chalcone/stilbene synthase, C-terminal; IPR016039: Thiolase-like; IPR018088: Chalcone/stilbene synthase, active site	GO:0003824 MF: catalytic activity;GO:0008152 BP: metabolic process;GO:0009058 BP: biosynthetic process;GO:0016746 MF: transferase activity, transferring acyl groups;GO:0016747 MF: transferase activity, transferring acyl groups other than amino-acyl groups
	TraesCS1B02G040300	chr1B	19950229	19951416	-	tr|V9Q3Z4|V9Q3Z4_9POAL	Chalcone synthase	PF00195: Chalcone and stilbene synthases, N-terminal domain; PF02797: Chalcone and stilbene synthases, C-terminal domain	IPR001099: Chalcone/stilbene synthase, N-terminal; IPR011141: Polyketide synthase, type III; IPR012328: Chalcone/stilbene synthase, C-terminal; IPR016039: Thiolase-like; IPR018088: Chalcone/stilbene synthase, active site	GO:0003824 MF: catalytic activity;GO:0008152 BP: metabolic process;GO:0009058 BP: biosynthetic process;GO:0016746 MF: transferase activity, transferring acyl groups;GO:0016747 MF: transferase activity, transferring acyl groups other than amino-acyl groups
	TraesCS1B02G040400	chr1B	20015264	20017794	-	tr|D3JZ18|D3JZ18_PRUMU	O-methyltransferase-like protein	PF00891: O-methyltransferase	IPR001077: O-methyltransferase, family 2; IPR016461: O-methyltransferase COMT-type; IPR029063: S-adenosyl-L-methionine-dependent methyltransferase	GO:0008168 MF: methyltransferase activity;GO:0008171 MF: O-methyltransferase activity
	TraesCS1B02G042800	chr1B	22274067	22274689	-	AT1G61430.9	S-locus lectin protein kinase family protein
	TraesCS1B02G042900	chr1B	22393540	22394738	-	tr|A0A1D5SNM1|A0A1D5SNM1_WHEAT	Dirigent protein	PF03018: Dirigent-like protein	IPR004265: Plant disease resistance response protein
	TraesCS1B02G043100	chr1B	22624769	22626013	-	tr|A0A1D6DK67|A0A1D6DK67_WHEAT	Dirigent protein	PF03018: Dirigent-like protein	IPR004265: Plant disease resistance response protein
	TraesCS1B02G045700	chr1B	25812498	25814364	-	tr|D7RXX9|D7RXX9_ORYSI	Mitochondrial ATP synthase 6 kDa subunit
	TraesCS1B02G046000	chr1B	25942903	25945792	-	tr|A0A1E5WHB8|A0A1E5WHB8_9POAL	Disease resistance protein RPM1	PF00931: NB-ARC domain	IPR002182: NB-ARC; IPR011991: Winged helix-turn-helix DNA-binding domain; IPR027417: P-loop containing nucleoside triphosphate hydrolase; IPR032675: Leucine-rich repeat domain, L domain-like	GO:0043531 MF: ADP binding
	TraesCS1B02G046800	chr1B	26621671	26638285	+	AT5G49610.1	F-box family protein	PF08268: F-box associated domain	IPR001810: F-box domain; IPR013187: F-box associated domain, type 3; IPR017451: F-box associated interaction domain	GO:0005515 MF: protein binding
	TraesCS1B02G046900	chr1B	26650834	26651469	+	AT1G02260.2	Divalent ion symporter
	TraesCS1B02G047400	chr1B	27235878	27242405	-	tr|D7LR91|D7LR91_ARALL	Short-chain dehydrogenase/reductase family protein	PF13561: Enoyl-(Acyl carrier protein) reductase	IPR002347: Short-chain dehydrogenase/reductase SDR; IPR016040: NAD(P)-binding domain
	TraesCS1B02G060200	chr1B	43629957	43632240	+	sp|O93866|HSP70_TRIRU	Heat shock 70 kDa protein	PF11069: Protein of unknown function (DUF2870)	IPR021298: Protein of unknown function DUF2870
	TraesCS1B02G060600	chr1B	44037696	44038565	+	sp|Q5RC51|PARN_PONAB	Poly(A)-specific ribonuclease PARN
	TraesCS1B02G061100	chr1B	45480132	45480644	+	tr|B6TXX8|B6TXX8_MAIZE	Epoxide hydrolase 2		IPR029058: Alpha/Beta hydrolase fold
	TraesCS1B02G062000	chr1B	47160110	47164879	+	sp|Q0HZ28|GCSP_SHESR	Glycine dehydrogenase (decarboxylating)
	TraesCS1B02G064100	chr1B	48625522	48625872	+	AT5G26780.4	serine hydroxymethyltransferase 2
	TraesCS1B02G087800	chr1B	83534337	83534549	-	sp|A0LEQ2|NUOH1_SYNFM	NADH-quinone oxidoreductase subunit H 1	PF00146: NADH dehydrogenase	IPR001694: NADH:ubiquinone oxidoreductase, subunit 1/F420H2 oxidoreductase subunit H	GO:0016020 CC: membrane;GO:0055114 BP: oxidation-reduction process
	TraesCS1B02G092800	chr1B	94511614	94512786	-	tr|M8B306|M8B306_AEGTA	F-box protein	PF00646: F-box domain	IPR001810: F-box domain; IPR017451: F-box associated interaction domain	GO:0005515 MF: protein binding
	TraesCS1B02G092900	chr1B	94545714	94547941	-	tr|M8B306|M8B306_AEGTA	F-box protein	PF00646: F-box domain	IPR001810: F-box domain	GO:0005515 MF: protein binding
	TraesCS1B02G093000	chr1B	94548742	94550546	-	tr|M8B306|M8B306_AEGTA	F-box protein	PF00646: F-box domain	IPR001810: F-box domain	GO:0005515 MF: protein binding
	TraesCS1B02G093200	chr1B	94638969	94649748	+	tr|A0A0R0KN32|A0A0R0KN32_SOYBN	WAT1-related protein
	TraesCS1B02G094800	chr1B	97370021	97370224	+	tr|Q7XBC2|Q7XBC2_WHEAT	Powder tolerance-related protein
	TraesCS1B02G100500	chr1B	109347650	109350738	-	AT1G09230.3	RNA-binding (RRM/RBD/RNP motifs) family protein		IPR015300: DNA-binding pseudobarrel domain
	TraesCS1B02G150900	chr1B	234251618	234254193	-	tr|A0A061RFL5|A0A061RFL5_9CHLO	Ras-related protein Rab-11A	PF00071: Ras family	IPR001806: Small GTPase superfamily; IPR005225: Small GTP-binding protein domain; IPR027417: P-loop containing nucleoside triphosphate hydrolase	GO:0003924 MF: GTPase activity;GO:0005525 MF: GTP binding
	TraesCS1B02G151700	chr1B	237374483	237376361	-	tr|A0A0B0MJZ2|A0A0B0MJZ2_GOSAR	TATA-box-binding	PF00352: Transcription factor TFIID (or TATA-binding protein, TBP)	IPR000814: TATA-box binding protein; IPR030491: TATA-box binding protein, conserved site	GO:0003677 MF: DNA binding;GO:0006352 BP: DNA-templated transcription, initiation
	TraesCS1B02G176800	chr1B	319126126	319138816	+	tr|A0A061F958|A0A061F958_THECC	Ankyrin repeat family protein	PF12796: Ankyrin repeats (3 copies); PF13637: Ankyrin repeats (many copies)	IPR002110: Ankyrin repeat; IPR020683: Ankyrin repeat-containing domain	GO:0005515 MF: protein binding
	TraesCS1B02G177000	chr1B	320104827	320107004	-	sp|A1CYS1|ATG26_NEOFI	Sterol 3-beta-glucosyltransferase
	TraesCS1B02G177200	chr1B	321691599	321691943	-	tr|Q9C581|Q9C581_ARATH	Core-2/I-branching beta-1,6-N-acetylglucosaminyltransferase family protein	PF02485: Core-2/I-Branching enzyme	IPR003406: Glycosyl transferase, family 14	GO:0008375 MF: acetylglucosaminyltransferase activity;GO:0016020 CC: membrane
	TraesCS1B02G181700	chr1B	328649327	328649903	+	tr|G7IBZ6|G7IBZ6_MEDTR	Hsp20/alpha crystallin family protein
	TraesCS1B02G183200	chr1B	330193821	330218044	+	tr|W5ZT55|W5ZT55_MAIZE	Myosin	PF02736: Myosin N-terminal SH3-like domain; PF00063: Myosin head (motor domain); PF00612: IQ calmodulin-binding motif; PF01843: DIL domain	IPR000048: IQ motif, EF-hand binding site; IPR001609: Myosin head, motor domain; IPR002710: Dilute domain; IPR004009: Myosin, N-terminal, SH3-like; IPR027417: P-loop containing nucleoside triphosphate hydrolase	GO:0003774 MF: motor activity;GO:0005515 MF: protein binding;GO:0005524 MF: ATP binding;GO:0016459 CC: myosin complex
	TraesCS1B02G185700	chr1B	332585783	332586591	-	tr|B6TKH8|B6TKH8_MAIZE	Dof zinc finger protein
	TraesCS1B02G239600	chr1B	427651091	427651323	-	tr|A0A0F6NKE1|A0A0F6NKE1_LATIN	ATP synthase subunit c, chloroplastic	PF00137: ATP synthase subunit C	IPR000454: ATP synthase, F0 complex, subunit C; IPR002379: V-ATPase proteolipid subunit C-like domain; IPR005953: ATP synthase, F0 complex, subunit C, bacterial/chloroplast; IPR020537: ATP synthase, F0 complex, subunit C, DCCD-binding site	GO:0015078 MF: hydrogen ion transmembrane transporter activity;GO:0015986 BP: ATP synthesis coupled proton transport;GO:0015991 BP: ATP hydrolysis coupled proton transport;GO:0033177 CC: proton-transporting two-sector ATPase complex, proton-transporting domain;GO:0045263 CC: proton-transporting ATP synthase complex, coupling factor F(o)
	TraesCS1B02G239700	chr1B	427651987	427652148	+	tr|G7JE22|G7JE22_MEDTR	NADH-ubiquinone oxidoreductase (Complex I), chain 5 carboxy-terminal protein
	TraesCS1B02G294100	chr1B	512051748	512053259	+	sp|Q94KI8|TPC1_ARATH	Two pore calcium channel protein 1
	TraesCS1B02G298500	chr1B	520083939	520091297	+	tr|M7Z6B4|M7Z6B4_TRIUA	Serine/threonine-protein kinase ATR	PF02259: FAT domain	IPR003151: PIK-related kinase, FAT; IPR011009: Protein kinase-like domain; IPR011989: Armadillo-like helical; IPR014009: PIK-related kinase	GO:0005515 MF: protein binding
	TraesCS1B02G298600	chr1B	520242844	520243092	-	tr|A0A0D3D209|A0A0D3D209_BRAOL	Glycerol-3-phosphate dehydrogenase
	TraesCS1B02G319700	chr1B	543739662	543741087	-	tr|A0A0K9PTM3|A0A0K9PTM3_ZOSMR	Leucine-rich repeat receptor-like protein kinase family	PF08263: Leucine rich repeat N-terminal domain; PF13855: Leucine rich repeat	IPR001611: Leucine-rich repeat; IPR013210: Leucine-rich repeat-containing N-terminal, plant-type; IPR032675: Leucine-rich repeat domain, L domain-like	GO:0005515 MF: protein binding
	TraesCS1B02G327800	chr1B	553902734	553904252	-	tr|M7YL66|M7YL66_TRIUA	26S proteasome non-ATPase regulatory subunit 13
	TraesCS1B02G327900	chr1B	553978918	553979517	+	tr|A0A061EP28|A0A061EP28_THECC	Werner syndrome-like exonuclease, putative	PF01612: 3'-5' exonuclease	IPR002562: 3'-5' exonuclease domain; IPR012337: Ribonuclease H-like domain	GO:0003676 MF: nucleic acid binding;GO:0006139 BP: nucleobase-containing compound metabolic process;GO:0008408 MF: 3'-5' exonuclease activity
	TraesCS1B02G328300	chr1B	555004141	555004626	+	tr|N1QTH8|N1QTH8_AEGTA	Blue copper protein	PF02298: Plastocyanin-like domain	IPR003245: Phytocyanin domain; IPR008972: Cupredoxin	GO:0009055 MF: electron carrier activity
	TraesCS1B02G338400	chr1B	566449681	566449932	-	AT2G36290.2	alpha/beta-Hydrolases superfamily protein
	TraesCS1B02G339800	chr1B	567712292	567715087	-	tr|M8BGK7|M8BGK7_AEGTA	Disease resistance protein RPM1	PF00931: NB-ARC domain	IPR002182: NB-ARC; IPR011991: Winged helix-turn-helix DNA-binding domain; IPR032675: Leucine-rich repeat domain, L domain-like	GO:0043531 MF: ADP binding
	TraesCS1B02G339900	chr1B	567854799	567857065	+	sp|Q13U36|PRMA_BURXL	Ribosomal protein L11 methyltransferase	PF06962: Putative rRNA methylase	IPR010719: Putative rRNA methylase; IPR029063: S-adenosyl-L-methionine-dependent methyltransferase
	TraesCS1B02G403300	chr1B	633092424	633100075	-	tr|Q9LJ10|Q9LJ10_ORYSJ	NBS-LRR disease resistance protein-like	PF00931: NB-ARC domain	IPR002182: NB-ARC; IPR011991: Winged helix-turn-helix DNA-binding domain; IPR027417: P-loop containing nucleoside triphosphate hydrolase; IPR032675: Leucine-rich repeat domain, L domain-like	GO:0043531 MF: ADP binding
	TraesCS1B02G403500	chr1B	633120478	633133515	-	tr|Q9LJ10|Q9LJ10_ORYSJ	NBS-LRR disease resistance protein-like	PF00931: NB-ARC domain	IPR002182: NB-ARC; IPR011991: Winged helix-turn-helix DNA-binding domain; IPR027417: P-loop containing nucleoside triphosphate hydrolase; IPR032675: Leucine-rich repeat domain, L domain-like	GO:0043531 MF: ADP binding
	TraesCS1B02G404500	chr1B	633708708	633708920	+	tr|M0VLY3|M0VLY3_HORVV	Photosystem II reaction center protein Z	PF01737: YCF9	IPR002644: Photosystem II PsbZ, reaction centre	GO:0009523 CC: photosystem II;GO:0009539 CC: photosystem II reaction center;GO:0015979 BP: photosynthesis;GO:0042549 BP: photosystem II stabilization
	TraesCS1B02G405400	chr1B	633726802	633727122	-	tr|A0A0H3VXL3|A0A0H3VXL3_9POAL	NADH-quinone oxidoreductase subunit K	PF00420: NADH-ubiquinone/plastoquinone oxidoreductase chain 4L	IPR001133: NADH-ubiquinone oxidoreductase chain 4L/K	GO:0016651 MF: oxidoreductase activity, acting on NAD(P)H;GO:0042773 BP: ATP synthesis coupled electron transport;GO:0055114 BP: oxidation-reduction process
	TraesCS1B02G405500	chr1B	633727461	633727865	-	tr|A0A075W784|A0A075W784_AEGBI	NAD(P)H-quinone oxidoreductase subunit 6, chloroplastic	PF00499: NADH-ubiquinone/plastoquinone oxidoreductase chain 6	IPR001457: NADH:ubiquinone/plastoquinone oxidoreductase, chain 6	GO:0008137 MF: NADH dehydrogenase (ubiquinone) activity;GO:0055114 BP: oxidation-reduction process
	TraesCS1B02G405600	chr1B	633728127	633728669	-	tr|A0A1D5SIK2|A0A1D5SIK2_WHEAT	NAD(P)H-quinone oxidoreductase subunit I, chloroplastic	PF13237: 4Fe-4S dicluster domain	IPR004497: NADH-plastoquinone oxidoreductase, subunit I; IPR010226: NADH-quinone oxidoreductase, chain I; IPR017896: 4Fe-4S ferredoxin-type, iron-sulphur binding domain; IPR017900: 4Fe-4S ferredoxin, iron-sulphur binding, conserved site	GO:0008137 MF: NADH dehydrogenase (ubiquinone) activity;GO:0016020 CC: membrane;GO:0016651 MF: oxidoreductase activity, acting on NAD(P)H;GO:0051539 MF: 4 iron, 4 sulfur cluster binding;GO:0055114 BP: oxidation-reduction process
	TraesCS1B02G405700	chr1B	633728767	633728979	-	sp|A0LEQ2|NUOH1_SYNFM	NADH-quinone oxidoreductase subunit H 1	PF00146: NADH dehydrogenase	IPR001694: NADH:ubiquinone oxidoreductase, subunit 1/F420H2 oxidoreductase subunit H	GO:0016020 CC: membrane;GO:0055114 BP: oxidation-reduction process
	TraesCS1B02G405800	chr1B	633730327	633730890	-	sp|Q1IS58|NUOH1_KORVE	NADH-quinone oxidoreductase subunit H 1	PF00146: NADH dehydrogenase	IPR001694: NADH:ubiquinone oxidoreductase, subunit 1/F420H2 oxidoreductase subunit H; IPR018086: NADH:ubiquinone oxidoreductase, subunit 1, conserved site	GO:0016020 CC: membrane;GO:0055114 BP: oxidation-reduction process
	TraesCS1B02G408800	chr1B	636489846	636490049	-	tr|Q7XBC2|Q7XBC2_WHEAT	Powder tolerance-related protein
	TraesCS1B02G408900	chr1B	636492172	636492375	-	tr|Q7XBC2|Q7XBC2_WHEAT	Powder tolerance-related protein
	TraesCS1B02G410400	chr1B	637371924	637372738	+	tr|A0A1D5SER1|A0A1D5SER1_WHEAT	CASP-like protein	PF04535: Domain of unknown function (DUF588)	IPR006459: Casparian strip membrane protein; IPR006702: Domain of unknown function DUF588
	TraesCS1B02G410600	chr1B	637397220	637400237	+	tr|B9RX67|B9RX67_RICCO	Kinase, putative	PF00182: Chitinase class I; PF00069: Protein kinase domain	IPR000719: Protein kinase domain; IPR000726: Glycoside hydrolase, family 19, catalytic; IPR008271: Serine/threonine-protein kinase, active site; IPR011009: Protein kinase-like domain; IPR017441: Protein kinase, ATP binding site; IPR023346: Lysozyme-like domain	GO:0004568 MF: chitinase activity;GO:0004672 MF: protein kinase activity;GO:0005524 MF: ATP binding;GO:0006032 BP: chitin catabolic process;GO:0006468 BP: protein phosphorylation;GO:0016998 BP: cell wall macromolecule catabolic process
	TraesCS1B02G410900	chr1B	637523344	637526010	-	tr|S1SIA6|S1SIA6_THECC	F-box family protein	PF00646: F-box domain	IPR001810: F-box domain; IPR017451: F-box associated interaction domain	GO:0005515 MF: protein binding
	TraesCS1B02G411500	chr1B	637805433	637807574	-	AT1G27880.1	DEAD/DEAH box RNA helicase family protein
	TraesCS1B02G411700	chr1B	637825648	637833454	-	tr|A0A059Q333|A0A059Q333_9POAL	Dynamin-related protein	PF00350: Dynamin family; PF01031: Dynamin central region; PF02212: Dynamin GTPase effector domain	IPR000375: Dynamin central domain; IPR001401: Dynamin, GTPase domain; IPR003130: Dynamin GTPase effector; IPR019762: Dynamin, GTPase region, conserved site; IPR020850: GTPase effector domain; IPR022812: Dynamin superfamily; IPR027417: P-loop containing nucleoside triphosphate hydrolase; IPR030381: Dynamin-type guanine nucleotide-binding (G) domain	GO:0003924 MF: GTPase activity;GO:0005525 MF: GTP binding
	TraesCS1B02G412400	chr1B	638369293	638369823	-	tr|B0ZBJ0|B0ZBJ0_MAIZE	Ubiquitin conjugating enzyme 2
	TraesCS1B02G412500	chr1B	638682884	638684474	+	tr|G7JS94|G7JS94_MEDTR	DUF674 family protein	PF05056: Protein of unknown function (DUF674)	IPR007750: Protein of unknown function DUF674
	TraesCS1B02G412600	chr1B	638696666	638697025	-	tr|A0A1D6WKJ4|A0A1D6WKJ4_SINAR	Orf101b
	TraesCS1B02G412800	chr1B	638705222	638705704	+	AT1G64430.3	Pentatricopeptide repeat (PPR) superfamily protein
	TraesCS1B02G412900	chr1B	638708048	638710179	-	tr|A0A072TKG5|A0A072TKG5_MEDTR	ATP synthase subunit alpha	PF00006: ATP synthase alpha/beta family, nucleotide-binding domain	IPR000194: ATPase, F1/V1/A1 complex, alpha/beta subunit, nucleotide-binding domain; IPR020003: ATPase, alpha/beta subunit, nucleotide-binding domain, active site; IPR027417: P-loop containing nucleoside triphosphate hydrolase	GO:0005524 MF: ATP binding
	TraesCS1B02G413000	chr1B	638717424	638719604	-	tr|U3TM04|U3TM04_TRITI	Cytochrome b	PF00033: Cytochrome b/b6/petB; PF00032: Cytochrome b(C-terminal)/b6/petD	IPR005797: Cytochrome b/b6, N-terminal; IPR005798: Cytochrome b/b6, C-terminal; IPR016174: Di-haem cytochrome, transmembrane; IPR027387: Cytochrome b/b6-like domain	GO:0009055 MF: electron carrier activity;GO:0016020 CC: membrane;GO:0016491 MF: oxidoreductase activity;GO:0022904 BP: respiratory electron transport chain
	TraesCS1B02G413100	chr1B	638729835	638730206	+	AT5G26040.2	histone deacetylase 2
	TraesCS1B02G413200	chr1B	638748168	638748964	-	tr|A0A0E0MN09|A0A0E0MN09_ORYPU	Cytochrome c oxidase subunit 3	PF00510: Cytochrome c oxidase subunit III	IPR000298: Cytochrome c oxidase-like subunit III; IPR013833: Cytochrome c oxidase, subunit III, 4-helical bundle	GO:0004129 MF: cytochrome-c oxidase activity;GO:0015002 MF: heme-copper terminal oxidase activity;GO:0016020 CC: membrane;GO:0022904 BP: respiratory electron transport chain
	TraesCS1B02G415300	chr1B	640400109	640401347	-	tr|A0A1D1Y9Q3|A0A1D1Y9Q3_9ARAE	GTPase-activating protein pac-1
	TraesCS1B02G434800	chr1B	659002724	659003764	+	tr|A0A160NTK3|A0A160NTK3_9LAMI	RADIALIS-like transcription factor	PF00249: Myb-like DNA-binding domain	IPR001005: SANT/Myb domain; IPR009057: Homeobox domain-like	GO:0003677 MF: DNA binding
	TraesCS1B02G445000	chr1B	665273729	665278609	+	tr|B6TFA9|B6TFA9_MAIZE	8-amino-7-oxononanoate synthase	PF00155: Aminotransferase class I and II	IPR004839: Aminotransferase, class I/classII; IPR015421: Pyridoxal phosphate-dependent transferase, major region, subdomain 1; IPR015422: Pyridoxal phosphate-dependent transferase, subdomain 2; IPR015424: Pyridoxal phosphate-dependent transferase	GO:0003824 MF: catalytic activity;GO:0009058 BP: biosynthetic process;GO:0030170 MF: pyridoxal phosphate binding
	TraesCS1B02G445900	chr1B	666002047	666002844	+	tr|R7W3D6|R7W3D6_AEGTA	ADP-ribosylation factor-related protein 1
	TraesCS1B02G446200	chr1B	666252800	666256803	+	AT5G45480.1	transmembrane protein, putative (DUF594)	PF13968: Domain of unknown function (DUF4220); PF04578: Protein of unknown function, DUF594	IPR007658: Protein of unknown function DUF594; IPR025315: Domain of unknown function DUF4220
	TraesCS1B02G446300	chr1B	666256742	666260483	-	tr|B4FS76|B4FS76_MAIZE	Delta(14)-sterol reductase	PF01222: Ergosterol biosynthesis ERG4/ERG24 family	IPR001171: Ergosterol biosynthesis ERG4/ERG24; IPR018083: Sterol reductase, conserved site	GO:0016020 CC: membrane;GO:0016628 MF: oxidoreductase activity, acting on the CH-CH group of donors, NAD or NADP as acceptor;GO:0055114 BP: oxidation-reduction process
	TraesCS1B02G447200	chr1B	667075735	667079983	+	tr|N1R423|N1R423_AEGTA	Disease resistance protein RPM1	PF00931: NB-ARC domain	IPR002182: NB-ARC; IPR027417: P-loop containing nucleoside triphosphate hydrolase	GO:0043531 MF: ADP binding
	TraesCS1B02G447300	chr1B	667083372	667084271	+	tr|N1QYX7|N1QYX7_AEGTA	Disease resistance protein RPM1		IPR032675: Leucine-rich repeat domain, L domain-like
	TraesCS1B02G447400	chr1B	667089278	667112906	+	tr|N1QYX7|N1QYX7_AEGTA	Disease resistance protein RPM1	PF00931: NB-ARC domain	IPR002182: NB-ARC; IPR011991: Winged helix-turn-helix DNA-binding domain; IPR027417: P-loop containing nucleoside triphosphate hydrolase; IPR032675: Leucine-rich repeat domain, L domain-like	GO:0043531 MF: ADP binding
	TraesCS1B02G450800	chr1B	668805723	668805977	-	tr|A0A078JML8|A0A078JML8_BRANA	BnaCnng55980D protein
	TraesCS1B02G450900	chr1B	668808033	668808668	-	tr|M4YUX9|M4YUX9_LOLPR	Ribosomal protein S1
	TraesCS1B02G451000	chr1B	668808804	668809691	-	tr|Q5U698|Q5U698_BETVU	Cytochrome c biogenesis	PF01578: Cytochrome C assembly protein	IPR002541: Cytochrome c assembly protein; IPR003567: Cytochrome c-type biogenesis protein; IPR003569: Probable cytochrome c biosynthesis protein, plants	GO:0015232 MF: heme transporter activity;GO:0015886 BP: heme transport;GO:0016020 CC: membrane;GO:0017004 BP: cytochrome complex assembly;GO:0020037 MF: heme binding
	TraesCS1B02G460300	chr1B	673893216	673893908	+	tr|G7INT4|G7INT4_MEDTR	Lipid transfer protein	PF14368: Probable lipid transfer	IPR016140: Bifunctional inhibitor/plant lipid transfer protein/seed storage helical domain
	TraesCS1B02G463700	chr1B	675697902	675699428	+	AT1G46840.1	F-box family protein	PF00646: F-box domain	IPR001810: F-box domain	GO:0005515 MF: protein binding
	TraesCS1B02G464300	chr1B	675865386	675869910	-	AT3G02420.1	dihydroflavonol 4-reductase/flavanone protein	PF03661: Uncharacterised protein family (UPF0121)	IPR005344: Per33/Pom33 family	GO:0016021 CC: integral component of membrane
	TraesCS1B02G466700	chr1B	676949850	676951079	+	tr|C1K3M2|C1K3M2_WHEAT	Pm3-like disease resistance protein	PF00931: NB-ARC domain	IPR002182: NB-ARC; IPR027417: P-loop containing nucleoside triphosphate hydrolase	GO:0043531 MF: ADP binding
	TraesCS1B02G466800	chr1B	676951850	676953268	+	tr|A0A0U2I197|A0A0U2I197_ORYSA	NBS-LRR-like resistance protein		IPR032675: Leucine-rich repeat domain, L domain-like
	TraesCS1B02G467000	chr1B	677036068	677037504	-	tr|Q6J330|Q6J330_PYRPY	Leucine-rich repeat receptor-like protein kinase	PF13855: Leucine rich repeat	IPR001611: Leucine-rich repeat; IPR003591: Leucine-rich repeat, typical subtype; IPR032675: Leucine-rich repeat domain, L domain-like	GO:0005515 MF: protein binding
	TraesCS1B02G467300	chr1B	677131140	677131847	+	tr|B9HS70|B9HS70_POPTR	Plant basic secretory family protein	PF04450: Peptidase of plants and bacteria	IPR007541: Uncharacterised protein family, basic secretory protein
	TraesCS1B02G467400	chr1B	677254014	677257494	+	tr|C6L7Y5|C6L7Y5_HORBU	F-box protein	PF08387: FBD	IPR001810: F-box domain; IPR006566: FBD domain; IPR032675: Leucine-rich repeat domain, L domain-like	GO:0005515 MF: protein binding
	TraesCS1B02G468000	chr1B	677599605	677603066	+	AT5G35960.2	Protein kinase family protein	PF00069: Protein kinase domain	IPR000719: Protein kinase domain; IPR011009: Protein kinase-like domain; IPR017441: Protein kinase, ATP binding site	GO:0004672 MF: protein kinase activity;GO:0005524 MF: ATP binding;GO:0006468 BP: protein phosphorylation
	TraesCS1B02G468200	chr1B	677616438	677634748	+	AT3G47890.2	Ubiquitin carboxyl-terminal hydrolase-related protein	PF13968: Domain of unknown function (DUF4220); PF04578: Protein of unknown function, DUF594; PF00443: Ubiquitin carboxyl-terminal hydrolase	IPR001394: Peptidase C19, ubiquitin carboxyl-terminal hydrolase; IPR007658: Protein of unknown function DUF594; IPR018200: Ubiquitin specific protease, conserved site; IPR025315: Domain of unknown function DUF4220; IPR028889: Ubiquitin specific protease domain	GO:0006511 BP: ubiquitin-dependent protein catabolic process;GO:0016579 BP: protein deubiquitination;GO:0036459 MF: thiol-dependent ubiquitinyl hydrolase activity
	TraesCS1B02G468800	chr1B	678050434	678056351	+	tr|Q0WPA7|Q0WPA7_ARATH	Receptor-like protein kinase	PF00069: Protein kinase domain	IPR000719: Protein kinase domain; IPR008271: Serine/threonine-protein kinase, active site; IPR011009: Protein kinase-like domain; IPR017441: Protein kinase, ATP binding site	GO:0004672 MF: protein kinase activity;GO:0005524 MF: ATP binding;GO:0006468 BP: protein phosphorylation
	TraesCS1B02G468900	chr1B	678064979	678070061	-	tr|D7L1H6|D7L1H6_ARALL	Kinase family protein	PF07714: Protein tyrosine kinase	IPR000719: Protein kinase domain; IPR001245: Serine-threonine/tyrosine-protein kinase, catalytic domain; IPR008266: Tyrosine-protein kinase, active site; IPR011009: Protein kinase-like domain; IPR014729: Rossmann-like alpha/beta/alpha sandwich fold	GO:0004672 MF: protein kinase activity;GO:0005524 MF: ATP binding;GO:0006468 BP: protein phosphorylation
	TraesCS1B02G475500	chr1B	683732315	683733142	-	tr|A0A191TDJ1|A0A191TDJ1_HORVV	Cytochrome c biogenesis FC
	TraesCS1D02G060300	chr1D	40244411	40245235	+	tr|A0A1D1XUI9|A0A1D1XUI9_9ARAE	Silenced mating-type M-specific polypeptide Mc
	TraesCS1D02G062200	chr1D	41914664	41915376	+	AT5G51460.5	Haloacid dehalogenase-like hydrolase (HAD) superfamily protein
	TraesCS1D02G062600	chr1D	42513510	42524209	-	tr|A8IFM6|A8IFM6_CHLRE	Small nuclear riboprotein, U6 sm-like protein	PF01423: LSM domain	IPR001163: LSM domain, eukaryotic/archaea-type; IPR010920: LSM domain
	TraesCS1D02G063200	chr1D	43235441	43236034	-	tr|G9HNR8|G9HNR8_PHODC	NADH dehydrogenase subunit 2	PF00361: Proton-conducting membrane transporter	IPR001750: NADH:quinone oxidoreductase/Mrp antiporter, membrane subunit
	TraesCS1D02G063900	chr1D	44629187	44629981	+	tr|D7MBL1|D7MBL1_ARALL	Protease inhibitor/seed storage/lipid transfer protein family protein		IPR016140: Bifunctional inhibitor/plant lipid transfer protein/seed storage helical domain
	TraesCS1D02G070800	chr1D	51865912	51866016	-	tr|A0A075D230|A0A075D230_9LILI	Photosystem II reaction center protein M	PF05151: Photosystem II reaction centre M protein (PsbM)	IPR007826: Photosystem II PsbM	GO:0009523 CC: photosystem II;GO:0015979 BP: photosynthesis;GO:0016021 CC: integral component of membrane;GO:0019684 BP: photosynthesis, light reaction
	TraesCS1D02G071200	chr1D	51877729	51877923	-	tr|E9KJE7|E9KJE7_9POAL	Photosystem II reaction center protein K	PF02533: Photosystem II 4 kDa reaction centre component	IPR003687: Photosystem II PsbK	GO:0009523 CC: photosystem II;GO:0009539 CC: photosystem II reaction center;GO:0015979 BP: photosynthesis
	TraesCS1D02G141300	chr1D	194671674	194681709	+	tr|A0A1E5UVG7|A0A1E5UVG7_9POAL	AT-rich interactive domain-containing protein 2	PF01388: ARID/BRIGHT DNA binding domain	IPR001606: ARID DNA-binding domain	GO:0003677 MF: DNA binding
	TraesCS1D02G141400	chr1D	194924951	194927797	-	sp|A7MNK6|NHAB_CROS8	Na(+)/H(+) antiporter NhaB	PF03600: Citrate transporter	IPR004680: Citrate transporter-like domain	GO:0016021 CC: integral component of membrane;GO:0055085 BP: transmembrane transport
	TraesCS1D02G141500	chr1D	195190318	195195658	-	AT5G07910.1	Leucine-rich repeat (LRR) family protein	PF00240: Ubiquitin family; PF13855: Leucine rich repeat	IPR000626: Ubiquitin domain; IPR001611: Leucine-rich repeat; IPR003591: Leucine-rich repeat, typical subtype; IPR029071: Ubiquitin-related domain; IPR032675: Leucine-rich repeat domain, L domain-like	GO:0005515 MF: protein binding
	TraesCS1D02G141600	chr1D	195763941	195767726	-	tr|A0A1D1ZAB9|A0A1D1ZAB9_9ARAE	Ubiquitin-conjugating enzyme E2	PF00179: Ubiquitin-conjugating enzyme	IPR000608: Ubiquitin-conjugating enzyme E2; IPR016135: Ubiquitin-conjugating enzyme/RWD-like; IPR023313: Ubiquitin-conjugating enzyme, active site
	TraesCS1D02G141700	chr1D	196093177	196095569	+	tr|G7KE15|G7KE15_MEDTR	Calcium ion-binding protein	PF10250: GDP-fucose protein O-fucosyltransferase	IPR019378: GDP-fucose protein O-fucosyltransferase
	TraesCS1D02G141800	chr1D	196470992	196479696	+	tr|Q337P3|Q337P3_ORYSJ	Glutamine synthetase, putative, expressed	PF04909: Amidohydrolase; PF00120: Glutamine synthetase, catalytic domain	IPR006680: Amidohydrolase-related; IPR008146: Glutamine synthetase, catalytic domain; IPR008147: Glutamine synthetase, beta-Grasp domain; IPR014746: Glutamine synthetase/guanido kinase, catalytic domain; IPR032466: Metal-dependent hydrolase	GO:0003824 MF: catalytic activity;GO:0004356 MF: glutamate-ammonia ligase activity;GO:0006542 BP: glutamine biosynthetic process;GO:0006807 BP: nitrogen compound metabolic process;GO:0016787 MF: hydrolase activity
	TraesCS1D02G142000	chr1D	196484997	196489206	-	tr|B6UBP4|B6UBP4_MAIZE	Ras-related protein Rab-18	PF00071: Ras family	IPR001806: Small GTPase superfamily; IPR005225: Small GTP-binding protein domain; IPR027417: P-loop containing nucleoside triphosphate hydrolase	GO:0003924 MF: GTPase activity;GO:0005525 MF: GTP binding
	TraesCS1D02G142100	chr1D	196608699	196611746	-	tr|G7JNA1|G7JNA1_MEDTR	RING finger and CHY zinc finger protein	PF05495: CHY zinc finger; PF13445: RING-type zinc-finger; PF14599: Zinc-ribbon	IPR001841: Zinc finger, RING-type; IPR008913: Zinc finger, CHY-type; IPR013083: Zinc finger, RING/FYVE/PHD-type; IPR017921: Zinc finger, CTCHY-type; IPR027370: RING-type zinc-finger, LisH dimerisation motif	GO:0005515 MF: protein binding;GO:0008270 MF: zinc ion binding
	TraesCS1D02G142200	chr1D	196793260	196825570	-	tr|M8BCY6|M8BCY6_AEGTA	Midasin	PF07728: AAA domain (dynein-related subfamily)	IPR002035: von Willebrand factor, type A; IPR003593: AAA+ ATPase domain; IPR011704: ATPase, dynein-related, AAA domain; IPR012099: Midasin; IPR025662: Sigma-54 interaction domain, ATP-binding site 1; IPR027417: P-loop containing nucleoside triphosphate hydrolase	GO:0000027 BP: ribosomal large subunit assembly;GO:0005524 MF: ATP binding;GO:0005634 CC: nucleus;GO:0016887 MF: ATPase activity
	TraesCS1D02G142300	chr1D	197726048	197736020	+	tr|Q39953|Q39953_ANEPH	Polyadenylate-binding protein	PF00076: RNA recognition motif. (a.k.a. RRM, RBD, or RNP domain)	IPR000504: RNA recognition motif domain	GO:0003676 MF: nucleic acid binding
	TraesCS1D02G142400	chr1D	197736512	197741417	-	tr|A0A1D5SX57|A0A1D5SX57_WHEAT	Pectate lyase	PF00544: Pectate lyase	IPR002022: Pectate lyase/Amb allergen; IPR011050: Pectin lyase fold/virulence factor; IPR012334: Pectin lyase fold; IPR018082: AmbAllergen
	TraesCS1D02G142500	chr1D	198019498	198021598	+	tr|M7Z9Y3|M7Z9Y3_TRIUA	Shugoshin-1	PF07557: Shugoshin C terminus	IPR011515: Shugoshin, C-terminal	GO:0000775 CC: chromosome, centromeric region;GO:0005634 CC: nucleus;GO:0045132 BP: meiotic chromosome segregation
	TraesCS1D02G142600	chr1D	198021483	198025019	-	tr|A0A1D6RG07|A0A1D6RG07_WHEAT	Inosine triphosphate pyrophosphatase	PF01725: Ham1 family	IPR002637: Ham1-like protein; IPR027502: Inosine triphosphate pyrophosphatase; IPR029001: Inosine triphosphate pyrophosphatase-like	GO:0009143 BP: nucleoside triphosphate catabolic process;GO:0016787 MF: hydrolase activity;GO:0047429 MF: nucleoside-triphosphate diphosphatase activity
	TraesCS1D02G142700	chr1D	198085701	198089655	+	tr|A0A0U2QGB6|A0A0U2QGB6_9LILI	3-ketoacyl-CoA thiolase	PF00108: Thiolase, N-terminal domain; PF02803: Thiolase, C-terminal domain	IPR002155: Thiolase; IPR016039: Thiolase-like; IPR020610: Thiolase, active site; IPR020613: Thiolase, conserved site; IPR020615: Thiolase, acyl-enzyme intermediate active site; IPR020616: Thiolase, N-terminal; IPR020617: Thiolase, C-terminal	GO:0003824 MF: catalytic activity;GO:0008152 BP: metabolic process;GO:0016747 MF: transferase activity, transferring acyl groups other than amino-acyl groups
	TraesCS1D02G142800	chr1D	198166869	198169477	+	tr|G7IB95|G7IB95_MEDTR	F-box protein	PF03478: Protein of unknown function (DUF295)	IPR005174: Domain unknown function DUF295
	TraesCS1D02G142900	chr1D	198172390	198172971	-	tr|B9STH2|B9STH2_RICCO	Ethylene-responsive transcription factor, putative		IPR001471: AP2/ERF domain; IPR016177: DNA-binding domain	GO:0003677 MF: DNA binding;GO:0003700 MF: transcription factor activity, sequence-specific DNA binding;GO:0006355 BP: regulation of transcription, DNA-templated
	TraesCS1D02G143000	chr1D	198271879	198285206	+	AT3G32330.1	DNA repair protein-like protein	PF00176: SNF2 family N-terminal domain; PF00271: Helicase conserved C-terminal domain	IPR000330: SNF2-related, N-terminal domain; IPR001650: Helicase, C-terminal; IPR014001: Helicase superfamily 1/2, ATP-binding domain; IPR025766: ADD domain; IPR027417: P-loop containing nucleoside triphosphate hydrolase	GO:0005524 MF: ATP binding
	TraesCS1D02G143200	chr1D	198753514	198755309	-	tr|M8CT24|M8CT24_AEGTA	GDSL esterase/lipase	PF00657: GDSL-like Lipase/Acylhydrolase	IPR001087: GDSL lipase/esterase; IPR013830: SGNH hydrolase-type esterase domain	GO:0016788 MF: hydrolase activity, acting on ester bonds
	TraesCS1D02G143300	chr1D	199020379	199021569	+	tr|Q2XQA3|Q2XQA3_MAIZE	Glycine rich protein 3
	TraesCS1D02G143500	chr1D	199072865	199073839	-	tr|A0A0D3A670|A0A0D3A670_BRAOL	GATA transcription factor	PF00320: GATA zinc finger	IPR000679: Zinc finger, GATA-type; IPR013088: Zinc finger, NHR/GATA-type	GO:0003700 MF: transcription factor activity, sequence-specific DNA binding;GO:0006355 BP: regulation of transcription, DNA-templated;GO:0008270 MF: zinc ion binding;GO:0043565 MF: sequence-specific DNA binding
	TraesCS1D02G143600	chr1D	199276315	199278136	-	tr|M8A4Q5|M8A4Q5_TRIUA	Xyloglucan galactosyltransferase KATAMARI1-like protein	PF03016: Exostosin family	IPR004263: Exostosin-like
	TraesCS1D02G143700	chr1D	199334109	199337800	-	tr|M7YHG9|M7YHG9_TRIUA	Xyloglucan galactosyltransferase KATAMARI1-like protein	PF03016: Exostosin family	IPR004263: Exostosin-like
	TraesCS1D02G143800	chr1D	199361477	199365605	+	tr|A0A061EM39|A0A061EM39_THECC	F-box family protein		IPR001810: F-box domain	GO:0005515 MF: protein binding
	TraesCS1D02G143900	chr1D	199417753	199428478	+	tr|R7W395|R7W395_AEGTA	Pentatricopeptide repeat-containing protein	PF02037: SAP domain	IPR003034: SAP domain; IPR011990: Tetratricopeptide-like helical domain	GO:0005515 MF: protein binding
	TraesCS1D02G143912	chr1D	199431430	199432213	-
	TraesCS1D02G144000	chr1D	199594556	199600613	+	tr|Q8H903|Q8H903_ORYSJ	60 kDa chaperonin	PF00118: TCP-1/cpn60 chaperonin family	IPR001844: Chaperonin Cpn60; IPR002423: Chaperonin Cpn60/TCP-1 family; IPR018370: Chaperonin Cpn60, conserved site; IPR027409: GroEL-like apical domain; IPR027413: GroEL-like equatorial domain	GO:0005524 MF: ATP binding;GO:0005737 CC: cytoplasm;GO:0006457 BP: protein folding;GO:0042026 BP: protein refolding
	TraesCS1D02G144100	chr1D	199600749	199605290	+	tr|A0A0K9PF69|A0A0K9PF69_ZOSMR	Cysteine--tRNA ligase	PF01406: tRNA synthetases class I (C) catalytic domain	IPR014729: Rossmann-like alpha/beta/alpha sandwich fold; IPR015803: Cysteine-tRNA ligase; IPR024909: Cysteinyl-tRNA synthetase/mycothiol ligase; IPR032678: tRNA synthetases class I, catalytic domain	GO:0004817 MF: cysteine-tRNA ligase activity;GO:0005524 MF: ATP binding;GO:0006423 BP: cysteinyl-tRNA aminoacylation
	TraesCS1D02G144200	chr1D	199623831	199625576	+	tr|M8AMD0|M8AMD0_AEGTA	GDSL esterase/lipase	PF00657: GDSL-like Lipase/Acylhydrolase	IPR001087: GDSL lipase/esterase; IPR013830: SGNH hydrolase-type esterase domain	GO:0016788 MF: hydrolase activity, acting on ester bonds
	TraesCS1D02G144300	chr1D	199671726	199673397	+	tr|A0A061EN15|A0A061EN15_THECC	Adenine nucleotide alpha hydrolases-like superfamily protein, putative	PF00582: Universal stress protein family	IPR006016: UspA; IPR014729: Rossmann-like alpha/beta/alpha sandwich fold	GO:0006950 BP: response to stress
	TraesCS1D02G145200	chr1D	200551926	200552090	-	tr|A0A089N133|A0A089N133_9POAL	Ribosomal protein L32
	TraesCS1D02G170200	chr1D	244396853	244396963	+	tr|A0A075VZ53|A0A075VZ53_AEGBI	Photosystem I reaction center subunit VIII	PF00796: Photosystem I reaction centre subunit VIII	IPR001302: Photosystem I PsaI, reaction centre subunit VIII	GO:0009522 CC: photosystem I;GO:0015979 BP: photosynthesis
	TraesCS1D02G170800	chr1D	244444478	244444573	+	tr|W5HZ50|W5HZ50_WHEAT	Cytochrome b6-f complex subunit 6	PF05115: Cytochrome B6-F complex subunit VI (PetL)	IPR007802: Cytochrome b6-f complex subunit 6	GO:0009055 MF: electron carrier activity;GO:0009512 CC: cytochrome b6f complex
	TraesCS1D02G180500	chr1D	254440969	254441073	+	tr|A0A075W2U9|A0A075W2U9_AEGBI	Photosystem II reaction center protein M	PF05151: Photosystem II reaction centre M protein (PsbM)	IPR007826: Photosystem II PsbM	GO:0009523 CC: photosystem II;GO:0015979 BP: photosynthesis;GO:0016021 CC: integral component of membrane;GO:0019684 BP: photosynthesis, light reaction
	TraesCS1D02G180800	chr1D	254459073	254459318	+	tr|X2CD49|X2CD49_9POAL	ATP synthase subunit c, chloroplastic	PF00137: ATP synthase subunit C	IPR000454: ATP synthase, F0 complex, subunit C; IPR002379: V-ATPase proteolipid subunit C-like domain; IPR005953: ATP synthase, F0 complex, subunit C, bacterial/chloroplast; IPR020537: ATP synthase, F0 complex, subunit C, DCCD-binding site	GO:0015078 MF: hydrogen ion transmembrane transporter activity;GO:0015986 BP: ATP synthesis coupled proton transport;GO:0015991 BP: ATP hydrolysis coupled proton transport;GO:0033177 CC: proton-transporting two-sector ATPase complex, proton-transporting domain;GO:0045263 CC: proton-transporting ATP synthase complex, coupling factor F(o)
	TraesCS1D02G182200	chr1D	254490129	254490224	+	tr|W5HZ50|W5HZ50_WHEAT	Cytochrome b6-f complex subunit 6	PF05115: Cytochrome B6-F complex subunit VI (PetL)	IPR007802: Cytochrome b6-f complex subunit 6	GO:0009055 MF: electron carrier activity;GO:0009512 CC: cytochrome b6f complex
	TraesCS1D02G182400	chr1D	254491251	254491379	+	tr|A0A193D9A3|A0A193D9A3_9POAL	Photosystem I reaction center subunit IX	PF01701: Photosystem I reaction centre subunit IX / PsaJ	IPR002615: Photosystem I PsaJ, reaction centre subunit IX	GO:0009522 CC: photosystem I;GO:0015979 BP: photosynthesis
	TraesCS1D02G182900	chr1D	254499293	254499514	+	tr|A0A075W2Z9|A0A075W2Z9_AEGBI	Photosystem II reaction center protein H	PF00737: Photosystem II 10 kDa phosphoprotein	IPR001056: Photosystem II PsbH, phosphoprotein	GO:0009523 CC: photosystem II;GO:0015979 BP: photosynthesis;GO:0016020 CC: membrane;GO:0042301 MF: phosphate ion binding;GO:0050821 BP: protein stabilization
	TraesCS1D02G203900	chr1D	288892212	288893087	-	tr|A0A1E5W4M9|A0A1E5W4M9_9POAL	B3 domain-containing protein	PF02362: B3 DNA binding domain	IPR003340: B3 DNA binding domain; IPR015300: DNA-binding pseudobarrel domain	GO:0003677 MF: DNA binding
	TraesCS1D02G204000	chr1D	288902227	288909150	-	sp|Q4WP54|RTC5_ASPFU	Restriction of telomere capping protein 5
	TraesCS1D02G204100	chr1D	288938651	288939510	+	tr|A0A0K9PI21|A0A0K9PI21_ZOSMR	Heavy metal transport/detoxification protein	PF00403: Heavy-metal-associated domain	IPR006121: Heavy metal-associated domain, HMA	GO:0030001 BP: metal ion transport;GO:0046872 MF: metal ion binding
	TraesCS1D02G295400	chr1D	394176882	394177133	-	tr|A0A193DAR2|A0A193DAR2_9POAL	Cytochrome b559 subunit alpha	PF00283: Cytochrome b559, alpha (gene psbE) and beta (gene psbF)subunits; PF00284: Lumenal portion of Cytochrome b559, alpha (gene psbE) subunit	IPR006216: Photosystem II cytochrome b559, conserved site; IPR006217: Photosystem II cytochrome b559, alpha subunit; IPR013081: Photosystem II cytochrome b559, N-terminal; IPR013082: Photosystem II cytochrome b559, alpha subunit, lumenal region	GO:0009523 CC: photosystem II;GO:0009539 CC: photosystem II reaction center;GO:0009767 BP: photosynthetic electron transport chain;GO:0015979 BP: photosynthesis;GO:0016021 CC: integral component of membrane;GO:0019684 BP: photosynthesis, light reaction;GO:0020037 MF: heme binding;GO:0046872 MF: metal ion binding
	TraesCS1D02G295500	chr1D	394179344	394179439	+	tr|W5HZ50|W5HZ50_WHEAT	Cytochrome b6-f complex subunit 6	PF05115: Cytochrome B6-F complex subunit VI (PetL)	IPR007802: Cytochrome b6-f complex subunit 6	GO:0009055 MF: electron carrier activity;GO:0009512 CC: cytochrome b6f complex
	TraesCS1D02G295600	chr1D	394181077	394181277	+	sp|B7KBE3|RL33_CYAP7	50S ribosomal protein L33	PF00471: Ribosomal protein L33	IPR001705: Ribosomal protein L33; IPR011332: Zinc-binding ribosomal protein; IPR018264: Ribosomal protein L33, conserved site	GO:0003735 MF: structural constituent of ribosome;GO:0005622 CC: intracellular;GO:0005840 CC: ribosome;GO:0006412 BP: translation
	TraesCS1D02G347500	chr1D	434385760	434388650	+	tr|A0A072UT18|A0A072UT18_MEDTR	XH/XS domain protein	PF03470: XS zinc finger domain	IPR005381: Zinc finger-XS domain	GO:0031047 BP: gene silencing by RNA
	TraesCS1D02G435200	chr1D	483918015	483918527	-	sp|B0C2J3|RS18_ACAM1	30S ribosomal protein S18	PF01084: Ribosomal protein S18	IPR001648: Ribosomal protein S18; IPR018275: Ribosomal protein S18, conserved site	GO:0003735 MF: structural constituent of ribosome;GO:0005622 CC: intracellular;GO:0005840 CC: ribosome;GO:0006412 BP: translation
	TraesCS1D02G438200	chr1D	485249201	485250756	+	AT3G16210.1	F-box family protein	PF00646: F-box domain	IPR001810: F-box domain	GO:0005515 MF: protein binding
	TraesCS2A02G005900	chr2A	2758823	2760115	-	tr|A0A061G3V0|A0A061G3V0_THECC	Cytochrome P450, putative	PF00067: Cytochrome P450	IPR001128: Cytochrome P450; IPR002401: Cytochrome P450, E-class, group I; IPR017972: Cytochrome P450, conserved site	GO:0005506 MF: iron ion binding;GO:0016705 MF: oxidoreductase activity, acting on paired donors, with incorporation or reduction of molecular oxygen;GO:0020037 MF: heme binding;GO:0055114 BP: oxidation-reduction process
	TraesCS2A02G007400	chr2A	3258838	3280577	-	tr|Q6Z6P6|Q6Z6P6_ORYSJ	Ankyrin repeat protein family-like protein	PF13606: Ankyrin repeat; PF12796: Ankyrin repeats (3 copies); PF13962: Domain of unknown function	IPR002110: Ankyrin repeat; IPR020683: Ankyrin repeat-containing domain; IPR026961: PGG domain	GO:0005515 MF: protein binding
	TraesCS2A02G008400	chr2A	3607846	3621969	+	tr|A0A072TWZ9|A0A072TWZ9_MEDTR	Homeobox leucine zipper protein
	TraesCS2A02G016200	chr2A	7513301	7514256	-	AT3G14470.2	NB-ARC domain-containing disease resistance protein		IPR027417: P-loop containing nucleoside triphosphate hydrolase
	TraesCS2A02G020000	chr2A	9316530	9318231	+	tr|A0A0U2RTH9|A0A0U2RTH9_ORYSA	NBS-LRR-like resistance protein	PF00931: NB-ARC domain	IPR002182: NB-ARC; IPR027417: P-loop containing nucleoside triphosphate hydrolase	GO:0043531 MF: ADP binding
	TraesCS2A02G020200	chr2A	9537127	9537788	+	tr|A0A0K1H2H9|A0A0K1H2H9_9LILI	30S ribosomal protein S15, chloroplastic
	TraesCS2A02G021400	chr2A	10216981	10217832	-	tr|A0A0B5JG71|A0A0B5JG71_9ASPA	WRKY transcription factor	PF03106: WRKY DNA -binding domain	IPR003657: WRKY domain	GO:0003700 MF: transcription factor activity, sequence-specific DNA binding;GO:0006355 BP: regulation of transcription, DNA-templated;GO:0043565 MF: sequence-specific DNA binding
	TraesCS2A02G021500	chr2A	10238043	10238933	-	tr|A0A061GS79|A0A061GS79_THECC	Ankyrin repeat family protein, putative	PF13962: Domain of unknown function	IPR026961: PGG domain
	TraesCS2A02G021600	chr2A	10373829	10375814	+	AT5G45540.1	transmembrane protein, putative (DUF594)	PF13968: Domain of unknown function (DUF4220); PF04578: Protein of unknown function, DUF594	IPR007658: Protein of unknown function DUF594; IPR025315: Domain of unknown function DUF4220
	TraesCS2A02G024200	chr2A	11743379	11773973	+	AT2G32800.1	protein kinase family protein	PF00069: Protein kinase domain	IPR000719: Protein kinase domain; IPR008271: Serine/threonine-protein kinase, active site; IPR011009: Protein kinase-like domain; IPR017441: Protein kinase, ATP binding site	GO:0004672 MF: protein kinase activity;GO:0005524 MF: ATP binding;GO:0006468 BP: protein phosphorylation
	TraesCS2A02G024400	chr2A	11833896	11836773	-	tr|Q84PD4|Q84PD4_ORYSJ	Receptor kinase-like protein	PF00069: Protein kinase domain	IPR000719: Protein kinase domain; IPR008271: Serine/threonine-protein kinase, active site; IPR011009: Protein kinase-like domain; IPR017441: Protein kinase, ATP binding site	GO:0004672 MF: protein kinase activity;GO:0005524 MF: ATP binding;GO:0006468 BP: protein phosphorylation
	TraesCS2A02G024600	chr2A	11901920	11904227	-	tr|M8ANY8|M8ANY8_AEGTA	GDSL esterase/lipase	PF00657: GDSL-like Lipase/Acylhydrolase	IPR001087: GDSL lipase/esterase; IPR013830: SGNH hydrolase-type esterase domain	GO:0016788 MF: hydrolase activity, acting on ester bonds
	TraesCS2A02G024800	chr2A	11914014	11915162	-	tr|A0A0B0MV36|A0A0B0MV36_GOSAR	Vesicle-associated 1-1-like protein	PF00635: MSP (Major sperm protein) domain	IPR000535: Major sperm protein (MSP) domain; IPR008962: PapD-like; IPR013783: Immunoglobulin-like fold
	TraesCS2A02G024900	chr2A	11915223	11916714	-	AT1G65790.1	receptor kinase 1	PF00069: Protein kinase domain	IPR000719: Protein kinase domain; IPR008271: Serine/threonine-protein kinase, active site; IPR011009: Protein kinase-like domain; IPR017441: Protein kinase, ATP binding site	GO:0004672 MF: protein kinase activity;GO:0005524 MF: ATP binding;GO:0006468 BP: protein phosphorylation
	TraesCS2A02G025000	chr2A	11974626	11977496	-	tr|A0A0B0MGQ5|A0A0B0MGQ5_GOSAR	Glutamyl-tRNA (Gln) amidotransferase subunit A	PF01425: Amidase	IPR023631: Amidase signature domain
	TraesCS2A02G025500	chr2A	12047084	12048689	-	tr|Q6WGQ3|Q6WGQ3_WHEAT	Chalcone synthase	PF00195: Chalcone and stilbene synthases, N-terminal domain; PF02797: Chalcone and stilbene synthases, C-terminal domain	IPR001099: Chalcone/stilbene synthase, N-terminal; IPR011141: Polyketide synthase, type III; IPR012328: Chalcone/stilbene synthase, C-terminal; IPR016039: Thiolase-like; IPR018088: Chalcone/stilbene synthase, active site	GO:0003824 MF: catalytic activity;GO:0008152 BP: metabolic process;GO:0009058 BP: biosynthetic process;GO:0016746 MF: transferase activity, transferring acyl groups;GO:0016747 MF: transferase activity, transferring acyl groups other than amino-acyl groups
	TraesCS2A02G025900	chr2A	12139589	12141691	-	AT1G06620.1	2-oxoglutarate (2OG) and Fe(II)-dependent oxygenase superfamily protein	PF14226: non-haem dioxygenase in morphine synthesis N-terminal; PF03171: 2OG-Fe(II) oxygenase superfamily	IPR005123: Oxoglutarate/iron-dependent dioxygenase; IPR026992: Non-haem dioxygenase N-terminal domain; IPR027443: Isopenicillin N synthase-like	GO:0016491 MF: oxidoreductase activity;GO:0055114 BP: oxidation-reduction process
	TraesCS2A02G026100	chr2A	12162888	12171818	-	AT5G17680.2	disease resistance protein (TIR-NBS-LRR class)	PF00931: NB-ARC domain	IPR002182: NB-ARC; IPR011991: Winged helix-turn-helix DNA-binding domain; IPR027417: P-loop containing nucleoside triphosphate hydrolase	GO:0043531 MF: ADP binding
	TraesCS2A02G026200	chr2A	12175809	12190631	-	tr|A0A0U2S1S8|A0A0U2S1S8_ORYSA	NBS-LRR-like resistance protein	PF00931: NB-ARC domain	IPR002182: NB-ARC; IPR011991: Winged helix-turn-helix DNA-binding domain; IPR027417: P-loop containing nucleoside triphosphate hydrolase; IPR032675: Leucine-rich repeat domain, L domain-like	GO:0043531 MF: ADP binding
	TraesCS2A02G026800	chr2A	12315023	12316569	-	tr|A0A061ENP3|A0A061ENP3_THECC	2-oxoglutarate (2OG) and Fe(II)-dependent oxygenase superfamily protein, putative	PF14226: non-haem dioxygenase in morphine synthesis N-terminal; PF03171: 2OG-Fe(II) oxygenase superfamily	IPR005123: Oxoglutarate/iron-dependent dioxygenase; IPR026992: Non-haem dioxygenase N-terminal domain; IPR027443: Isopenicillin N synthase-like	GO:0016491 MF: oxidoreductase activity;GO:0055114 BP: oxidation-reduction process
	TraesCS2A02G027000	chr2A	12330288	12342627	+	tr|A0A103XII1|A0A103XII1_CYNCS	Actin-related protein	PF00022: Actin	IPR004000: Actin family
	TraesCS2A02G027200	chr2A	12426515	12434635	-	tr|A0A060Q2I0|A0A060Q2I0_WHEAT	Copalyl diphosphate synthase	PF01397: Terpene synthase, N-terminal domain; PF03936: Terpene synthase family, metal binding domain	IPR001906: Terpene synthase, N-terminal domain; IPR005630: Terpene synthase, metal-binding domain; IPR008930: Terpenoid cyclases/protein prenyltransferase alpha-alpha toroid; IPR008949: Isoprenoid synthase domain	GO:0000287 MF: magnesium ion binding;GO:0008152 BP: metabolic process;GO:0010333 MF: terpene synthase activity;GO:0016829 MF: lyase activity
	TraesCS2A02G027300	chr2A	12588007	12590197	-	tr|Q9AVM3|Q9AVM3_WHEAT	Cytochrome P450	PF00067: Cytochrome P450	IPR001128: Cytochrome P450; IPR002401: Cytochrome P450, E-class, group I; IPR017972: Cytochrome P450, conserved site	GO:0005506 MF: iron ion binding;GO:0016705 MF: oxidoreductase activity, acting on paired donors, with incorporation or reduction of molecular oxygen;GO:0020037 MF: heme binding;GO:0055114 BP: oxidation-reduction process
	TraesCS2A02G027400	chr2A	12610082	12611933	-	tr|A0A061FC67|A0A061FC67_THECC	Cytochrome P450	PF00067: Cytochrome P450	IPR001128: Cytochrome P450; IPR002401: Cytochrome P450, E-class, group I; IPR017972: Cytochrome P450, conserved site	GO:0005506 MF: iron ion binding;GO:0016705 MF: oxidoreductase activity, acting on paired donors, with incorporation or reduction of molecular oxygen;GO:0020037 MF: heme binding;GO:0055114 BP: oxidation-reduction process
	TraesCS2A02G027500	chr2A	12698384	12702381	-	tr|Q9AVM3|Q9AVM3_WHEAT	Cytochrome P450	PF00067: Cytochrome P450	IPR001128: Cytochrome P450; IPR002401: Cytochrome P450, E-class, group I; IPR017972: Cytochrome P450, conserved site	GO:0005506 MF: iron ion binding;GO:0016705 MF: oxidoreductase activity, acting on paired donors, with incorporation or reduction of molecular oxygen;GO:0020037 MF: heme binding;GO:0055114 BP: oxidation-reduction process
	TraesCS2A02G027600	chr2A	12737989	12742737	+	tr|Q9XEI0|Q9XEI0_STERE	Kaurene synthase	PF01397: Terpene synthase, N-terminal domain; PF03936: Terpene synthase family, metal binding domain	IPR001906: Terpene synthase, N-terminal domain; IPR005630: Terpene synthase, metal-binding domain; IPR008930: Terpenoid cyclases/protein prenyltransferase alpha-alpha toroid; IPR008949: Isoprenoid synthase domain	GO:0000287 MF: magnesium ion binding;GO:0008152 BP: metabolic process;GO:0010333 MF: terpene synthase activity;GO:0016829 MF: lyase activity
	TraesCS2A02G027700	chr2A	12803704	12805614	-	tr|Q9AVQ2|Q9AVQ2_SOLTU	Cytochrome P450	PF00067: Cytochrome P450	IPR001128: Cytochrome P450; IPR002401: Cytochrome P450, E-class, group I; IPR017972: Cytochrome P450, conserved site	GO:0005506 MF: iron ion binding;GO:0016705 MF: oxidoreductase activity, acting on paired donors, with incorporation or reduction of molecular oxygen;GO:0020037 MF: heme binding;GO:0055114 BP: oxidation-reduction process
	TraesCS2A02G027800	chr2A	12893128	12897700	+	tr|A0A060Q2I0|A0A060Q2I0_WHEAT	Copalyl diphosphate synthase	PF01397: Terpene synthase, N-terminal domain; PF03936: Terpene synthase family, metal binding domain	IPR001906: Terpene synthase, N-terminal domain; IPR005630: Terpene synthase, metal-binding domain; IPR008930: Terpenoid cyclases/protein prenyltransferase alpha-alpha toroid; IPR008949: Isoprenoid synthase domain	GO:0000287 MF: magnesium ion binding;GO:0008152 BP: metabolic process;GO:0010333 MF: terpene synthase activity;GO:0016829 MF: lyase activity
	TraesCS2A02G027900	chr2A	12903588	12904622	-	AT2G02960.6	RING/FYVE/PHD zinc finger superfamily protein
	TraesCS2A02G028000	chr2A	12911511	12913256	-	tr|A0A1D5TKJ8|A0A1D5TKJ8_WHEAT	Glycosyltransferase	PF00201: UDP-glucoronosyl and UDP-glucosyl transferase	IPR002213: UDP-glucuronosyl/UDP-glucosyltransferase	GO:0008152 BP: metabolic process;GO:0016758 MF: transferase activity, transferring hexosyl groups
	TraesCS2A02G028100	chr2A	12960290	12965216	-	tr|Q9XEI0|Q9XEI0_STERE	Kaurene synthase	PF01397: Terpene synthase, N-terminal domain; PF03936: Terpene synthase family, metal binding domain	IPR001906: Terpene synthase, N-terminal domain; IPR005630: Terpene synthase, metal-binding domain; IPR008930: Terpenoid cyclases/protein prenyltransferase alpha-alpha toroid; IPR008949: Isoprenoid synthase domain	GO:0000287 MF: magnesium ion binding;GO:0008152 BP: metabolic process;GO:0010333 MF: terpene synthase activity;GO:0016829 MF: lyase activity
	TraesCS2A02G028400	chr2A	12990103	12992210	+	tr|M7ZVY8|M7ZVY8_TRIUA	Glycosyltransferase	PF00201: UDP-glucoronosyl and UDP-glucosyl transferase	IPR002213: UDP-glucuronosyl/UDP-glucosyltransferase	GO:0008152 BP: metabolic process;GO:0016758 MF: transferase activity, transferring hexosyl groups
	TraesCS2A02G028600	chr2A	13010050	13012283	+	sp|Q9UBQ7|GRHPR_HUMAN	Glyoxylate reductase/hydroxypyruvate reductase	PF00389: D-isomer specific 2-hydroxyacid dehydrogenase, catalytic domain; PF02826: D-isomer specific 2-hydroxyacid dehydrogenase, NAD binding domain	IPR006139: D-isomer specific 2-hydroxyacid dehydrogenase, catalytic domain; IPR006140: D-isomer specific 2-hydroxyacid dehydrogenase, NAD-binding domain; IPR016040: NAD(P)-binding domain; IPR029752: D-isomer specific 2-hydroxyacid dehydrogenase, NAD-binding domain conserved site 1	GO:0008152 BP: metabolic process;GO:0016616 MF: oxidoreductase activity, acting on the CH-OH group of donors, NAD or NADP as acceptor;GO:0051287 MF: NAD binding;GO:0055114 BP: oxidation-reduction process
	TraesCS2A02G028800	chr2A	13015388	13028531	-	tr|A0A072URQ8|A0A072URQ8_MEDTR	ABC transporter B family protein	PF00664: ABC transporter transmembrane region; PF00005: ABC transporter	IPR003439: ABC transporter-like; IPR003593: AAA+ ATPase domain; IPR011527: ABC transporter type 1, transmembrane domain; IPR017871: ABC transporter, conserved site; IPR027417: P-loop containing nucleoside triphosphate hydrolase	GO:0005524 MF: ATP binding;GO:0006810 BP: transport;GO:0016021 CC: integral component of membrane;GO:0016887 MF: ATPase activity;GO:0042626 MF: ATPase activity, coupled to transmembrane movement of substances;GO:0055085 BP: transmembrane transport
	TraesCS2A02G029200	chr2A	13068412	13068952	-	tr|M7ZVY8|M7ZVY8_TRIUA	Glycosyltransferase
	TraesCS2A02G030400	chr2A	14024982	14025842	+	tr|A0A1D1XMP3|A0A1D1XMP3_9ARAE	Exocyst complex component 7	PF03081: Exo70 exocyst complex subunit	IPR004140: Exocyst complex component Exo70; IPR016159: Cullin repeat-like-containing domain	GO:0000145 CC: exocyst;GO:0006887 BP: exocytosis
	TraesCS2A02G030500	chr2A	14046752	14047300	+	tr|A0A0J8B8I8|A0A0J8B8I8_BETVU	DNA topoisomerase	PF06839: GRF zinc finger	IPR010666: Zinc finger, GRF-type	GO:0008270 MF: zinc ion binding
	TraesCS2A02G031300	chr2A	14424757	14426709	-	tr|A0A1D1YJ64|A0A1D1YJ64_9ARAE	Exocyst complex component 7	PF03081: Exo70 exocyst complex subunit	IPR004140: Exocyst complex component Exo70; IPR016159: Cullin repeat-like-containing domain	GO:0000145 CC: exocyst;GO:0006887 BP: exocytosis
	TraesCS2A02G031700	chr2A	14628242	14628505	-	AT5G62760.6	P-loop containing nucleoside triphosphate hydrolases superfamily protein
	TraesCS2A02G031900	chr2A	14682128	14683464	-	tr|A0A1D5UX82|A0A1D5UX82_WHEAT	Serine/threonine-protein kinase	PF07714: Protein tyrosine kinase	IPR000719: Protein kinase domain; IPR001245: Serine-threonine/tyrosine-protein kinase, catalytic domain; IPR008271: Serine/threonine-protein kinase, active site; IPR011009: Protein kinase-like domain	GO:0004672 MF: protein kinase activity;GO:0005524 MF: ATP binding;GO:0006468 BP: protein phosphorylation
	TraesCS2A02G032000	chr2A	14710475	14713996	-	tr|A0A1D5TK85|A0A1D5TK85_WHEAT	Serine/threonine-protein kinase	PF01453: D-mannose binding lectin; PF00954: S-locus glycoprotein domain; PF08276: PAN-like domain; PF07714: Protein tyrosine kinase	IPR000719: Protein kinase domain; IPR000858: S-locus glycoprotein domain; IPR001245: Serine-threonine/tyrosine-protein kinase, catalytic domain; IPR001480: Bulb-type lectin domain; IPR003609: PAN/Apple domain; IPR008271: Serine/threonine-protein kinase, active site; IPR011009: Protein kinase-like domain; IPR017441: Protein kinase, ATP binding site; IPR024171: S-receptor-like serine/threonine-prot…	GO:0004672 MF: protein kinase activity;GO:0004674 MF: protein serine/threonine kinase activity;GO:0005524 MF: ATP binding;GO:0006468 BP: protein phosphorylation;GO:0048544 BP: recognition of pollen
	TraesCS2A02G032200	chr2A	14729078	14730418	-	tr|A0A1D5TK85|A0A1D5TK85_WHEAT	Serine/threonine-protein kinase	PF07714: Protein tyrosine kinase	IPR000719: Protein kinase domain; IPR001245: Serine-threonine/tyrosine-protein kinase, catalytic domain; IPR008271: Serine/threonine-protein kinase, active site; IPR011009: Protein kinase-like domain; IPR017441: Protein kinase, ATP binding site	GO:0004672 MF: protein kinase activity;GO:0005524 MF: ATP binding;GO:0006468 BP: protein phosphorylation
	TraesCS2A02G032400	chr2A	14749613	14755704	+	AT3G60040.4	F-box family protein	PF08387: FBD	IPR001810: F-box domain; IPR006566: FBD domain; IPR032675: Leucine-rich repeat domain, L domain-like	GO:0005515 MF: protein binding
	TraesCS2A02G033000	chr2A	14897250	14898288	+	tr|A0A1I9LQA1|A0A1I9LQA1_ARATH	Maternal effect embryo arrest protein
	TraesCS2A02G033100	chr2A	14939774	14940145	-	AT3G27550.3	RNA-binding CRS1 / YhbY (CRM) domain protein
	TraesCS2A02G033300	chr2A	14955059	14958494	-	AT2G39080.1	NAD(P)-binding Rossmann-fold superfamily protein		IPR016040: NAD(P)-binding domain
	TraesCS2A02G033400	chr2A	14967085	14972029	-	tr|K9MR53|K9MR53_9ASTR	Hfr-2-like protein	PF07468: Agglutinin domain	IPR008998: Agglutinin domain
	TraesCS2A02G033500	chr2A	14976663	14978691	-	tr|A0A172Q4G4|A0A172Q4G4_WHEAT	Nicotianamine synthase	PF03059: Nicotianamine synthase protein	IPR004298: Nicotianamine synthase; IPR029063: S-adenosyl-L-methionine-dependent methyltransferase	GO:0030410 MF: nicotianamine synthase activity;GO:0030418 BP: nicotianamine biosynthetic process
	TraesCS2A02G034000	chr2A	15030578	15033456	-	tr|B9SGK4|B9SGK4_RICCO	Cysteine protease, putative	PF08246: Cathepsin propeptide inhibitor domain (I29); PF00112: Papain family cysteine protease	IPR000668: Peptidase C1A, papain C-terminal; IPR013201: Cathepsin propeptide inhibitor domain (I29); IPR025661: Cysteine peptidase, asparagine active site	GO:0006508 BP: proteolysis;GO:0008234 MF: cysteine-type peptidase activity
	TraesCS2A02G034100	chr2A	15077447	15077734	-	sp|A6T2A5|AROE_JANMA	Shikimate dehydrogenase (NADP(+))
	TraesCS2A02G034500	chr2A	15152936	15153721	-	tr|A0A023PNV8|A0A023PNV8_SORBI	Polyphenol oxidase	PF12143: Protein of unknown function (DUF_B2219)	IPR022740: Polyphenol oxidase, C-terminal	GO:0004097 MF: catechol oxidase activity;GO:0055114 BP: oxidation-reduction process
	TraesCS2A02G034700	chr2A	15185525	15223170	-	sp|Q61165|SL9A1_MOUSE	Sodium/hydrogen exchanger 1	PF00999: Sodium/hydrogen exchanger family; PF00027: Cyclic nucleotide-binding domain	IPR000595: Cyclic nucleotide-binding domain; IPR006153: Cation/H+ exchanger; IPR014710: RmlC-like jelly roll fold; IPR018490: Cyclic nucleotide-binding-like	GO:0006812 BP: cation transport;GO:0015299 MF: solute:proton antiporter activity;GO:0016021 CC: integral component of membrane;GO:0055085 BP: transmembrane transport
	TraesCS2A02G035300	chr2A	15394765	15396518	+	tr|Q6WGP9|Q6WGP9_WHEAT	Chalcone synthase	PF00195: Chalcone and stilbene synthases, N-terminal domain; PF02797: Chalcone and stilbene synthases, C-terminal domain	IPR001099: Chalcone/stilbene synthase, N-terminal; IPR011141: Polyketide synthase, type III; IPR012328: Chalcone/stilbene synthase, C-terminal; IPR016039: Thiolase-like; IPR018088: Chalcone/stilbene synthase, active site	GO:0003824 MF: catalytic activity;GO:0008152 BP: metabolic process;GO:0009058 BP: biosynthetic process;GO:0016746 MF: transferase activity, transferring acyl groups;GO:0016747 MF: transferase activity, transferring acyl groups other than amino-acyl groups
	TraesCS2A02G035700	chr2A	15451031	15454016	-	tr|A0A060L0E4|A0A060L0E4_TRITU	Arginase	PF00491: Arginase family	IPR006035: Ureohydrolase; IPR020855: Ureohydrolase, manganese-binding site	GO:0016813 MF: hydrolase activity, acting on carbon-nitrogen (but not peptide) bonds, in linear amidines;GO:0046872 MF: metal ion binding
	TraesCS2A02G035800	chr2A	15458643	15460318	-	tr|A0A1B1X422|A0A1B1X422_9LILI	HXXXD-type acyl-transferase family protein	PF02458: Transferase family	IPR003480: Transferase	GO:0016747 MF: transferase activity, transferring acyl groups other than amino-acyl groups
	TraesCS2A02G035900	chr2A	15466216	15467988	-	tr|A0A1B1X422|A0A1B1X422_9LILI	HXXXD-type acyl-transferase family protein	PF02458: Transferase family	IPR003480: Transferase	GO:0016747 MF: transferase activity, transferring acyl groups other than amino-acyl groups
	TraesCS2A02G036000	chr2A	15541739	15542251	-	AT1G48370.2	YELLOW STRIPE like 8
	TraesCS2A02G036200	chr2A	15602393	15604131	+	tr|A0A1B1X422|A0A1B1X422_9LILI	HXXXD-type acyl-transferase family protein	PF02458: Transferase family	IPR003480: Transferase	GO:0016747 MF: transferase activity, transferring acyl groups other than amino-acyl groups
	TraesCS2A02G036300	chr2A	15607198	15612999	+	tr|A0A0R4UXQ1|A0A0R4UXQ1_ARAHY	3-ketoacyl-CoA thiolase	PF00108: Thiolase, N-terminal domain; PF02803: Thiolase, C-terminal domain	IPR002155: Thiolase; IPR016039: Thiolase-like; IPR020610: Thiolase, active site; IPR020613: Thiolase, conserved site; IPR020616: Thiolase, N-terminal; IPR020617: Thiolase, C-terminal	GO:0003824 MF: catalytic activity;GO:0008152 BP: metabolic process;GO:0016747 MF: transferase activity, transferring acyl groups other than amino-acyl groups
	TraesCS2A02G036600	chr2A	15629263	15636719	+	tr|Q84YE6|Q84YE6_SORBI	Cytochrome P450-like protein	PF00067: Cytochrome P450	IPR001128: Cytochrome P450; IPR002403: Cytochrome P450, E-class, group IV; IPR017972: Cytochrome P450, conserved site	GO:0004497 MF: monooxygenase activity;GO:0005506 MF: iron ion binding;GO:0016705 MF: oxidoreductase activity, acting on paired donors, with incorporation or reduction of molecular oxygen;GO:0020037 MF: heme binding;GO:0055114 BP: oxidation-reduction process
	TraesCS2A02G036700	chr2A	15641685	15643107	+	tr|G7J5S4|G7J5S4_MEDTR	Serpin-like protein	PF00079: Serpin (serine protease inhibitor)	IPR023796: Serpin domain
	TraesCS2A02G037100	chr2A	15869178	15874418	+	tr|M7Z0I8|M7Z0I8_TRIUA	Subtilisin-like protease	PF00082: Subtilase family; PF02225: PA domain	IPR000209: Peptidase S8/S53 domain; IPR003137: PA domain; IPR015500: Peptidase S8, subtilisin-related; IPR023828: Peptidase S8, subtilisin, Ser-active site	GO:0004252 MF: serine-type endopeptidase activity;GO:0006508 BP: proteolysis
	TraesCS2A02G037300	chr2A	15876848	15881646	+	AT5G45050.2	Disease resistance protein (TIR-NBS-LRR class)		IPR032675: Leucine-rich repeat domain, L domain-like
	TraesCS2A02G037400	chr2A	15881908	15883610	-	tr|G7JS72|G7JS72_MEDTR	Stress responsive A/B barrel domain protein	PF07876: Stress responsive A/B Barrel Domain	IPR011008: Dimeric alpha-beta barrel; IPR013097: Stress responsive alpha-beta barrel
	TraesCS2A02G037500	chr2A	15886392	15886724	+	AT3G23300.2	S-adenosyl-L-methionine-dependent methyltransferases superfamily protein
	TraesCS2A02G037600	chr2A	15904833	15906208	-	tr|G7J5S4|G7J5S4_MEDTR	Serpin-like protein	PF00079: Serpin (serine protease inhibitor)	IPR023796: Serpin domain
	TraesCS2A02G037700	chr2A	15943367	15944501	-	tr|A0A1D5TM86|A0A1D5TM86_WHEAT	Peroxidase	PF00141: Peroxidase	IPR000823: Plant peroxidase; IPR002016: Haem peroxidase, plant/fungal/bacterial; IPR010255: Haem peroxidase; IPR019794: Peroxidase, active site	GO:0004601 MF: peroxidase activity;GO:0006979 BP: response to oxidative stress;GO:0020037 MF: heme binding;GO:0055114 BP: oxidation-reduction process
	TraesCS2A02G038600	chr2A	16130212	16132503	+	tr|A0A1J6K5J8|A0A1J6K5J8_NICAT	F-box protein	PF00646: F-box domain	IPR001810: F-box domain; IPR017451: F-box associated interaction domain	GO:0005515 MF: protein binding
	TraesCS2A02G038800	chr2A	16272000	16274683	+	AT5G45540.1	transmembrane protein, putative (DUF594)	PF13968: Domain of unknown function (DUF4220); PF04578: Protein of unknown function, DUF594	IPR007658: Protein of unknown function DUF594; IPR025315: Domain of unknown function DUF4220
	TraesCS2A02G039000	chr2A	16345470	16348265	-	tr|M8B659|M8B659_AEGTA	Serine/threonine-protein kinase	PF01453: D-mannose binding lectin; PF00954: S-locus glycoprotein domain; PF08276: PAN-like domain; PF00069: Protein kinase domain	IPR000719: Protein kinase domain; IPR000858: S-locus glycoprotein domain; IPR001480: Bulb-type lectin domain; IPR003609: PAN/Apple domain; IPR008271: Serine/threonine-protein kinase, active site; IPR011009: Protein kinase-like domain; IPR017441: Protein kinase, ATP binding site; IPR024171: S-receptor-like serine/threonine-protein kinase	GO:0004672 MF: protein kinase activity;GO:0004674 MF: protein serine/threonine kinase activity;GO:0005524 MF: ATP binding;GO:0006468 BP: protein phosphorylation;GO:0048544 BP: recognition of pollen
	TraesCS2A02G039100	chr2A	16367836	16370098	-	AT1G65790.1	receptor kinase 1	PF00069: Protein kinase domain	IPR000719: Protein kinase domain; IPR011009: Protein kinase-like domain; IPR017441: Protein kinase, ATP binding site	GO:0004672 MF: protein kinase activity;GO:0005524 MF: ATP binding;GO:0006468 BP: protein phosphorylation
	TraesCS2A02G039400	chr2A	16432753	16434643	-	tr|B6SKX7|B6SKX7_MAIZE	Beta-glucosidase	PF00232: Glycosyl hydrolase family 1	IPR001360: Glycoside hydrolase family 1; IPR017853: Glycoside hydrolase superfamily	GO:0004553 MF: hydrolase activity, hydrolyzing O-glycosyl compounds;GO:0005975 BP: carbohydrate metabolic process
	TraesCS2A02G039600	chr2A	16475010	16479344	-	tr|C6ZRU2|C6ZRU2_SOYBN	Protein kinase	PF07714: Protein tyrosine kinase	IPR000719: Protein kinase domain; IPR001245: Serine-threonine/tyrosine-protein kinase, catalytic domain; IPR008271: Serine/threonine-protein kinase, active site; IPR011009: Protein kinase-like domain	GO:0004672 MF: protein kinase activity;GO:0005524 MF: ATP binding;GO:0006468 BP: protein phosphorylation
	TraesCS2A02G039800	chr2A	16495995	16496786	-	tr|B7EPI8|B7EPI8_ORYSJ	cDNA clone:J013094O21, full insert sequence
	TraesCS2A02G039900	chr2A	16497962	16498705	+	tr|B9GEY2|B9GEY2_POPTR	Basic blue copper family protein	PF02298: Plastocyanin-like domain	IPR003245: Phytocyanin domain; IPR008972: Cupredoxin	GO:0009055 MF: electron carrier activity
	TraesCS2A02G040700	chr2A	16621317	16622597	-	tr|Q71HN4|Q71HN4_FICPW	Acidic chitinase	PF00704: Glycosyl hydrolases family 18	IPR001223: Glycoside hydrolase family 18, catalytic domain; IPR017853: Glycoside hydrolase superfamily	GO:0005975 BP: carbohydrate metabolic process
	TraesCS2A02G040800	chr2A	16628878	16630591	-	tr|E0D875|E0D875_IPOBA	Hydroxycinnamoyl-CoA shikimate/quinate hydroxycinnamoyltransferase	PF02458: Transferase family	IPR003480: Transferase	GO:0016747 MF: transferase activity, transferring acyl groups other than amino-acyl groups
	TraesCS2A02G041300	chr2A	16719074	16727514	+	tr|R7WAF9|R7WAF9_AEGTA	Glutamyl-tRNA(Gln) amidotransferase subunit A	PF01425: Amidase	IPR020556: Amidase, conserved site; IPR023631: Amidase signature domain
	TraesCS2A02G041400	chr2A	16729086	16741609	+	tr|R7WES0|R7WES0_AEGTA	Glutamyl-tRNA(Gln) amidotransferase subunit A	PF01425: Amidase	IPR020556: Amidase, conserved site; IPR023631: Amidase signature domain
	TraesCS2A02G041500	chr2A	16745853	16746524	+	tr|G7JJQ4|G7JJQ4_MEDTR	Ethylene-responsive transcription factor	PF00847: AP2 domain	IPR001471: AP2/ERF domain; IPR016177: DNA-binding domain	GO:0003677 MF: DNA binding;GO:0003700 MF: transcription factor activity, sequence-specific DNA binding;GO:0006355 BP: regulation of transcription, DNA-templated
	TraesCS2A02G041600	chr2A	16750988	16751809	+	tr|G7JJR7|G7JJR7_MEDTR	Ethylene-responsive transcription factor	PF00847: AP2 domain	IPR001471: AP2/ERF domain; IPR016177: DNA-binding domain	GO:0003677 MF: DNA binding;GO:0003700 MF: transcription factor activity, sequence-specific DNA binding;GO:0006355 BP: regulation of transcription, DNA-templated
	TraesCS2A02G041700	chr2A	16818096	16822795	+	tr|Q5ZA84|Q5ZA84_ORYSJ	Embryogenesis transmembrane protein-like	PF13962: Domain of unknown function	IPR026961: PGG domain
	TraesCS2A02G041800	chr2A	16829204	16833462	+	tr|Q5ZA84|Q5ZA84_ORYSJ	Embryogenesis transmembrane protein-like	PF13962: Domain of unknown function	IPR026961: PGG domain
	TraesCS2A02G041900	chr2A	16860344	16865657	+	tr|A0A199VII3|A0A199VII3_ANACO	Mitochondrial inner membrane protease subunit 1		IPR015927: Peptidase S24/S26A/S26B/S26C
	TraesCS2A02G042300	chr2A	16983160	16997415	-	tr|B6SU17|B6SU17_MAIZE	Phosphoglycerate mutase-like protein	PF00300: Histidine phosphatase superfamily (branch 1)	IPR013078: Histidine phosphatase superfamily, clade-1; IPR029033: Histidine phosphatase superfamily
	TraesCS2A02G042700	chr2A	17109414	17115627	+	tr|Q9LG50|Q9LG50_ORYSJ	NBS-LRR disease resistance protein-like	PF00931: NB-ARC domain	IPR002182: NB-ARC; IPR011991: Winged helix-turn-helix DNA-binding domain; IPR027417: P-loop containing nucleoside triphosphate hydrolase; IPR032675: Leucine-rich repeat domain, L domain-like	GO:0043531 MF: ADP binding
	TraesCS2A02G043000	chr2A	17145170	17148739	-	tr|A0A1B0Z590|A0A1B0Z590_ORYSA	Disease resistance protein	PF00931: NB-ARC domain	IPR002182: NB-ARC; IPR011991: Winged helix-turn-helix DNA-binding domain; IPR027417: P-loop containing nucleoside triphosphate hydrolase; IPR032675: Leucine-rich repeat domain, L domain-like	GO:0043531 MF: ADP binding
	TraesCS2A02G043200	chr2A	17249740	17252351	+	tr|W5B0V2|W5B0V2_WHEAT	Bidirectional sugar transporter SWEET	PF03083: Sugar efflux transporter for intercellular exchange	IPR004316: SWEET sugar transporter	GO:0016021 CC: integral component of membrane
	TraesCS2A02G043300	chr2A	17296858	17298170	-	sp|Q7UKJ7|TRPC_RHOBA	Indole-3-glycerol phosphate synthase
	TraesCS2A02G043400	chr2A	17300138	17301783	+	tr|W5B5L4|W5B5L4_WHEAT	Bidirectional sugar transporter SWEET	PF03083: Sugar efflux transporter for intercellular exchange	IPR004316: SWEET sugar transporter	GO:0016021 CC: integral component of membrane
	TraesCS2A02G043600	chr2A	17440687	17441627	-	tr|B9SRT4|B9SRT4_RICCO	WRKY transcription factor, putative	PF03106: WRKY DNA -binding domain	IPR003657: WRKY domain	GO:0003700 MF: transcription factor activity, sequence-specific DNA binding;GO:0006355 BP: regulation of transcription, DNA-templated;GO:0043565 MF: sequence-specific DNA binding
	TraesCS2A02G043800	chr2A	17481008	17482253	-	tr|B9SRT4|B9SRT4_RICCO	WRKY transcription factor, putative	PF03106: WRKY DNA -binding domain	IPR003657: WRKY domain	GO:0003700 MF: transcription factor activity, sequence-specific DNA binding;GO:0006355 BP: regulation of transcription, DNA-templated;GO:0043565 MF: sequence-specific DNA binding
	TraesCS2A02G043900	chr2A	17501882	17502112	-	AT5G38350.1	Disease resistance protein (NBS-LRR class) family
	TraesCS2A02G044000	chr2A	17502822	17505250	-	tr|A9UKL6|A9UKL6_HORVU	NBS-LRR resistance-like protein		IPR032675: Leucine-rich repeat domain, L domain-like
	TraesCS2A02G044100	chr2A	17532311	17536814	-	tr|A9UKL6|A9UKL6_HORVU	NBS-LRR resistance-like protein		IPR032675: Leucine-rich repeat domain, L domain-like
	TraesCS2A02G044300	chr2A	17548123	17551806	-	tr|A9UKL6|A9UKL6_HORVU	NBS-LRR resistance-like protein		IPR032675: Leucine-rich repeat domain, L domain-like
	TraesCS2A02G044400	chr2A	17597301	17597872	-	tr|A9UKL6|A9UKL6_HORVU	NBS-LRR resistance-like protein		IPR032675: Leucine-rich repeat domain, L domain-like
	TraesCS2A02G044600	chr2A	17610327	17611274	+	tr|C5X251|C5X251_SORBI	Dirigent protein	PF01419: Jacalin-like lectin domain	IPR001229: Jacalin-like lectin domain
	TraesCS2A02G044700	chr2A	17615409	17620051	+	tr|A0A1D5TL76|A0A1D5TL76_WHEAT	Formin-like protein	PF02181: Formin Homology 2 Domain	IPR015425: Formin, FH2 domain
	TraesCS2A02G045300	chr2A	17846426	17850869	+	tr|Q6Z6P6|Q6Z6P6_ORYSJ	Ankyrin repeat protein family-like protein	PF12796: Ankyrin repeats (3 copies); PF13962: Domain of unknown function	IPR002110: Ankyrin repeat; IPR020683: Ankyrin repeat-containing domain; IPR026961: PGG domain	GO:0005515 MF: protein binding
	TraesCS2A02G045500	chr2A	17869278	17871731	-	tr|A0A1C8DRT0|A0A1C8DRT0_CATRO	NRT1/PTR family protein 2.2	PF00854: POT family	IPR000109: Proton-dependent oligopeptide transporter family; IPR020846: Major facilitator superfamily domain	GO:0005215 MF: transporter activity;GO:0006810 BP: transport;GO:0016020 CC: membrane
	TraesCS2A02G045600	chr2A	17893101	17896822	+	tr|Q8GZU7|Q8GZU7_WHEAT	Cytochrome P450	PF00067: Cytochrome P450	IPR001128: Cytochrome P450; IPR002401: Cytochrome P450, E-class, group I	GO:0005506 MF: iron ion binding;GO:0016705 MF: oxidoreductase activity, acting on paired donors, with incorporation or reduction of molecular oxygen;GO:0020037 MF: heme binding;GO:0055114 BP: oxidation-reduction process
	TraesCS2A02G045900	chr2A	17981360	17985762	+	tr|A1IHG3|A1IHG3_TRIMO	Cytochrome P450	PF00067: Cytochrome P450	IPR001128: Cytochrome P450; IPR002401: Cytochrome P450, E-class, group I; IPR017972: Cytochrome P450, conserved site	GO:0005506 MF: iron ion binding;GO:0016705 MF: oxidoreductase activity, acting on paired donors, with incorporation or reduction of molecular oxygen;GO:0020037 MF: heme binding;GO:0055114 BP: oxidation-reduction process
	TraesCS2A02G046200	chr2A	18058353	18059469	-	tr|Q67TV5|Q67TV5_ORYSJ	Nuclear transport factor 2 (NTF2)-like protein	PF12680: SnoaL-like domain	IPR009959: Polyketide cyclase SnoaL-like domain; IPR032710: NTF2-like domain
	TraesCS2A02G046300	chr2A	18068320	18072905	+	tr|H2KW62|H2KW62_ORYSJ	Serine carboxypeptidase family protein, expressed	PF00450: Serine carboxypeptidase	IPR001563: Peptidase S10, serine carboxypeptidase; IPR029058: Alpha/Beta hydrolase fold	GO:0004185 MF: serine-type carboxypeptidase activity;GO:0006508 BP: proteolysis
	TraesCS2A02G046700	chr2A	18295333	18297507	+	tr|Q2R8J2|Q2R8J2_ORYSJ	NBS-LRR disease resistance protein, putative, expressed	PF00931: NB-ARC domain	IPR002182: NB-ARC; IPR011991: Winged helix-turn-helix DNA-binding domain; IPR027417: P-loop containing nucleoside triphosphate hydrolase; IPR032675: Leucine-rich repeat domain, L domain-like	GO:0043531 MF: ADP binding
	TraesCS2A02G046900	chr2A	18314074	18322245	+	tr|Q2R8J2|Q2R8J2_ORYSJ	NBS-LRR disease resistance protein, putative, expressed	PF00931: NB-ARC domain	IPR002182: NB-ARC; IPR011991: Winged helix-turn-helix DNA-binding domain; IPR027417: P-loop containing nucleoside triphosphate hydrolase; IPR032675: Leucine-rich repeat domain, L domain-like	GO:0043531 MF: ADP binding
	TraesCS2A02G047500	chr2A	18414109	18414453	+	tr|A0A199W3W7|A0A199W3W7_ANACO	Flowering-promoting factor 1-like protein 1
	TraesCS2A02G047800	chr2A	18544624	18546971	+	sp|P93194|RPK1_IPONI	Receptor-like protein kinase	PF13947: Wall-associated receptor kinase galacturonan-binding; PF07645: Calcium-binding EGF domain; PF07714: Protein tyrosine kinase	IPR000719: Protein kinase domain; IPR000742: EGF-like domain; IPR001245: Serine-threonine/tyrosine-protein kinase, catalytic domain; IPR001881: EGF-like calcium-binding domain; IPR008271: Serine/threonine-protein kinase, active site; IPR011009: Protein kinase-like domain; IPR017441: Protein kinase, ATP binding site; IPR025287: Wall-associated receptor kinase, galacturonan-binding domain	GO:0004672 MF: protein kinase activity;GO:0005509 MF: calcium ion binding;GO:0005515 MF: protein binding;GO:0005524 MF: ATP binding;GO:0006468 BP: protein phosphorylation;GO:0030247 MF: polysaccharide binding
	TraesCS2A02G048000	chr2A	18586835	18587407	+	sp|Q6DGY3|TCTA_DANRE	T-cell leukemia translocation-altered gene protein homolog
	TraesCS2A02G048400	chr2A	18645872	18646544	-	AT1G20620.7	catalase 3
	TraesCS2A02G048500	chr2A	18647881	18648468	+	sp|O67335|NUCD2_AQUAE	NADH-quinone oxidoreductase subunit C/D 2
	TraesCS2A02G048600	chr2A	18833526	18835131	+	tr|K8F2K4|K8F2K4_9CHLO	Methyltransferase	PF08241: Methyltransferase domain	IPR013216: Methyltransferase type 11; IPR029063: S-adenosyl-L-methionine-dependent methyltransferase	GO:0008152 BP: metabolic process;GO:0008168 MF: methyltransferase activity
	TraesCS2A02G048700	chr2A	18859329	18859544	+	sp|P44755|GPH_HAEIN	Phosphoglycolate phosphatase
	TraesCS2A02G049100	chr2A	19028863	19030629	-	AT1G10540.2	nucleobase-ascorbate transporter 8
	TraesCS2A02G049200	chr2A	19033675	19034151	-	sp|B1Y9R0|PYRB_PYRNV	Aspartate carbamoyltransferase
	TraesCS2A02G049300	chr2A	19053331	19054825	-	AT5G26780.4	serine hydroxymethyltransferase 2
	TraesCS2A02G049400	chr2A	19070885	19073020	-	tr|A0A0U2RPN1|A0A0U2RPN1_ORYSA	NBS-LRR-like resistance protein	PF00931: NB-ARC domain	IPR002182: NB-ARC; IPR011991: Winged helix-turn-helix DNA-binding domain; IPR027417: P-loop containing nucleoside triphosphate hydrolase; IPR032675: Leucine-rich repeat domain, L domain-like	GO:0043531 MF: ADP binding
	TraesCS2A02G050700	chr2A	19904014	19906603	-	AT1G71320.1	F-box family protein	PF00646: F-box domain	IPR001810: F-box domain	GO:0005515 MF: protein binding
	TraesCS2A02G051600	chr2A	20273325	20275162	-	tr|Q5GLJ6|Q5GLJ6_MAIZE	O-methyltransferase	PF08100: Dimerisation domain; PF00891: O-methyltransferase	IPR001077: O-methyltransferase, family 2; IPR011991: Winged helix-turn-helix DNA-binding domain; IPR012967: Plant methyltransferase dimerisation; IPR016461: O-methyltransferase COMT-type; IPR029063: S-adenosyl-L-methionine-dependent methyltransferase	GO:0008168 MF: methyltransferase activity;GO:0008171 MF: O-methyltransferase activity;GO:0046983 MF: protein dimerization activity
	TraesCS2A02G051700	chr2A	20329164	20330991	+	tr|A0A061EMA7|A0A061EMA7_THECC	2-oxoglutarate (2OG) and Fe(II)-dependent oxygenase superfamily protein, putative	PF14226: non-haem dioxygenase in morphine synthesis N-terminal; PF03171: 2OG-Fe(II) oxygenase superfamily	IPR005123: Oxoglutarate/iron-dependent dioxygenase; IPR026992: Non-haem dioxygenase N-terminal domain; IPR027443: Isopenicillin N synthase-like	GO:0016491 MF: oxidoreductase activity;GO:0055114 BP: oxidation-reduction process
	TraesCS2A02G051900	chr2A	20502650	20504719	+	AT5G45480.1	transmembrane protein, putative (DUF594)	PF13968: Domain of unknown function (DUF4220); PF04578: Protein of unknown function, DUF594	IPR007658: Protein of unknown function DUF594; IPR025315: Domain of unknown function DUF4220
	TraesCS2A02G052000	chr2A	20554077	20554535	-	tr|A0A0B0P935|A0A0B0P935_GOSAR	Plant cadmium resistance 2-like protein	PF04749: PLAC8 family	IPR006461: PLAC8 motif-containing protein
	TraesCS2A02G052100	chr2A	20592631	20594101	+	tr|A0A0B5JG71|A0A0B5JG71_9ASPA	WRKY transcription factor	PF03106: WRKY DNA -binding domain	IPR003657: WRKY domain	GO:0003700 MF: transcription factor activity, sequence-specific DNA binding;GO:0006355 BP: regulation of transcription, DNA-templated;GO:0043565 MF: sequence-specific DNA binding
	TraesCS2A02G052200	chr2A	20630035	20631777	-	AT1G43620.7	UDP-Glycosyltransferase superfamily protein
	TraesCS2A02G072200	chr2A	32092745	32093477	-	tr|W9S346|W9S346_9ROSA	Two-component response regulator	PF00072: Response regulator receiver domain	IPR001789: Signal transduction response regulator, receiver domain; IPR011006: CheY-like superfamily	GO:0000160 BP: phosphorelay signal transduction system
	TraesCS2A02G074900	chr2A	33175034	33176987	+	tr|Q1EP33|Q1EP33_MUSBA	Dioxygenase-related protein	PF03055: Retinal pigment epithelial membrane protein	IPR004294: Carotenoid oxygenase	GO:0016702 MF: oxidoreductase activity, acting on single donors with incorporation of molecular oxygen, incorporation of two atoms of oxygen;GO:0055114 BP: oxidation-reduction process
	TraesCS2A02G091500	chr2A	44021880	44022775	+	tr|A0A1D5TN80|A0A1D5TN80_WHEAT	Pectate lyase	PF00544: Pectate lyase	IPR002022: Pectate lyase/Amb allergen; IPR011050: Pectin lyase fold/virulence factor; IPR012334: Pectin lyase fold; IPR018082: AmbAllergen
	TraesCS2A02G094600	chr2A	48259086	48259307	+	AT1G12740.4	cytochrome P450, family 87, subfamily A, polypeptide 2
	TraesCS2A02G101800	chr2A	54816645	54819153	-	tr|A0A103YG08|A0A103YG08_CYNCS	Ricin B lectin domain-containing protein		IPR000772: Ricin B, lectin domain
	TraesCS2A02G117500	chr2A	67708515	67713987	+	tr|Q6K268|Q6K268_ORYSJ	Ankyrin repeat protein-like	PF12796: Ankyrin repeats (3 copies); PF00023: Ankyrin repeat; PF00515: Tetratricopeptide repeat	IPR001440: Tetratricopeptide repeat 1; IPR002110: Ankyrin repeat; IPR011990: Tetratricopeptide-like helical domain; IPR013026: Tetratricopeptide repeat-containing domain; IPR019734: Tetratricopeptide repeat; IPR020683: Ankyrin repeat-containing domain	GO:0005515 MF: protein binding
	TraesCS2A02G241100	chr2A	335826693	335826806	+	tr|W5HZ50|W5HZ50_WHEAT	Cytochrome b6-f complex subunit 6	PF05115: Cytochrome B6-F complex subunit VI (PetL)	IPR007802: Cytochrome b6-f complex subunit 6	GO:0009055 MF: electron carrier activity;GO:0009512 CC: cytochrome b6f complex
	TraesCS2A02G241600	chr2A	335830275	335830468	-	tr|E9KJE7|E9KJE7_9POAL	Photosystem II reaction center protein K	PF02533: Photosystem II 4 kDa reaction centre component	IPR003687: Photosystem II PsbK	GO:0009523 CC: photosystem II;GO:0009539 CC: photosystem II reaction center;GO:0015979 BP: photosynthesis
	TraesCS2A02G360800	chr2A	605115456	605115707	-	sp|Q8E0J5|HPRK_STRA5	HPr kinase/phosphorylase
	TraesCS2A02G360900	chr2A	605126841	605128592	-	tr|M8A1D4|M8A1D4_TRIUA	Disease resistance protein RPP13	PF00931: NB-ARC domain	IPR002182: NB-ARC; IPR011991: Winged helix-turn-helix DNA-binding domain; IPR027417: P-loop containing nucleoside triphosphate hydrolase; IPR032675: Leucine-rich repeat domain, L domain-like	GO:0043531 MF: ADP binding
	TraesCS2A02G361000	chr2A	605128979	605129740	-	tr|M8A1D4|M8A1D4_TRIUA	Disease resistance protein RPP13	PF00931: NB-ARC domain	IPR002182: NB-ARC; IPR027417: P-loop containing nucleoside triphosphate hydrolase	GO:0043531 MF: ADP binding
	TraesCS2A02G362000	chr2A	605915933	605916403	-	tr|B9TAI9|B9TAI9_RICCO	30S ribosomal protein S7, putative	PF00177: Ribosomal protein S7p/S5e	IPR000235: Ribosomal protein S5/S7; IPR023798: Ribosomal protein S7 domain	GO:0006412 BP: translation
	TraesCS2A02G441800	chr2A	691841028	691842093	+	AT2G45900.3	Phosphatidylinositol N-acetyglucosaminlytransferase subunit P-like protein
	TraesCS2A02G441900	chr2A	691846796	691849265	-	tr|M8BMZ5|M8BMZ5_AEGTA	Lupus brain antigen 1-like protein
	TraesCS2A02G442100	chr2A	692222390	692229177	+	sp|B7VIT2|SYP_VIBTL	Proline--tRNA ligase
	TraesCS2A02G444500	chr2A	694742482	694743735	-	tr|G7JGX1|G7JGX1_MEDTR	Signal recognition particle 54 kDa protein
	TraesCS2A02G444700	chr2A	694782184	694783406	+	tr|A0A072U0J4|A0A072U0J4_MEDTR	DUF674 family protein	PF05056: Protein of unknown function (DUF674)	IPR007750: Protein of unknown function DUF674
	TraesCS2A02G489800	chr2A	723539088	723542524	+	AT4G08850.2	Leucine-rich repeat receptor-like protein kinase family protein	PF13516: Leucine Rich repeat; PF00560: Leucine Rich Repeat; PF13855: Leucine rich repeat	IPR001611: Leucine-rich repeat; IPR003591: Leucine-rich repeat, typical subtype; IPR032675: Leucine-rich repeat domain, L domain-like	GO:0005515 MF: protein binding
	TraesCS2A02G508600	chr2A	734933251	734934648	-	sp|Q07E15|CTTB2_MUSPF	Cortactin-binding protein 2
	TraesCS2A02G509000	chr2A	735137790	735138618	+	tr|A0A191TDJ1|A0A191TDJ1_HORVV	Cytochrome c biogenesis FC
	TraesCS2A02G509100	chr2A	735173801	735181370	+	tr|A0A1C9ZW01|A0A1C9ZW01_HORVS	NADH-ubiquinone oxidoreductase chain 4	PF00361: Proton-conducting membrane transporter	IPR001750: NADH:quinone oxidoreductase/Mrp antiporter, membrane subunit; IPR003918: NADH:ubiquinone oxidoreductase; IPR010227: NADH-quinone oxidoreductase, chain M/4	GO:0008137 MF: NADH dehydrogenase (ubiquinone) activity;GO:0042773 BP: ATP synthesis coupled electron transport;GO:0055114 BP: oxidation-reduction process
	TraesCS2A02G509400	chr2A	735224472	735224879	+	sp|B1XUR6|SYE_POLNS	Glutamate--tRNA ligase
	TraesCS2A02G509500	chr2A	735228367	735228985	-	tr|M4YNP7|M4YNP7_LOLPR	Cytochrome c biogenesis B		IPR003544: Cytochrome c-type biogenesis protein CcmB	GO:0015232 MF: heme transporter activity;GO:0015886 BP: heme transport;GO:0016020 CC: membrane;GO:0017004 BP: cytochrome complex assembly
	TraesCS2A02G529200	chr2A	747720769	747721170	-	tr|Q39100|Q39100_ARATH	Bifunctional inhibitor/lipid-transfer protein/seed storage 2S albumin superfamily protein	PF14547: Hydrophobic seed protein	IPR016140: Bifunctional inhibitor/plant lipid transfer protein/seed storage helical domain; IPR027923: Hydrophobic seed protein
	TraesCS2A02G529500	chr2A	747742933	747743334	-	tr|Q39100|Q39100_ARATH	Bifunctional inhibitor/lipid-transfer protein/seed storage 2S albumin superfamily protein	PF14547: Hydrophobic seed protein	IPR016140: Bifunctional inhibitor/plant lipid transfer protein/seed storage helical domain; IPR027923: Hydrophobic seed protein
	TraesCS2A02G529600	chr2A	747746596	747746985	-	tr|Q39100|Q39100_ARATH	Bifunctional inhibitor/lipid-transfer protein/seed storage 2S albumin superfamily protein	PF14547: Hydrophobic seed protein	IPR016140: Bifunctional inhibitor/plant lipid transfer protein/seed storage helical domain; IPR027923: Hydrophobic seed protein
	TraesCS2A02G529651	chr2A	747777016	747777417	-
	TraesCS2A02G529705	chr2A	747816373	747816774	-
	TraesCS2A02G530500	chr2A	748227904	748229064	+	tr|G7LIE6|G7LIE6_MEDTR	Myb/SANT-like DNA-binding domain protein	PF12776: Myb/SANT-like DNA-binding domain	IPR024752: Myb/SANT-like domain
	TraesCS2A02G530600	chr2A	748284749	748287662	+	tr|A0A0A8JXV7|A0A0A8JXV7_ORYSI	Pentatricopeptide repeat-containing protein	PF01535: PPR repeat; PF13041: PPR repeat family; PF12854: PPR repeat	IPR002885: Pentatricopeptide repeat; IPR011990: Tetratricopeptide-like helical domain	GO:0005515 MF: protein binding
	TraesCS2A02G530685	chr2A	748401302	748401874	+
	TraesCS2A02G531200	chr2A	748524468	748524740	+	tr|A0A072VAI4|A0A072VAI4_MEDTR	Wound-responsive family protein	PF12609: Wound-induced protein	IPR022251: Protein of unknown function wound-induced
	TraesCS2A02G531300	chr2A	748528076	748528422	+	AT4G10270.1	Wound-responsive family protein	PF12609: Wound-induced protein	IPR022251: Protein of unknown function wound-induced
	TraesCS2A02G531400	chr2A	748534868	748535389	+	AT4G10270.1	Wound-responsive family protein	PF12609: Wound-induced protein	IPR022251: Protein of unknown function wound-induced
	TraesCS2A02G533000	chr2A	749089353	749091641	+	tr|Q1S5J1|Q1S5J1_MEDTR	Protein kinase	PF07714: Protein tyrosine kinase	IPR000719: Protein kinase domain; IPR001245: Serine-threonine/tyrosine-protein kinase, catalytic domain; IPR008271: Serine/threonine-protein kinase, active site; IPR011009: Protein kinase-like domain	GO:0004672 MF: protein kinase activity;GO:0005524 MF: ATP binding;GO:0006468 BP: protein phosphorylation
	TraesCS2A02G533100	chr2A	749091283	749094017	-	tr|B9RAG8|B9RAG8_RICCO	Exocyst complex component, putative	PF03081: Exo70 exocyst complex subunit	IPR004140: Exocyst complex component Exo70; IPR016159: Cullin repeat-like-containing domain	GO:0000145 CC: exocyst;GO:0006887 BP: exocytosis
	TraesCS2A02G552800	chr2A	758553979	758559790	-	tr|A0A061SBT7|A0A061SBT7_9CHLO	ATP-dependent RNA helicase	PF00270: DEAD/DEAH box helicase; PF00271: Helicase conserved C-terminal domain	IPR000629: ATP-dependent RNA helicase DEAD-box, conserved site; IPR001650: Helicase, C-terminal; IPR011545: DEAD/DEAH box helicase domain; IPR014001: Helicase superfamily 1/2, ATP-binding domain; IPR014014: RNA helicase, DEAD-box type, Q motif; IPR027417: P-loop containing nucleoside triphosphate hydrolase	GO:0003676 MF: nucleic acid binding;GO:0005524 MF: ATP binding
	TraesCS2A02G553100	chr2A	758692485	758693309	-	tr|B6TK80|B6TK80_MAIZE	F-box domain containing protein		IPR015915: Kelch-type beta propeller	GO:0005515 MF: protein binding
	TraesCS2A02G553200	chr2A	758712147	758713379	-	AT1G47300.1	F-box family protein		IPR001810: F-box domain	GO:0005515 MF: protein binding
	TraesCS2A02G553900	chr2A	759098027	759101758	-	tr|A0A061ET59|A0A061ET59_THECC	ARM repeat superfamily protein		IPR011989: Armadillo-like helical; IPR016024: Armadillo-type fold	GO:0005488 MF: binding
	TraesCS2A02G555000	chr2A	759811591	759812892	+	tr|A0A0K9PKC4|A0A0K9PKC4_ZOSMR	Methyl esterase 1	PF12697: Alpha/beta hydrolase family	IPR000073: Alpha/beta hydrolase fold-1; IPR029058: Alpha/Beta hydrolase fold
	TraesCS2A02G555700	chr2A	760024043	760025606	-	AT1G09530.6	phytochrome interacting factor 3
	TraesCS2A02G555800	chr2A	760112396	760118557	+	tr|Q6K268|Q6K268_ORYSJ	Ankyrin repeat protein-like	PF12796: Ankyrin repeats (3 copies)	IPR002110: Ankyrin repeat; IPR011990: Tetratricopeptide-like helical domain; IPR019734: Tetratricopeptide repeat; IPR020683: Ankyrin repeat-containing domain	GO:0005515 MF: protein binding
	TraesCS2A02G557000	chr2A	760770833	760772882	+	tr|A0A1D5TFV6|A0A1D5TFV6_WHEAT	CASP-like protein	PF04535: Domain of unknown function (DUF588)	IPR006702: Domain of unknown function DUF588
	TraesCS2A02G557100	chr2A	760774468	760776460	-	sp|P39062|ACSA_BACSU	Acetyl-coenzyme A synthetase	PF00501: AMP-binding enzyme; PF13193: AMP-binding enzyme C-terminal domain	IPR000873: AMP-dependent synthetase/ligase; IPR025110: AMP-binding enzyme C-terminal domain	GO:0003824 MF: catalytic activity;GO:0008152 BP: metabolic process
	TraesCS2A02G557300	chr2A	760917097	760923489	-	AT5G18980.1	ARM repeat superfamily protein		IPR011989: Armadillo-like helical; IPR016024: Armadillo-type fold	GO:0005488 MF: binding
	TraesCS2A02G558600	chr2A	762004192	762008450	-	tr|A7UMA9|A7UMA9_WHEAT	CsAtPR5
	TraesCS2A02G560100	chr2A	762603046	762604989	+	AT3G50170.1	transmembrane protein, putative (DUF247)	PF03140: Plant protein of unknown function	IPR004158: Protein of unknown function DUF247, plant
	TraesCS2A02G560400	chr2A	762640207	762644579	+	tr|B9H3L0|B9H3L0_POPTR	Pentatricopeptide repeat-containing family protein	PF17177: Pentacotripeptide-repeat region of PROPR; PF16953: Protein-only RNase P	IPR011990: Tetratricopeptide-like helical domain; IPR031595: Protein-only RNase P, C-terminal; IPR033443: Pentacotripeptide-repeat region of PROPR	GO:0005515 MF: protein binding
	TraesCS2A02G560600	chr2A	762756758	762763008	+	tr|V5UN18|V5UN18_CICAR	CC-NBS-LRR disease resistance protein	PF00931: NB-ARC domain	IPR002182: NB-ARC; IPR011991: Winged helix-turn-helix DNA-binding domain; IPR027417: P-loop containing nucleoside triphosphate hydrolase; IPR032675: Leucine-rich repeat domain, L domain-like	GO:0043531 MF: ADP binding
	TraesCS2A02G560700	chr2A	762770075	762774906	+	AT5G40060.1	Disease resistance protein (NBS-LRR class) family	PF00931: NB-ARC domain	IPR002182: NB-ARC; IPR011991: Winged helix-turn-helix DNA-binding domain; IPR027417: P-loop containing nucleoside triphosphate hydrolase; IPR032675: Leucine-rich repeat domain, L domain-like	GO:0043531 MF: ADP binding
	TraesCS2A02G560900	chr2A	762799764	762805474	+	AT5G40060.2	Disease resistance protein (NBS-LRR class) family	PF00931: NB-ARC domain	IPR002182: NB-ARC; IPR011991: Winged helix-turn-helix DNA-binding domain; IPR027417: P-loop containing nucleoside triphosphate hydrolase; IPR032675: Leucine-rich repeat domain, L domain-like	GO:0043531 MF: ADP binding
	TraesCS2A02G561000	chr2A	762974464	762974849	+	sp|Q2XPU7|LUPS_RICCO	Lupeol synthase
	TraesCS2A02G568100	chr2A	766618625	766618998	-	tr|Q2R399|Q2R399_ORYSJ	GRF zinc finger family protein
	TraesCS2A02G568700	chr2A	766899037	766900648	+	AT5G38240.1	Protein kinase family protein	PF00069: Protein kinase domain	IPR000719: Protein kinase domain; IPR011009: Protein kinase-like domain; IPR017441: Protein kinase, ATP binding site	GO:0004672 MF: protein kinase activity;GO:0005524 MF: ATP binding;GO:0006468 BP: protein phosphorylation
	TraesCS2A02G568900	chr2A	766965158	766971285	+	AT5G38250.1	Protein kinase family protein	PF00931: NB-ARC domain; PF00069: Protein kinase domain	IPR000719: Protein kinase domain; IPR002182: NB-ARC; IPR008271: Serine/threonine-protein kinase, active site; IPR011009: Protein kinase-like domain; IPR011991: Winged helix-turn-helix DNA-binding domain; IPR017441: Protein kinase, ATP binding site; IPR027417: P-loop containing nucleoside triphosphate hydrolase; IPR032675: Leucine-rich repeat domain, L domain-like	GO:0004672 MF: protein kinase activity;GO:0005524 MF: ATP binding;GO:0006468 BP: protein phosphorylation;GO:0043531 MF: ADP binding
	TraesCS2A02G569600	chr2A	767162381	767162602	-	sp|P0C7P1|RBY1D_HUMAN	RNA-binding motif protein, Y chromosome, family 1 member D
	TraesCS2A02G569800	chr2A	767559026	767563347	+	tr|A7UMA9|A7UMA9_WHEAT	CsAtPR5
	TraesCS2A02G584500	chr2A	775967000	775967548	-	tr|A0A0J8B8I8|A0A0J8B8I8_BETVU	DNA topoisomerase
	TraesCS2A02G585200	chr2A	776152861	776166810	+	AT5G41740.2	Disease resistance protein (TIR-NBS-LRR class) family	PF00931: NB-ARC domain; PF01419: Jacalin-like lectin domain	IPR001229: Jacalin-like lectin domain; IPR002182: NB-ARC; IPR003593: AAA+ ATPase domain; IPR011991: Winged helix-turn-helix DNA-binding domain; IPR027417: P-loop containing nucleoside triphosphate hydrolase; IPR032675: Leucine-rich repeat domain, L domain-like	GO:0043531 MF: ADP binding
	TraesCS2A02G585400	chr2A	776173731	776175505	+	AT1G14570.4	UBX domain-containing protein
	TraesCS2A02G588500	chr2A	777753948	777756683	+	tr|A0A1J3G358|A0A1J3G358_NOCCA	ATPase family AAA domain-containing protein 5
	TraesCS2A02G589100	chr2A	777931659	777936875	-	tr|K9MT14|K9MT14_9ASTR	Hfr-2-like protein	PF07468: Agglutinin domain; PF03318: Clostridium epsilon toxin ETX/Bacillus mosquitocidal toxin MTX2	IPR004991: Clostridium epsilon toxin ETX/Bacillus mosquitocidal toxin MTX2; IPR008998: Agglutinin domain
	TraesCS2A02G589700	chr2A	778252206	778253671	+	AT5G10770.1	Eukaryotic aspartyl protease family protein	PF14543: Xylanase inhibitor N-terminal; PF14541: Xylanase inhibitor C-terminal	IPR001969: Aspartic peptidase, active site; IPR021109: Aspartic peptidase domain; IPR032799: Xylanase inhibitor, C-terminal; IPR032861: Xylanase inhibitor, N-terminal; IPR033121: Peptidase family A1 domain	GO:0004190 MF: aspartic-type endopeptidase activity;GO:0006508 BP: proteolysis
	TraesCS2A02G589800	chr2A	778396549	778396812	+	tr|Q2QXT9|Q2QXT9_ORYSJ	GRF zinc finger family protein
	TraesCS2A02G590100	chr2A	778442443	778457657	-	tr|A0A1B0Z592|A0A1B0Z592_ORYSA	Disease resistance protein	PF00931: NB-ARC domain	IPR002182: NB-ARC; IPR011991: Winged helix-turn-helix DNA-binding domain; IPR027417: P-loop containing nucleoside triphosphate hydrolase; IPR032675: Leucine-rich repeat domain, L domain-like	GO:0043531 MF: ADP binding
	TraesCS2A02G590500	chr2A	778648326	778648856	+	tr|A0A061DL35|A0A061DL35_THECC	CAI-1 autoinducer sensor kinase/phosphatase cqsS isoform 1
	TraesCS2A02G592100	chr2A	779341512	779342236	+	tr|M7ZUX0|M7ZUX0_TRIUA	Lipoxygenase homology domain-containing protein 1	PF01477: PLAT/LH2 domain	IPR001024: PLAT/LH2 domain	GO:0005515 MF: protein binding
	TraesCS2A02G592400	chr2A	779621760	779622403	+	tr|M7ZUX0|M7ZUX0_TRIUA	Lipoxygenase homology domain-containing protein 1	PF01477: PLAT/LH2 domain	IPR001024: PLAT/LH2 domain	GO:0005515 MF: protein binding
	TraesCS2A02G593500	chr2A	779969846	779971246	+	tr|B9RC93|B9RC93_RICCO	Receptor kinase, putative	PF07714: Protein tyrosine kinase	IPR000719: Protein kinase domain; IPR001245: Serine-threonine/tyrosine-protein kinase, catalytic domain; IPR011009: Protein kinase-like domain	GO:0004672 MF: protein kinase activity;GO:0005524 MF: ATP binding;GO:0006468 BP: protein phosphorylation
	TraesCS2B02G002300	chr2B	1452850	1453224	-	sp|Q8F7K3|RIMP_LEPIN	Ribosome maturation factor RimP
	TraesCS2B02G002400	chr2B	1499379	1499731	-	sp|O91745|NRAM_I96A1	Neuraminidase
	TraesCS2B02G003400	chr2B	1792604	1794942	+	tr|Q2R4P9|Q2R4P9_ORYSJ	Cytochrome P450 family protein, expressed	PF00067: Cytochrome P450	IPR001128: Cytochrome P450; IPR002401: Cytochrome P450, E-class, group I; IPR017972: Cytochrome P450, conserved site	GO:0005506 MF: iron ion binding;GO:0016705 MF: oxidoreductase activity, acting on paired donors, with incorporation or reduction of molecular oxygen;GO:0020037 MF: heme binding;GO:0055114 BP: oxidation-reduction process
	TraesCS2B02G004900	chr2B	2639862	2643225	-	tr|A0A059Q1L2|A0A059Q1L2_9POAL	Kinase	PF08263: Leucine rich repeat N-terminal domain; PF12799: Leucine Rich repeats (2 copies); PF00069: Protein kinase domain	IPR000719: Protein kinase domain; IPR008271: Serine/threonine-protein kinase, active site; IPR011009: Protein kinase-like domain; IPR013210: Leucine-rich repeat-containing N-terminal, plant-type; IPR017441: Protein kinase, ATP binding site; IPR025875: Leucine rich repeat 4; IPR032675: Leucine-rich repeat domain, L domain-like	GO:0004672 MF: protein kinase activity;GO:0005524 MF: ATP binding;GO:0006468 BP: protein phosphorylation
	TraesCS2B02G008200	chr2B	4740306	4740854	+	tr|A0A0J8B8I8|A0A0J8B8I8_BETVU	DNA topoisomerase	PF06839: GRF zinc finger	IPR010666: Zinc finger, GRF-type	GO:0008270 MF: zinc ion binding
	TraesCS2B02G008700	chr2B	4882497	4887091	+	tr|B9SZK5|B9SZK5_RICCO	Receptor-kinase, putative	PF13855: Leucine rich repeat; PF13516: Leucine Rich repeat; PF00069: Protein kinase domain	IPR000719: Protein kinase domain; IPR001611: Leucine-rich repeat; IPR003591: Leucine-rich repeat, typical subtype; IPR008271: Serine/threonine-protein kinase, active site; IPR011009: Protein kinase-like domain; IPR017441: Protein kinase, ATP binding site; IPR032675: Leucine-rich repeat domain, L domain-like	GO:0004672 MF: protein kinase activity;GO:0005515 MF: protein binding;GO:0005524 MF: ATP binding;GO:0006468 BP: protein phosphorylation
	TraesCS2B02G024600	chr2B	11389561	11391018	+	AT3G14470.2	NB-ARC domain-containing disease resistance protein		IPR027417: P-loop containing nucleoside triphosphate hydrolase
	TraesCS2B02G025100	chr2B	11516836	11518317	-	tr|N1R0R0|N1R0R0_AEGTA	Disease resistance protein RGA2		IPR027417: P-loop containing nucleoside triphosphate hydrolase
	TraesCS2B02G025300	chr2B	11538201	11539658	-	AT3G14470.2	NB-ARC domain-containing disease resistance protein		IPR027417: P-loop containing nucleoside triphosphate hydrolase
	TraesCS2B02G025400	chr2B	11558010	11559605	-	AT3G14470.2	NB-ARC domain-containing disease resistance protein		IPR027417: P-loop containing nucleoside triphosphate hydrolase
	TraesCS2B02G025500	chr2B	11659503	11668668	-	AT1G65790.1	receptor kinase 1	PF00069: Protein kinase domain; PF00635: MSP (Major sperm protein) domain; PF00092: von Willebrand factor type A domain; PF14624: VWA / Hh protein intein-like	IPR000535: Major sperm protein (MSP) domain; IPR000719: Protein kinase domain; IPR002035: von Willebrand factor, type A; IPR008271: Serine/threonine-protein kinase, active site; IPR008962: PapD-like; IPR011009: Protein kinase-like domain; IPR013783: Immunoglobulin-like fold; IPR017441: Protein kinase, ATP binding site; IPR032838: VWA-Hint protein, Vwaint domain	GO:0004672 MF: protein kinase activity;GO:0005524 MF: ATP binding;GO:0006468 BP: protein phosphorylation
	TraesCS2B02G027300	chr2B	12948670	12952899	+	tr|B9U140|B9U140_LOLPR	Apyrase	PF01150: GDA1/CD39 (nucleoside phosphatase) family	IPR000407: Nucleoside phosphatase GDA1/CD39	GO:0016787 MF: hydrolase activity
	TraesCS2B02G027400	chr2B	12994493	12995967	-	tr|A0A0U2S1G4|A0A0U2S1G4_ORYSA	NBS-LRR-like resistance protein		IPR027417: P-loop containing nucleoside triphosphate hydrolase
	TraesCS2B02G027500	chr2B	13020548	13022308	-	tr|Q1WBS7|Q1WBS7_9POAL	Cytochrome P450	PF00067: Cytochrome P450	IPR001128: Cytochrome P450; IPR002401: Cytochrome P450, E-class, group I; IPR017972: Cytochrome P450, conserved site	GO:0005506 MF: iron ion binding;GO:0016705 MF: oxidoreductase activity, acting on paired donors, with incorporation or reduction of molecular oxygen;GO:0020037 MF: heme binding;GO:0055114 BP: oxidation-reduction process
	TraesCS2B02G027600	chr2B	13040356	13044268	+	tr|B8XSN0|B8XSN0_WHEAT	Cytochrome P450	PF00067: Cytochrome P450	IPR001128: Cytochrome P450; IPR002401: Cytochrome P450, E-class, group I; IPR017972: Cytochrome P450, conserved site	GO:0005506 MF: iron ion binding;GO:0016705 MF: oxidoreductase activity, acting on paired donors, with incorporation or reduction of molecular oxygen;GO:0020037 MF: heme binding;GO:0055114 BP: oxidation-reduction process
	TraesCS2B02G027700	chr2B	13057304	13058779	-	AT3G14470.2	NB-ARC domain-containing disease resistance protein		IPR027417: P-loop containing nucleoside triphosphate hydrolase
	TraesCS2B02G028800	chr2B	13344967	13346386	-	tr|N1R0R0|N1R0R0_AEGTA	Disease resistance protein RGA2		IPR027417: P-loop containing nucleoside triphosphate hydrolase
	TraesCS2B02G033400	chr2B	16124597	16129184	-	tr|A0A0U2RTI9|A0A0U2RTI9_ORYSA	NBS-LRR-like resistance protein	PF00931: NB-ARC domain	IPR002182: NB-ARC; IPR011991: Winged helix-turn-helix DNA-binding domain; IPR027417: P-loop containing nucleoside triphosphate hydrolase; IPR032675: Leucine-rich repeat domain, L domain-like	GO:0043531 MF: ADP binding
	TraesCS2B02G033500	chr2B	16190995	16203290	+	AT1G65790.1	receptor kinase 1	PF00931: NB-ARC domain; PF00069: Protein kinase domain	IPR000719: Protein kinase domain; IPR002182: NB-ARC; IPR006121: Heavy metal-associated domain, HMA; IPR011009: Protein kinase-like domain; IPR011991: Winged helix-turn-helix DNA-binding domain; IPR017441: Protein kinase, ATP binding site; IPR027417: P-loop containing nucleoside triphosphate hydrolase; IPR032675: Leucine-rich repeat domain, L domain-like	GO:0004672 MF: protein kinase activity;GO:0005524 MF: ATP binding;GO:0006468 BP: protein phosphorylation;GO:0030001 BP: metal ion transport;GO:0043531 MF: ADP binding;GO:0046872 MF: metal ion binding
	TraesCS2B02G033600	chr2B	16237056	16260892	-	AT5G38350.1	Disease resistance protein (NBS-LRR class) family	PF00931: NB-ARC domain	IPR002182: NB-ARC; IPR011991: Winged helix-turn-helix DNA-binding domain; IPR027417: P-loop containing nucleoside triphosphate hydrolase; IPR032675: Leucine-rich repeat domain, L domain-like	GO:0043531 MF: ADP binding
	TraesCS2B02G033700	chr2B	16261738	16269446	+	tr|A0A0U2RTI9|A0A0U2RTI9_ORYSA	NBS-LRR-like resistance protein	PF00931: NB-ARC domain	IPR002182: NB-ARC; IPR011991: Winged helix-turn-helix DNA-binding domain; IPR027417: P-loop containing nucleoside triphosphate hydrolase; IPR032675: Leucine-rich repeat domain, L domain-like	GO:0043531 MF: ADP binding
	TraesCS2B02G033800	chr2B	16272744	16277504	-	AT1G65790.1	receptor kinase 1	PF00069: Protein kinase domain	IPR000719: Protein kinase domain; IPR008271: Serine/threonine-protein kinase, active site; IPR011009: Protein kinase-like domain; IPR017441: Protein kinase, ATP binding site	GO:0004672 MF: protein kinase activity;GO:0005524 MF: ATP binding;GO:0006468 BP: protein phosphorylation
	TraesCS2B02G033900	chr2B	16334046	16335338	-	tr|B6TLX4|B6TLX4_MAIZE	Jasmonate-induced protein		IPR015926: Cytolysin/lectin
	TraesCS2B02G034000	chr2B	16768470	16770901	+	sp|P93194|RPK1_IPONI	Receptor-like protein kinase	PF00069: Protein kinase domain; PF00635: MSP (Major sperm protein) domain	IPR000535: Major sperm protein (MSP) domain; IPR000719: Protein kinase domain; IPR008271: Serine/threonine-protein kinase, active site; IPR008962: PapD-like; IPR011009: Protein kinase-like domain; IPR013783: Immunoglobulin-like fold; IPR017441: Protein kinase, ATP binding site	GO:0004672 MF: protein kinase activity;GO:0005524 MF: ATP binding;GO:0006468 BP: protein phosphorylation
	TraesCS2B02G034500	chr2B	16847680	16848057	+	tr|A0A060AJT9|A0A060AJT9_WHEAT	Defensin		IPR003614: Knottin, scorpion toxin-like	GO:0006952 BP: defense response
	TraesCS2B02G034700	chr2B	16868677	16871746	+	AT1G65790.1	receptor kinase 1	PF00069: Protein kinase domain	IPR000719: Protein kinase domain; IPR008271: Serine/threonine-protein kinase, active site; IPR011009: Protein kinase-like domain; IPR017441: Protein kinase, ATP binding site	GO:0004672 MF: protein kinase activity;GO:0005524 MF: ATP binding;GO:0006468 BP: protein phosphorylation
	TraesCS2B02G036500	chr2B	17368088	17368644	-	tr|A0A0B0MV36|A0A0B0MV36_GOSAR	Vesicle-associated 1-1-like protein	PF00635: MSP (Major sperm protein) domain	IPR000535: Major sperm protein (MSP) domain; IPR008962: PapD-like; IPR013783: Immunoglobulin-like fold
	TraesCS2B02G036700	chr2B	17394280	17400286	-	AT1G65790.1	receptor kinase 1	PF00069: Protein kinase domain	IPR000719: Protein kinase domain; IPR008271: Serine/threonine-protein kinase, active site; IPR011009: Protein kinase-like domain; IPR017441: Protein kinase, ATP binding site	GO:0004672 MF: protein kinase activity;GO:0005524 MF: ATP binding;GO:0006468 BP: protein phosphorylation
	TraesCS2B02G036800	chr2B	17430768	17433790	+	AT1G65790.1	receptor kinase 1	PF00069: Protein kinase domain; PF00635: MSP (Major sperm protein) domain	IPR000535: Major sperm protein (MSP) domain; IPR000719: Protein kinase domain; IPR008271: Serine/threonine-protein kinase, active site; IPR008962: PapD-like; IPR011009: Protein kinase-like domain; IPR013783: Immunoglobulin-like fold; IPR017441: Protein kinase, ATP binding site	GO:0004672 MF: protein kinase activity;GO:0005524 MF: ATP binding;GO:0006468 BP: protein phosphorylation
	TraesCS2B02G036900	chr2B	17438761	17440179	-	tr|A0A0U1WYL4|A0A0U1WYL4_ORYGL	Cytochrome P450	PF00067: Cytochrome P450	IPR001128: Cytochrome P450; IPR002401: Cytochrome P450, E-class, group I; IPR017972: Cytochrome P450, conserved site	GO:0005506 MF: iron ion binding;GO:0016705 MF: oxidoreductase activity, acting on paired donors, with incorporation or reduction of molecular oxygen;GO:0020037 MF: heme binding;GO:0055114 BP: oxidation-reduction process
	TraesCS2B02G037000	chr2B	17444883	17445527	+	tr|A0A0U1WYL4|A0A0U1WYL4_ORYGL	Cytochrome P450	PF00067: Cytochrome P450	IPR001128: Cytochrome P450; IPR002401: Cytochrome P450, E-class, group I; IPR017972: Cytochrome P450, conserved site	GO:0005506 MF: iron ion binding;GO:0016705 MF: oxidoreductase activity, acting on paired donors, with incorporation or reduction of molecular oxygen;GO:0020037 MF: heme binding;GO:0055114 BP: oxidation-reduction process
	TraesCS2B02G037100	chr2B	17447683	17450871	+	tr|A0A0B0MGQ5|A0A0B0MGQ5_GOSAR	Glutamyl-tRNA (Gln) amidotransferase subunit A	PF01425: Amidase	IPR023631: Amidase signature domain
	TraesCS2B02G037300	chr2B	17464732	17466477	+	tr|Q84PD4|Q84PD4_ORYSJ	Receptor kinase-like protein	PF00069: Protein kinase domain	IPR000719: Protein kinase domain; IPR008271: Serine/threonine-protein kinase, active site; IPR011009: Protein kinase-like domain	GO:0004672 MF: protein kinase activity;GO:0005524 MF: ATP binding;GO:0006468 BP: protein phosphorylation
	TraesCS2B02G038000	chr2B	17593456	17597779	-	AT1G65790.1	receptor kinase 1	PF00069: Protein kinase domain	IPR000719: Protein kinase domain; IPR008271: Serine/threonine-protein kinase, active site; IPR011009: Protein kinase-like domain; IPR017441: Protein kinase, ATP binding site	GO:0004672 MF: protein kinase activity;GO:0005524 MF: ATP binding;GO:0006468 BP: protein phosphorylation
	TraesCS2B02G038100	chr2B	17697712	17704187	+	tr|A0A0U2S1S8|A0A0U2S1S8_ORYSA	NBS-LRR-like resistance protein	PF00931: NB-ARC domain	IPR002182: NB-ARC; IPR011991: Winged helix-turn-helix DNA-binding domain; IPR027417: P-loop containing nucleoside triphosphate hydrolase; IPR032675: Leucine-rich repeat domain, L domain-like	GO:0043531 MF: ADP binding
	TraesCS2B02G038900	chr2B	17933889	17939260	-	AT5G38350.1	Disease resistance protein (NBS-LRR class) family	PF00931: NB-ARC domain	IPR002182: NB-ARC; IPR011991: Winged helix-turn-helix DNA-binding domain; IPR027417: P-loop containing nucleoside triphosphate hydrolase; IPR032675: Leucine-rich repeat domain, L domain-like	GO:0043531 MF: ADP binding
	TraesCS2B02G039000	chr2B	17994890	17995279	+	sp|O70157|TOP3A_MOUSE	DNA topoisomerase 3-alpha	PF06839: GRF zinc finger	IPR010666: Zinc finger, GRF-type	GO:0008270 MF: zinc ion binding
	TraesCS2B02G039100	chr2B	18010558	18018397	-	tr|A0A0U2S1S8|A0A0U2S1S8_ORYSA	NBS-LRR-like resistance protein	PF00931: NB-ARC domain	IPR002182: NB-ARC; IPR011991: Winged helix-turn-helix DNA-binding domain; IPR027417: P-loop containing nucleoside triphosphate hydrolase; IPR032675: Leucine-rich repeat domain, L domain-like	GO:0043531 MF: ADP binding
	TraesCS2B02G039300	chr2B	18090536	18091510	-	tr|M8CH68|M8CH68_AEGTA	Disease resistance protein RPP13		IPR032675: Leucine-rich repeat domain, L domain-like
	TraesCS2B02G039400	chr2B	18092234	18094483	-	AT1G63880.2	Disease resistance protein (TIR-NBS-LRR class) family	PF00931: NB-ARC domain	IPR002182: NB-ARC; IPR027417: P-loop containing nucleoside triphosphate hydrolase	GO:0043531 MF: ADP binding
	TraesCS2B02G039500	chr2B	18108608	18114902	-	AT5G40060.1	Disease resistance protein (NBS-LRR class) family	PF00931: NB-ARC domain	IPR002182: NB-ARC; IPR027417: P-loop containing nucleoside triphosphate hydrolase	GO:0043531 MF: ADP binding
	TraesCS2B02G041200	chr2B	18819336	18824181	-	tr|Q2R333|Q2R333_ORYSJ	O-methyltransferase family protein	PF08100: Dimerisation domain; PF00891: O-methyltransferase	IPR001077: O-methyltransferase, family 2; IPR011991: Winged helix-turn-helix DNA-binding domain; IPR012967: Plant methyltransferase dimerisation; IPR016461: O-methyltransferase COMT-type; IPR029063: S-adenosyl-L-methionine-dependent methyltransferase	GO:0008168 MF: methyltransferase activity;GO:0008171 MF: O-methyltransferase activity;GO:0046983 MF: protein dimerization activity
	TraesCS2B02G041400	chr2B	18913758	18923738	+	tr|M7ZX78|M7ZX78_TRIUA	Glycosyltransferase	PF00201: UDP-glucoronosyl and UDP-glucosyl transferase	IPR002213: UDP-glucuronosyl/UDP-glucosyltransferase	GO:0008152 BP: metabolic process;GO:0016758 MF: transferase activity, transferring hexosyl groups
	TraesCS2B02G049800	chr2B	24698555	24707888	+	tr|Q84YE6|Q84YE6_SORBI	Cytochrome P450-like protein	PF00067: Cytochrome P450	IPR001128: Cytochrome P450; IPR002403: Cytochrome P450, E-class, group IV; IPR017972: Cytochrome P450, conserved site	GO:0004497 MF: monooxygenase activity;GO:0005506 MF: iron ion binding;GO:0016705 MF: oxidoreductase activity, acting on paired donors, with incorporation or reduction of molecular oxygen;GO:0020037 MF: heme binding;GO:0055114 BP: oxidation-reduction process
	TraesCS2B02G051900	chr2B	25286504	25293825	+	tr|Q69TB9|Q69TB9_ORYSJ	Ankyrin repeat family protein-like	PF12796: Ankyrin repeats (3 copies)	IPR002110: Ankyrin repeat; IPR020683: Ankyrin repeat-containing domain	GO:0005515 MF: protein binding
	TraesCS2B02G052000	chr2B	25338726	25340204	-	tr|G7LIE6|G7LIE6_MEDTR	Myb/SANT-like DNA-binding domain protein	PF12776: Myb/SANT-like DNA-binding domain	IPR024752: Myb/SANT-like domain
	TraesCS2B02G052500	chr2B	25672494	25688998	-	tr|C6ZRU2|C6ZRU2_SOYBN	Protein kinase	PF07714: Protein tyrosine kinase	IPR000719: Protein kinase domain; IPR001245: Serine-threonine/tyrosine-protein kinase, catalytic domain; IPR008271: Serine/threonine-protein kinase, active site; IPR011009: Protein kinase-like domain	GO:0004672 MF: protein kinase activity;GO:0005524 MF: ATP binding;GO:0006468 BP: protein phosphorylation
	TraesCS2B02G052900	chr2B	25861900	25862447	+	tr|A0A0J8B8I8|A0A0J8B8I8_BETVU	DNA topoisomerase
	TraesCS2B02G054500	chr2B	26570631	26573983	-	tr|B6SVB5|B6SVB5_MAIZE	Protein kinase	PF00139: Legume lectin domain; PF00069: Protein kinase domain	IPR000719: Protein kinase domain; IPR001220: Legume lectin domain; IPR008271: Serine/threonine-protein kinase, active site; IPR011009: Protein kinase-like domain; IPR013320: Concanavalin A-like lectin/glucanase domain; IPR019825: Legume lectin, beta chain, Mn/Ca-binding site	GO:0004672 MF: protein kinase activity;GO:0005524 MF: ATP binding;GO:0006468 BP: protein phosphorylation;GO:0030246 MF: carbohydrate binding
	TraesCS2B02G054700	chr2B	26581046	26586784	-	tr|B6T6Q2|B6T6Q2_MAIZE	Phosphoglycerate mutase-like protein	PF00300: Histidine phosphatase superfamily (branch 1)	IPR013078: Histidine phosphatase superfamily, clade-1; IPR029033: Histidine phosphatase superfamily
	TraesCS2B02G054800	chr2B	26704720	26715663	-	tr|B6SU17|B6SU17_MAIZE	Phosphoglycerate mutase-like protein	PF00300: Histidine phosphatase superfamily (branch 1)	IPR013078: Histidine phosphatase superfamily, clade-1; IPR029033: Histidine phosphatase superfamily
	TraesCS2B02G058700	chr2B	28461211	28461630	+	tr|B6TR02|B6TR02_MAIZE	Glycosyltransferase
	TraesCS2B02G058800	chr2B	28471663	28482006	-	tr|B9RF04|B9RF04_RICCO	Sugar transporter, putative	PF00083: Sugar (and other) transporter	IPR003663: Sugar/inositol transporter; IPR005828: Major facilitator, sugar transporter-like; IPR005829: Sugar transporter, conserved site; IPR020846: Major facilitator superfamily domain	GO:0005215 MF: transporter activity;GO:0016020 CC: membrane;GO:0016021 CC: integral component of membrane;GO:0022857 MF: transmembrane transporter activity;GO:0022891 MF: substrate-specific transmembrane transporter activity;GO:0055085 BP: transmembrane transport
	TraesCS2B02G060700	chr2B	29108660	29109905	-	AT4G12810.1	F-box family protein		IPR001810: F-box domain	GO:0005515 MF: protein binding
	TraesCS2B02G061500	chr2B	29350461	29350733	+	AT5G26780.3	serine hydroxymethyltransferase 2
	TraesCS2B02G063300	chr2B	30249176	30249718	+	tr|W9RLI2|W9RLI2_9ROSA	Zinc finger protein MAGPIE
	TraesCS2B02G064400	chr2B	30668143	30668442	-	tr|A0A151UEX6|A0A151UEX6_CAJCA	NADH-ubiquinone oxidoreductase chain 6
	TraesCS2B02G064500	chr2B	30669128	30669612	-	tr|R4QYB4|R4QYB4_UTRGI	NADH-ubiquinone oxidoreductase chain 1	PF00146: NADH dehydrogenase	IPR001694: NADH:ubiquinone oxidoreductase, subunit 1/F420H2 oxidoreductase subunit H	GO:0016020 CC: membrane;GO:0055114 BP: oxidation-reduction process
	TraesCS2B02G065500	chr2B	32164938	32182313	-	tr|A9UKM2|A9UKM2_HORVU	NBS-LRR resistance-like protein	PF00931: NB-ARC domain	IPR002182: NB-ARC; IPR011991: Winged helix-turn-helix DNA-binding domain; IPR027417: P-loop containing nucleoside triphosphate hydrolase; IPR032675: Leucine-rich repeat domain, L domain-like	GO:0043531 MF: ADP binding
	TraesCS2B02G065600	chr2B	32870373	32903206	+	AT1G65790.1	receptor kinase 1	PF00069: Protein kinase domain	IPR000719: Protein kinase domain; IPR011009: Protein kinase-like domain	GO:0004672 MF: protein kinase activity;GO:0005524 MF: ATP binding;GO:0006468 BP: protein phosphorylation
	TraesCS2B02G065700	chr2B	32911905	32914119	+	tr|Q5ZA84|Q5ZA84_ORYSJ	Embryogenesis transmembrane protein-like	PF13962: Domain of unknown function	IPR026961: PGG domain
	TraesCS2B02G081500	chr2B	45615774	45616505	-	AT3G25490.1	Protein kinase family protein	PF00069: Protein kinase domain	IPR000719: Protein kinase domain; IPR008271: Serine/threonine-protein kinase, active site; IPR011009: Protein kinase-like domain	GO:0004672 MF: protein kinase activity;GO:0005524 MF: ATP binding;GO:0006468 BP: protein phosphorylation
	TraesCS2B02G081600	chr2B	45617477	45620513	+	tr|M7YF50|M7YF50_TRIUA	50S ribosomal protein L30	PF00327: Ribosomal protein L30p/L7e	IPR005996: Ribosomal protein L30, bacterial-type; IPR016082: Ribosomal protein L30, ferredoxin-like fold domain	GO:0003735 MF: structural constituent of ribosome;GO:0006412 BP: translation;GO:0015934 CC: large ribosomal subunit
	TraesCS2B02G081700	chr2B	45622786	45626704	+	tr|B9SUC9|B9SUC9_RICCO	Receptor-kinase, putative	PF13855: Leucine rich repeat; PF00069: Protein kinase domain	IPR000719: Protein kinase domain; IPR001611: Leucine-rich repeat; IPR003591: Leucine-rich repeat, typical subtype; IPR008271: Serine/threonine-protein kinase, active site; IPR011009: Protein kinase-like domain; IPR032675: Leucine-rich repeat domain, L domain-like	GO:0004672 MF: protein kinase activity;GO:0005515 MF: protein binding;GO:0005524 MF: ATP binding;GO:0006468 BP: protein phosphorylation
	TraesCS2B02G081800	chr2B	45640693	45642160	-	tr|M8D272|M8D272_AEGTA	Glycosyltransferase	PF00201: UDP-glucoronosyl and UDP-glucosyl transferase	IPR002213: UDP-glucuronosyl/UDP-glucosyltransferase	GO:0008152 BP: metabolic process;GO:0016758 MF: transferase activity, transferring hexosyl groups
	TraesCS2B02G081900	chr2B	45672582	45675365	+	AT5G46330.2	Leucine-rich receptor-like protein kinase family protein	PF08263: Leucine rich repeat N-terminal domain; PF00560: Leucine Rich Repeat; PF13855: Leucine rich repeat; PF00069: Protein kinase domain	IPR000719: Protein kinase domain; IPR001611: Leucine-rich repeat; IPR003591: Leucine-rich repeat, typical subtype; IPR008271: Serine/threonine-protein kinase, active site; IPR011009: Protein kinase-like domain; IPR013210: Leucine-rich repeat-containing N-terminal, plant-type; IPR032675: Leucine-rich repeat domain, L domain-like	GO:0004672 MF: protein kinase activity;GO:0005515 MF: protein binding;GO:0005524 MF: ATP binding;GO:0006468 BP: protein phosphorylation
	TraesCS2B02G082000	chr2B	45675518	45675862	+	AT5G02070.1	Protein kinase family protein		IPR011009: Protein kinase-like domain
	TraesCS2B02G082100	chr2B	45677737	45681758	+	tr|B9SUC9|B9SUC9_RICCO	Receptor-kinase, putative	PF08263: Leucine rich repeat N-terminal domain; PF13855: Leucine rich repeat; PF00069: Protein kinase domain	IPR000719: Protein kinase domain; IPR001611: Leucine-rich repeat; IPR008271: Serine/threonine-protein kinase, active site; IPR011009: Protein kinase-like domain; IPR013210: Leucine-rich repeat-containing N-terminal, plant-type; IPR032675: Leucine-rich repeat domain, L domain-like	GO:0004672 MF: protein kinase activity;GO:0005515 MF: protein binding;GO:0005524 MF: ATP binding;GO:0006468 BP: protein phosphorylation
	TraesCS2B02G082200	chr2B	45689127	45693373	+	AT3G25490.1	Protein kinase family protein	PF00069: Protein kinase domain	IPR000719: Protein kinase domain; IPR008271: Serine/threonine-protein kinase, active site; IPR011009: Protein kinase-like domain	GO:0004672 MF: protein kinase activity;GO:0005524 MF: ATP binding;GO:0006468 BP: protein phosphorylation
	TraesCS2B02G083100	chr2B	46405978	46417165	+	tr|R7VZF5|R7VZF5_AEGTA	Ubiquitin carboxyl-terminal hydrolase 2	PF13968: Domain of unknown function (DUF4220); PF04578: Protein of unknown function, DUF594	IPR007658: Protein of unknown function DUF594; IPR025315: Domain of unknown function DUF4220
	TraesCS2B02G083200	chr2B	46494446	46494733	-	tr|A0A151R7I1|A0A151R7I1_CAJCA	B3 domain-containing protein family	PF02362: B3 DNA binding domain	IPR003340: B3 DNA binding domain; IPR015300: DNA-binding pseudobarrel domain	GO:0003677 MF: DNA binding
	TraesCS2B02G083700	chr2B	46677535	46679297	+	tr|A0A1D5UVT3|A0A1D5UVT3_WHEAT	Glycosyltransferase	PF00201: UDP-glucoronosyl and UDP-glucosyl transferase	IPR002213: UDP-glucuronosyl/UDP-glucosyltransferase	GO:0008152 BP: metabolic process;GO:0016758 MF: transferase activity, transferring hexosyl groups
	TraesCS2B02G083900	chr2B	46882384	46888261	+	tr|A0A072V3C4|A0A072V3C4_MEDTR	CW7 protein, putative	PF09741: Uncharacterized conserved protein (DUF2045)	IPR019141: Protein of unknown function DUF2045
	TraesCS2B02G084000	chr2B	46889504	46894389	+	tr|B9SZK5|B9SZK5_RICCO	Receptor-kinase, putative	PF00560: Leucine Rich Repeat; PF13855: Leucine rich repeat; PF00069: Protein kinase domain	IPR000719: Protein kinase domain; IPR001611: Leucine-rich repeat; IPR003591: Leucine-rich repeat, typical subtype; IPR008271: Serine/threonine-protein kinase, active site; IPR011009: Protein kinase-like domain; IPR017441: Protein kinase, ATP binding site; IPR032675: Leucine-rich repeat domain, L domain-like	GO:0004672 MF: protein kinase activity;GO:0005515 MF: protein binding;GO:0005524 MF: ATP binding;GO:0006468 BP: protein phosphorylation
	TraesCS2B02G084100	chr2B	47154993	47157722	+	tr|B9SUC9|B9SUC9_RICCO	Receptor-kinase, putative	PF00560: Leucine Rich Repeat; PF13855: Leucine rich repeat; PF13516: Leucine Rich repeat; PF00069: Protein kinase domain	IPR000719: Protein kinase domain; IPR001611: Leucine-rich repeat; IPR003591: Leucine-rich repeat, typical subtype; IPR008271: Serine/threonine-protein kinase, active site; IPR011009: Protein kinase-like domain; IPR017441: Protein kinase, ATP binding site; IPR032675: Leucine-rich repeat domain, L domain-like	GO:0004672 MF: protein kinase activity;GO:0005515 MF: protein binding;GO:0005524 MF: ATP binding;GO:0006468 BP: protein phosphorylation
	TraesCS2B02G084200	chr2B	47167045	47173329	+	tr|A0A1D5UBH4|A0A1D5UBH4_WHEAT	Glycerol-3-phosphate dehydrogenase	PF01266: FAD dependent oxidoreductase; PF16901: C-terminal domain of alpha-glycerophosphate oxidase	IPR000447: FAD-dependent glycerol-3-phosphate dehydrogenase; IPR006076: FAD dependent oxidoreductase; IPR023753: FAD/NAD(P)-binding domain; IPR031656: Alpha-glycerophosphate oxidase, C-terminal	GO:0004368 MF: glycerol-3-phosphate dehydrogenase activity;GO:0006072 BP: glycerol-3-phosphate metabolic process;GO:0009331 CC: glycerol-3-phosphate dehydrogenase complex;GO:0016491 MF: oxidoreductase activity;GO:0055114 BP: oxidation-reduction process
	TraesCS2B02G085600	chr2B	47666938	47670107	-	sp|Q2T713|BSAZ_BURTA	Secretion apparatus protein BsaZ	PF13968: Domain of unknown function (DUF4220); PF04578: Protein of unknown function, DUF594	IPR007658: Protein of unknown function DUF594; IPR025315: Domain of unknown function DUF4220
	TraesCS2B02G086000	chr2B	47775984	47777118	+	tr|A0A1D6RNF3|A0A1D6RNF3_WHEAT	Flavin-containing monooxygenase	PF00743: Flavin-binding monooxygenase-like	IPR020946: Flavin monooxygenase-like; IPR023753: FAD/NAD(P)-binding domain	GO:0004499 MF: N,N-dimethylaniline monooxygenase activity;GO:0016491 MF: oxidoreductase activity;GO:0050660 MF: flavin adenine dinucleotide binding;GO:0050661 MF: NADP binding;GO:0055114 BP: oxidation-reduction process
	TraesCS2B02G086100	chr2B	47815452	47819101	+	tr|A0A0E0P644|A0A0E0P644_ORYRU	Flavin-containing monooxygenase	PF00743: Flavin-binding monooxygenase-like	IPR012143: Dimethylaniline monooxygenase, N-oxide-forming; IPR020946: Flavin monooxygenase-like; IPR023753: FAD/NAD(P)-binding domain	GO:0004499 MF: N,N-dimethylaniline monooxygenase activity;GO:0016491 MF: oxidoreductase activity;GO:0050660 MF: flavin adenine dinucleotide binding;GO:0050661 MF: NADP binding;GO:0055114 BP: oxidation-reduction process
	TraesCS2B02G100300	chr2B	59640592	59647535	-	AT1G65790.1	receptor kinase 1	PF00069: Protein kinase domain; PF00635: MSP (Major sperm protein) domain	IPR000535: Major sperm protein (MSP) domain; IPR000719: Protein kinase domain; IPR008271: Serine/threonine-protein kinase, active site; IPR008962: PapD-like; IPR011009: Protein kinase-like domain; IPR013783: Immunoglobulin-like fold; IPR017441: Protein kinase, ATP binding site	GO:0004672 MF: protein kinase activity;GO:0005524 MF: ATP binding;GO:0006468 BP: protein phosphorylation
	TraesCS2B02G129800	chr2B	97371840	97390369	-	tr|C1KAE3|C1KAE3_HORVU	NBS-LRR disease resistance protein-like protein	PF00931: NB-ARC domain	IPR002182: NB-ARC; IPR003656: Zinc finger, BED-type; IPR006553: Leucine-rich repeat, cysteine-containing subtype; IPR011991: Winged helix-turn-helix DNA-binding domain; IPR027417: P-loop containing nucleoside triphosphate hydrolase; IPR032675: Leucine-rich repeat domain, L domain-like	GO:0003677 MF: DNA binding;GO:0043531 MF: ADP binding
	TraesCS2B02G129900	chr2B	97390902	97391255	-	tr|Q01JX7|Q01JX7_ORYSA	B0809H07.3 protein	PF12442: Protein of unknown function (DUF3681)	IPR022149: Protein of unknown function DUF3681
	TraesCS2B02G130000	chr2B	97394142	97397308	-	tr|Q69L71|Q69L71_ORYSJ	Hypoxia-responsive family protein-like	PF04588: Hypoxia induced protein conserved region	IPR007667: Hypoxia induced protein, domain
	TraesCS2B02G136900	chr2B	104008689	104009482	-	tr|D7LN86|D7LN86_ARALL	Kinase family protein
	TraesCS2B02G137000	chr2B	104051876	104052481	-	tr|F4JK83|F4JK83_ARATH	Calcium-dependent lipid-binding domain-containing protein	PF00168: C2 domain	IPR000008: C2 domain	GO:0005515 MF: protein binding
	TraesCS2B02G138700	chr2B	105873407	105876059	+	tr|B9HTH7|B9HTH7_POPTR	XH/XS domain-containing family protein	PF03470: XS zinc finger domain	IPR005381: Zinc finger-XS domain	GO:0031047 BP: gene silencing by RNA
	TraesCS2B02G142300	chr2B	109162176	109162791	+	sp|P01218|GLHA_SHEEP	Glycoprotein hormones alpha chain
	TraesCS2B02G142400	chr2B	109180671	109184323	-	AT3G60790.1	F-box family protein	PF00646: F-box domain	IPR001810: F-box domain; IPR032675: Leucine-rich repeat domain, L domain-like	GO:0005515 MF: protein binding
	TraesCS2B02G142500	chr2B	109194110	109204305	-	AT3G44810.1	F-box family protein		IPR001810: F-box domain; IPR032675: Leucine-rich repeat domain, L domain-like	GO:0005515 MF: protein binding
	TraesCS2B02G142600	chr2B	109209278	109210221	-	tr|L0AR00|L0AR00_LEYCH	Salt-induced protein
	TraesCS2B02G155600	chr2B	123379205	123385014	+	tr|A0A0B2ST43|A0A0B2ST43_GLYSO	Werner Syndrome-like exonuclease		IPR012337: Ribonuclease H-like domain	GO:0003676 MF: nucleic acid binding
	TraesCS2B02G155800	chr2B	125234267	125236022	-	AT5G20730.3	Transcriptional factor B3 family protein / auxin-responsive factor AUX/IAA-like protein	PF07893: Protein of unknown function (DUF1668)	IPR012871: Protein of unknown function DUF1677, Oryza sativa
	TraesCS2B02G155900	chr2B	126123330	126125451	-	sp|Q5E7L5|IF2_VIBF1	Translation initiation factor IF-2
	TraesCS2B02G156000	chr2B	126737476	126739192	-	tr|A0A1E5WL26|A0A1E5WL26_9POAL	PP2A regulatory subunit TAP46	PF07893: Protein of unknown function (DUF1668)	IPR012871: Protein of unknown function DUF1677, Oryza sativa
	TraesCS2B02G160900	chr2B	134252585	134254779	-	tr|A0A061ET59|A0A061ET59_THECC	ARM repeat superfamily protein		IPR011989: Armadillo-like helical; IPR016024: Armadillo-type fold	GO:0005488 MF: binding
	TraesCS2B02G161000	chr2B	134254823	134257772	-	AT5G18980.3	ARM repeat superfamily protein		IPR011989: Armadillo-like helical
	TraesCS2B02G161100	chr2B	134341627	134342555	+	tr|M8BGH2|M8BGH2_AEGTA	Disease resistance protein RGA2
	TraesCS2B02G161200	chr2B	134345388	134354965	-	AT5G18980.3	ARM repeat superfamily protein		IPR011989: Armadillo-like helical; IPR016024: Armadillo-type fold	GO:0005488 MF: binding
	TraesCS2B02G161300	chr2B	134364241	134366623	-	tr|A0A061ET59|A0A061ET59_THECC	ARM repeat superfamily protein		IPR011989: Armadillo-like helical; IPR016024: Armadillo-type fold	GO:0005488 MF: binding
	TraesCS2B02G161400	chr2B	134476861	134499133	-	tr|A0A061ET59|A0A061ET59_THECC	ARM repeat superfamily protein		IPR011989: Armadillo-like helical; IPR016024: Armadillo-type fold	GO:0005488 MF: binding
	TraesCS2B02G161600	chr2B	134600303	134608690	-	tr|A0A061ET59|A0A061ET59_THECC	ARM repeat superfamily protein		IPR011989: Armadillo-like helical; IPR016024: Armadillo-type fold	GO:0005488 MF: binding
	TraesCS2B02G162700	chr2B	135198173	135199837	+	AT3G60010.1	SKP1-like 13
	TraesCS2B02G163200	chr2B	135680705	135686525	+	tr|M8CGF6|M8CGF6_AEGTA	Protein BREAST CANCER SUSCEPTIBILITY 1-like protein	PF13771: PHD-like zinc-binding domain	IPR001357: BRCT domain; IPR034732: Extended PHD (ePHD) domain
	TraesCS2B02G163300	chr2B	135691462	135697994	-	tr|A0A1D5UCB0|A0A1D5UCB0_WHEAT	Protein DETOXIFICATION	PF01554: MatE	IPR002528: Multi antimicrobial extrusion protein	GO:0006855 BP: drug transmembrane transport;GO:0015238 MF: drug transmembrane transporter activity;GO:0015297 MF: antiporter activity;GO:0016020 CC: membrane;GO:0055085 BP: transmembrane transport
	TraesCS2B02G163500	chr2B	135775359	135776864	-	AT1G35780.4	N-lysine methyltransferase
	TraesCS2B02G163600	chr2B	135775068	135780600	+	tr|A0A1D5UAZ2|A0A1D5UAZ2_WHEAT	Hexosyltransferase	PF01501: Glycosyl transferase family 8	IPR002495: Glycosyl transferase, family 8; IPR029044: Nucleotide-diphospho-sugar transferases	GO:0016757 MF: transferase activity, transferring glycosyl groups
	TraesCS2B02G163800	chr2B	136149587	136155128	+	tr|M8C7K3|M8C7K3_AEGTA	Calcium-binding protein 39	PF08569: Mo25-like	IPR011989: Armadillo-like helical; IPR013878: Mo25-like; IPR016024: Armadillo-type fold	GO:0005488 MF: binding
	TraesCS2B02G199100	chr2B	177218040	177218459	-	AT5G50140.1	Ankyrin repeat family protein	PF13962: Domain of unknown function	IPR026961: PGG domain
	TraesCS2B02G217000	chr2B	204776777	204778513	+	tr|A0A1D5UR71|A0A1D5UR71_WHEAT	rRNA N-glycosidase		IPR001574: Ribosome-inactivating protein	GO:0017148 BP: negative regulation of translation;GO:0030598 MF: rRNA N-glycosylase activity
	TraesCS2B02G237300	chr2B	237980680	237982409	-	tr|A0A0K9NJU2|A0A0K9NJU2_ZOSMR	Basic helix-loop-helix (BHLH) Transcription Factor	PF00010: Helix-loop-helix DNA-binding domain	IPR011598: Myc-type, basic helix-loop-helix (bHLH) domain	GO:0046983 MF: protein dimerization activity
	TraesCS2B02G316200	chr2B	451459670	451459993	-	tr|M4FIP6|M4FIP6_BRARP	50S ribosomal protein L20	PF00453: Ribosomal protein L20	IPR005813: Ribosomal protein L20	GO:0003735 MF: structural constituent of ribosome;GO:0005622 CC: intracellular;GO:0005840 CC: ribosome;GO:0006412 BP: translation;GO:0019843 MF: rRNA binding
	TraesCS2B02G330500	chr2B	474900493	474900687	+	tr|E9KJE7|E9KJE7_9POAL	Photosystem II reaction center protein K	PF02533: Photosystem II 4 kDa reaction centre component	IPR003687: Photosystem II PsbK	GO:0009523 CC: photosystem II;GO:0009539 CC: photosystem II reaction center;GO:0015979 BP: photosynthesis
	TraesCS2B02G384200	chr2B	547940063	547942774	+	AT5G45540.1	transmembrane protein, putative (DUF594)	PF13968: Domain of unknown function (DUF4220); PF04578: Protein of unknown function, DUF594	IPR007658: Protein of unknown function DUF594; IPR025315: Domain of unknown function DUF4220
	TraesCS2B02G405700	chr2B	573974813	573975706	+	tr|B9MXR7|B9MXR7_POPTR	Homeobox-leucine zipper family protein	PF00046: Homeobox domain	IPR000047: Helix-turn-helix motif; IPR001356: Homeobox domain; IPR009057: Homeobox domain-like; IPR017970: Homeobox, conserved site	GO:0003677 MF: DNA binding;GO:0006355 BP: regulation of transcription, DNA-templated;GO:0043565 MF: sequence-specific DNA binding
	TraesCS2B02G405800	chr2B	574035642	574044426	-	tr|I6XGM5|I6XGM5_MAIZE	Required to maintain repression 2
	TraesCS2B02G408400	chr2B	581448865	581451046	-	tr|A0A072U6X5|A0A072U6X5_MEDTR	Ubiquitin carboxyl-terminal hydrolase-like protein	PF00443: Ubiquitin carboxyl-terminal hydrolase	IPR001394: Peptidase C19, ubiquitin carboxyl-terminal hydrolase; IPR018200: Ubiquitin specific protease, conserved site; IPR028889: Ubiquitin specific protease domain	GO:0006511 BP: ubiquitin-dependent protein catabolic process;GO:0016579 BP: protein deubiquitination;GO:0036459 MF: thiol-dependent ubiquitinyl hydrolase activity
	TraesCS2B02G411400	chr2B	584893392	584894873	+	tr|A0A072VRC1|A0A072VRC1_MEDTR	Cysteine-rich receptor-kinase-like protein	PF01657: Salt stress response/antifungal	IPR002902: Gnk2-homologous domain
	TraesCS2B02G412300	chr2B	587240243	587240569	-	tr|A0A1E5UVG9|A0A1E5UVG9_9POAL	Armadillo repeat-containing protein 8
	TraesCS2B02G425300	chr2B	611189140	611189322	+	tr|A0A1J0MQV1|A0A1J0MQV1_9POAL	Ribosomal protein L32
	TraesCS2B02G427900	chr2B	615340523	615343293	-	sp|Q09353|SENP_CAEEL	Sentrin-specific protease	PF02902: Ulp1 protease family, C-terminal catalytic domain	IPR003653: Ulp1 protease family, C-terminal catalytic domain	GO:0006508 BP: proteolysis;GO:0008234 MF: cysteine-type peptidase activity
	TraesCS2B02G429700	chr2B	617121639	617122243	-	sp|Q7CEG2|VIRB7_BRUSU	Type IV secretion system putative lipoprotein virB7
	TraesCS2B02G429900	chr2B	617526681	617528418	-	tr|A7UMA9|A7UMA9_WHEAT	CsAtPR5
	TraesCS2B02G431600	chr2B	620634312	620641485	+	tr|A0A1J6L7M4|A0A1J6L7M4_NICAT	Peroxisome biogenesis protein 19-2	PF04614: Pex19 protein family	IPR006708: Pex19 protein	GO:0005777 CC: peroxisome
	TraesCS2B02G431700	chr2B	620641061	620643380	-	tr|W5B827|W5B827_WHEAT	Pectinesterase	PF01095: Pectinesterase	IPR000070: Pectinesterase, catalytic; IPR011050: Pectin lyase fold/virulence factor; IPR012334: Pectin lyase fold; IPR033131: Pectinesterase, Asp active site	GO:0005618 CC: cell wall;GO:0030599 MF: pectinesterase activity;GO:0042545 BP: cell wall modification
	TraesCS2B02G441700	chr2B	634100369	634115606	-	AT5G45540.1	transmembrane protein, putative (DUF594)	PF13968: Domain of unknown function (DUF4220); PF04578: Protein of unknown function, DUF594	IPR007658: Protein of unknown function DUF594; IPR025315: Domain of unknown function DUF4220
	TraesCS2B02G441800	chr2B	634150076	634171736	+	AT5G45540.1	transmembrane protein, putative (DUF594)	PF13968: Domain of unknown function (DUF4220); PF04578: Protein of unknown function, DUF594	IPR007658: Protein of unknown function DUF594; IPR025315: Domain of unknown function DUF4220
	TraesCS2B02G443200	chr2B	636459540	636459827	-	tr|A0A1J3J149|A0A1J3J149_NOCCA	B3 domain-containing protein		IPR003340: B3 DNA binding domain; IPR015300: DNA-binding pseudobarrel domain	GO:0003677 MF: DNA binding
	TraesCS2B02G446900	chr2B	639968536	639970165	-	tr|A0A1D5TIC7|A0A1D5TIC7_WHEAT	Sulfotransferase	PF00685: Sulfotransferase domain	IPR000863: Sulfotransferase domain; IPR027417: P-loop containing nucleoside triphosphate hydrolase	GO:0008146 MF: sulfotransferase activity
	TraesCS2B02G449000	chr2B	641860548	641860889	-	sp|Q8YPJ2|RS8_NOSS1	30S ribosomal protein S8	PF00410: Ribosomal protein S8	IPR000630: Ribosomal protein S8	GO:0003735 MF: structural constituent of ribosome;GO:0005840 CC: ribosome;GO:0006412 BP: translation
	TraesCS2B02G464100	chr2B	657850507	657854763	-	tr|B9RE26|B9RE26_RICCO	Kinase, putative	PF13947: Wall-associated receptor kinase galacturonan-binding; PF07645: Calcium-binding EGF domain; PF07714: Protein tyrosine kinase	IPR000152: EGF-type aspartate/asparagine hydroxylation site; IPR000719: Protein kinase domain; IPR000742: EGF-like domain; IPR001245: Serine-threonine/tyrosine-protein kinase, catalytic domain; IPR001881: EGF-like calcium-binding domain; IPR008271: Serine/threonine-protein kinase, active site; IPR011009: Protein kinase-like domain; IPR017441: Protein kinase, ATP binding site; IPR018097: EGF-like …	GO:0004672 MF: protein kinase activity;GO:0005509 MF: calcium ion binding;GO:0005515 MF: protein binding;GO:0005524 MF: ATP binding;GO:0006468 BP: protein phosphorylation;GO:0030247 MF: polysaccharide binding
	TraesCS2B02G481700	chr2B	679896071	679901946	+	tr|W5BCH0|W5BCH0_WHEAT	GPI mannosyltransferase 2	PF04188: Mannosyltransferase (PIG-V)	IPR007315: GPI mannosyltransferase 2	GO:0004584 MF: dolichyl-phosphate-mannose-glycolipid alpha-mannosyltransferase activity;GO:0006506 BP: GPI anchor biosynthetic process
	TraesCS2B02G483000	chr2B	680446023	680446607	+	tr|Q40032|Q40032_HORVU	BLT14.1 protein
	TraesCS2B02G483900	chr2B	681217904	681219592	+	tr|A0A1D5TSV0|A0A1D5TSV0_WHEAT	Glycosyltransferase	PF00201: UDP-glucoronosyl and UDP-glucosyl transferase	IPR002213: UDP-glucuronosyl/UDP-glucosyltransferase	GO:0008152 BP: metabolic process;GO:0016758 MF: transferase activity, transferring hexosyl groups
	TraesCS2B02G486247	chr2B	683063723	683064832	+
	TraesCS2B02G486300	chr2B	683065941	683075708	+	tr|C1KAE3|C1KAE3_HORVU	NBS-LRR disease resistance protein-like protein	PF00931: NB-ARC domain	IPR002182: NB-ARC; IPR011991: Winged helix-turn-helix DNA-binding domain; IPR027417: P-loop containing nucleoside triphosphate hydrolase; IPR032675: Leucine-rich repeat domain, L domain-like	GO:0043531 MF: ADP binding
	TraesCS2B02G486390	chr2B	683116694	683118802	+
	TraesCS2B02G486400	chr2B	683127549	683135331	+	tr|C1KAE3|C1KAE3_HORVU	NBS-LRR disease resistance protein-like protein	PF00931: NB-ARC domain	IPR002182: NB-ARC; IPR011991: Winged helix-turn-helix DNA-binding domain; IPR027417: P-loop containing nucleoside triphosphate hydrolase; IPR032675: Leucine-rich repeat domain, L domain-like	GO:0043531 MF: ADP binding
	TraesCS2B02G486900	chr2B	683173679	683176334	-	tr|M8D0T4|M8D0T4_AEGTA	tRNA (Guanine-N(7)-)-methyltransferase	PF02390: Putative methyltransferase	IPR003358: tRNA (guanine-N-7) methyltransferase, Trmb type; IPR029063: S-adenosyl-L-methionine-dependent methyltransferase	GO:0006400 BP: tRNA modification;GO:0008176 MF: tRNA (guanine-N7-)-methyltransferase activity
	TraesCS2B02G487000	chr2B	683307341	683309992	-	AT3G60790.1	F-box family protein		IPR001810: F-box domain; IPR032675: Leucine-rich repeat domain, L domain-like	GO:0005515 MF: protein binding
	TraesCS2B02G487200	chr2B	683728900	683729163	+	tr|A0A0A8ID16|A0A0A8ID16_TRIMO	ATP synthase subunit b, chloroplastic	PF00430: ATP synthase B/B' CF(0)	IPR002146: ATP synthase, F0 complex, subunit b/b', bacterial/chloroplast	GO:0015078 MF: hydrogen ion transmembrane transporter activity;GO:0015986 BP: ATP synthesis coupled proton transport;GO:0045263 CC: proton-transporting ATP synthase complex, coupling factor F(o)
	TraesCS2B02G487300	chr2B	683731363	683731674	-	sp|B0CAI0|RS14_ACAM1	30S ribosomal protein S14	PF00253: Ribosomal protein S14p/S29e	IPR001209: Ribosomal protein S14; IPR018271: Ribosomal protein S14, conserved site; IPR023036: Ribosomal protein S14, bacterial/plastid	GO:0003735 MF: structural constituent of ribosome;GO:0005622 CC: intracellular;GO:0005840 CC: ribosome;GO:0006412 BP: translation
	TraesCS2B02G487400	chr2B	683731820	683734978	-	tr|A0A097PDI8|A0A097PDI8_TRITD	Photosystem I P700 chlorophyll a apoprotein A2	PF00223: Photosystem I psaA/psaB protein	IPR001280: Photosystem I PsaA/PsaB; IPR006244: Photosystem I PsaB; IPR020586: Photosystem I PsaA/PsaB, conserved site	GO:0009522 CC: photosystem I;GO:0009579 CC: thylakoid;GO:0015979 BP: photosynthesis;GO:0016021 CC: integral component of membrane
	TraesCS2B02G487500	chr2B	683737949	683739942	-	tr|Q5N987|Q5N987_ORYSJ	Photosystem I assembly protein Ycf3	PF00515: Tetratricopeptide repeat	IPR001440: Tetratricopeptide repeat 1; IPR011990: Tetratricopeptide-like helical domain; IPR013026: Tetratricopeptide repeat-containing domain; IPR019734: Tetratricopeptide repeat; IPR022818: Photosystem I Ycf3, assembly	GO:0005515 MF: protein binding
	TraesCS2B02G488200	chr2B	685502873	685503238	+	sp|Q8BQM9|MD12L_MOUSE	Mediator of RNA polymerase II transcription subunit 12-like protein	PF12442: Protein of unknown function (DUF3681)	IPR022149: Protein of unknown function DUF3681
	TraesCS2B02G488700	chr2B	686049368	686050810	+	AT3G44670.2	Disease resistance protein (TIR-NBS-LRR class) family		IPR032675: Leucine-rich repeat domain, L domain-like
	TraesCS2B02G488800	chr2B	686055835	686056474	-	sp|Q89VS2|AMIE_BRADU	Aliphatic amidase
	TraesCS2B02G489200	chr2B	686783473	686783685	+	tr|M8C0X2|M8C0X2_AEGTA	Deoxyuridine 5'-triphosphate nucleotidohydrolase	PF00692: dUTPase	IPR029054: dUTPase-like
	TraesCS2B02G489400	chr2B	686809725	686815511	+	tr|C1KAE3|C1KAE3_HORVU	NBS-LRR disease resistance protein-like protein	PF02892: BED zinc finger; PF00931: NB-ARC domain	IPR001471: AP2/ERF domain; IPR002182: NB-ARC; IPR003656: Zinc finger, BED-type; IPR011991: Winged helix-turn-helix DNA-binding domain; IPR013087: Zinc finger C2H2-type; IPR016177: DNA-binding domain; IPR027417: P-loop containing nucleoside triphosphate hydrolase; IPR032675: Leucine-rich repeat domain, L domain-like	GO:0003676 MF: nucleic acid binding;GO:0003677 MF: DNA binding;GO:0003700 MF: transcription factor activity, sequence-specific DNA binding;GO:0006355 BP: regulation of transcription, DNA-templated;GO:0043531 MF: ADP binding
	TraesCS2B02G502300	chr2B	697340985	697341371	-	tr|A0A1D5U689|A0A1D5U689_WHEAT	Cysteine proteinase inhibitor	PF16845: Aspartic acid proteinase inhibitor	IPR000010: Cystatin domain	GO:0004869 MF: cysteine-type endopeptidase inhibitor activity
	TraesCS2B02G512100	chr2B	707670405	707672580	-	tr|R7WB01|R7WB01_AEGTA	Serine/threonine-protein kinase	PF08276: PAN-like domain; PF00069: Protein kinase domain; PF11883: Domain of unknown function (DUF3403)	IPR000719: Protein kinase domain; IPR003609: PAN/Apple domain; IPR008271: Serine/threonine-protein kinase, active site; IPR011009: Protein kinase-like domain; IPR017441: Protein kinase, ATP binding site; IPR021820: S-locus receptor kinase, C-terminal	GO:0004672 MF: protein kinase activity;GO:0004674 MF: protein serine/threonine kinase activity;GO:0005524 MF: ATP binding;GO:0006468 BP: protein phosphorylation
	TraesCS2B02G512200	chr2B	707690019	707692883	-	tr|M8B6H7|M8B6H7_AEGTA	Serine/threonine-protein kinase	PF00069: Protein kinase domain	IPR000719: Protein kinase domain; IPR008271: Serine/threonine-protein kinase, active site; IPR011009: Protein kinase-like domain; IPR017441: Protein kinase, ATP binding site	GO:0004672 MF: protein kinase activity;GO:0005524 MF: ATP binding;GO:0006468 BP: protein phosphorylation
	TraesCS2B02G513300	chr2B	708384993	708386708	+	tr|N1QVW7|N1QVW7_AEGTA	Transcription initiation factor IIB	PF08271: TFIIB zinc-binding; PF00382: Transcription factor TFIIB repeat	IPR000812: Transcription factor TFIIB; IPR013137: Zinc finger, TFIIB-type; IPR013150: Transcription factor TFIIB, cyclin-like domain; IPR013763: Cyclin-like	GO:0006355 BP: regulation of transcription, DNA-templated;GO:0017025 MF: TBP-class protein binding;GO:0070897 BP: DNA-templated transcriptional preinitiation complex assembly
	TraesCS2B02G514600	chr2B	709486610	709487332	-	tr|Q67UH1|Q67UH1_ORYSJ	Mitochondrial transcription termination factor-like	PF02536: mTERF	IPR003690: Transcription termination factor, mitochondrial/chloroplastic	GO:0003690 MF: double-stranded DNA binding;GO:0006355 BP: regulation of transcription, DNA-templated
	TraesCS2B02G514700	chr2B	709568608	709569258	-	tr|Q67UH1|Q67UH1_ORYSJ	Mitochondrial transcription termination factor-like	PF02536: mTERF	IPR003690: Transcription termination factor, mitochondrial/chloroplastic	GO:0003690 MF: double-stranded DNA binding;GO:0006355 BP: regulation of transcription, DNA-templated
	TraesCS2B02G527000	chr2B	721360914	721361726	-	AT1G55350.6	calpain-type cysteine protease family
	TraesCS2B02G527200	chr2B	721724156	721724377	+	tr|Q7XBC2|Q7XBC2_WHEAT	Powder tolerance-related protein
	TraesCS2B02G530900	chr2B	726224279	726227206	+	tr|A7UMA9|A7UMA9_WHEAT	CsAtPR5
	TraesCS2B02G531000	chr2B	726463229	726465615	+	tr|A7UMA9|A7UMA9_WHEAT	CsAtPR5
	TraesCS2B02G531300	chr2B	726684953	726686563	-	tr|B9SSG1|B9SSG1_RICCO	Heat-shock protein, putative	PF00011: Hsp20/alpha crystallin family	IPR002068: Alpha crystallin/Hsp20 domain; IPR008978: HSP20-like chaperone
	TraesCS2B02G533100	chr2B	729180229	729181013	-	tr|M7Z276|M7Z276_TRIUA	Carboxyl-terminal-processing protease
	TraesCS2B02G533800	chr2B	730079440	730083075	-	tr|A2YJN8|A2YJN8_ORYSI	Zinc transporter	PF02535: ZIP Zinc transporter	IPR003689: Zinc/iron permease; IPR004698: Zinc/iron permease, fungal/plant	GO:0005385 MF: zinc ion transmembrane transporter activity;GO:0016020 CC: membrane;GO:0016021 CC: integral component of membrane;GO:0030001 BP: metal ion transport;GO:0046873 MF: metal ion transmembrane transporter activity;GO:0055085 BP: transmembrane transport;GO:0071577 BP: zinc II ion transmembrane transport
	TraesCS2B02G535500	chr2B	731460182	731462978	-	tr|M8CM46|M8CM46_AEGTA	Nuclease S1	PF02265: S1/P1 Nuclease	IPR003154: S1/P1 nuclease; IPR008947: Phospholipase C/P1 nuclease domain	GO:0003676 MF: nucleic acid binding;GO:0004519 MF: endonuclease activity;GO:0006308 BP: DNA catabolic process;GO:0016788 MF: hydrolase activity, acting on ester bonds
	TraesCS2B02G536900	chr2B	732342397	732344660	+	tr|B7UBD5|B7UBD5_SETIT	NBS-LRR disease resistance protein	PF00931: NB-ARC domain	IPR002182: NB-ARC; IPR011991: Winged helix-turn-helix DNA-binding domain; IPR027417: P-loop containing nucleoside triphosphate hydrolase	GO:0043531 MF: ADP binding
	TraesCS2B02G538000	chr2B	733470137	733475121	-	tr|Q7F0U5|Q7F0U5_ORYSJ	Protein kinase-like	PF07714: Protein tyrosine kinase; PF00069: Protein kinase domain	IPR000719: Protein kinase domain; IPR001245: Serine-threonine/tyrosine-protein kinase, catalytic domain; IPR008271: Serine/threonine-protein kinase, active site; IPR011009: Protein kinase-like domain; IPR017441: Protein kinase, ATP binding site	GO:0004672 MF: protein kinase activity;GO:0005524 MF: ATP binding;GO:0006468 BP: protein phosphorylation
	TraesCS2B02G538100	chr2B	733642201	733647003	-	tr|A0A059Q131|A0A059Q131_9POAL	Kinase	PF00069: Protein kinase domain; PF07714: Protein tyrosine kinase	IPR000719: Protein kinase domain; IPR001245: Serine-threonine/tyrosine-protein kinase, catalytic domain; IPR008271: Serine/threonine-protein kinase, active site; IPR011009: Protein kinase-like domain; IPR017441: Protein kinase, ATP binding site	GO:0004672 MF: protein kinase activity;GO:0005524 MF: ATP binding;GO:0006468 BP: protein phosphorylation
	TraesCS2B02G538300	chr2B	733730631	733732147	-	tr|G7K0V8|G7K0V8_MEDTR	Receptor-like kinase	PF00069: Protein kinase domain	IPR000719: Protein kinase domain; IPR011009: Protein kinase-like domain	GO:0004672 MF: protein kinase activity;GO:0005524 MF: ATP binding;GO:0006468 BP: protein phosphorylation
	TraesCS2B02G538400	chr2B	733732194	733732934	-	tr|Q7F0U5|Q7F0U5_ORYSJ	Protein kinase-like	PF07714: Protein tyrosine kinase	IPR000719: Protein kinase domain; IPR001245: Serine-threonine/tyrosine-protein kinase, catalytic domain; IPR008271: Serine/threonine-protein kinase, active site; IPR011009: Protein kinase-like domain; IPR017441: Protein kinase, ATP binding site	GO:0004672 MF: protein kinase activity;GO:0005524 MF: ATP binding;GO:0006468 BP: protein phosphorylation
	TraesCS2B02G538500	chr2B	733742977	733747406	-	tr|Q7F0U5|Q7F0U5_ORYSJ	Protein kinase-like	PF07714: Protein tyrosine kinase	IPR000719: Protein kinase domain; IPR001245: Serine-threonine/tyrosine-protein kinase, catalytic domain; IPR008271: Serine/threonine-protein kinase, active site; IPR011009: Protein kinase-like domain; IPR017441: Protein kinase, ATP binding site	GO:0004672 MF: protein kinase activity;GO:0005524 MF: ATP binding;GO:0006468 BP: protein phosphorylation
	TraesCS2B02G539200	chr2B	734397106	734398794	+	tr|B9SZK5|B9SZK5_RICCO	Receptor-kinase, putative	PF13855: Leucine rich repeat; PF00069: Protein kinase domain	IPR000719: Protein kinase domain; IPR001611: Leucine-rich repeat; IPR008271: Serine/threonine-protein kinase, active site; IPR011009: Protein kinase-like domain; IPR017441: Protein kinase, ATP binding site; IPR032675: Leucine-rich repeat domain, L domain-like	GO:0004672 MF: protein kinase activity;GO:0005515 MF: protein binding;GO:0005524 MF: ATP binding;GO:0006468 BP: protein phosphorylation
	TraesCS2B02G540200	chr2B	736408593	736410217	-	tr|C6ZRY1|C6ZRY1_SOYBN	Protein kinase-like protein	PF07714: Protein tyrosine kinase	IPR000719: Protein kinase domain; IPR001245: Serine-threonine/tyrosine-protein kinase, catalytic domain; IPR011009: Protein kinase-like domain	GO:0004672 MF: protein kinase activity;GO:0005524 MF: ATP binding;GO:0006468 BP: protein phosphorylation
	TraesCS2B02G540700	chr2B	737107342	737108348	-	AT3G24850.1	B3 domain protein (DUF313)		IPR015300: DNA-binding pseudobarrel domain
	TraesCS2B02G541800	chr2B	738178839	738184479	+	tr|A0A1J3DS49|A0A1J3DS49_NOCCA	tRNA uridine 5-carboxymethylaminomethyl modification enzyme MnmG
	TraesCS2B02G543000	chr2B	740798547	740799908	+	AT5G03670.2	histone-lysine N-methyltransferase SETD1B-like protein
	TraesCS2B02G543900	chr2B	741382874	741386653	-	AT2G33170.2	Leucine-rich repeat receptor-like protein kinase family protein	PF08263: Leucine rich repeat N-terminal domain; PF13855: Leucine rich repeat	IPR001611: Leucine-rich repeat; IPR003591: Leucine-rich repeat, typical subtype; IPR013210: Leucine-rich repeat-containing N-terminal, plant-type; IPR032675: Leucine-rich repeat domain, L domain-like	GO:0005515 MF: protein binding
	TraesCS2B02G544000	chr2B	741388546	741389532	-	AT3G24240.1	Leucine-rich repeat receptor-like protein kinase family protein	PF00560: Leucine Rich Repeat; PF13855: Leucine rich repeat	IPR001611: Leucine-rich repeat; IPR032675: Leucine-rich repeat domain, L domain-like	GO:0005515 MF: protein binding
	TraesCS2B02G544100	chr2B	741389588	741391988	-	tr|A0A061E5L2|A0A061E5L2_THECC	Leucine-rich repeat receptor protein kinase family protein	PF08263: Leucine rich repeat N-terminal domain; PF13855: Leucine rich repeat; PF00560: Leucine Rich Repeat; PF13516: Leucine Rich repeat	IPR001611: Leucine-rich repeat; IPR003591: Leucine-rich repeat, typical subtype; IPR013210: Leucine-rich repeat-containing N-terminal, plant-type; IPR032675: Leucine-rich repeat domain, L domain-like	GO:0005515 MF: protein binding
	TraesCS2B02G544500	chr2B	741744997	741745987	-	sp|P0AGI1|RBSC_ECOLI	Ribose import permease protein RbsC
	TraesCS2B02G544600	chr2B	741843497	741845050	+	AT3G50120.1	transmembrane protein, putative (DUF247)	PF03140: Plant protein of unknown function	IPR004158: Protein of unknown function DUF247, plant
	TraesCS2B02G545800	chr2B	742546981	742548138	-	AT1G69420.2	DHHC-type zinc finger family protein
	TraesCS2B02G546600	chr2B	743695125	743695514	+	tr|B9RD77|B9RD77_RICCO	14 kDa proline-rich protein DC2.15, putative	PF14547: Hydrophobic seed protein	IPR016140: Bifunctional inhibitor/plant lipid transfer protein/seed storage helical domain; IPR027923: Hydrophobic seed protein
	TraesCS2B02G547200	chr2B	744057603	744058470	-	AT1G15760.1	Sterile alpha motif (SAM) domain-containing protein		IPR013761: Sterile alpha motif/pointed domain
	TraesCS2B02G548800	chr2B	744685186	744686363	-	tr|F4IV21|F4IV21_ARATH	2-oxoglutarate (2OG) and Fe(II)-dependent oxygenase superfamily protein	PF14226: non-haem dioxygenase in morphine synthesis N-terminal	IPR026992: Non-haem dioxygenase N-terminal domain; IPR027443: Isopenicillin N synthase-like
	TraesCS2B02G555600	chr2B	750154070	750154915	+	AT1G63640.4	P-loop nucleoside triphosphate hydrolases superfamily protein with CH (Calponin Homology) domain-containing protein
	TraesCS2B02G555700	chr2B	750333595	750334605	-	AT1G63260.4	tetraspanin10		IPR013783: Immunoglobulin-like fold
	TraesCS2B02G555800	chr2B	750452825	750454035	-	tr|A0A0D3FPX8|A0A0D3FPX8_9ORYZ	DNA topoisomerase	PF06839: GRF zinc finger	IPR010666: Zinc finger, GRF-type	GO:0008270 MF: zinc ion binding
	TraesCS2B02G559500	chr2B	753630467	753632392	-	tr|A0A1E5VWN3|A0A1E5VWN3_9POAL	Pentatricopeptide repeat-containing protein	PF12854: PPR repeat; PF01535: PPR repeat; PF13041: PPR repeat family	IPR002885: Pentatricopeptide repeat; IPR011990: Tetratricopeptide-like helical domain	GO:0005515 MF: protein binding
	TraesCS2B02G560000	chr2B	753792694	753794325	+	tr|A0A0A8JXV7|A0A0A8JXV7_ORYSI	Pentatricopeptide repeat-containing protein	PF01535: PPR repeat; PF13041: PPR repeat family	IPR002885: Pentatricopeptide repeat
	TraesCS2B02G560400	chr2B	753827405	753830097	-	tr|Q10A28|Q10A28_ORYSJ	Cytochrome P450 family protein, expressed	PF00067: Cytochrome P450	IPR001128: Cytochrome P450; IPR002401: Cytochrome P450, E-class, group I; IPR017972: Cytochrome P450, conserved site	GO:0005506 MF: iron ion binding;GO:0016705 MF: oxidoreductase activity, acting on paired donors, with incorporation or reduction of molecular oxygen;GO:0020037 MF: heme binding;GO:0055114 BP: oxidation-reduction process
	TraesCS2B02G561200	chr2B	753997009	753997397	+	tr|A0A072VAI4|A0A072VAI4_MEDTR	Wound-responsive family protein	PF12609: Wound-induced protein	IPR022251: Protein of unknown function wound-induced
	TraesCS2B02G561300	chr2B	754001184	754001746	+	tr|A0A061F7C0|A0A061F7C0_THECC	Wound-responsive family protein	PF12609: Wound-induced protein	IPR022251: Protein of unknown function wound-induced
	TraesCS2B02G561400	chr2B	754004513	754005041	+	AT4G10270.1	Wound-responsive family protein	PF12609: Wound-induced protein	IPR022251: Protein of unknown function wound-induced
	TraesCS2B02G561500	chr2B	754010835	754011369	+	AT4G10270.1	Wound-responsive family protein	PF12609: Wound-induced protein	IPR022251: Protein of unknown function wound-induced
	TraesCS2B02G562000	chr2B	754637846	754638439	+	tr|A0A072VAI4|A0A072VAI4_MEDTR	Wound-responsive family protein	PF12609: Wound-induced protein	IPR022251: Protein of unknown function wound-induced
	TraesCS2B02G564700	chr2B	756339932	756349175	-	tr|A0A1D5U5N1|A0A1D5U5N1_WHEAT	Serine/threonine-protein kinase	PF00954: S-locus glycoprotein domain; PF08276: PAN-like domain; PF00069: Protein kinase domain	IPR000719: Protein kinase domain; IPR000858: S-locus glycoprotein domain; IPR003609: PAN/Apple domain; IPR011009: Protein kinase-like domain	GO:0004672 MF: protein kinase activity;GO:0005524 MF: ATP binding;GO:0006468 BP: protein phosphorylation;GO:0048544 BP: recognition of pollen
	TraesCS2B02G564900	chr2B	756570543	756571237	-	tr|A0A1E1F9A3|A0A1E1F9A3_SOLTU	Transcription factor	PF00170: bZIP transcription factor	IPR004827: Basic-leucine zipper domain	GO:0003700 MF: transcription factor activity, sequence-specific DNA binding;GO:0006355 BP: regulation of transcription, DNA-templated;GO:0043565 MF: sequence-specific DNA binding
	TraesCS2B02G565000	chr2B	756602966	756606224	-	tr|Q7XQU3|Q7XQU3_ORYSJ	Serine/threonine-protein kinase	PF01453: D-mannose binding lectin; PF00954: S-locus glycoprotein domain; PF08276: PAN-like domain; PF07714: Protein tyrosine kinase	IPR000719: Protein kinase domain; IPR000858: S-locus glycoprotein domain; IPR001245: Serine-threonine/tyrosine-protein kinase, catalytic domain; IPR001480: Bulb-type lectin domain; IPR003609: PAN/Apple domain; IPR008271: Serine/threonine-protein kinase, active site; IPR011009: Protein kinase-like domain; IPR017441: Protein kinase, ATP binding site; IPR024171: S-receptor-like serine/threonine-prot…	GO:0004672 MF: protein kinase activity;GO:0004674 MF: protein serine/threonine kinase activity;GO:0005524 MF: ATP binding;GO:0006468 BP: protein phosphorylation;GO:0048544 BP: recognition of pollen
	TraesCS2B02G566500	chr2B	757468425	757479191	-	tr|I0JTT6|I0JTT6_WHEAT	Cytochrome P450, putative, expressed	PF00067: Cytochrome P450	IPR001128: Cytochrome P450; IPR002401: Cytochrome P450, E-class, group I; IPR017972: Cytochrome P450, conserved site	GO:0005506 MF: iron ion binding;GO:0016705 MF: oxidoreductase activity, acting on paired donors, with incorporation or reduction of molecular oxygen;GO:0020037 MF: heme binding;GO:0055114 BP: oxidation-reduction process
	TraesCS2B02G566600	chr2B	757899827	757900321	-	tr|A0A1I9LQQ9|A0A1I9LQQ9_ARATH	RING/U-box superfamily protein	PF13639: Ring finger domain	IPR001841: Zinc finger, RING-type; IPR013083: Zinc finger, RING/FYVE/PHD-type	GO:0005515 MF: protein binding;GO:0008270 MF: zinc ion binding
	TraesCS2B02G566700	chr2B	757925773	757926279	-	tr|A0A1I9LQQ9|A0A1I9LQQ9_ARATH	RING/U-box superfamily protein	PF13639: Ring finger domain	IPR001841: Zinc finger, RING-type; IPR013083: Zinc finger, RING/FYVE/PHD-type	GO:0005515 MF: protein binding;GO:0008270 MF: zinc ion binding
	TraesCS2B02G566800	chr2B	758084174	758085608	-	tr|A0A1D5U1K4|A0A1D5U1K4_WHEAT	Non-specific serine/threonine protein kinase	PF00069: Protein kinase domain; PF03822: NAF domain	IPR000719: Protein kinase domain; IPR004041: NAF domain; IPR008271: Serine/threonine-protein kinase, active site; IPR011009: Protein kinase-like domain; IPR017441: Protein kinase, ATP binding site; IPR018451: NAF/FISL domain	GO:0004672 MF: protein kinase activity;GO:0005524 MF: ATP binding;GO:0006468 BP: protein phosphorylation;GO:0007165 BP: signal transduction
	TraesCS2B02G567000	chr2B	758114830	758119793	+	tr|A0A1D5TD97|A0A1D5TD97_WHEAT	Serine/threonine-protein kinase	PF01453: D-mannose binding lectin; PF00954: S-locus glycoprotein domain; PF08276: PAN-like domain; PF07714: Protein tyrosine kinase	IPR000719: Protein kinase domain; IPR000858: S-locus glycoprotein domain; IPR001245: Serine-threonine/tyrosine-protein kinase, catalytic domain; IPR001480: Bulb-type lectin domain; IPR003609: PAN/Apple domain; IPR008271: Serine/threonine-protein kinase, active site; IPR011009: Protein kinase-like domain; IPR017441: Protein kinase, ATP binding site; IPR024171: S-receptor-like serine/threonine-prot…	GO:0004672 MF: protein kinase activity;GO:0004674 MF: protein serine/threonine kinase activity;GO:0005524 MF: ATP binding;GO:0006468 BP: protein phosphorylation;GO:0048544 BP: recognition of pollen
	TraesCS2B02G567200	chr2B	758147263	758150601	-	tr|D8LAK8|D8LAK8_WHEAT	Flowering Locus T-like protein, putative	PF01161: Phosphatidylethanolamine-binding protein	IPR001858: Phosphatidylethanolamine-binding, conserved site; IPR008914: Phosphatidylethanolamine-binding protein
	TraesCS2B02G567400	chr2B	758389629	758390630	-	tr|D8LAK8|D8LAK8_WHEAT	Flowering Locus T-like protein, putative	PF01161: Phosphatidylethanolamine-binding protein	IPR001858: Phosphatidylethanolamine-binding, conserved site; IPR008914: Phosphatidylethanolamine-binding protein
	TraesCS2B02G567700	chr2B	758666330	758671629	+	tr|A0A0Q3P742|A0A0Q3P742_BRADI	Serine/threonine-protein kinase	PF01453: D-mannose binding lectin; PF00954: S-locus glycoprotein domain; PF08276: PAN-like domain; PF07714: Protein tyrosine kinase	IPR000719: Protein kinase domain; IPR000858: S-locus glycoprotein domain; IPR001245: Serine-threonine/tyrosine-protein kinase, catalytic domain; IPR001480: Bulb-type lectin domain; IPR003609: PAN/Apple domain; IPR008271: Serine/threonine-protein kinase, active site; IPR011009: Protein kinase-like domain; IPR017441: Protein kinase, ATP binding site; IPR024171: S-receptor-like serine/threonine-prot…	GO:0004672 MF: protein kinase activity;GO:0004674 MF: protein serine/threonine kinase activity;GO:0005524 MF: ATP binding;GO:0006468 BP: protein phosphorylation;GO:0048544 BP: recognition of pollen
	TraesCS2B02G568100	chr2B	758921540	758922772	+	tr|W5B9C4|W5B9C4_WHEAT	Sulfotransferase	PF00685: Sulfotransferase domain	IPR000863: Sulfotransferase domain; IPR027417: P-loop containing nucleoside triphosphate hydrolase	GO:0008146 MF: sulfotransferase activity
	TraesCS2B02G568500	chr2B	759344661	759348351	+	tr|W5AXX1|W5AXX1_WHEAT	Serine/threonine-protein kinase	PF01453: D-mannose binding lectin; PF00954: S-locus glycoprotein domain; PF08276: PAN-like domain; PF07714: Protein tyrosine kinase	IPR000719: Protein kinase domain; IPR000858: S-locus glycoprotein domain; IPR001245: Serine-threonine/tyrosine-protein kinase, catalytic domain; IPR001480: Bulb-type lectin domain; IPR003609: PAN/Apple domain; IPR008271: Serine/threonine-protein kinase, active site; IPR011009: Protein kinase-like domain; IPR017441: Protein kinase, ATP binding site; IPR024171: S-receptor-like serine/threonine-prot…	GO:0004672 MF: protein kinase activity;GO:0004674 MF: protein serine/threonine kinase activity;GO:0005524 MF: ATP binding;GO:0006468 BP: protein phosphorylation;GO:0048544 BP: recognition of pollen
	TraesCS2B02G569500	chr2B	760118497	760119758	+	AT1G01490.2	Heavy metal transport/detoxification superfamily protein	PF00403: Heavy-metal-associated domain	IPR006121: Heavy metal-associated domain, HMA	GO:0030001 BP: metal ion transport;GO:0046872 MF: metal ion binding
	TraesCS2B02G569700	chr2B	760245568	760246908	-	sp|Q2QLB3|CTTB2_PLEMO	Cortactin-binding protein 2
	TraesCS2B02G570200	chr2B	760899181	760899738	-	tr|A0A097P5V6|A0A097P5V6_CHLVA	50S ribosomal protein L16	PF00252: Ribosomal protein L16p/L10e	IPR000114: Ribosomal protein L16; IPR016180: Ribosomal protein L10e/L16; IPR020798: Ribosomal protein L16, conserved site	GO:0003735 MF: structural constituent of ribosome;GO:0005622 CC: intracellular;GO:0005840 CC: ribosome;GO:0006412 BP: translation;GO:0019843 MF: rRNA binding
	TraesCS2B02G570700	chr2B	761278991	761283443	-	tr|C6L7Y7|C6L7Y7_HORBU	F-box protein	PF00646: F-box domain	IPR001810: F-box domain; IPR032675: Leucine-rich repeat domain, L domain-like	GO:0005515 MF: protein binding
	TraesCS2B02G571100	chr2B	761720641	761721960	-	tr|B9RAG8|B9RAG8_RICCO	Exocyst complex component, putative	PF03081: Exo70 exocyst complex subunit	IPR004140: Exocyst complex component Exo70; IPR016159: Cullin repeat-like-containing domain	GO:0000145 CC: exocyst;GO:0006887 BP: exocytosis
	TraesCS2B02G571400	chr2B	761954766	761957414	+	tr|M7YXN3|M7YXN3_TRIUA	UTP--glucose-1-phosphate uridylyltransferase	PF01704: UTP--glucose-1-phosphate uridylyltransferase	IPR002618: UDPGP family; IPR003594: Histidine kinase-like ATPase, C-terminal domain; IPR029044: Nucleotide-diphospho-sugar transferases	GO:0008152 BP: metabolic process;GO:0070569 MF: uridylyltransferase activity
	TraesCS2B02G572000	chr2B	762048380	762049095	-	tr|N1R5G2|N1R5G2_AEGTA	Blue copper protein	PF02298: Plastocyanin-like domain	IPR003245: Phytocyanin domain; IPR008972: Cupredoxin; IPR028871: Blue (type 1) copper protein, binding site	GO:0009055 MF: electron carrier activity
	TraesCS2B02G572200	chr2B	762065038	762065550	-	tr|M7YUQ7|M7YUQ7_TRIUA	Blue copper protein	PF02298: Plastocyanin-like domain	IPR003245: Phytocyanin domain; IPR008972: Cupredoxin; IPR028871: Blue (type 1) copper protein, binding site	GO:0009055 MF: electron carrier activity
	TraesCS2B02G572300	chr2B	762071236	762071721	-	tr|M7YUQ7|M7YUQ7_TRIUA	Blue copper protein	PF02298: Plastocyanin-like domain	IPR003245: Phytocyanin domain; IPR008972: Cupredoxin; IPR028871: Blue (type 1) copper protein, binding site	GO:0009055 MF: electron carrier activity
	TraesCS2B02G581200	chr2B	768805523	768807001	-	tr|N1R0R0|N1R0R0_AEGTA	Disease resistance protein RGA2		IPR027417: P-loop containing nucleoside triphosphate hydrolase
	TraesCS2B02G581400	chr2B	769045895	769048180	-	tr|C0LGJ8|C0LGJ8_ARATH	Leucine-rich repeat receptor-like protein kinase	PF08263: Leucine rich repeat N-terminal domain; PF13855: Leucine rich repeat; PF00560: Leucine Rich Repeat	IPR001611: Leucine-rich repeat; IPR003591: Leucine-rich repeat, typical subtype; IPR013210: Leucine-rich repeat-containing N-terminal, plant-type; IPR032675: Leucine-rich repeat domain, L domain-like	GO:0005515 MF: protein binding
	TraesCS2B02G584800	chr2B	771820229	771823056	-	AT3G16210.1	F-box family protein	PF12937: F-box-like	IPR001810: F-box domain	GO:0005515 MF: protein binding
	TraesCS2B02G584900	chr2B	771923036	771924265	-	AT3G16210.1	F-box family protein		IPR001810: F-box domain	GO:0005515 MF: protein binding
	TraesCS2B02G585000	chr2B	771967498	771968287	-	tr|A0A1E5WJV7|A0A1E5WJV7_9POAL	Chromatin structure-remodeling complex protein SYD
	TraesCS2B02G585600	chr2B	772325158	772334317	-	tr|A0A061ET59|A0A061ET59_THECC	ARM repeat superfamily protein		IPR011989: Armadillo-like helical; IPR016024: Armadillo-type fold	GO:0005488 MF: binding
	TraesCS2B02G585700	chr2B	772453292	772454502	-	tr|A0A072UVU8|A0A072UVU8_MEDTR	Myb/SANT-like DNA-binding domain protein	PF12776: Myb/SANT-like DNA-binding domain	IPR024752: Myb/SANT-like domain
	TraesCS2B02G585900	chr2B	772573007	772583680	+	AT5G45540.1	transmembrane protein, putative (DUF594)	PF13968: Domain of unknown function (DUF4220); PF04578: Protein of unknown function, DUF594	IPR007658: Protein of unknown function DUF594; IPR025315: Domain of unknown function DUF4220
	TraesCS2B02G615500	chr2B	793413274	793427215	-	sp|O80436|PTR29_ARATH	Protein NRT1/ PTR FAMILY 5.5	PF00854: POT family	IPR000109: Proton-dependent oligopeptide transporter family; IPR020846: Major facilitator superfamily domain	GO:0005215 MF: transporter activity;GO:0006810 BP: transport;GO:0016020 CC: membrane
	TraesCS2B02G615900	chr2B	793516872	793518342	-	tr|W5BGV0|W5BGV0_WHEAT	Peroxidase	PF00141: Peroxidase	IPR000823: Plant peroxidase; IPR002016: Haem peroxidase, plant/fungal/bacterial; IPR010255: Haem peroxidase; IPR019793: Peroxidases heam-ligand binding site; IPR019794: Peroxidase, active site	GO:0004601 MF: peroxidase activity;GO:0006979 BP: response to oxidative stress;GO:0020037 MF: heme binding;GO:0055114 BP: oxidation-reduction process
	TraesCS2B02G616600	chr2B	793700845	793707904	-	tr|Q10FR4|Q10FR4_ORYSJ	Cytochrome P450 family protein, expressed	PF00067: Cytochrome P450	IPR001128: Cytochrome P450; IPR002401: Cytochrome P450, E-class, group I; IPR017972: Cytochrome P450, conserved site	GO:0005506 MF: iron ion binding;GO:0016705 MF: oxidoreductase activity, acting on paired donors, with incorporation or reduction of molecular oxygen;GO:0020037 MF: heme binding;GO:0055114 BP: oxidation-reduction process
	TraesCS2B02G617000	chr2B	793801688	793804381	+	tr|A0A059LMX3|A0A059LMX3_9CHLO	Ras family protein	PF00071: Ras family	IPR001806: Small GTPase superfamily; IPR005225: Small GTP-binding protein domain; IPR027417: P-loop containing nucleoside triphosphate hydrolase	GO:0003924 MF: GTPase activity;GO:0005525 MF: GTP binding
	TraesCS2B02G617100	chr2B	793881834	793884386	+	tr|G7J4H5|G7J4H5_MEDTR	Purine permease-like protein	PF16913: Purine nucleobase transmembrane transport
	TraesCS2B02G617200	chr2B	793894126	793895922	+	tr|Q000T5|Q000T5_ARICO	Tyrosine decarboxylase	PF00282: Pyridoxal-dependent decarboxylase conserved domain	IPR002129: Pyridoxal phosphate-dependent decarboxylase; IPR010977: Aromatic-L-amino-acid decarboxylase; IPR015421: Pyridoxal phosphate-dependent transferase, major region, subdomain 1; IPR015422: Pyridoxal phosphate-dependent transferase, subdomain 2; IPR015424: Pyridoxal phosphate-dependent transferase	GO:0003824 MF: catalytic activity;GO:0006520 BP: cellular amino acid metabolic process;GO:0016831 MF: carboxy-lyase activity;GO:0019752 BP: carboxylic acid metabolic process;GO:0030170 MF: pyridoxal phosphate binding
	TraesCS2B02G617300	chr2B	793905720	793907373	-	tr|Q8H0D1|Q8H0D1_HORVU	O-methyltransferase	PF08100: Dimerisation domain; PF00891: O-methyltransferase	IPR001077: O-methyltransferase, family 2; IPR011991: Winged helix-turn-helix DNA-binding domain; IPR012967: Plant methyltransferase dimerisation; IPR016461: O-methyltransferase COMT-type; IPR029063: S-adenosyl-L-methionine-dependent methyltransferase	GO:0008168 MF: methyltransferase activity;GO:0008171 MF: O-methyltransferase activity;GO:0046983 MF: protein dimerization activity
	TraesCS2B02G618300	chr2B	794483250	794488425	+	AT5G40060.1	Disease resistance protein (NBS-LRR class) family	PF00931: NB-ARC domain	IPR002182: NB-ARC; IPR011991: Winged helix-turn-helix DNA-binding domain; IPR027417: P-loop containing nucleoside triphosphate hydrolase; IPR032675: Leucine-rich repeat domain, L domain-like	GO:0043531 MF: ADP binding
	TraesCS2B02G618400	chr2B	794493930	794496720	-	tr|B9SYZ6|B9SYZ6_RICCO	GATA transcription factor, putative	PF00320: GATA zinc finger	IPR000679: Zinc finger, GATA-type; IPR013088: Zinc finger, NHR/GATA-type	GO:0003700 MF: transcription factor activity, sequence-specific DNA binding;GO:0006355 BP: regulation of transcription, DNA-templated;GO:0008270 MF: zinc ion binding;GO:0043565 MF: sequence-specific DNA binding
	TraesCS2B02G618500	chr2B	794500736	794504405	-	tr|B9SYZ6|B9SYZ6_RICCO	GATA transcription factor, putative	PF00320: GATA zinc finger	IPR000679: Zinc finger, GATA-type; IPR013088: Zinc finger, NHR/GATA-type	GO:0003700 MF: transcription factor activity, sequence-specific DNA binding;GO:0006355 BP: regulation of transcription, DNA-templated;GO:0008270 MF: zinc ion binding;GO:0043565 MF: sequence-specific DNA binding
	TraesCS2B02G618600	chr2B	794523675	794525134	+	tr|B9SYZ6|B9SYZ6_RICCO	GATA transcription factor, putative	PF00320: GATA zinc finger	IPR000679: Zinc finger, GATA-type; IPR013088: Zinc finger, NHR/GATA-type	GO:0003700 MF: transcription factor activity, sequence-specific DNA binding;GO:0006355 BP: regulation of transcription, DNA-templated;GO:0008270 MF: zinc ion binding;GO:0043565 MF: sequence-specific DNA binding
	TraesCS2B02G618800	chr2B	794592458	794595949	+	tr|A0A067XSV0|A0A067XSV0_CICAR	CC-NBS-LRR disease resistance protein	PF00931: NB-ARC domain	IPR002182: NB-ARC; IPR011991: Winged helix-turn-helix DNA-binding domain; IPR027417: P-loop containing nucleoside triphosphate hydrolase; IPR032675: Leucine-rich repeat domain, L domain-like	GO:0043531 MF: ADP binding
	TraesCS2B02G618900	chr2B	794611035	794611718	-	AT5G45540.1	transmembrane protein, putative (DUF594)	PF13968: Domain of unknown function (DUF4220)	IPR025315: Domain of unknown function DUF4220
	TraesCS2B02G619100	chr2B	794628570	794630549	-	tr|A0A0U2S1F4|A0A0U2S1F4_ORYSA	NBS-LRR-like resistance protein	PF00931: NB-ARC domain	IPR002182: NB-ARC; IPR011991: Winged helix-turn-helix DNA-binding domain; IPR027417: P-loop containing nucleoside triphosphate hydrolase; IPR032675: Leucine-rich repeat domain, L domain-like	GO:0043531 MF: ADP binding
	TraesCS2B02G619700	chr2B	794815890	794817737	-	sp|B8CID3|CH60_SHEPW	60 kDa chaperonin	PF03140: Plant protein of unknown function	IPR004158: Protein of unknown function DUF247, plant
	TraesCS2B02G619800	chr2B	794832625	794832922	-	tr|A0A1B0ZEN2|A0A1B0ZEN2_TACCH	NADH-quinone oxidoreductase subunit K	PF00420: NADH-ubiquinone/plastoquinone oxidoreductase chain 4L	IPR001133: NADH-ubiquinone oxidoreductase chain 4L/K	GO:0016651 MF: oxidoreductase activity, acting on NAD(P)H;GO:0042773 BP: ATP synthesis coupled electron transport;GO:0055114 BP: oxidation-reduction process
	TraesCS2B02G619900	chr2B	794886058	794888478	+	tr|F4KCH0|F4KCH0_ARATH	RING/FYVE/PHD zinc finger superfamily protein	PF12906: RING-variant domain	IPR011016: Zinc finger, RING-CH-type; IPR013083: Zinc finger, RING/FYVE/PHD-type	GO:0008270 MF: zinc ion binding
	TraesCS2B02G620500	chr2B	794963403	794988705	+	tr|A0A1D5TTH2|A0A1D5TTH2_WHEAT	rRNA N-glycosidase	PF00076: RNA recognition motif. (a.k.a. RRM, RBD, or RNP domain); PF00161: Ribosome inactivating protein	IPR000504: RNA recognition motif domain; IPR001574: Ribosome-inactivating protein; IPR016138: Ribosome-inactivating protein, subdomain 1	GO:0003676 MF: nucleic acid binding;GO:0017148 BP: negative regulation of translation;GO:0030598 MF: rRNA N-glycosylase activity
	TraesCS2B02G620700	chr2B	795048576	795056992	+	tr|A0A1E5W2V2|A0A1E5W2V2_9POAL	Tubulin-folding cofactor B	PF14560: Ubiquitin-like domain; PF01302: CAP-Gly domain	IPR000626: Ubiquitin domain; IPR000938: CAP Gly-rich domain; IPR029071: Ubiquitin-related domain	GO:0005515 MF: protein binding
	TraesCS2B02G620800	chr2B	795051287	795054988	-	tr|H9XH64|H9XH64_TRIUA	Receptor kinase	PF08263: Leucine rich repeat N-terminal domain; PF13855: Leucine rich repeat; PF07714: Protein tyrosine kinase	IPR000719: Protein kinase domain; IPR001245: Serine-threonine/tyrosine-protein kinase, catalytic domain; IPR001611: Leucine-rich repeat; IPR003591: Leucine-rich repeat, typical subtype; IPR008271: Serine/threonine-protein kinase, active site; IPR011009: Protein kinase-like domain; IPR013210: Leucine-rich repeat-containing N-terminal, plant-type; IPR017441: Protein kinase, ATP binding site; IPR032…	GO:0004672 MF: protein kinase activity;GO:0005515 MF: protein binding;GO:0005524 MF: ATP binding;GO:0006468 BP: protein phosphorylation
	TraesCS2B02G621500	chr2B	795856416	795859657	+	tr|B9H8K2|B9H8K2_POPTR	Lesion inducing family protein	PF05514: HR-like lesion-inducing; PF04061: ORMDL family	IPR007203: ORMDL family; IPR008637: HR-like lesion-inducer	GO:0005789 CC: endoplasmic reticulum membrane;GO:0016021 CC: integral component of membrane
	TraesCS2B02G621600	chr2B	795978311	795980104	-	tr|A0A072TGP1|A0A072TGP1_MEDTR	C2 calcium/lipid-binding and GRAM domain protein	PF00168: C2 domain; PF08372: Plant phosphoribosyltransferase C-terminal	IPR000008: C2 domain; IPR013583: Phosphoribosyltransferase C-terminal	GO:0005515 MF: protein binding
	TraesCS2B02G621800	chr2B	795982051	795988821	-	AT1G65790.1	receptor kinase 1	PF00069: Protein kinase domain; PF00168: C2 domain	IPR000008: C2 domain; IPR000719: Protein kinase domain; IPR008271: Serine/threonine-protein kinase, active site; IPR011009: Protein kinase-like domain; IPR017441: Protein kinase, ATP binding site	GO:0004672 MF: protein kinase activity;GO:0005515 MF: protein binding;GO:0005524 MF: ATP binding;GO:0006468 BP: protein phosphorylation
	TraesCS2B02G621900	chr2B	796022148	796024080	+	AT1G65790.1	receptor kinase 1	PF00069: Protein kinase domain	IPR000719: Protein kinase domain; IPR008271: Serine/threonine-protein kinase, active site; IPR011009: Protein kinase-like domain; IPR017441: Protein kinase, ATP binding site	GO:0004672 MF: protein kinase activity;GO:0005524 MF: ATP binding;GO:0006468 BP: protein phosphorylation
	TraesCS2B02G622000	chr2B	796107738	796108494	-	tr|W9RY64|W9RY64_9ROSA	Ethylene-responsive transcription factor		IPR001471: AP2/ERF domain; IPR016177: DNA-binding domain	GO:0003677 MF: DNA binding;GO:0003700 MF: transcription factor activity, sequence-specific DNA binding;GO:0006355 BP: regulation of transcription, DNA-templated
	TraesCS2B02G622400	chr2B	796431646	796439123	+	tr|Q9SQL4|Q9SQL4_POAPR	Chitinase	PF00187: Chitin recognition protein	IPR001002: Chitin-binding, type 1	GO:0008061 MF: chitin binding
	TraesCS2B02G622900	chr2B	796836979	796838586	-	AT5G45480.1	transmembrane protein, putative (DUF594)	PF13968: Domain of unknown function (DUF4220); PF04578: Protein of unknown function, DUF594	IPR007658: Protein of unknown function DUF594; IPR025315: Domain of unknown function DUF4220
	TraesCS2B02G623000	chr2B	796953251	796953838	-	tr|A0A1E5URS9|A0A1E5URS9_9POAL	Ankyrin repeat-containing protein	PF13962: Domain of unknown function	IPR026961: PGG domain
	TraesCS2B02G624400	chr2B	797537679	797539303	-	tr|A0A1D5U3I3|A0A1D5U3I3_WHEAT	Glycosyltransferase	PF00201: UDP-glucoronosyl and UDP-glucosyl transferase	IPR002213: UDP-glucuronosyl/UDP-glucosyltransferase	GO:0008152 BP: metabolic process;GO:0016758 MF: transferase activity, transferring hexosyl groups
	TraesCS2B02G625400	chr2B	798154314	798159595	-	tr|A0A0U2S6T6|A0A0U2S6T6_ORYSA	NBS-LRR-like resistance protein	PF00931: NB-ARC domain	IPR002182: NB-ARC; IPR011991: Winged helix-turn-helix DNA-binding domain; IPR027417: P-loop containing nucleoside triphosphate hydrolase; IPR032675: Leucine-rich repeat domain, L domain-like	GO:0043531 MF: ADP binding
	TraesCS2B02G625500	chr2B	798190465	798195588	-	tr|A0A0U2S6T6|A0A0U2S6T6_ORYSA	NBS-LRR-like resistance protein	PF00931: NB-ARC domain	IPR002182: NB-ARC; IPR011991: Winged helix-turn-helix DNA-binding domain; IPR027417: P-loop containing nucleoside triphosphate hydrolase; IPR032675: Leucine-rich repeat domain, L domain-like	GO:0043531 MF: ADP binding
	TraesCS2B02G625800	chr2B	798357405	798385059	-	tr|Q2QZI8|Q2QZI8_ORYSJ	NBS-LRR disease resistance protein, putative	PF00931: NB-ARC domain	IPR002182: NB-ARC; IPR003593: AAA+ ATPase domain; IPR011991: Winged helix-turn-helix DNA-binding domain; IPR027417: P-loop containing nucleoside triphosphate hydrolase; IPR032675: Leucine-rich repeat domain, L domain-like	GO:0043531 MF: ADP binding
	TraesCS2B02G625900	chr2B	798390412	798393269	-	tr|A9UKM2|A9UKM2_HORVU	NBS-LRR resistance-like protein		IPR011991: Winged helix-turn-helix DNA-binding domain; IPR032675: Leucine-rich repeat domain, L domain-like
	TraesCS2B02G626000	chr2B	798578291	798583449	+	sp|O80436|PTR29_ARATH	Protein NRT1/ PTR FAMILY 5.5	PF00854: POT family	IPR000109: Proton-dependent oligopeptide transporter family; IPR020846: Major facilitator superfamily domain	GO:0005215 MF: transporter activity;GO:0006810 BP: transport;GO:0016020 CC: membrane
	TraesCS2B02G626200	chr2B	798601946	798602585	+	AT1G61500.3	S-locus lectin protein kinase family protein
	TraesCS2B02G626700	chr2B	798742785	798746188	-	sp|O80436|PTR29_ARATH	Protein NRT1/ PTR FAMILY 5.5	PF00854: POT family	IPR000109: Proton-dependent oligopeptide transporter family; IPR020846: Major facilitator superfamily domain	GO:0005215 MF: transporter activity;GO:0006810 BP: transport;GO:0016020 CC: membrane
	TraesCS2B02G627000	chr2B	798956421	798958863	+	tr|B9SLE9|B9SLE9_RICCO	NAC domain-containing protein, putative	PF02365: No apical meristem (NAM) protein	IPR003441: NAC domain	GO:0003677 MF: DNA binding;GO:0006355 BP: regulation of transcription, DNA-templated
	TraesCS2B02G627800	chr2B	799564899	799570440	-	AT5G45540.1	transmembrane protein, putative (DUF594)	PF13968: Domain of unknown function (DUF4220); PF04578: Protein of unknown function, DUF594	IPR007658: Protein of unknown function DUF594; IPR025315: Domain of unknown function DUF4220
	TraesCS2B02G628100	chr2B	799709348	799713697	+	tr|C6ZRS0|C6ZRS0_SOYBN	Receptor-like protein kinase	PF01657: Salt stress response/antifungal; PF07714: Protein tyrosine kinase	IPR000719: Protein kinase domain; IPR001245: Serine-threonine/tyrosine-protein kinase, catalytic domain; IPR002902: Gnk2-homologous domain; IPR008271: Serine/threonine-protein kinase, active site; IPR011009: Protein kinase-like domain; IPR017441: Protein kinase, ATP binding site	GO:0004672 MF: protein kinase activity;GO:0005524 MF: ATP binding;GO:0006468 BP: protein phosphorylation
	TraesCS2B02G628200	chr2B	799854317	799856695	+	sp|P93194|RPK1_IPONI	Receptor-like protein kinase	PF07714: Protein tyrosine kinase	IPR000719: Protein kinase domain; IPR001245: Serine-threonine/tyrosine-protein kinase, catalytic domain; IPR008271: Serine/threonine-protein kinase, active site; IPR011009: Protein kinase-like domain; IPR017441: Protein kinase, ATP binding site	GO:0004672 MF: protein kinase activity;GO:0005524 MF: ATP binding;GO:0006468 BP: protein phosphorylation
	TraesCS2B02G629300	chr2B	800312141	800313283	-	tr|Q67UH1|Q67UH1_ORYSJ	Mitochondrial transcription termination factor-like	PF02536: mTERF	IPR003690: Transcription termination factor, mitochondrial/chloroplastic	GO:0003690 MF: double-stranded DNA binding;GO:0006355 BP: regulation of transcription, DNA-templated
	TraesCS2B02G629400	chr2B	800492663	800511438	+	tr|N1R423|N1R423_AEGTA	Disease resistance protein RPM1	PF00931: NB-ARC domain	IPR002182: NB-ARC; IPR027417: P-loop containing nucleoside triphosphate hydrolase	GO:0043531 MF: ADP binding
	TraesCS2B02G629500	chr2B	800511958	800522523	+	tr|N1R423|N1R423_AEGTA	Disease resistance protein RPM1	PF00931: NB-ARC domain	IPR002182: NB-ARC; IPR027417: P-loop containing nucleoside triphosphate hydrolase	GO:0043531 MF: ADP binding
	TraesCS2B02G629800	chr2B	800855678	800866082	+	tr|N1R423|N1R423_AEGTA	Disease resistance protein RPM1	PF00931: NB-ARC domain	IPR002182: NB-ARC; IPR027417: P-loop containing nucleoside triphosphate hydrolase	GO:0043531 MF: ADP binding
	TraesCS2B02G629900	chr2B	800986874	800988061	-	sp|Q9Y2Y1|RPC10_HUMAN	DNA-directed RNA polymerase III subunit RPC10
	TraesCS2D02G079300	chr2D	33934810	33935341	+	tr|A0A075W784|A0A075W784_AEGBI	NAD(P)H-quinone oxidoreductase subunit 6, chloroplastic	PF00499: NADH-ubiquinone/plastoquinone oxidoreductase chain 6	IPR001457: NADH:ubiquinone/plastoquinone oxidoreductase, chain 6	GO:0008137 MF: NADH dehydrogenase (ubiquinone) activity;GO:0055114 BP: oxidation-reduction process
	TraesCS2D02G087200	chr2D	37532426	37532521	-	tr|W5HZ50|W5HZ50_WHEAT	Cytochrome b6-f complex subunit 6	PF05115: Cytochrome B6-F complex subunit VI (PetL)	IPR007802: Cytochrome b6-f complex subunit 6	GO:0009055 MF: electron carrier activity;GO:0009512 CC: cytochrome b6f complex
	TraesCS2D02G242800	chr2D	272564444	272564605	+	tr|E9KJE3|E9KJE3_9ORYZ	Ribosomal protein L2
	TraesCS2D02G242900	chr2D	272564602	272564883	-	sp|Q110A9|RL23_TRIEI	50S ribosomal protein L23	PF00276: Ribosomal protein L23	IPR001014: Ribosomal protein L23/L25, conserved site; IPR012678: Ribosomal protein L23/L15e core domain; IPR013025: Ribosomal protein L25/L23	GO:0003735 MF: structural constituent of ribosome;GO:0005622 CC: intracellular;GO:0005840 CC: ribosome;GO:0006412 BP: translation
	TraesCS2D02G243000	chr2D	272790087	272790297	+	AT1G56720.4	Protein kinase superfamily protein
	TraesCS2D02G243100	chr2D	272797731	272798186	+	tr|A0A072TKH5|A0A072TKH5_MEDTR	50S ribosomal protein L16	PF00252: Ribosomal protein L16p/L10e	IPR000114: Ribosomal protein L16; IPR016180: Ribosomal protein L10e/L16; IPR020798: Ribosomal protein L16, conserved site	GO:0003735 MF: structural constituent of ribosome;GO:0005622 CC: intracellular;GO:0005840 CC: ribosome;GO:0006412 BP: translation;GO:0019843 MF: rRNA binding
	TraesCS2D02G243200	chr2D	272798304	272798675	+	sp|Q110B7|RL14_TRIEI	50S ribosomal protein L14	PF00238: Ribosomal protein L14p/L23e	IPR000218: Ribosomal protein L14P; IPR005745: Ribosomal protein L14P, bacterial-type; IPR019972: Ribosomal protein L14P, conserved site	GO:0003735 MF: structural constituent of ribosome;GO:0005840 CC: ribosome;GO:0006412 BP: translation;GO:0015934 CC: large ribosomal subunit
	TraesCS2D02G243300	chr2D	272798813	272799223	+	sp|Q3MFA8|RS8_ANAVT	30S ribosomal protein S8	PF00410: Ribosomal protein S8	IPR000630: Ribosomal protein S8	GO:0003735 MF: structural constituent of ribosome;GO:0005840 CC: ribosome;GO:0006412 BP: translation
	TraesCS2D02G243500	chr2D	272800921	272801469	-	tr|A0A075W311|A0A075W311_AEGBI	NAD(P)H-quinone oxidoreductase subunit I, chloroplastic	PF13237: 4Fe-4S dicluster domain	IPR004497: NADH-plastoquinone oxidoreductase, subunit I; IPR010226: NADH-quinone oxidoreductase, chain I; IPR017896: 4Fe-4S ferredoxin-type, iron-sulphur binding domain; IPR017900: 4Fe-4S ferredoxin, iron-sulphur binding, conserved site	GO:0008137 MF: NADH dehydrogenase (ubiquinone) activity;GO:0016020 CC: membrane;GO:0016651 MF: oxidoreductase activity, acting on NAD(P)H;GO:0051539 MF: 4 iron, 4 sulfur cluster binding;GO:0055114 BP: oxidation-reduction process
	TraesCS2D02G243600	chr2D	272801561	272801773	-	sp|A0LEQ2|NUOH1_SYNFM	NADH-quinone oxidoreductase subunit H 1	PF00146: NADH dehydrogenase	IPR001694: NADH:ubiquinone oxidoreductase, subunit 1/F420H2 oxidoreductase subunit H	GO:0016020 CC: membrane;GO:0055114 BP: oxidation-reduction process
	TraesCS2D02G243700	chr2D	272803679	272804860	-	tr|A0A0H3VXI1|A0A0H3VXI1_9POAL	NADH-quinone oxidoreductase subunit D	PF00346: Respiratory-chain NADH dehydrogenase, 49 Kd subunit	IPR001135: NADH-quinone oxidoreductase, subunit D; IPR014029: NADH:ubiquinone oxidoreductase, 49kDa subunit, conserved site; IPR022885: NAD(P)H-quinone oxidoreductase subunit D/H; IPR029014: NiFe hydrogenase-like	GO:0016651 MF: oxidoreductase activity, acting on NAD(P)H;GO:0048038 MF: quinone binding;GO:0051287 MF: NAD binding;GO:0055114 BP: oxidation-reduction process
	TraesCS2D02G243900	chr2D	272807922	272808122	+	sp|P15381|CAC1C_RABIT	Voltage-dependent L-type calcium channel subunit alpha-1C
	TraesCS2D02G244000	chr2D	272808515	272808754	-	AT5G16300.4	Vps51/Vps67 family (components of vesicular transport) protein
	TraesCS2D02G244100	chr2D	272997562	273012866	+	tr|Q10C46|Q10C46_ORYSJ	Folate/biopterin transporter family protein, expressed	PF03092: BT1 family	IPR004324: Folate-biopterin transporter; IPR020846: Major facilitator superfamily domain	GO:0006810 BP: transport;GO:0016021 CC: integral component of membrane
	TraesCS2D02G244300	chr2D	273056742	273058252	+	tr|A0A0B2ST43|A0A0B2ST43_GLYSO	Werner Syndrome-like exonuclease	PF01612: 3'-5' exonuclease	IPR002562: 3'-5' exonuclease domain; IPR012337: Ribonuclease H-like domain	GO:0003676 MF: nucleic acid binding;GO:0006139 BP: nucleobase-containing compound metabolic process;GO:0008408 MF: 3'-5' exonuclease activity
	TraesCS2D02G244500	chr2D	274842158	274863297	-	tr|A0A199VC70|A0A199VC70_ANACO	Pentatricopeptide repeat-containing protein	PF12854: PPR repeat; PF13041: PPR repeat family; PF01535: PPR repeat; PF13812: Pentatricopeptide repeat domain	IPR002885: Pentatricopeptide repeat; IPR011990: Tetratricopeptide-like helical domain	GO:0005515 MF: protein binding
	TraesCS2D02G270800	chr2D	334226349	334226444	+	tr|W5HZ50|W5HZ50_WHEAT	Cytochrome b6-f complex subunit 6	PF05115: Cytochrome B6-F complex subunit VI (PetL)	IPR007802: Cytochrome b6-f complex subunit 6	GO:0009055 MF: electron carrier activity;GO:0009512 CC: cytochrome b6f complex
	TraesCS2D02G480100	chr2D	580970677	580973556	+	tr|M8C4X2|M8C4X2_AEGTA	Importin subunit beta-1	PF03810: Importin-beta N-terminal domain	IPR001494: Importin-beta, N-terminal domain; IPR011989: Armadillo-like helical; IPR016024: Armadillo-type fold; IPR021133: HEAT, type 2	GO:0005488 MF: binding;GO:0006886 BP: intracellular protein transport;GO:0008536 MF: Ran GTPase binding
	TraesCS2D02G480200	chr2D	581523421	581526532	+	sp|Q75PQ8|ORC2_RAT	Origin recognition complex subunit 2
	TraesCS2D02G480300	chr2D	582024827	582029107	-	AT1G04020.2	breast cancer associated RING 1
	TraesCS2D02G495000	chr2D	591992654	591992926	+	tr|K4PCF7|K4PCF7_LOLMU	30S ribosomal protein S15	PF00312: Ribosomal protein S15	IPR000589: Ribosomal protein S15; IPR005290: Ribosomal protein S15, bacterial-type; IPR009068: S15/NS1, RNA-binding	GO:0003735 MF: structural constituent of ribosome;GO:0005622 CC: intracellular;GO:0005840 CC: ribosome;GO:0006412 BP: translation
	TraesCS2D02G510300	chr2D	602236406	602239863	+	tr|B7UBD5|B7UBD5_SETIT	NBS-LRR disease resistance protein	PF00931: NB-ARC domain	IPR002182: NB-ARC; IPR011991: Winged helix-turn-helix DNA-binding domain; IPR027417: P-loop containing nucleoside triphosphate hydrolase; IPR032675: Leucine-rich repeat domain, L domain-like	GO:0043531 MF: ADP binding
	TraesCS2D02G510400	chr2D	602252279	602254293	-	tr|A0A0K9PVM8|A0A0K9PVM8_ZOSMR	Kinase family protein	PF07714: Protein tyrosine kinase	IPR000719: Protein kinase domain; IPR001245: Serine-threonine/tyrosine-protein kinase, catalytic domain; IPR011009: Protein kinase-like domain	GO:0004672 MF: protein kinase activity;GO:0005524 MF: ATP binding;GO:0006468 BP: protein phosphorylation
	TraesCS2D02G511400	chr2D	602781174	602783024	-	tr|A0A072V109|A0A072V109_MEDTR	Receptor-like kinase	PF07714: Protein tyrosine kinase	IPR000719: Protein kinase domain; IPR001245: Serine-threonine/tyrosine-protein kinase, catalytic domain; IPR008271: Serine/threonine-protein kinase, active site; IPR011009: Protein kinase-like domain	GO:0004672 MF: protein kinase activity;GO:0005524 MF: ATP binding;GO:0006468 BP: protein phosphorylation
	TraesCS2D02G511500	chr2D	603127222	603130588	-	tr|Q7F0U5|Q7F0U5_ORYSJ	Protein kinase-like	PF07714: Protein tyrosine kinase	IPR000719: Protein kinase domain; IPR001245: Serine-threonine/tyrosine-protein kinase, catalytic domain; IPR008271: Serine/threonine-protein kinase, active site; IPR011009: Protein kinase-like domain; IPR017441: Protein kinase, ATP binding site	GO:0004672 MF: protein kinase activity;GO:0005524 MF: ATP binding;GO:0006468 BP: protein phosphorylation
	TraesCS2D02G511600	chr2D	603137299	603142307	-	tr|Q2QZI8|Q2QZI8_ORYSJ	NBS-LRR disease resistance protein, putative	PF00847: AP2 domain; PF00931: NB-ARC domain	IPR001471: AP2/ERF domain; IPR002182: NB-ARC; IPR011991: Winged helix-turn-helix DNA-binding domain; IPR016177: DNA-binding domain; IPR027417: P-loop containing nucleoside triphosphate hydrolase; IPR032675: Leucine-rich repeat domain, L domain-like	GO:0003677 MF: DNA binding;GO:0003700 MF: transcription factor activity, sequence-specific DNA binding;GO:0006355 BP: regulation of transcription, DNA-templated;GO:0043531 MF: ADP binding
	TraesCS2D02G511700	chr2D	603208143	603213081	+	AT5G38350.1	Disease resistance protein (NBS-LRR class) family	PF00931: NB-ARC domain	IPR002182: NB-ARC; IPR011991: Winged helix-turn-helix DNA-binding domain; IPR027417: P-loop containing nucleoside triphosphate hydrolase; IPR032675: Leucine-rich repeat domain, L domain-like	GO:0043531 MF: ADP binding
	TraesCS2D02G511900	chr2D	603400118	603403086	-	tr|Q2HTR7|Q2HTR7_MEDTR	Isoaspartyl peptidase/L-asparaginase	PF01112: Asparaginase	IPR000246: Peptidase T2, asparaginase 2; IPR029055: Nucleophile aminohydrolases, N-terminal	GO:0016787 MF: hydrolase activity
	TraesCS2D02G513100	chr2D	605077389	605079319	+	tr|M8CMN2|M8CMN2_AEGTA	GDSL esterase/lipase	PF00657: GDSL-like Lipase/Acylhydrolase	IPR001087: GDSL lipase/esterase; IPR013830: SGNH hydrolase-type esterase domain	GO:0016788 MF: hydrolase activity, acting on ester bonds
	TraesCS2D02G513300	chr2D	605179076	605181107	-	tr|M8B871|M8B871_AEGTA	GDSL esterase/lipase	PF00657: GDSL-like Lipase/Acylhydrolase	IPR001087: GDSL lipase/esterase; IPR013830: SGNH hydrolase-type esterase domain	GO:0016788 MF: hydrolase activity, acting on ester bonds
	TraesCS2D02G521200	chr2D	609934733	609935698	-	sp|O35460|ANGP1_RAT	Angiopoietin-1	PF07893: Protein of unknown function (DUF1668)	IPR012871: Protein of unknown function DUF1677, Oryza sativa
	TraesCS2D02G540400	chr2D	620198940	620199481	+	tr|G7IDZ0|G7IDZ0_MEDTR	Heavy metal transport/detoxification superfamily protein	PF00403: Heavy-metal-associated domain	IPR006121: Heavy metal-associated domain, HMA	GO:0030001 BP: metal ion transport;GO:0046872 MF: metal ion binding
	TraesCS2D02G557100	chr2D	630267208	630267771	+	sp|Q1IS58|NUOH1_KORVE	NADH-quinone oxidoreductase subunit H 1	PF00146: NADH dehydrogenase	IPR001694: NADH:ubiquinone oxidoreductase, subunit 1/F420H2 oxidoreductase subunit H; IPR018086: NADH:ubiquinone oxidoreductase, subunit 1, conserved site	GO:0016020 CC: membrane;GO:0055114 BP: oxidation-reduction process
	TraesCS2D02G557200	chr2D	630271287	630271817	+	tr|A0A075W784|A0A075W784_AEGBI	NAD(P)H-quinone oxidoreductase subunit 6, chloroplastic	PF00499: NADH-ubiquinone/plastoquinone oxidoreductase chain 6	IPR001457: NADH:ubiquinone/plastoquinone oxidoreductase, chain 6	GO:0008137 MF: NADH dehydrogenase (ubiquinone) activity;GO:0055114 BP: oxidation-reduction process
	TraesCS2D02G566300	chr2D	635584537	635585256	+	tr|S4Z8B0|S4Z8B0_HORVV	30S ribosomal protein S3, chloroplastic	PF00189: Ribosomal protein S3, C-terminal domain	IPR001351: Ribosomal protein S3, C-terminal; IPR005704: Ribosomal protein S3, bacterial; IPR009019: K homology domain, prokaryotic type; IPR015946: K homology domain-like, alpha/beta; IPR018280: Ribosomal protein S3, conserved site	GO:0003723 MF: RNA binding;GO:0003735 MF: structural constituent of ribosome;GO:0005840 CC: ribosome;GO:0006412 BP: translation;GO:0015935 CC: small ribosomal subunit
	TraesCS2D02G568800	chr2D	636734405	636736752	-	AT5G40060.1	Disease resistance protein (NBS-LRR class) family		IPR011991: Winged helix-turn-helix DNA-binding domain; IPR032675: Leucine-rich repeat domain, L domain-like
	TraesCS2D02G568900	chr2D	636792375	636793397	-	tr|A0A103Y140|A0A103Y140_CYNCS	Disease resistance protein		IPR032675: Leucine-rich repeat domain, L domain-like
	TraesCS2D02G569100	chr2D	637150390	637153310	+	AT4G08850.2	Leucine-rich repeat receptor-like protein kinase family protein	PF12819: Carbohydrate-binding protein of the ER; PF13855: Leucine rich repeat	IPR001611: Leucine-rich repeat; IPR024788: Malectin-like carbohydrate-binding domain; IPR032675: Leucine-rich repeat domain, L domain-like	GO:0005515 MF: protein binding
	TraesCS2D02G569200	chr2D	637308247	637308597	-	tr|B8Q6P9|B8Q6P9_BAMOL	Ribosomal protein S13	PF00416: Ribosomal protein S13/S18	IPR001892: Ribosomal protein S13; IPR010979: Ribosomal protein S13-like, H2TH; IPR018269: Ribosomal protein S13, conserved site; IPR027437: 30s ribosomal protein S13, C-terminal	GO:0003676 MF: nucleic acid binding;GO:0003723 MF: RNA binding;GO:0003735 MF: structural constituent of ribosome;GO:0005622 CC: intracellular;GO:0005840 CC: ribosome;GO:0006412 BP: translation
	TraesCS2D02G569300	chr2D	637319288	637320130	-	tr|A0A0E0MN09|A0A0E0MN09_ORYPU	Cytochrome c oxidase subunit 3	PF00510: Cytochrome c oxidase subunit III	IPR000298: Cytochrome c oxidase-like subunit III; IPR013833: Cytochrome c oxidase, subunit III, 4-helical bundle	GO:0004129 MF: cytochrome-c oxidase activity;GO:0015002 MF: heme-copper terminal oxidase activity;GO:0016020 CC: membrane;GO:0022904 BP: respiratory electron transport chain
	TraesCS2D02G571000	chr2D	637634452	637636785	+	tr|A5CFZ4|A5CFZ4_HORVV	Tubulin folding cofactor B	PF14560: Ubiquitin-like domain; PF01302: CAP-Gly domain	IPR000626: Ubiquitin domain; IPR000938: CAP Gly-rich domain; IPR029071: Ubiquitin-related domain	GO:0005515 MF: protein binding
	TraesCS2D02G571200	chr2D	637649854	637652332	+	AT1G77610.1	EamA-like transporter family protein	PF03151: Triose-phosphate Transporter family	IPR004853: Sugar phosphate transporter domain
	TraesCS2D02G571300	chr2D	637652434	637659316	-	tr|R7WEW7|R7WEW7_AEGTA	1-phosphatidylinositol-3-phosphate 5-kinase	PF00118: TCP-1/cpn60 chaperonin family; PF01504: Phosphatidylinositol-4-phosphate 5-Kinase	IPR002423: Chaperonin Cpn60/TCP-1 family; IPR002498: Phosphatidylinositol-4-phosphate 5-kinase, core; IPR027409: GroEL-like apical domain; IPR027483: Phosphatidylinositol-4-phosphate 5-kinase, C-terminal; IPR027484: Phosphatidylinositol-4-phosphate 5-kinase, N-terminal domain	GO:0005524 MF: ATP binding;GO:0016307 MF: phosphatidylinositol phosphate kinase activity;GO:0046488 BP: phosphatidylinositol metabolic process
	TraesCS2D02G571400	chr2D	637802085	637803291	+	tr|Q42839|Q42839_HORVU	Chitinase	PF00187: Chitin recognition protein; PF00182: Chitinase class I	IPR000726: Glycoside hydrolase, family 19, catalytic; IPR001002: Chitin-binding, type 1; IPR016283: Glycoside hydrolase, family 19; IPR018371: Chitin-binding, type 1, conserved site; IPR023346: Lysozyme-like domain	GO:0004568 MF: chitinase activity;GO:0005975 BP: carbohydrate metabolic process;GO:0006032 BP: chitin catabolic process;GO:0008061 MF: chitin binding;GO:0016998 BP: cell wall macromolecule catabolic process
	TraesCS2D02G571500	chr2D	637803579	637811950	-	tr|A0A1D5UM94|A0A1D5UM94_WHEAT	DNA-directed RNA polymerase subunit	PF04997: RNA polymerase Rpb1, domain 1; PF00623: RNA polymerase Rpb1, domain 2; PF04983: RNA polymerase Rpb1, domain 3; PF05000: RNA polymerase Rpb1, domain 4; PF04998: RNA polymerase Rpb1, domain 5; PF04992: RNA polymerase Rpb1, domain 6; PF04990: RNA polymerase Rpb1, domain 7	IPR000684: RNA polymerase II, heptapeptide repeat, eukaryotic; IPR000722: RNA polymerase, alpha subunit; IPR006592: RNA polymerase, N-terminal; IPR007066: RNA polymerase Rpb1, domain 3; IPR007073: RNA polymerase Rpb1, domain 7; IPR007075: RNA polymerase Rpb1, domain 6; IPR007080: RNA polymerase Rpb1, domain 1; IPR007081: RNA polymerase Rpb1, domain 5; IPR007083: RNA polymerase Rpb1, domain 4	GO:0003677 MF: DNA binding;GO:0003899 MF: DNA-directed 5'-3' RNA polymerase activity;GO:0005665 CC: DNA-directed RNA polymerase II, core complex;GO:0006351 BP: transcription, DNA-templated;GO:0006366 BP: transcription from RNA polymerase II promoter
	TraesCS2D02G571600	chr2D	637837317	637837866	+	tr|Q9SQL4|Q9SQL4_POAPR	Chitinase	PF00187: Chitin recognition protein	IPR001002: Chitin-binding, type 1	GO:0008061 MF: chitin binding
	TraesCS2D02G571800	chr2D	638094093	638094846	-	tr|M8BCJ8|M8BCJ8_AEGTA	Histone H2A	PF16211: C-terminus of histone H2A	IPR002119: Histone H2A; IPR009072: Histone-fold; IPR032454: Histone H2A, C-terminal domain	GO:0000786 CC: nucleosome;GO:0003677 MF: DNA binding;GO:0005634 CC: nucleus;GO:0046982 MF: protein heterodimerization activity
	TraesCS2D02G572000	chr2D	638143208	638148768	+	sp|P93194|RPK1_IPONI	Receptor-like protein kinase	PF00069: Protein kinase domain; PF12313: NPR1/NIM1 like defence protein C terminal	IPR000719: Protein kinase domain; IPR008271: Serine/threonine-protein kinase, active site; IPR011009: Protein kinase-like domain; IPR017441: Protein kinase, ATP binding site; IPR021094: NPR1/NIM1-like, C-terminal	GO:0004672 MF: protein kinase activity;GO:0005524 MF: ATP binding;GO:0006468 BP: protein phosphorylation
	TraesCS2D02G572100	chr2D	638152373	638153071	-	AT5G40820.4	Ataxia telangiectasia-mutated and RAD3-like protein
	TraesCS2D02G572600	chr2D	638338211	638341860	-	tr|B6SVD4|B6SVD4_MAIZE	Protein kinase	PF01657: Salt stress response/antifungal; PF07714: Protein tyrosine kinase	IPR000719: Protein kinase domain; IPR001245: Serine-threonine/tyrosine-protein kinase, catalytic domain; IPR002902: Gnk2-homologous domain; IPR008271: Serine/threonine-protein kinase, active site; IPR011009: Protein kinase-like domain	GO:0004672 MF: protein kinase activity;GO:0005524 MF: ATP binding;GO:0006468 BP: protein phosphorylation
	TraesCS2D02G572800	chr2D	638423127	638423594	+	tr|A0A1B1FD91|A0A1B1FD91_9POAL	Photosystem II D2 protein	PF00124: Photosynthetic reaction centre protein	IPR000484: Photosynthetic reaction centre, L/M	GO:0009772 BP: photosynthetic electron transport in photosystem II;GO:0019684 BP: photosynthesis, light reaction;GO:0045156 MF: electron transporter, transferring electrons within the cyclic electron transport pathway of photosynthesis activity
	TraesCS2D02G572900	chr2D	638423740	638424178	+	tr|A0A193D5Y4|A0A193D5Y4_9POAL	Photosystem II CP43 reaction center protein	PF00421: Photosystem II protein	IPR000932: Photosystem antenna protein-like	GO:0009521 CC: photosystem;GO:0009767 BP: photosynthetic electron transport chain;GO:0016020 CC: membrane;GO:0016168 MF: chlorophyll binding;GO:0019684 BP: photosynthesis, light reaction
	TraesCS2D02G573000	chr2D	638424559	638425053	+	tr|E9KJ83|E9KJ83_9ORYZ	Photosystem II CP43 reaction center protein	PF00421: Photosystem II protein	IPR000932: Photosystem antenna protein-like	GO:0009521 CC: photosystem;GO:0009767 BP: photosynthetic electron transport chain;GO:0016020 CC: membrane;GO:0016168 MF: chlorophyll binding;GO:0019684 BP: photosynthesis, light reaction
	TraesCS2D02G573100	chr2D	638425521	638425733	+	tr|M0VLY3|M0VLY3_HORVV	Photosystem II reaction center protein Z	PF01737: YCF9	IPR002644: Photosystem II PsbZ, reaction centre	GO:0009523 CC: photosystem II;GO:0009539 CC: photosystem II reaction center;GO:0015979 BP: photosynthesis;GO:0042549 BP: photosystem II stabilization
	TraesCS2D02G573200	chr2D	638430358	638430462	+	tr|A0A075W2U9|A0A075W2U9_AEGBI	Photosystem II reaction center protein M	PF05151: Photosystem II reaction centre M protein (PsbM)	IPR007826: Photosystem II PsbM	GO:0009523 CC: photosystem II;GO:0015979 BP: photosynthesis;GO:0016021 CC: integral component of membrane;GO:0019684 BP: photosynthesis, light reaction
	TraesCS2D02G573400	chr2D	638504936	638507131	-	tr|A0A151U4X2|A0A151U4X2_CAJCA	Glutamyl-tRNA(Gln) amidotransferase subunit A	PF01425: Amidase	IPR023631: Amidase signature domain
	TraesCS2D02G573800	chr2D	638774401	638778990	+	AT5G40060.2	Disease resistance protein (NBS-LRR class) family	PF00931: NB-ARC domain	IPR002182: NB-ARC; IPR011991: Winged helix-turn-helix DNA-binding domain; IPR027417: P-loop containing nucleoside triphosphate hydrolase	GO:0043531 MF: ADP binding
	TraesCS2D02G574300	chr2D	638861505	638876558	-	AT5G17680.2	disease resistance protein (TIR-NBS-LRR class)	PF00931: NB-ARC domain	IPR002182: NB-ARC; IPR011991: Winged helix-turn-helix DNA-binding domain; IPR027417: P-loop containing nucleoside triphosphate hydrolase	GO:0043531 MF: ADP binding
	TraesCS2D02G574400	chr2D	639087272	639092891	-	AT5G40060.2	Disease resistance protein (NBS-LRR class) family	PF00931: NB-ARC domain	IPR002182: NB-ARC; IPR011991: Winged helix-turn-helix DNA-binding domain; IPR027417: P-loop containing nucleoside triphosphate hydrolase; IPR032675: Leucine-rich repeat domain, L domain-like	GO:0043531 MF: ADP binding
	TraesCS2D02G574600	chr2D	639151399	639172708	-	AT5G38350.1	Disease resistance protein (NBS-LRR class) family	PF00931: NB-ARC domain	IPR002182: NB-ARC; IPR011991: Winged helix-turn-helix DNA-binding domain; IPR027417: P-loop containing nucleoside triphosphate hydrolase; IPR032675: Leucine-rich repeat domain, L domain-like	GO:0043531 MF: ADP binding
	TraesCS2D02G574700	chr2D	639277263	639281102	-	tr|A0A0U2S1S8|A0A0U2S1S8_ORYSA	NBS-LRR-like resistance protein	PF00931: NB-ARC domain	IPR002182: NB-ARC; IPR011991: Winged helix-turn-helix DNA-binding domain; IPR027417: P-loop containing nucleoside triphosphate hydrolase; IPR032675: Leucine-rich repeat domain, L domain-like	GO:0043531 MF: ADP binding
	TraesCS2D02G574800	chr2D	639289813	639296313	-	AT1G31540.3	Disease resistance protein (TIR-NBS-LRR class) family	PF00931: NB-ARC domain	IPR002182: NB-ARC; IPR027417: P-loop containing nucleoside triphosphate hydrolase	GO:0043531 MF: ADP binding
	TraesCS2D02G574900	chr2D	639306309	639309211	-	tr|A9UKM2|A9UKM2_HORVU	NBS-LRR resistance-like protein		IPR011991: Winged helix-turn-helix DNA-binding domain; IPR032675: Leucine-rich repeat domain, L domain-like
	TraesCS2D02G575100	chr2D	639393508	639398385	+	tr|D0U5L9|D0U5L9_AVESA	Cellulose synthase-like protein	PF03552: Cellulose synthase	IPR005150: Cellulose synthase; IPR029044: Nucleotide-diphospho-sugar transferases	GO:0016020 CC: membrane;GO:0016760 MF: cellulose synthase (UDP-forming) activity;GO:0030244 BP: cellulose biosynthetic process
	TraesCS2D02G575200	chr2D	639425603	639431839	+	tr|A0A124SCC5|A0A124SCC5_CYNCS	Chaperone DnaK	PF00012: Hsp70 protein	IPR012725: Chaperone DnaK; IPR013126: Heat shock protein 70 family; IPR018181: Heat shock protein 70, conserved site; IPR029047: Heat shock protein 70kD, peptide-binding domain; IPR029048: Heat shock protein 70kD, C-terminal domain	GO:0005524 MF: ATP binding;GO:0006457 BP: protein folding;GO:0051082 MF: unfolded protein binding
	TraesCS2D02G575300	chr2D	639460408	639460917	+	tr|B4ERX7|B4ERX7_WHEAT	O-methyltransferase	PF00891: O-methyltransferase	IPR001077: O-methyltransferase, family 2; IPR011991: Winged helix-turn-helix DNA-binding domain; IPR016461: O-methyltransferase COMT-type; IPR029063: S-adenosyl-L-methionine-dependent methyltransferase	GO:0008168 MF: methyltransferase activity;GO:0008171 MF: O-methyltransferase activity
	TraesCS2D02G575400	chr2D	639460965	639461596	+	tr|B4ERX7|B4ERX7_WHEAT	O-methyltransferase	PF00891: O-methyltransferase	IPR001077: O-methyltransferase, family 2; IPR016461: O-methyltransferase COMT-type; IPR029063: S-adenosyl-L-methionine-dependent methyltransferase	GO:0008168 MF: methyltransferase activity;GO:0008171 MF: O-methyltransferase activity
	TraesCS2D02G575500	chr2D	639483981	639484594	-	tr|A0A1E5VWU9|A0A1E5VWU9_9POAL	DNA topoisomerase	PF06839: GRF zinc finger	IPR010666: Zinc finger, GRF-type	GO:0008270 MF: zinc ion binding
	TraesCS2D02G575600	chr2D	639529397	639535242	-	AT5G41315.2	basic helix-loop-helix (bHLH) DNA-binding superfamily protein	PF14215: bHLH-MYC and R2R3-MYB transcription factors N-terminal; PF00010: Helix-loop-helix DNA-binding domain	IPR011598: Myc-type, basic helix-loop-helix (bHLH) domain; IPR025610: Transcription factor MYC/MYB N-terminal	GO:0046983 MF: protein dimerization activity
	TraesCS2D02G575700	chr2D	639589025	639589391	+	AT3G19970.5	alpha/beta-Hydrolases superfamily protein
	TraesCS2D02G575900	chr2D	639665702	639668901	+	tr|D0U5L9|D0U5L9_AVESA	Cellulose synthase-like protein	PF03552: Cellulose synthase	IPR005150: Cellulose synthase; IPR029044: Nucleotide-diphospho-sugar transferases	GO:0016020 CC: membrane;GO:0016760 MF: cellulose synthase (UDP-forming) activity;GO:0030244 BP: cellulose biosynthetic process
	TraesCS2D02G576100	chr2D	639687130	639691649	-	tr|M8CXM7|M8CXM7_AEGTA	Disease resistance protein RPM1	PF00931: NB-ARC domain	IPR002182: NB-ARC; IPR011991: Winged helix-turn-helix DNA-binding domain; IPR027417: P-loop containing nucleoside triphosphate hydrolase; IPR032675: Leucine-rich repeat domain, L domain-like	GO:0043531 MF: ADP binding
	TraesCS2D02G576200	chr2D	639731747	639734607	+	tr|B9SLE9|B9SLE9_RICCO	NAC domain-containing protein, putative	PF02365: No apical meristem (NAM) protein	IPR003441: NAC domain	GO:0003677 MF: DNA binding;GO:0006355 BP: regulation of transcription, DNA-templated
	TraesCS2D02G576600	chr2D	640015377	640019984	+	AT1G65790.1	receptor kinase 1	PF00069: Protein kinase domain	IPR000719: Protein kinase domain; IPR008271: Serine/threonine-protein kinase, active site; IPR011009: Protein kinase-like domain; IPR017441: Protein kinase, ATP binding site	GO:0004672 MF: protein kinase activity;GO:0005524 MF: ATP binding;GO:0006468 BP: protein phosphorylation
	TraesCS2D02G577100	chr2D	640390009	640392129	+	tr|A7UMA9|A7UMA9_WHEAT	CsAtPR5
	TraesCS2D02G577300	chr2D	640580969	640620615	-	tr|R7W1Z0|R7W1Z0_AEGTA	Disease resistance protein RPM1	PF00931: NB-ARC domain	IPR002182: NB-ARC; IPR011991: Winged helix-turn-helix DNA-binding domain; IPR027417: P-loop containing nucleoside triphosphate hydrolase; IPR032675: Leucine-rich repeat domain, L domain-like	GO:0043531 MF: ADP binding
	TraesCS2D02G577400	chr2D	640628701	640654102	-	tr|R7W1Z0|R7W1Z0_AEGTA	Disease resistance protein RPM1	PF00931: NB-ARC domain	IPR002182: NB-ARC; IPR011991: Winged helix-turn-helix DNA-binding domain; IPR027417: P-loop containing nucleoside triphosphate hydrolase; IPR032675: Leucine-rich repeat domain, L domain-like	GO:0043531 MF: ADP binding
	TraesCS2D02G577500	chr2D	640654129	640662008	-	tr|N1R423|N1R423_AEGTA	Disease resistance protein RPM1	PF00931: NB-ARC domain	IPR002182: NB-ARC; IPR027417: P-loop containing nucleoside triphosphate hydrolase	GO:0043531 MF: ADP binding
	TraesCS2D02G577700	chr2D	640946412	640949534	-	tr|A0A1E5UN54|A0A1E5UN54_9POAL	GEM-like protein 1
	TraesCS2D02G577800	chr2D	640997628	641003955	+	tr|A0A1D5UJF9|A0A1D5UJF9_WHEAT	Auxin response factor	PF02362: B3 DNA binding domain; PF06507: Auxin response factor	IPR003340: B3 DNA binding domain; IPR010525: Auxin response factor; IPR015300: DNA-binding pseudobarrel domain	GO:0003677 MF: DNA binding;GO:0005634 CC: nucleus;GO:0006355 BP: regulation of transcription, DNA-templated;GO:0009725 BP: response to hormone
	TraesCS2D02G578000	chr2D	641064925	641067992	+	AT5G18460.1	carboxyl-terminal peptidase (DUF239)	PF03080: Domain of unknown function (DUF239)	IPR004314: Neprosin
	TraesCS2D02G578100	chr2D	641103302	641110492	+	tr|A0A1E5VJU4|A0A1E5VJU4_9POAL	Nodulin homeobox		IPR001356: Homeobox domain	GO:0003677 MF: DNA binding
	TraesCS2D02G578300	chr2D	641183434	641184859	+	tr|G7J705|G7J705_MEDTR	Isoaspartyl peptidase/L-asparaginase	PF01112: Asparaginase	IPR000246: Peptidase T2, asparaginase 2; IPR029055: Nucleophile aminohydrolases, N-terminal	GO:0016787 MF: hydrolase activity
	TraesCS2D02G578400	chr2D	641204844	641205107	-	tr|Q2QXT9|Q2QXT9_ORYSJ	GRF zinc finger family protein
	TraesCS2D02G578600	chr2D	641304831	641311511	-	tr|A0A090M6C4|A0A090M6C4_OSTTA	Tetratricopeptide repeat	PF13431: Tetratricopeptide repeat	IPR011990: Tetratricopeptide-like helical domain; IPR013026: Tetratricopeptide repeat-containing domain; IPR019734: Tetratricopeptide repeat	GO:0005515 MF: protein binding
	TraesCS2D02G578700	chr2D	641484135	641486913	-	sp|P31979|NUOF_ECOLI	NADH-quinone oxidoreductase subunit F
	TraesCS2D02G578800	chr2D	641577764	641579226	+	AT1G09840.9	shaggy-like protein kinase 41
	TraesCS2D02G579100	chr2D	641610503	641614255	+	tr|A7UMA9|A7UMA9_WHEAT	CsAtPR5
	TraesCS2D02G579400	chr2D	641957329	641959009	-	tr|G5DX62|G5DX62_SILLA	2-oxoglutarate (2OG) and Fe(II)-dependent oxygenase-like protein		IPR027450: Alpha-ketoglutarate-dependent dioxygenase AlkB-like
	TraesCS2D02G579500	chr2D	641960701	641963851	+	tr|A0A089QAC9|A0A089QAC9_9POAL	Glutathione S-transferase	PF02798: Glutathione S-transferase, N-terminal domain; PF00043: Glutathione S-transferase, C-terminal domain	IPR004045: Glutathione S-transferase, N-terminal; IPR004046: Glutathione S-transferase, C-terminal; IPR010987: Glutathione S-transferase, C-terminal-like; IPR012336: Thioredoxin-like fold	GO:0005515 MF: protein binding
	TraesCS2D02G579800	chr2D	642034283	642037748	-	AT2G32800.1	protein kinase family protein	PF00069: Protein kinase domain; PF07714: Protein tyrosine kinase	IPR000719: Protein kinase domain; IPR001245: Serine-threonine/tyrosine-protein kinase, catalytic domain; IPR008271: Serine/threonine-protein kinase, active site; IPR011009: Protein kinase-like domain; IPR017441: Protein kinase, ATP binding site	GO:0004672 MF: protein kinase activity;GO:0005524 MF: ATP binding;GO:0006468 BP: protein phosphorylation
	TraesCS2D02G579900	chr2D	642100272	642101692	+	AT2G17780.9	PLAC8 family protein
	TraesCS2D02G580000	chr2D	642197592	642202812	+	tr|A0A0D9X688|A0A0D9X688_9ORYZ	Formin-like protein	PF00069: Protein kinase domain; PF10409: C2 domain of PTEN tumour-suppressor protein	IPR000008: C2 domain; IPR000719: Protein kinase domain; IPR008271: Serine/threonine-protein kinase, active site; IPR011009: Protein kinase-like domain; IPR014020: Tensin phosphatase, C2 domain; IPR017441: Protein kinase, ATP binding site; IPR029021: Protein-tyrosine phosphatase-like; IPR029023: Tensin-type phosphatase domain	GO:0004672 MF: protein kinase activity;GO:0005515 MF: protein binding;GO:0005524 MF: ATP binding;GO:0006468 BP: protein phosphorylation
	TraesCS2D02G580200	chr2D	642238640	642240736	-	tr|A7UMA9|A7UMA9_WHEAT	CsAtPR5
	TraesCS2D02G580500	chr2D	642339657	642347699	-	AT5G45540.1	transmembrane protein, putative (DUF594)	PF13968: Domain of unknown function (DUF4220)	IPR025315: Domain of unknown function DUF4220
	TraesCS2D02G580700	chr2D	642781595	642783897	+	tr|N1QSK9|N1QSK9_AEGTA	Ubiquitin	PF00240: Ubiquitin family; PF01020: Ribosomal L40e family	IPR000626: Ubiquitin domain; IPR001975: Ribosomal protein L40e; IPR011332: Zinc-binding ribosomal protein; IPR019954: Ubiquitin conserved site; IPR019956: Ubiquitin; IPR029071: Ubiquitin-related domain	GO:0003735 MF: structural constituent of ribosome;GO:0005515 MF: protein binding;GO:0005840 CC: ribosome;GO:0006412 BP: translation
	TraesCS2D02G580800	chr2D	642828484	642830523	-	AT1G06720.3	P-loop containing nucleoside triphosphate hydrolases superfamily protein
	TraesCS2D02G581100	chr2D	642939186	642939563	+	sp|A0LII6|RS12_SYNFM	30S ribosomal protein S12	PF00164: Ribosomal protein S12/S23	IPR005679: Ribosomal protein S12, bacterial-type; IPR006032: Ribosomal protein S12/S23; IPR012340: Nucleic acid-binding, OB-fold	GO:0003735 MF: structural constituent of ribosome;GO:0005622 CC: intracellular;GO:0005840 CC: ribosome;GO:0006412 BP: translation;GO:0015935 CC: small ribosomal subunit
	TraesCS2D02G581300	chr2D	642988370	642990684	+	tr|B6TT30|B6TT30_MAIZE	RNA-binding region RNP-1		IPR000504: RNA recognition motif domain	GO:0003676 MF: nucleic acid binding
	TraesCS2D02G581600	chr2D	643048869	643049960	+	tr|R7VZF5|R7VZF5_AEGTA	Ubiquitin carboxyl-terminal hydrolase 2	PF13968: Domain of unknown function (DUF4220)	IPR025315: Domain of unknown function DUF4220
	TraesCS2D02G581800	chr2D	643052628	643053203	+	tr|Q2R399|Q2R399_ORYSJ	GRF zinc finger family protein
	TraesCS2D02G582100	chr2D	643171174	643174229	+	AT5G45530.1	transmembrane protein, putative (DUF594)	PF13968: Domain of unknown function (DUF4220); PF04578: Protein of unknown function, DUF594	IPR007658: Protein of unknown function DUF594; IPR025315: Domain of unknown function DUF4220
	TraesCS2D02G582200	chr2D	643192083	643193944	+	sp|Q06FX6|ATPA_PELHO	ATP synthase subunit alpha, chloroplastic
	TraesCS2D02G582300	chr2D	643204351	643209386	-	tr|D7L9X7|D7L9X7_ARALL	Kinase family protein	PF00069: Protein kinase domain	IPR000719: Protein kinase domain; IPR008271: Serine/threonine-protein kinase, active site; IPR011009: Protein kinase-like domain; IPR017441: Protein kinase, ATP binding site	GO:0004672 MF: protein kinase activity;GO:0005524 MF: ATP binding;GO:0006468 BP: protein phosphorylation
	TraesCS2D02G582400	chr2D	643229887	643232845	+	tr|M8CGM1|M8CGM1_AEGTA	PI-PLC X domain-containing protein		IPR000909: Phosphatidylinositol-specific phospholipase C, X domain; IPR017946: PLC-like phosphodiesterase, TIM beta/alpha-barrel domain	GO:0006629 BP: lipid metabolic process;GO:0008081 MF: phosphoric diester hydrolase activity
	TraesCS2D02G582600	chr2D	643266401	643269254	-	tr|B9RX67|B9RX67_RICCO	Kinase, putative	PF00139: Legume lectin domain; PF00069: Protein kinase domain	IPR000719: Protein kinase domain; IPR001220: Legume lectin domain; IPR008271: Serine/threonine-protein kinase, active site; IPR011009: Protein kinase-like domain; IPR013320: Concanavalin A-like lectin/glucanase domain; IPR017441: Protein kinase, ATP binding site; IPR019825: Legume lectin, beta chain, Mn/Ca-binding site	GO:0004672 MF: protein kinase activity;GO:0005524 MF: ATP binding;GO:0006468 BP: protein phosphorylation;GO:0030246 MF: carbohydrate binding
	TraesCS2D02G583000	chr2D	643435027	643436437	+	tr|A0A1D5TTP6|A0A1D5TTP6_WHEAT	Peroxidase	PF00141: Peroxidase	IPR000823: Plant peroxidase; IPR002016: Haem peroxidase, plant/fungal/bacterial; IPR010255: Haem peroxidase; IPR019793: Peroxidases heam-ligand binding site; IPR019794: Peroxidase, active site	GO:0004601 MF: peroxidase activity;GO:0006979 BP: response to oxidative stress;GO:0020037 MF: heme binding;GO:0055114 BP: oxidation-reduction process
	TraesCS2D02G583300	chr2D	643660053	643660679	-	AT1G72125.1	Major facilitator superfamily protein	PF00854: POT family	IPR000109: Proton-dependent oligopeptide transporter family; IPR020846: Major facilitator superfamily domain	GO:0005215 MF: transporter activity;GO:0006810 BP: transport;GO:0016020 CC: membrane
	TraesCS2D02G583400	chr2D	643674583	643688560	+	sp|O80436|PTR29_ARATH	Protein NRT1/ PTR FAMILY 5.5	PF00854: POT family	IPR000109: Proton-dependent oligopeptide transporter family; IPR020846: Major facilitator superfamily domain	GO:0005215 MF: transporter activity;GO:0006810 BP: transport;GO:0016020 CC: membrane
	TraesCS2D02G583500	chr2D	643737493	643745576	+	sp|O80436|PTR29_ARATH	Protein NRT1/ PTR FAMILY 5.5	PF00854: POT family	IPR000109: Proton-dependent oligopeptide transporter family; IPR020846: Major facilitator superfamily domain	GO:0005215 MF: transporter activity;GO:0006810 BP: transport;GO:0016020 CC: membrane
	TraesCS2D02G583600	chr2D	643761743	643769903	+	sp|O80436|PTR29_ARATH	Protein NRT1/ PTR FAMILY 5.5	PF00854: POT family	IPR000109: Proton-dependent oligopeptide transporter family; IPR020846: Major facilitator superfamily domain	GO:0005215 MF: transporter activity;GO:0006810 BP: transport;GO:0016020 CC: membrane
	TraesCS2D02G583700	chr2D	643771258	643776253	+	tr|A0A1D5UG43|A0A1D5UG43_WHEAT	Peroxidase	PF00141: Peroxidase	IPR000823: Plant peroxidase; IPR002016: Haem peroxidase, plant/fungal/bacterial; IPR010255: Haem peroxidase; IPR019793: Peroxidases heam-ligand binding site; IPR019794: Peroxidase, active site	GO:0004601 MF: peroxidase activity;GO:0006979 BP: response to oxidative stress;GO:0020037 MF: heme binding;GO:0055114 BP: oxidation-reduction process
	TraesCS2D02G583800	chr2D	643783349	643783588	-	tr|G7J5R9|G7J5R9_MEDTR	Serpin-like protein	PF00079: Serpin (serine protease inhibitor)	IPR023796: Serpin domain
	TraesCS2D02G583900	chr2D	643788243	643789694	+	tr|W5C2M1|W5C2M1_WHEAT	Peroxidase	PF00141: Peroxidase	IPR000823: Plant peroxidase; IPR002016: Haem peroxidase, plant/fungal/bacterial; IPR010255: Haem peroxidase; IPR019793: Peroxidases heam-ligand binding site; IPR019794: Peroxidase, active site	GO:0004601 MF: peroxidase activity;GO:0006979 BP: response to oxidative stress;GO:0020037 MF: heme binding;GO:0055114 BP: oxidation-reduction process
	TraesCS2D02G584000	chr2D	643793890	643795557	+	tr|W5C247|W5C247_WHEAT	Peroxidase	PF00141: Peroxidase	IPR000823: Plant peroxidase; IPR002016: Haem peroxidase, plant/fungal/bacterial; IPR010255: Haem peroxidase; IPR019793: Peroxidases heam-ligand binding site; IPR019794: Peroxidase, active site	GO:0004601 MF: peroxidase activity;GO:0006979 BP: response to oxidative stress;GO:0020037 MF: heme binding;GO:0055114 BP: oxidation-reduction process
	TraesCS2D02G584100	chr2D	643800294	643802057	+	tr|A0A1D5UG47|A0A1D5UG47_WHEAT	Peroxidase	PF00141: Peroxidase	IPR000823: Plant peroxidase; IPR002016: Haem peroxidase, plant/fungal/bacterial; IPR010255: Haem peroxidase; IPR019793: Peroxidases heam-ligand binding site; IPR019794: Peroxidase, active site	GO:0004601 MF: peroxidase activity;GO:0006979 BP: response to oxidative stress;GO:0020037 MF: heme binding;GO:0055114 BP: oxidation-reduction process
	TraesCS2D02G584200	chr2D	643825754	643826968	+	tr|Q10SR6|Q10SR6_ORYSJ	F-box domain containing protein, expressed
	TraesCS2D02G584300	chr2D	643852572	643854488	+	tr|Q7XYC5|Q7XYC5_WHEAT	Succinate dehydrogenase subunit 3	PF01127: Succinate dehydrogenase/Fumarate reductase transmembrane subunit	IPR000701: Succinate dehydrogenase/Fumarate reductase, transmembrane subunit	GO:0016627 MF: oxidoreductase activity, acting on the CH-CH group of donors
	TraesCS2D02G584400	chr2D	643855884	643857617	-	tr|K4PBY5|K4PBY5_9POAL	ATP synthase subunit beta	PF02874: ATP synthase alpha/beta family, beta-barrel domain; PF00006: ATP synthase alpha/beta family, nucleotide-binding domain	IPR000194: ATPase, F1/V1/A1 complex, alpha/beta subunit, nucleotide-binding domain; IPR003593: AAA+ ATPase domain; IPR004100: ATPase, F1/V1/A1 complex, alpha/beta subunit, N-terminal domain; IPR005722: ATP synthase, F1 complex, beta subunit; IPR020003: ATPase, alpha/beta subunit, nucleotide-binding domain, active site; IPR024034: ATPase, F1/V1 complex, beta/alpha subunit, C-terminal; IPR027417: P…	GO:0005524 MF: ATP binding;GO:0015986 BP: ATP synthesis coupled proton transport;GO:0015992 BP: proton transport;GO:0045261 CC: proton-transporting ATP synthase complex, catalytic core F(1);GO:0046034 BP: ATP metabolic process;GO:0046933 MF: proton-transporting ATP synthase activity, rotational mechanism
	TraesCS2D02G584500	chr2D	643855896	643856111	+	AT1G72840.4	Disease resistance protein (TIR-NBS-LRR class)
	TraesCS2D02G584600	chr2D	643878338	643880084	+	tr|A0A1D5UG55|A0A1D5UG55_WHEAT	Peroxidase	PF00141: Peroxidase	IPR000823: Plant peroxidase; IPR002016: Haem peroxidase, plant/fungal/bacterial; IPR010255: Haem peroxidase; IPR019793: Peroxidases heam-ligand binding site; IPR019794: Peroxidase, active site	GO:0004601 MF: peroxidase activity;GO:0006979 BP: response to oxidative stress;GO:0020037 MF: heme binding;GO:0055114 BP: oxidation-reduction process
	TraesCS2D02G584700	chr2D	643900922	643902637	+	tr|W5BRU9|W5BRU9_WHEAT	Peroxidase	PF00141: Peroxidase	IPR000823: Plant peroxidase; IPR002016: Haem peroxidase, plant/fungal/bacterial; IPR010255: Haem peroxidase; IPR019793: Peroxidases heam-ligand binding site; IPR019794: Peroxidase, active site	GO:0004601 MF: peroxidase activity;GO:0006979 BP: response to oxidative stress;GO:0020037 MF: heme binding;GO:0055114 BP: oxidation-reduction process
	TraesCS2D02G584800	chr2D	643923898	643925050	+	tr|A0A1D5UUC1|A0A1D5UUC1_WHEAT	Peroxidase	PF00141: Peroxidase	IPR000823: Plant peroxidase; IPR002016: Haem peroxidase, plant/fungal/bacterial; IPR010255: Haem peroxidase; IPR019793: Peroxidases heam-ligand binding site	GO:0004601 MF: peroxidase activity;GO:0006979 BP: response to oxidative stress;GO:0020037 MF: heme binding;GO:0055114 BP: oxidation-reduction process
	TraesCS2D02G584900	chr2D	644092500	644096696	+	tr|A0A1D5US03|A0A1D5US03_WHEAT	Tubby-like F-box protein	PF00646: F-box domain; PF01167: Tub family	IPR000007: Tubby, C-terminal; IPR001810: F-box domain; IPR018066: Tubby, C-terminal, conserved site; IPR025659: Tubby C-terminal-like domain	GO:0005515 MF: protein binding
	TraesCS2D02G585000	chr2D	644137674	644139747	+	tr|G7IBZ7|G7IBZ7_MEDTR	Plant/F1M20-13 protein	PF05633: Protein of unknown function (DUF793)	IPR008511: Protein BYPASS-related
	TraesCS2D02G585100	chr2D	644329109	644333075	+	tr|A0A061SER2|A0A061SER2_9CHLO	Prenylcysteine oxidase / farnesylcysteine lyase	PF13450: NAD(P)-binding Rossmann-like domain; PF07156: Prenylcysteine lyase	IPR010795: Prenylcysteine lyase; IPR023753: FAD/NAD(P)-binding domain	GO:0016491 MF: oxidoreductase activity;GO:0016670 MF: oxidoreductase activity, acting on a sulfur group of donors, oxygen as acceptor;GO:0030328 BP: prenylcysteine catabolic process;GO:0055114 BP: oxidation-reduction process
	TraesCS2D02G585200	chr2D	644336814	644339089	-	tr|M8BYZ2|M8BYZ2_AEGTA	Galactoside 2-alpha-L-fucosyltransferase	PF03254: Xyloglucan fucosyltransferase	IPR004938: Xyloglucan fucosyltransferase	GO:0008107 MF: galactoside 2-alpha-L-fucosyltransferase activity;GO:0016020 CC: membrane;GO:0042546 BP: cell wall biogenesis
	TraesCS2D02G585300	chr2D	644373640	644375969	-	tr|A0A0K9PUK9|A0A0K9PUK9_ZOSMR	ABC transporter G family member	PF00005: ABC transporter; PF01061: ABC-2 type transporter	IPR003439: ABC transporter-like; IPR003593: AAA+ ATPase domain; IPR013525: ABC-2 type transporter; IPR017871: ABC transporter, conserved site; IPR027417: P-loop containing nucleoside triphosphate hydrolase	GO:0005524 MF: ATP binding;GO:0016020 CC: membrane;GO:0016887 MF: ATPase activity
	TraesCS2D02G585400	chr2D	644389819	644390106	+	tr|A0A0B2P8Y3|A0A0B2P8Y3_GLYSO	B3 domain-containing protein	PF02362: B3 DNA binding domain	IPR003340: B3 DNA binding domain; IPR015300: DNA-binding pseudobarrel domain	GO:0003677 MF: DNA binding
	TraesCS2D02G585500	chr2D	644493711	644497559	-	tr|O24436|O24436_ORYLO	Receptor kinase-like protein	PF08263: Leucine rich repeat N-terminal domain; PF13855: Leucine rich repeat; PF00069: Protein kinase domain	IPR000719: Protein kinase domain; IPR001611: Leucine-rich repeat; IPR003591: Leucine-rich repeat, typical subtype; IPR008271: Serine/threonine-protein kinase, active site; IPR011009: Protein kinase-like domain; IPR013210: Leucine-rich repeat-containing N-terminal, plant-type; IPR017441: Protein kinase, ATP binding site; IPR032675: Leucine-rich repeat domain, L domain-like	GO:0004672 MF: protein kinase activity;GO:0005515 MF: protein binding;GO:0005524 MF: ATP binding;GO:0006468 BP: protein phosphorylation
	TraesCS2D02G585800	chr2D	644634551	644637079	-	AT5G04420.3	Galactose oxidase/kelch repeat superfamily protein
	TraesCS2D02G586000	chr2D	644717995	644720757	+	AT1G56400.1	F-box family protein	PF00646: F-box domain; PF08387: FBD	IPR001810: F-box domain; IPR006566: FBD domain; IPR032675: Leucine-rich repeat domain, L domain-like	GO:0005515 MF: protein binding
	TraesCS2D02G586100	chr2D	644721201	644723022	-	tr|R7W378|R7W378_AEGTA	30S ribosomal protein S11	PF00411: Ribosomal protein S11	IPR001971: Ribosomal protein S11	GO:0003735 MF: structural constituent of ribosome;GO:0005840 CC: ribosome;GO:0006412 BP: translation
	TraesCS2D02G586200	chr2D	644724701	644726153	+	tr|R7VZK0|R7VZK0_AEGTA	Thioredoxin	PF00085: Thioredoxin	IPR012336: Thioredoxin-like fold; IPR013766: Thioredoxin domain	GO:0045454 BP: cell redox homeostasis
	TraesCS2D02G586300	chr2D	644733143	644733637	-	tr|A0A1D6RPM4|A0A1D6RPM4_WHEAT	Cysteine proteinase inhibitor	PF16845: Aspartic acid proteinase inhibitor	IPR000010: Cystatin domain	GO:0004869 MF: cysteine-type endopeptidase inhibitor activity
	TraesCS2D02G586500	chr2D	644831149	644834696	-	tr|W5BS67|W5BS67_WHEAT	WAT1-related protein	PF00892: EamA-like transporter family	IPR000620: EamA domain	GO:0016020 CC: membrane;GO:0016021 CC: integral component of membrane
	TraesCS2D02G586600	chr2D	644875339	644875575	-	tr|B9S1U0|B9S1U0_RICCO	Cysteine protease, putative	PF08246: Cathepsin propeptide inhibitor domain (I29)	IPR013201: Cathepsin propeptide inhibitor domain (I29)
	TraesCS2D02G586700	chr2D	644897184	644897654	+	tr|A0A1D6RNP7|A0A1D6RNP7_WHEAT	Cysteine proteinase inhibitor	PF16845: Aspartic acid proteinase inhibitor	IPR000010: Cystatin domain	GO:0004869 MF: cysteine-type endopeptidase inhibitor activity
	TraesCS2D02G586800	chr2D	644923731	644924419	-	tr|Q8W252|Q8W252_WHEAT	Cysteine proteinase inhibitor	PF16845: Aspartic acid proteinase inhibitor	IPR000010: Cystatin domain; IPR018073: Proteinase inhibitor I25, cystatin, conserved site	GO:0004869 MF: cysteine-type endopeptidase inhibitor activity
	TraesCS2D02G586900	chr2D	644975269	644975655	-	tr|M8BQK1|M8BQK1_AEGTA	Cysteine proteinase inhibitor	PF16845: Aspartic acid proteinase inhibitor	IPR000010: Cystatin domain; IPR018073: Proteinase inhibitor I25, cystatin, conserved site	GO:0004869 MF: cysteine-type endopeptidase inhibitor activity
	TraesCS2D02G587000	chr2D	645000402	645001915	+	AT3G56470.1	F-box family protein
	TraesCS2D02G587100	chr2D	645009370	645012813	-	tr|Q56US1|Q56US1_ORYSJ	Inorganic pyrophosphatase	PF00719: Inorganic pyrophosphatase	IPR008162: Inorganic pyrophosphatase	GO:0000287 MF: magnesium ion binding;GO:0004427 MF: inorganic diphosphatase activity;GO:0005737 CC: cytoplasm;GO:0006796 BP: phosphate-containing compound metabolic process
	TraesCS2D02G587200	chr2D	645044191	645045319	+	sp|P24007|RBS_PYRPY	Ribulose bisphosphate carboxylase small chain, chloroplastic
	TraesCS2D02G587300	chr2D	645045766	645049173	-	tr|A0A1D1XIZ7|A0A1D1XIZ7_9ARAE	Chaperone protein DnaJ	PF00226: DnaJ domain	IPR001623: DnaJ domain
	TraesCS2D02G587400	chr2D	645235929	645237995	-	tr|A0A072UKX8|A0A072UKX8_MEDTR	LRR receptor-like kinase family protein
	TraesCS2D02G587500	chr2D	645357355	645357949	-	AT1G67520.8	lectin protein kinase family protein
	TraesCS2D02G587600	chr2D	645366509	645367854	+	sp|A1DA59|FTMA_NEOFI	Nonribosomal peptide synthetase 13	PF12274: Protein of unknown function (DUF3615)	IPR022059: Protein of unknown function DUF3615
	TraesCS2D02G587700	chr2D	645429150	645430196	+	tr|B6SQA2|B6SQA2_MAIZE	60S ribosomal protein L28	PF01778: Ribosomal L28e protein family	IPR029004: Ribosomal L28e/Mak16
	TraesCS2D02G587900	chr2D	645650231	645653557	+	tr|A0A1D5UR71|A0A1D5UR71_WHEAT	rRNA N-glycosidase	PF00161: Ribosome inactivating protein	IPR001574: Ribosome-inactivating protein; IPR016138: Ribosome-inactivating protein, subdomain 1	GO:0017148 BP: negative regulation of translation;GO:0030598 MF: rRNA N-glycosylase activity
	TraesCS2D02G588000	chr2D	645660641	645661930	-	tr|G7ID02|G7ID02_MEDTR	Vacuolar iron transporter-like protein	PF01988: VIT family	IPR008217: Ccc1 family
	TraesCS2D02G588100	chr2D	645682057	645683394	+	tr|A0A0K9PXA8|A0A0K9PXA8_ZOSMR	F-box family protein	PF00646: F-box domain	IPR001810: F-box domain; IPR015916: Galactose oxidase, beta-propeller	GO:0005515 MF: protein binding
	TraesCS2D02G588200	chr2D	645705545	645712161	+	tr|B9T446|B9T446_RICCO	Protein kinase, putative	PF01842: ACT domain; PF07714: Protein tyrosine kinase	IPR000719: Protein kinase domain; IPR001245: Serine-threonine/tyrosine-protein kinase, catalytic domain; IPR002912: ACT domain; IPR008271: Serine/threonine-protein kinase, active site; IPR011009: Protein kinase-like domain	GO:0004672 MF: protein kinase activity;GO:0005524 MF: ATP binding;GO:0006468 BP: protein phosphorylation;GO:0008152 BP: metabolic process;GO:0016597 MF: amino acid binding
	TraesCS2D02G588300	chr2D	645722591	645724994	+	tr|A7UMA9|A7UMA9_WHEAT	CsAtPR5
	TraesCS2D02G588400	chr2D	645730685	645730936	-	sp|Q89FU9|MURB_BRADU	UDP-N-acetylenolpyruvoylglucosamine reductase
	TraesCS2D02G588500	chr2D	645741138	645743936	-	tr|B9H9D6|B9H9D6_POPTR	Pentatricopeptide repeat-containing family protein	PF13041: PPR repeat family; PF01535: PPR repeat; PF14432: DYW family of nucleic acid deaminases	IPR002885: Pentatricopeptide repeat; IPR011990: Tetratricopeptide-like helical domain; IPR032867: DYW domain	GO:0005515 MF: protein binding;GO:0008270 MF: zinc ion binding
	TraesCS2D02G588600	chr2D	645757211	645759171	-	tr|U5FF83|U5FF83_POPTR	Kinase family protein	PF00069: Protein kinase domain	IPR000719: Protein kinase domain; IPR008271: Serine/threonine-protein kinase, active site; IPR011009: Protein kinase-like domain	GO:0004672 MF: protein kinase activity;GO:0005524 MF: ATP binding;GO:0006468 BP: protein phosphorylation
	TraesCS2D02G588700	chr2D	645796343	645804465	-	tr|B9T446|B9T446_RICCO	Protein kinase, putative	PF07714: Protein tyrosine kinase	IPR000719: Protein kinase domain; IPR001245: Serine-threonine/tyrosine-protein kinase, catalytic domain; IPR008271: Serine/threonine-protein kinase, active site; IPR011009: Protein kinase-like domain	GO:0004672 MF: protein kinase activity;GO:0005524 MF: ATP binding;GO:0006468 BP: protein phosphorylation
	TraesCS2D02G588762	chr2D	645809816	645811558	-
	TraesCS2D02G588800	chr2D	645814772	645817165	-	tr|A7UMA9|A7UMA9_WHEAT	CsAtPR5
	TraesCS2D02G588900	chr2D	645824589	645826698	+	tr|B9H9D6|B9H9D6_POPTR	Pentatricopeptide repeat-containing family protein	PF13041: PPR repeat family; PF01535: PPR repeat; PF14432: DYW family of nucleic acid deaminases	IPR002885: Pentatricopeptide repeat; IPR011990: Tetratricopeptide-like helical domain; IPR032867: DYW domain	GO:0005515 MF: protein binding;GO:0008270 MF: zinc ion binding
	TraesCS2D02G589000	chr2D	645827893	645832225	-	tr|A0A1D5UHC9|A0A1D5UHC9_WHEAT	3-isopropylmalate dehydrogenase	PF00180: Isocitrate/isopropylmalate dehydrogenase	IPR004429: Isopropylmalate dehydrogenase; IPR019818: Isocitrate/isopropylmalate dehydrogenase, conserved site; IPR024084: Isopropylmalate dehydrogenase-like domain	GO:0000287 MF: magnesium ion binding;GO:0003862 MF: 3-isopropylmalate dehydrogenase activity;GO:0005737 CC: cytoplasm;GO:0009098 BP: leucine biosynthetic process;GO:0016616 MF: oxidoreductase activity, acting on the CH-OH group of donors, NAD or NADP as acceptor;GO:0051287 MF: NAD binding;GO:0055114 BP: oxidation-reduction process
	TraesCS2D02G589100	chr2D	645832301	645834710	+	tr|A0A199VND6|A0A199VND6_ANACO	UPF0235 protein	PF02594: Uncharacterised ACR, YggU family COG1872	IPR003746: Protein of unknown function DUF167
	TraesCS2D02G589200	chr2D	645838038	645839840	+	tr|Q10PS7|Q10PS7_ORYSJ	Cytochrome P450 family protein, expressed	PF00067: Cytochrome P450	IPR001128: Cytochrome P450; IPR002401: Cytochrome P450, E-class, group I; IPR017972: Cytochrome P450, conserved site	GO:0005506 MF: iron ion binding;GO:0016705 MF: oxidoreductase activity, acting on paired donors, with incorporation or reduction of molecular oxygen;GO:0020037 MF: heme binding;GO:0055114 BP: oxidation-reduction process
	TraesCS2D02G589300	chr2D	645893333	645894347	+	tr|A0A0A0KVH1|A0A0A0KVH1_CUCSA	Glutathione S-transferase	PF13417: Glutathione S-transferase, N-terminal domain; PF00043: Glutathione S-transferase, C-terminal domain	IPR004045: Glutathione S-transferase, N-terminal; IPR004046: Glutathione S-transferase, C-terminal; IPR010987: Glutathione S-transferase, C-terminal-like; IPR012336: Thioredoxin-like fold	GO:0005515 MF: protein binding
	TraesCS2D02G589400	chr2D	645932265	645934498	+	tr|W6ACL7|W6ACL7_9ERIC	Glutathione S-transferase	PF02798: Glutathione S-transferase, N-terminal domain; PF00043: Glutathione S-transferase, C-terminal domain	IPR004045: Glutathione S-transferase, N-terminal; IPR004046: Glutathione S-transferase, C-terminal; IPR010987: Glutathione S-transferase, C-terminal-like; IPR012336: Thioredoxin-like fold	GO:0005515 MF: protein binding
	TraesCS2D02G589500	chr2D	645942507	645943408	+	tr|B6T8R4|B6T8R4_MAIZE	Glutathione S-transferase	PF13417: Glutathione S-transferase, N-terminal domain; PF00043: Glutathione S-transferase, C-terminal domain	IPR004045: Glutathione S-transferase, N-terminal; IPR004046: Glutathione S-transferase, C-terminal; IPR010987: Glutathione S-transferase, C-terminal-like; IPR012336: Thioredoxin-like fold	GO:0005515 MF: protein binding
	TraesCS2D02G589600	chr2D	645947724	645948719	+	tr|B9T3K4|B9T3K4_RICCO	Glutathione s-transferase, putative	PF13417: Glutathione S-transferase, N-terminal domain; PF00043: Glutathione S-transferase, C-terminal domain	IPR004045: Glutathione S-transferase, N-terminal; IPR004046: Glutathione S-transferase, C-terminal; IPR010987: Glutathione S-transferase, C-terminal-like; IPR012336: Thioredoxin-like fold	GO:0005515 MF: protein binding
	TraesCS2D02G589700	chr2D	645958642	645959221	+	tr|A0A1D5URY4|A0A1D5URY4_WHEAT	Cysteine proteinase inhibitor	PF16845: Aspartic acid proteinase inhibitor	IPR000010: Cystatin domain	GO:0004869 MF: cysteine-type endopeptidase inhibitor activity
	TraesCS2D02G589800	chr2D	646028111	646034819	+	AT5G42140.2	Regulator of chromosome condensation (RCC1) family with FYVE zinc finger domain-containing protein	PF00415: Regulator of chromosome condensation (RCC1) repeat; PF01363: FYVE zinc finger; PF13713: Transcription factor BRX N-terminal domain; PF08381: Transcription factor regulating root and shoot growth via Pin3	IPR000306: FYVE zinc finger; IPR000408: Regulator of chromosome condensation, RCC1; IPR009091: Regulator of chromosome condensation 1/beta-lactamase-inhibitor protein II; IPR011011: Zinc finger, FYVE/PHD-type; IPR011993: PH domain-like; IPR013083: Zinc finger, RING/FYVE/PHD-type; IPR013591: Brevis radix (BRX) domain; IPR017455: Zinc finger, FYVE-related; IPR027988: Transcription factor BREVIS RAD…	GO:0046872 MF: metal ion binding
	TraesCS2D02G589900	chr2D	646054715	646055610	+	sp|Q5BHD6|RAD5_EMENI	DNA repair protein rad5	PF12274: Protein of unknown function (DUF3615)	IPR022059: Protein of unknown function DUF3615
	TraesCS2D02G590000	chr2D	646084348	646085236	-	sp|Q5BHD6|RAD5_EMENI	DNA repair protein rad5	PF12274: Protein of unknown function (DUF3615)	IPR022059: Protein of unknown function DUF3615
	TraesCS2D02G590100	chr2D	646256579	646271866	-	tr|B7X948|B7X948_HORVU	Cysteine protease	PF08246: Cathepsin propeptide inhibitor domain (I29); PF00112: Papain family cysteine protease	IPR000668: Peptidase C1A, papain C-terminal; IPR013201: Cathepsin propeptide inhibitor domain (I29); IPR025661: Cysteine peptidase, asparagine active site	GO:0006508 BP: proteolysis;GO:0008234 MF: cysteine-type peptidase activity
	TraesCS2D02G590200	chr2D	646417385	646419686	+	tr|F4JI90|F4JI90_ARATH	Peroxisomal membrane (Mpv17/PMP22) family protein	PF04117: Mpv17 / PMP22 family	IPR007248: Mpv17/PMP22	GO:0016021 CC: integral component of membrane
	TraesCS2D02G590400	chr2D	646461659	646462251	-	tr|B6SV54|B6SV54_MAIZE	Glycosyltransferase	PF04577: Protein of unknown function (DUF563)	IPR007657: Glycosyltransferase 61	GO:0016757 MF: transferase activity, transferring glycosyl groups
	TraesCS2D02G590500	chr2D	646476660	646477031	-	AT3G06520.2	agenet domain-containing protein
	TraesCS2D02G590600	chr2D	646488160	646491914	+	sp|P93194|RPK1_IPONI	Receptor-like protein kinase	PF08263: Leucine rich repeat N-terminal domain; PF13855: Leucine rich repeat; PF00069: Protein kinase domain	IPR000719: Protein kinase domain; IPR001611: Leucine-rich repeat; IPR003591: Leucine-rich repeat, typical subtype; IPR008271: Serine/threonine-protein kinase, active site; IPR011009: Protein kinase-like domain; IPR013210: Leucine-rich repeat-containing N-terminal, plant-type; IPR017441: Protein kinase, ATP binding site; IPR032675: Leucine-rich repeat domain, L domain-like	GO:0004672 MF: protein kinase activity;GO:0005515 MF: protein binding;GO:0005524 MF: ATP binding;GO:0006468 BP: protein phosphorylation
	TraesCS2D02G590700	chr2D	646492728	646497714	-	AT5G38350.1	Disease resistance protein (NBS-LRR class) family	PF00931: NB-ARC domain	IPR002182: NB-ARC; IPR011991: Winged helix-turn-helix DNA-binding domain; IPR027417: P-loop containing nucleoside triphosphate hydrolase; IPR032675: Leucine-rich repeat domain, L domain-like	GO:0043531 MF: ADP binding
	TraesCS2D02G590800	chr2D	646498620	646508255	-	AT5G40060.1	Disease resistance protein (NBS-LRR class) family	PF00931: NB-ARC domain; PF05553: Cotton fibre expressed protein	IPR002182: NB-ARC; IPR008480: Protein of unknown function DUF761, plant; IPR011991: Winged helix-turn-helix DNA-binding domain; IPR027417: P-loop containing nucleoside triphosphate hydrolase; IPR032675: Leucine-rich repeat domain, L domain-like	GO:0043531 MF: ADP binding
	TraesCS2D02G591000	chr2D	646592448	646595303	-	tr|W5AQX0|W5AQX0_WHEAT	Serine/threonine-protein kinase	PF01453: D-mannose binding lectin; PF07714: Protein tyrosine kinase	IPR000719: Protein kinase domain; IPR001245: Serine-threonine/tyrosine-protein kinase, catalytic domain; IPR001480: Bulb-type lectin domain; IPR003609: PAN/Apple domain; IPR011009: Protein kinase-like domain; IPR017441: Protein kinase, ATP binding site	GO:0004672 MF: protein kinase activity;GO:0005524 MF: ATP binding;GO:0006468 BP: protein phosphorylation
	TraesCS2D02G591100	chr2D	646608562	646609677	+	tr|M8AC57|M8AC57_TRIUA	U3 small nucleolar RNA-associated protein 18-like protein	PF07893: Protein of unknown function (DUF1668)	IPR011044: Quinoprotein amine dehydrogenase, beta chain-like; IPR012871: Protein of unknown function DUF1677, Oryza sativa; IPR015916: Galactose oxidase, beta-propeller
	TraesCS2D02G591200	chr2D	646630936	646633773	-	AT5G40060.1	Disease resistance protein (NBS-LRR class) family	PF00931: NB-ARC domain	IPR002182: NB-ARC; IPR027417: P-loop containing nucleoside triphosphate hydrolase	GO:0043531 MF: ADP binding
	TraesCS2D02G591300	chr2D	646651194	646653725	-	AT5G40060.2	Disease resistance protein (NBS-LRR class) family	PF00931: NB-ARC domain	IPR002182: NB-ARC; IPR011991: Winged helix-turn-helix DNA-binding domain; IPR027417: P-loop containing nucleoside triphosphate hydrolase; IPR032675: Leucine-rich repeat domain, L domain-like	GO:0043531 MF: ADP binding
	TraesCS2D02G591400	chr2D	646787579	646788364	+	tr|M7Z9A1|M7Z9A1_TRIUA	Disease resistance protein RPP13	PF00931: NB-ARC domain	IPR002182: NB-ARC; IPR027417: P-loop containing nucleoside triphosphate hydrolase	GO:0043531 MF: ADP binding
	TraesCS2D02G591500	chr2D	646850455	646852539	+	tr|M8C4D0|M8C4D0_AEGTA	Disease resistance protein RPM1
	TraesCS2D02G591600	chr2D	646893704	646894489	+	AT5G40060.2	Disease resistance protein (NBS-LRR class) family	PF00931: NB-ARC domain	IPR002182: NB-ARC; IPR027417: P-loop containing nucleoside triphosphate hydrolase	GO:0043531 MF: ADP binding
	TraesCS2D02G591700	chr2D	646948949	646949734	+	AT5G38350.1	Disease resistance protein (NBS-LRR class) family	PF00931: NB-ARC domain	IPR002182: NB-ARC; IPR027417: P-loop containing nucleoside triphosphate hydrolase	GO:0043531 MF: ADP binding
	TraesCS2D02G591800	chr2D	647001062	647001655	+	tr|M8C4D0|M8C4D0_AEGTA	Disease resistance protein RPM1
	TraesCS2D02G591900	chr2D	647089896	647090183	-	tr|A0A151R7I1|A0A151R7I1_CAJCA	B3 domain-containing protein family	PF02362: B3 DNA binding domain	IPR003340: B3 DNA binding domain; IPR015300: DNA-binding pseudobarrel domain	GO:0003677 MF: DNA binding
	TraesCS2D02G592000	chr2D	647232980	647233837	+	sp|Q3BAP8|RPOB_PHAAO	DNA-directed RNA polymerase subunit beta	PF07893: Protein of unknown function (DUF1668)	IPR012871: Protein of unknown function DUF1677, Oryza sativa; IPR015916: Galactose oxidase, beta-propeller
	TraesCS2D02G592100	chr2D	647277697	647287367	-	sp|P44933|KEFX_HAEIN	Glutathione-regulated potassium-efflux system protein	PF00999: Sodium/hydrogen exchanger family; PF02254: TrkA-N domain	IPR003148: Regulator of K+ conductance, N-terminal; IPR004771: K+/H+ exchanger; IPR006153: Cation/H+ exchanger; IPR016040: NAD(P)-binding domain	GO:0006812 BP: cation transport;GO:0006813 BP: potassium ion transport;GO:0008324 MF: cation transmembrane transporter activity;GO:0015299 MF: solute:proton antiporter activity;GO:0016021 CC: integral component of membrane;GO:0055085 BP: transmembrane transport
	TraesCS2D02G592200	chr2D	647430023	647432801	-	tr|C6L7Y7|C6L7Y7_HORBU	F-box protein	PF00646: F-box domain	IPR001810: F-box domain; IPR032675: Leucine-rich repeat domain, L domain-like	GO:0005515 MF: protein binding
	TraesCS2D02G592400	chr2D	647509689	647511022	+	tr|Q7Y195|Q7Y195_ORYSJ	F-box domain containing protein, expressed
	TraesCS2D02G592800	chr2D	647802987	647806913	-	tr|M8ADP5|M8ADP5_TRIUA	Disease resistance protein RPM1	PF00931: NB-ARC domain	IPR002182: NB-ARC; IPR011991: Winged helix-turn-helix DNA-binding domain; IPR032675: Leucine-rich repeat domain, L domain-like	GO:0043531 MF: ADP binding
	TraesCS2D02G592900	chr2D	647813965	647814927	-	tr|Q14F61|Q14F61_WHEAT	Expansin protein	PF03330: Lytic transglycolase; PF01357: Pollen allergen	IPR005795: Major pollen allergen Lol pI; IPR007112: Expansin/pollen allergen, DPBB domain; IPR007117: Expansin, cellulose-binding-like domain; IPR007118: Expansin/Lol pI; IPR009009: RlpA-like protein, double-psi beta-barrel domain	GO:0005576 CC: extracellular region;GO:0019953 BP: sexual reproduction
	TraesCS2D02G593100	chr2D	647836310	647839589	+	tr|M8BRJ8|M8BRJ8_AEGTA	tRNA-specific adenosine deaminase 1	PF02137: Adenosine-deaminase (editase) domain	IPR002466: Adenosine deaminase/editase	GO:0003723 MF: RNA binding;GO:0004000 MF: adenosine deaminase activity;GO:0006396 BP: RNA processing
	TraesCS2D02G593300	chr2D	647863132	647865257	+	AT3G15354.5	SPA1-related 3	PF06839: GRF zinc finger	IPR010666: Zinc finger, GRF-type	GO:0008270 MF: zinc ion binding
	TraesCS2D02G593400	chr2D	647967729	647970766	+	tr|C8CK15|C8CK15_AEGTA	Phosphomannomutase	PF03332: Eukaryotic phosphomannomutase	IPR005002: Phosphomannomutase; IPR006379: HAD-superfamily hydrolase, subfamily IIB; IPR023214: HAD-like domain	GO:0004615 MF: phosphomannomutase activity;GO:0005737 CC: cytoplasm;GO:0009298 BP: GDP-mannose biosynthetic process
	TraesCS2D02G593600	chr2D	648101723	648106049	+	AT1G49610.1	F-box family protein	PF00646: F-box domain	IPR001810: F-box domain; IPR032675: Leucine-rich repeat domain, L domain-like	GO:0005515 MF: protein binding
	TraesCS2D02G593700	chr2D	648111899	648116789	-	tr|A0A0D3BLH1|A0A0D3BLH1_BRAOL	Polyadenylate-binding protein	PF00076: RNA recognition motif. (a.k.a. RRM, RBD, or RNP domain)	IPR000504: RNA recognition motif domain; IPR002343: Paraneoplastic encephalomyelitis antigen; IPR003954: RNA recognition motif domain, eukaryote	GO:0003676 MF: nucleic acid binding;GO:0003723 MF: RNA binding
	TraesCS2D02G593900	chr2D	648123018	648128253	-	tr|A0A0D3BLH1|A0A0D3BLH1_BRAOL	Polyadenylate-binding protein	PF00076: RNA recognition motif. (a.k.a. RRM, RBD, or RNP domain)	IPR000504: RNA recognition motif domain; IPR002343: Paraneoplastic encephalomyelitis antigen; IPR003954: RNA recognition motif domain, eukaryote	GO:0003676 MF: nucleic acid binding;GO:0003723 MF: RNA binding
	TraesCS2D02G594000	chr2D	648149569	648150040	+	AT3G11440.4	myb domain protein 65
	TraesCS2D02G594100	chr2D	648166031	648170497	-	tr|A0A1J6IJY4|A0A1J6IJY4_NICAT	Mediator of rna polymerase ii transcription subunit 15a	PF16987: KIX domain	IPR003101: Coactivator CBP, KIX domain	GO:0003712 MF: transcription cofactor activity;GO:0006355 BP: regulation of transcription, DNA-templated
	TraesCS2D02G594200	chr2D	648204115	648208646	+	tr|A0A072TN67|A0A072TN67_MEDTR	Isoaspartyl peptidase/L-asparaginase	PF01112: Asparaginase	IPR000246: Peptidase T2, asparaginase 2; IPR029055: Nucleophile aminohydrolases, N-terminal	GO:0016787 MF: hydrolase activity
	TraesCS2D02G594300	chr2D	648209584	648215107	+	tr|A0A118JZQ3|A0A118JZQ3_CYNCS	SART-1 protein	PF03343: SART-1 family	IPR005011: SNU66/SART1 family	GO:0000398 BP: mRNA splicing, via spliceosome
	TraesCS2D02G594400	chr2D	648238204	648242750	-	tr|G3LY19|G3LY19_MALDO	Beta-glucosidase	PF00232: Glycosyl hydrolase family 1	IPR001360: Glycoside hydrolase family 1; IPR017853: Glycoside hydrolase superfamily; IPR018120: Glycoside hydrolase family 1, active site; IPR033132: Glycosyl hydrolases family 1, N-terminal conserved site	GO:0004553 MF: hydrolase activity, hydrolyzing O-glycosyl compounds;GO:0005975 BP: carbohydrate metabolic process
	TraesCS2D02G594500	chr2D	648281255	648288874	+	tr|A4RVL1|A4RVL1_OSTLU	ABC(ATP-binding) family transporter	PF04068: Possible Fer4-like domain in RNase L inhibitor, RLI; PF00037: 4Fe-4S binding domain; PF00005: ABC transporter	IPR003439: ABC transporter-like; IPR003593: AAA+ ATPase domain; IPR007209: RNase L inhibitor RLI, possible metal-binding domain; IPR013283: RLI1; IPR017871: ABC transporter, conserved site; IPR017896: 4Fe-4S ferredoxin-type, iron-sulphur binding domain; IPR017900: 4Fe-4S ferredoxin, iron-sulphur binding, conserved site; IPR027417: P-loop containing nucleoside triphosphate hydrolase	GO:0005524 MF: ATP binding;GO:0016887 MF: ATPase activity
	TraesCS2D02G594600	chr2D	648339435	648339698	+	tr|M7ZCJ0|M7ZCJ0_TRIUA	Translational activator GCN1
	TraesCS2D02G594700	chr2D	648342155	648343712	+	tr|B9P691|B9P691_POPTR	U-box domain-containing family protein	PF04564: U-box domain	IPR003613: U box domain; IPR011989: Armadillo-like helical; IPR013083: Zinc finger, RING/FYVE/PHD-type; IPR016024: Armadillo-type fold	GO:0004842 MF: ubiquitin-protein transferase activity;GO:0005488 MF: binding;GO:0016567 BP: protein ubiquitination
	TraesCS2D02G594800	chr2D	648350787	648355393	+	tr|A0A0D3BLH1|A0A0D3BLH1_BRAOL	Polyadenylate-binding protein	PF00076: RNA recognition motif. (a.k.a. RRM, RBD, or RNP domain)	IPR000504: RNA recognition motif domain; IPR003954: RNA recognition motif domain, eukaryote	GO:0003676 MF: nucleic acid binding
	TraesCS2D02G595100	chr2D	648473712	648476886	-	tr|A0A151UHU9|A0A151UHU9_CAJCA	RNA pyrophosphohydrolase	PF00293: NUDIX domain	IPR000086: NUDIX hydrolase domain; IPR015797: NUDIX hydrolase domain-like; IPR020084: NUDIX hydrolase, conserved site; IPR020476: NUDIX hydrolase; IPR022927: RNA pyrophosphohydrolase RppH	GO:0016787 MF: hydrolase activity
	TraesCS2D02G595200	chr2D	648570416	648573833	+	tr|M8B6Q1|M8B6Q1_AEGTA	Disease resistance protein RPM1		IPR032675: Leucine-rich repeat domain, L domain-like
	TraesCS2D02G595300	chr2D	648576485	648578874	+	tr|A0A1B0Z592|A0A1B0Z592_ORYSA	Disease resistance protein	PF00931: NB-ARC domain	IPR002182: NB-ARC; IPR011991: Winged helix-turn-helix DNA-binding domain; IPR027417: P-loop containing nucleoside triphosphate hydrolase	GO:0043531 MF: ADP binding
	TraesCS2D02G595400	chr2D	648595034	648595774	+	tr|M8BEP5|M8BEP5_AEGTA	Disease resistance protein RPM1		IPR032675: Leucine-rich repeat domain, L domain-like
	TraesCS2D02G595600	chr2D	648663670	648664341	+	sp|B0JSV5|NDHK_MICAN	NAD(P)H-quinone oxidoreductase subunit K	PF01058: NADH ubiquinone oxidoreductase, 20 Kd subunit	IPR006137: NADH:ubiquinone oxidoreductase-like, 20kDa subunit; IPR006138: NADH-ubiquinone oxidoreductase, 20 Kd subunit	GO:0008137 MF: NADH dehydrogenase (ubiquinone) activity;GO:0048038 MF: quinone binding;GO:0051536 MF: iron-sulfur cluster binding;GO:0051539 MF: 4 iron, 4 sulfur cluster binding;GO:0055114 BP: oxidation-reduction process
	TraesCS2D02G595800	chr2D	649061440	649062562	-	tr|I0J1A4|I0J1A4_9ORYZ	Ozone-responsive stress related protein	PF06592: Protein of unknown function (DUF1138)	IPR009515: Protein of unknown function DUF1138
	TraesCS2D02G595900	chr2D	649104374	649106331	+	sp|B1KSN3|RPOB_CLOBM	DNA-directed RNA polymerase subunit beta
	TraesCS2D02G596000	chr2D	649141071	649148234	+	tr|B9RAG8|B9RAG8_RICCO	Exocyst complex component, putative	PF03081: Exo70 exocyst complex subunit	IPR004140: Exocyst complex component Exo70; IPR016159: Cullin repeat-like-containing domain	GO:0000145 CC: exocyst;GO:0006887 BP: exocytosis
	TraesCS2D02G596100	chr2D	649303255	649311079	+	tr|B9RAG8|B9RAG8_RICCO	Exocyst complex component, putative	PF03081: Exo70 exocyst complex subunit	IPR004140: Exocyst complex component Exo70; IPR016159: Cullin repeat-like-containing domain	GO:0000145 CC: exocyst;GO:0006887 BP: exocytosis
	TraesCS2D02G596200	chr2D	649337825	649340978	+	AT3G44220.1	Late embryogenesis abundant (LEA) hydroxyproline-rich glycoprotein family	PF03168: Late embryogenesis abundant protein	IPR004864: Late embryogenesis abundant protein, LEA-14
	TraesCS2D02G596300	chr2D	649376669	649377298	-	AT2G35460.1	Late embryogenesis abundant (LEA) hydroxyproline-rich glycoprotein family	PF03168: Late embryogenesis abundant protein	IPR004864: Late embryogenesis abundant protein, LEA-14; IPR013783: Immunoglobulin-like fold
	TraesCS2D02G596400	chr2D	649388536	649390086	+	tr|A0A061F1P4|A0A061F1P4_THECC	Late embryogenesis abundant (LEA) hydroxyproline-rich glycoprotein family, putative	PF03168: Late embryogenesis abundant protein	IPR004864: Late embryogenesis abundant protein, LEA-14; IPR013783: Immunoglobulin-like fold
	TraesCS2D02G596600	chr2D	649467492	649469155	+	tr|W5BSN0|W5BSN0_WHEAT	Sulfotransferase	PF00685: Sulfotransferase domain	IPR000863: Sulfotransferase domain; IPR027417: P-loop containing nucleoside triphosphate hydrolase	GO:0008146 MF: sulfotransferase activity
	TraesCS2D02G596700	chr2D	649564917	649565630	+	AT4G04025.1	transcription repressor	PF04844: Transcriptional repressor, ovate	IPR006458: Ovate protein family, C-terminal
	TraesCS2D02G596800	chr2D	649585441	649586157	+	AT4G04025.1	transcription repressor	PF04844: Transcriptional repressor, ovate	IPR006458: Ovate protein family, C-terminal
	TraesCS2D02G596900	chr2D	649593590	649598341	+	tr|B9SUC9|B9SUC9_RICCO	Receptor-kinase, putative	PF08263: Leucine rich repeat N-terminal domain; PF00560: Leucine Rich Repeat; PF13855: Leucine rich repeat; PF00069: Protein kinase domain	IPR000719: Protein kinase domain; IPR001611: Leucine-rich repeat; IPR003591: Leucine-rich repeat, typical subtype; IPR008271: Serine/threonine-protein kinase, active site; IPR011009: Protein kinase-like domain; IPR013210: Leucine-rich repeat-containing N-terminal, plant-type; IPR017441: Protein kinase, ATP binding site; IPR032675: Leucine-rich repeat domain, L domain-like	GO:0004672 MF: protein kinase activity;GO:0005515 MF: protein binding;GO:0005524 MF: ATP binding;GO:0006468 BP: protein phosphorylation
	TraesCS2D02G597000	chr2D	649615057	649616535	-	tr|A0A0K9PTN0|A0A0K9PTN0_ZOSMR	Eukaryotic aspartyl protease family protein	PF14543: Xylanase inhibitor N-terminal; PF14541: Xylanase inhibitor C-terminal	IPR001461: Aspartic peptidase A1 family; IPR001969: Aspartic peptidase, active site; IPR021109: Aspartic peptidase domain; IPR032799: Xylanase inhibitor, C-terminal; IPR032861: Xylanase inhibitor, N-terminal; IPR033121: Peptidase family A1 domain	GO:0004190 MF: aspartic-type endopeptidase activity;GO:0006508 BP: proteolysis
	TraesCS2D02G597100	chr2D	649676849	649677935	+	tr|Q7XEC2|Q7XEC2_ORYSJ	BTB/POZ domain containing protein, expressed	PF00651: BTB/POZ domain	IPR000210: BTB/POZ domain; IPR002083: MATH/TRAF domain; IPR008974: TRAF-like; IPR011333: SKP1/BTB/POZ domain	GO:0005515 MF: protein binding
	TraesCS2D02G597200	chr2D	649705631	649706614	-	tr|B9MYV0|B9MYV0_POPTR	CCR4-NOT transcription complex family protein	PF04857: CAF1 family ribonuclease	IPR006941: Ribonuclease CAF1; IPR012337: Ribonuclease H-like domain	GO:0003676 MF: nucleic acid binding
	TraesCS2D02G597300	chr2D	649780835	649781785	-	tr|Q5MJ27|Q5MJ27_PENAM	Low temperature and salt responsive protein	PF01679: Proteolipid membrane potential modulator	IPR000612: Proteolipid membrane potential modulator	GO:0016021 CC: integral component of membrane
	TraesCS2D02G597400	chr2D	649812153	649812410	-	tr|Q9SRN4|Q9SRN4_ARATH	E3 ubiquitin-protein ligase
	TraesCS2D02G597500	chr2D	649813225	649821813	-	tr|Q1G1I8|Q1G1I8_MAIZE	Pentatricopeptide repeat protein	PF00076: RNA recognition motif. (a.k.a. RRM, RBD, or RNP domain); PF13812: Pentatricopeptide repeat domain; PF12854: PPR repeat; PF13041: PPR repeat family; PF01535: PPR repeat	IPR000504: RNA recognition motif domain; IPR002885: Pentatricopeptide repeat; IPR011990: Tetratricopeptide-like helical domain	GO:0003676 MF: nucleic acid binding;GO:0005515 MF: protein binding
	TraesCS2D02G597600	chr2D	650059646	650067018	-	tr|A0A0K9P7S9|A0A0K9P7S9_ZOSMR	Kinase family protein	PF07714: Protein tyrosine kinase	IPR000719: Protein kinase domain; IPR001245: Serine-threonine/tyrosine-protein kinase, catalytic domain; IPR011009: Protein kinase-like domain; IPR011990: Tetratricopeptide-like helical domain	GO:0004672 MF: protein kinase activity;GO:0005515 MF: protein binding;GO:0005524 MF: ATP binding;GO:0006468 BP: protein phosphorylation
	TraesCS2D02G597700	chr2D	650076890	650079892	+	tr|A0A072VEB7|A0A072VEB7_MEDTR	Wall-associated receptor kinase-like protein	PF13947: Wall-associated receptor kinase galacturonan-binding	IPR025287: Wall-associated receptor kinase, galacturonan-binding domain	GO:0030247 MF: polysaccharide binding
	TraesCS2D02G597900	chr2D	650319758	650322473	+	tr|A0A061G6C0|A0A061G6C0_THECC	AT hook motif DNA-binding family protein, putative	PF03479: Domain of unknown function (DUF296)	IPR005175: PPC domain
	TraesCS2D02G598100	chr2D	650322605	650322961	+	sp|Q4A969|RPOB_MYCHJ	DNA-directed RNA polymerase subunit beta
	TraesCS2D02G598200	chr2D	650325087	650329656	-	tr|A0A072TGP1|A0A072TGP1_MEDTR	C2 calcium/lipid-binding and GRAM domain protein	PF00168: C2 domain; PF08372: Plant phosphoribosyltransferase C-terminal	IPR000008: C2 domain; IPR013583: Phosphoribosyltransferase C-terminal	GO:0005515 MF: protein binding
	TraesCS2D02G598300	chr2D	650358423	650363671	+	tr|D7MW82|D7MW82_ARALL	Oxidoreductase/ transition metal ion binding protein
	TraesCS2D02G598400	chr2D	650363179	650363544	+	sp|P27415|GB_ILTVS	Envelope glycoprotein B
	TraesCS2D02G598500	chr2D	650471941	650474113	-	sp|P39062|ACSA_BACSU	Acetyl-coenzyme A synthetase	PF00501: AMP-binding enzyme; PF13193: AMP-binding enzyme C-terminal domain	IPR000873: AMP-dependent synthetase/ligase; IPR020845: AMP-binding, conserved site; IPR025110: AMP-binding enzyme C-terminal domain	GO:0003824 MF: catalytic activity;GO:0008152 BP: metabolic process
	TraesCS2D02G598600	chr2D	650565469	650566069	+	tr|L7WMI7|L7WMI7_PERAE	Defensin	PF00304: Gamma-thionin family	IPR003614: Knottin, scorpion toxin-like	GO:0006952 BP: defense response
	TraesCS2D02G598700	chr2D	650585287	650585923	+	tr|I0CCB1|I0CCB1_MALDO	Defensin		IPR003614: Knottin, scorpion toxin-like	GO:0006952 BP: defense response
	TraesCS2D02G598800	chr2D	650601306	650604027	-	AT3G59700.1	lectin-receptor kinase	PF00069: Protein kinase domain	IPR000719: Protein kinase domain; IPR008271: Serine/threonine-protein kinase, active site; IPR011009: Protein kinase-like domain; IPR017441: Protein kinase, ATP binding site	GO:0004672 MF: protein kinase activity;GO:0005524 MF: ATP binding;GO:0006468 BP: protein phosphorylation
	TraesCS2D02G598900	chr2D	650651007	650652871	+	tr|C7G0X4|C7G0X4_TULGE	Dihydroflavonol 4-reductase	PF01370: NAD dependent epimerase/dehydratase family	IPR001509: NAD-dependent epimerase/dehydratase; IPR016040: NAD(P)-binding domain	GO:0003824 MF: catalytic activity;GO:0050662 MF: coenzyme binding
	TraesCS2D02G599000	chr2D	650653852	650656250	-	tr|Q9AVM3|Q9AVM3_WHEAT	Cytochrome P450	PF00067: Cytochrome P450	IPR001128: Cytochrome P450; IPR002401: Cytochrome P450, E-class, group I; IPR017972: Cytochrome P450, conserved site	GO:0005506 MF: iron ion binding;GO:0016705 MF: oxidoreductase activity, acting on paired donors, with incorporation or reduction of molecular oxygen;GO:0020037 MF: heme binding;GO:0055114 BP: oxidation-reduction process
	TraesCS2D02G599100	chr2D	650660320	650660898	-	tr|Q9AVM3|Q9AVM3_WHEAT	Cytochrome P450	PF00067: Cytochrome P450	IPR001128: Cytochrome P450; IPR002401: Cytochrome P450, E-class, group I; IPR017972: Cytochrome P450, conserved site	GO:0005506 MF: iron ion binding;GO:0016705 MF: oxidoreductase activity, acting on paired donors, with incorporation or reduction of molecular oxygen;GO:0020037 MF: heme binding;GO:0055114 BP: oxidation-reduction process
	TraesCS2D02G599200	chr2D	650684790	650686459	+	tr|A0A0U1WYL4|A0A0U1WYL4_ORYGL	Cytochrome P450	PF00067: Cytochrome P450	IPR001128: Cytochrome P450; IPR002401: Cytochrome P450, E-class, group I; IPR017972: Cytochrome P450, conserved site	GO:0005506 MF: iron ion binding;GO:0016705 MF: oxidoreductase activity, acting on paired donors, with incorporation or reduction of molecular oxygen;GO:0020037 MF: heme binding;GO:0055114 BP: oxidation-reduction process
	TraesCS2D02G599300	chr2D	650752287	650757581	-	tr|B9RC93|B9RC93_RICCO	Receptor kinase, putative	PF08263: Leucine rich repeat N-terminal domain; PF13855: Leucine rich repeat; PF07714: Protein tyrosine kinase	IPR000719: Protein kinase domain; IPR001245: Serine-threonine/tyrosine-protein kinase, catalytic domain; IPR001611: Leucine-rich repeat; IPR011009: Protein kinase-like domain; IPR013210: Leucine-rich repeat-containing N-terminal, plant-type; IPR032675: Leucine-rich repeat domain, L domain-like	GO:0004672 MF: protein kinase activity;GO:0005515 MF: protein binding;GO:0005524 MF: ATP binding;GO:0006468 BP: protein phosphorylation
	TraesCS2D02G599400	chr2D	650777423	650781040	-	tr|M8BRJ8|M8BRJ8_AEGTA	tRNA-specific adenosine deaminase 1	PF02137: Adenosine-deaminase (editase) domain	IPR002466: Adenosine deaminase/editase	GO:0003723 MF: RNA binding;GO:0004000 MF: adenosine deaminase activity;GO:0006396 BP: RNA processing
	TraesCS2D02G601800	chr2D	651819331	651824161	-	tr|A0A072U5A2|A0A072U5A2_MEDTR	Methyl-CpG-binding domain protein		IPR001739: Methyl-CpG DNA binding; IPR016177: DNA-binding domain	GO:0003677 MF: DNA binding;GO:0005634 CC: nucleus
	TraesCS3A02G008900	chr3A	8258758	8260510	+	tr|Q84PD4|Q84PD4_ORYSJ	Receptor kinase-like protein	PF00069: Protein kinase domain	IPR000719: Protein kinase domain; IPR011009: Protein kinase-like domain	GO:0004672 MF: protein kinase activity;GO:0005524 MF: ATP binding;GO:0006468 BP: protein phosphorylation
	TraesCS3A02G016400	chr3A	10584044	10592985	+	tr|A0A0K9PD44|A0A0K9PD44_ZOSMR	Dipeptidyl peptidase	PF00326: Prolyl oligopeptidase family	IPR001375: Peptidase S9, prolyl oligopeptidase, catalytic domain; IPR029058: Alpha/Beta hydrolase fold	GO:0006508 BP: proteolysis;GO:0008236 MF: serine-type peptidase activity
	TraesCS3A02G016500	chr3A	10619397	10620493	+	tr|A0A059LCW1|A0A059LCW1_9CHLO	Protein kinase	PF00069: Protein kinase domain	IPR000719: Protein kinase domain; IPR008271: Serine/threonine-protein kinase, active site; IPR011009: Protein kinase-like domain	GO:0004672 MF: protein kinase activity;GO:0005524 MF: ATP binding;GO:0006468 BP: protein phosphorylation
	TraesCS3A02G016700	chr3A	10827255	10830719	+	tr|Q9M576|Q9M576_ORYSA	Receptor-like protein kinase	PF07714: Protein tyrosine kinase	IPR000719: Protein kinase domain; IPR001245: Serine-threonine/tyrosine-protein kinase, catalytic domain; IPR008271: Serine/threonine-protein kinase, active site; IPR011009: Protein kinase-like domain; IPR017441: Protein kinase, ATP binding site	GO:0004672 MF: protein kinase activity;GO:0005524 MF: ATP binding;GO:0006468 BP: protein phosphorylation
	TraesCS3A02G017000	chr3A	10940476	10941741	+	AT5G07610.1	F-box family protein	PF12937: F-box-like	IPR001810: F-box domain	GO:0005515 MF: protein binding
	TraesCS3A02G017500	chr3A	11076806	11080455	-	tr|R7W0W9|R7W0W9_AEGTA	Exostosin-1
	TraesCS3A02G018000	chr3A	11396718	11398040	+	AT5G07610.1	F-box family protein	PF00646: F-box domain	IPR001810: F-box domain	GO:0005515 MF: protein binding
	TraesCS3A02G018100	chr3A	11408729	11415989	-	tr|Q9M575|Q9M575_ORYSA	Receptor-like protein kinase	PF07714: Protein tyrosine kinase	IPR000719: Protein kinase domain; IPR001245: Serine-threonine/tyrosine-protein kinase, catalytic domain; IPR008271: Serine/threonine-protein kinase, active site; IPR011009: Protein kinase-like domain; IPR017441: Protein kinase, ATP binding site	GO:0004672 MF: protein kinase activity;GO:0005524 MF: ATP binding;GO:0006468 BP: protein phosphorylation
	TraesCS3A02G018200	chr3A	11412724	11415681	+	tr|O49206|O49206_ORYSA	Receptor-like protein kinase	PF00069: Protein kinase domain	IPR000719: Protein kinase domain; IPR008271: Serine/threonine-protein kinase, active site; IPR011009: Protein kinase-like domain; IPR017441: Protein kinase, ATP binding site	GO:0004672 MF: protein kinase activity;GO:0005524 MF: ATP binding;GO:0006468 BP: protein phosphorylation
	TraesCS3A02G018900	chr3A	11604697	11604918	-	tr|Q7XBC2|Q7XBC2_WHEAT	Powder tolerance-related protein
	TraesCS3A02G047900	chr3A	25387811	25389485	-	tr|A0A0A8Y2C7|A0A0A8Y2C7_ARUDO	Acyl-CoA thioesterase, putative	PF03061: Thioesterase superfamily	IPR006683: Thioesterase domain; IPR029069: HotDog domain
	TraesCS3A02G049200	chr3A	25997684	25998166	-	tr|B6SWL5|B6SWL5_MAIZE	Flavin-containing monooxygenase
	TraesCS3A02G051400	chr3A	27582718	27582939	+	sp|A6NEQ0|RBY1E_HUMAN	RNA-binding motif protein, Y chromosome, family 1 member E
	TraesCS3A02G068900	chr3A	41178317	41179372	+	tr|A0A089VC12|A0A089VC12_ORYRU	NBS-LRR disease resistance protein	PF00931: NB-ARC domain	IPR002182: NB-ARC; IPR027417: P-loop containing nucleoside triphosphate hydrolase	GO:0043531 MF: ADP binding
	TraesCS3A02G069000	chr3A	41180909	41181568	+	AT3G44670.2	Disease resistance protein (TIR-NBS-LRR class) family		IPR032675: Leucine-rich repeat domain, L domain-like
	TraesCS3A02G069100	chr3A	41239119	41240093	+	tr|B9A1G4|B9A1G4_ORYSJ	NBS-LRR disease resistance protein		IPR032675: Leucine-rich repeat domain, L domain-like
	TraesCS3A02G069200	chr3A	41368832	41372790	+	AT5G38350.1	Disease resistance protein (NBS-LRR class) family	PF00931: NB-ARC domain	IPR002182: NB-ARC; IPR011991: Winged helix-turn-helix DNA-binding domain; IPR027417: P-loop containing nucleoside triphosphate hydrolase	GO:0043531 MF: ADP binding
	TraesCS3A02G069300	chr3A	41616680	41619866	+	AT5G38350.1	Disease resistance protein (NBS-LRR class) family	PF00931: NB-ARC domain	IPR002182: NB-ARC; IPR011991: Winged helix-turn-helix DNA-binding domain; IPR027417: P-loop containing nucleoside triphosphate hydrolase; IPR032675: Leucine-rich repeat domain, L domain-like	GO:0043531 MF: ADP binding
	TraesCS3A02G070400	chr3A	42365352	42371543	-	sp|Q9R118|HTRA1_MOUSE	Serine protease HTRA1	PF13365: Trypsin-like peptidase domain	IPR009003: Peptidase S1, PA clan
	TraesCS3A02G070600	chr3A	42440347	42444462	+	AT3G18240.2	Ribosomal protein S24/S35		IPR009003: Peptidase S1, PA clan
	TraesCS3A02G162600	chr3A	164863015	164863155	-	tr|A0A166Q956|A0A166Q956_ANNCH	Protein Ycf2
	TraesCS3A02G194700	chr3A	273159694	273160297	+	tr|A0A075W6Z9|A0A075W6Z9_AEGBI	30S ribosomal protein S4, chloroplastic	PF00163: Ribosomal protein S4/S9 N-terminal domain; PF01479: S4 domain	IPR001912: Ribosomal protein S4/S9, N-terminal; IPR002942: RNA-binding S4 domain; IPR005709: Ribosomal protein S4, bacterial-type; IPR018079: Ribosomal protein S4, conserved site	GO:0003723 MF: RNA binding;GO:0003735 MF: structural constituent of ribosome;GO:0005622 CC: intracellular;GO:0006412 BP: translation;GO:0015935 CC: small ribosomal subunit;GO:0019843 MF: rRNA binding
	TraesCS3A02G321600	chr3A	565329991	565331790	+	tr|N1QZH3|N1QZH3_AEGTA	Thioredoxin-like protein 4A	PF02966: Mitosis protein DIM1	IPR004123: Dim1 family; IPR012336: Thioredoxin-like fold	GO:0000398 BP: mRNA splicing, via spliceosome;GO:0005681 CC: spliceosomal complex
	TraesCS3A02G343800	chr3A	593320916	593321026	-	tr|A0A075VZ53|A0A075VZ53_AEGBI	Photosystem I reaction center subunit VIII	PF00796: Photosystem I reaction centre subunit VIII	IPR001302: Photosystem I PsaI, reaction centre subunit VIII	GO:0009522 CC: photosystem I;GO:0015979 BP: photosynthesis
	TraesCS3A02G430000	chr3A	672876386	672876691	-	tr|A0A1B0ZEN2|A0A1B0ZEN2_TACCH	NADH-quinone oxidoreductase subunit K	PF00420: NADH-ubiquinone/plastoquinone oxidoreductase chain 4L	IPR001133: NADH-ubiquinone oxidoreductase chain 4L/K	GO:0016651 MF: oxidoreductase activity, acting on NAD(P)H;GO:0042773 BP: ATP synthesis coupled electron transport;GO:0055114 BP: oxidation-reduction process
	TraesCS3A02G430100	chr3A	672876903	672877433	-	tr|A0A075W784|A0A075W784_AEGBI	NAD(P)H-quinone oxidoreductase subunit 6, chloroplastic	PF00499: NADH-ubiquinone/plastoquinone oxidoreductase chain 6	IPR001457: NADH:ubiquinone/plastoquinone oxidoreductase, chain 6	GO:0008137 MF: NADH dehydrogenase (ubiquinone) activity;GO:0055114 BP: oxidation-reduction process
	TraesCS3A02G441400	chr3A	683448686	683450242	-	tr|M8CMC7|M8CMC7_AEGTA	3'-N-debenzoyl-2'-deoxytaxol N-benzoyltransferase	PF02458: Transferase family	IPR003480: Transferase	GO:0016747 MF: transferase activity, transferring acyl groups other than amino-acyl groups
	TraesCS3A02G458600	chr3A	695637380	695637652	+	tr|K4PCF7|K4PCF7_LOLMU	30S ribosomal protein S15	PF00312: Ribosomal protein S15	IPR000589: Ribosomal protein S15; IPR005290: Ribosomal protein S15, bacterial-type; IPR009068: S15/NS1, RNA-binding	GO:0003735 MF: structural constituent of ribosome;GO:0005622 CC: intracellular;GO:0005840 CC: ribosome;GO:0006412 BP: translation
	TraesCS3A02G479200	chr3A	710946876	710949891	+	tr|A0A0U2S210|A0A0U2S210_ORYSA	NBS-LRR-like resistance protein	PF00931: NB-ARC domain	IPR002182: NB-ARC; IPR011991: Winged helix-turn-helix DNA-binding domain; IPR027417: P-loop containing nucleoside triphosphate hydrolase; IPR032675: Leucine-rich repeat domain, L domain-like	GO:0043531 MF: ADP binding
	TraesCS3A02G479300	chr3A	711040605	711041129	+	tr|M8CUP2|M8CUP2_AEGTA	Disease resistance protein RPP13
	TraesCS3A02G479400	chr3A	711056566	711061191	+	tr|A0A0U2S1S8|A0A0U2S1S8_ORYSA	NBS-LRR-like resistance protein	PF00931: NB-ARC domain	IPR002182: NB-ARC; IPR011991: Winged helix-turn-helix DNA-binding domain; IPR027417: P-loop containing nucleoside triphosphate hydrolase; IPR032675: Leucine-rich repeat domain, L domain-like	GO:0043531 MF: ADP binding
	TraesCS3A02G485000	chr3A	714424957	714430052	-	tr|B9SC73|B9SC73_RICCO	RNA-binding protein, putative	PF00076: RNA recognition motif. (a.k.a. RRM, RBD, or RNP domain)	IPR000504: RNA recognition motif domain	GO:0003676 MF: nucleic acid binding
	TraesCS3A02G491700	chr3A	718943587	718944477	+	sp|P20070|NB5R3_RAT	NADH-cytochrome b5 reductase 3
	TraesCS3A02G493100	chr3A	719775888	719779851	+	tr|B6SVD4|B6SVD4_MAIZE	Protein kinase	PF01657: Salt stress response/antifungal; PF07714: Protein tyrosine kinase	IPR000719: Protein kinase domain; IPR001245: Serine-threonine/tyrosine-protein kinase, catalytic domain; IPR002902: Gnk2-homologous domain; IPR008271: Serine/threonine-protein kinase, active site; IPR011009: Protein kinase-like domain	GO:0004672 MF: protein kinase activity;GO:0005524 MF: ATP binding;GO:0006468 BP: protein phosphorylation
	TraesCS3A02G493500	chr3A	719931689	719937693	+	tr|B6SVD4|B6SVD4_MAIZE	Protein kinase	PF01657: Salt stress response/antifungal; PF07714: Protein tyrosine kinase	IPR000719: Protein kinase domain; IPR001245: Serine-threonine/tyrosine-protein kinase, catalytic domain; IPR002902: Gnk2-homologous domain; IPR008271: Serine/threonine-protein kinase, active site; IPR011009: Protein kinase-like domain	GO:0004672 MF: protein kinase activity;GO:0005524 MF: ATP binding;GO:0006468 BP: protein phosphorylation
	TraesCS3A02G493800	chr3A	720075154	720078815	+	tr|B6SVD4|B6SVD4_MAIZE	Protein kinase	PF01657: Salt stress response/antifungal; PF07714: Protein tyrosine kinase	IPR000719: Protein kinase domain; IPR001245: Serine-threonine/tyrosine-protein kinase, catalytic domain; IPR002902: Gnk2-homologous domain; IPR008271: Serine/threonine-protein kinase, active site; IPR011009: Protein kinase-like domain	GO:0004672 MF: protein kinase activity;GO:0005524 MF: ATP binding;GO:0006468 BP: protein phosphorylation
	TraesCS3A02G495700	chr3A	721546298	721547531	+	tr|M8AWH6|M8AWH6_AEGTA	Anthocyanin 3'-O-beta-glucosyltransferase
	TraesCS3A02G496000	chr3A	721632331	721632699	-	AT2G25170.4	chromatin remodeling factor CHD3 (PICKLE)
	TraesCS3A02G496800	chr3A	722405069	722405617	-	tr|A0A0J8B8I8|A0A0J8B8I8_BETVU	DNA topoisomerase
	TraesCS3A02G520300	chr3A	737379249	737382015	-	tr|M8CLX7|M8CLX7_AEGTA	Disease resistance protein RPM1	PF00931: NB-ARC domain	IPR002182: NB-ARC; IPR027417: P-loop containing nucleoside triphosphate hydrolase	GO:0043531 MF: ADP binding
	TraesCS3A02G520800	chr3A	737541582	737542911	-	tr|A0A1D1YYW2|A0A1D1YYW2_9ARAE	F-box protein SKIP23	PF03478: Protein of unknown function (DUF295)	IPR005174: Domain unknown function DUF295
	TraesCS3A02G532300	chr3A	745472742	745473407	-	tr|A0A1E5WEU6|A0A1E5WEU6_9POAL	Pre-mRNA-splicing factor ISY1-like protein	PF06246: Isy1-like splicing family	IPR009360: Pre-mRNA-splicing factor Isy1	GO:0000350 BP: generation of catalytic spliceosome for second transesterification step
	TraesCS3A02G535800	chr3A	747074333	747074871	-	AT1G54930.2	GRF zinc finger / Zinc knuckle protein
	TraesCS3A02G536800	chr3A	748339416	748341196	+	tr|B6TXX8|B6TXX8_MAIZE	Epoxide hydrolase 2	PF00561: alpha/beta hydrolase fold	IPR000073: Alpha/beta hydrolase fold-1; IPR000639: Epoxide hydrolase-like; IPR029058: Alpha/Beta hydrolase fold	GO:0003824 MF: catalytic activity
	TraesCS3A02G538600	chr3A	749494314	749494982	-	tr|W5CB94|W5CB94_WHEAT	Dirigent protein	PF03018: Dirigent-like protein	IPR004265: Plant disease resistance response protein
	TraesCS3A02G539600	chr3A	750710010	750712862	-	sp|Q08298|RD22_ARATH	BURP domain protein RD22	PF03181: BURP domain	IPR004873: BURP domain
	TraesCS3A02G539700	chr3A	750740663	750741511	+	tr|V9PE48|V9PE48_9POAL	NAD(P)H-quinone oxidoreductase subunit 2, chloroplastic	PF00361: Proton-conducting membrane transporter	IPR001750: NADH:quinone oxidoreductase/Mrp antiporter, membrane subunit
	TraesCS3B02G001200	chr3B	1373101	1374375	+	sp|P93194|RPK1_IPONI	Receptor-like protein kinase	PF00069: Protein kinase domain	IPR000719: Protein kinase domain; IPR008271: Serine/threonine-protein kinase, active site; IPR011009: Protein kinase-like domain	GO:0004672 MF: protein kinase activity;GO:0005524 MF: ATP binding;GO:0006468 BP: protein phosphorylation
	TraesCS3B02G005100	chr3B	3036946	3039505	-	AT1G65790.1	receptor kinase 1	PF00069: Protein kinase domain	IPR000719: Protein kinase domain; IPR011009: Protein kinase-like domain; IPR017441: Protein kinase, ATP binding site	GO:0004672 MF: protein kinase activity;GO:0005524 MF: ATP binding;GO:0006468 BP: protein phosphorylation
	TraesCS3B02G005400	chr3B	3092002	3092337	-	tr|M7ZAC0|M7ZAC0_TRIUA	Cortical cell-delineating protein	PF14547: Hydrophobic seed protein	IPR016140: Bifunctional inhibitor/plant lipid transfer protein/seed storage helical domain; IPR027923: Hydrophobic seed protein
	TraesCS3B02G005600	chr3B	3139873	3141678	-	tr|Q8LKP1|Q8LKP1_HORVS	Receptor-like kinase	PF00069: Protein kinase domain	IPR000719: Protein kinase domain; IPR011009: Protein kinase-like domain	GO:0004672 MF: protein kinase activity;GO:0005524 MF: ATP binding;GO:0006468 BP: protein phosphorylation
	TraesCS3B02G006300	chr3B	3307037	3308316	-	sp|Q5ZI08|SPT5H_CHICK	Transcription elongation factor SPT5
	TraesCS3B02G006400	chr3B	3309907	3310290	-	tr|A0A172SP01|A0A172SP01_WHEAT	Fhb1-1
	TraesCS3B02G006800	chr3B	3628392	3629152	-	tr|G7KBN8|G7KBN8_MEDTR	Transmembrane protein, putative
	TraesCS3B02G009000	chr3B	4418072	4418989	-	AT2G10440.2	mediator of RNA polymerase II transcription subunit
	TraesCS3B02G009100	chr3B	4420808	4421692	-	AT3G26250.1	Cysteine/Histidine-rich C1 domain family protein
	TraesCS3B02G009500	chr3B	4513266	4520230	+	tr|A0A1D5SKW4|A0A1D5SKW4_WHEAT	WAT1-related protein	PF00892: EamA-like transporter family	IPR000620: EamA domain	GO:0016020 CC: membrane;GO:0016021 CC: integral component of membrane
	TraesCS3B02G009900	chr3B	4662107	4663478	-	sp|A4IID1|MGT4A_XENTR	Alpha-1,3-mannosyl-glycoprotein 4-beta-N-acetylglucosaminyltransferase A
	TraesCS3B02G010100	chr3B	4743748	4747536	-	tr|A0A0K9PJ37|A0A0K9PJ37_ZOSMR	FLOWERING LOCUS T/ TERMINAL FLOWER 1-like protein	PF01161: Phosphatidylethanolamine-binding protein	IPR001858: Phosphatidylethanolamine-binding, conserved site; IPR008914: Phosphatidylethanolamine-binding protein
	TraesCS3B02G010200	chr3B	4756806	4765487	-	AT3G50140.1	transmembrane protein, putative (DUF247)	PF03140: Plant protein of unknown function	IPR004158: Protein of unknown function DUF247, plant
	TraesCS3B02G010600	chr3B	4799215	4800229	-	AT1G48960.1	Adenine nucleotide alpha hydrolases-like superfamily protein	PF00582: Universal stress protein family	IPR006016: UspA; IPR014729: Rossmann-like alpha/beta/alpha sandwich fold	GO:0006950 BP: response to stress
	TraesCS3B02G010800	chr3B	5069599	5070289	+	tr|M8AY20|M8AY20_AEGTA	Pectinesterase inhibitor	PF04043: Plant invertase/pectin methylesterase inhibitor	IPR006501: Pectinesterase inhibitor domain	GO:0004857 MF: enzyme inhibitor activity
	TraesCS3B02G011000	chr3B	5082478	5083557	-	AT5G65740.9	zinc ion binding protein
	TraesCS3B02G011100	chr3B	5083608	5083907	+	AT5G57920.1	early nodulin-like protein 10
	TraesCS3B02G011500	chr3B	5174134	5174921	+	tr|Q53PF2|Q53PF2_ORYSJ	Protein kinase, putative	PF00069: Protein kinase domain	IPR000719: Protein kinase domain; IPR008271: Serine/threonine-protein kinase, active site; IPR011009: Protein kinase-like domain	GO:0004672 MF: protein kinase activity;GO:0005524 MF: ATP binding;GO:0006468 BP: protein phosphorylation
	TraesCS3B02G011900	chr3B	5321732	5323640	-	sp|A2BMD5|RL6_HYPBU	50S ribosomal protein L6	PF00347: Ribosomal protein L6	IPR000702: Ribosomal protein L6; IPR002359: Ribosomal protein L6, conserved site-2; IPR020040: Ribosomal protein L6, alpha-beta domain	GO:0003735 MF: structural constituent of ribosome;GO:0005622 CC: intracellular;GO:0005840 CC: ribosome;GO:0006412 BP: translation;GO:0019843 MF: rRNA binding
	TraesCS3B02G012200	chr3B	5580174	5586213	+	tr|A0A1D1XHI2|A0A1D1XHI2_9ARAE	RNA polymerase II-associated factor 1	PF03985: Paf1	IPR007133: RNA polymerase II associated factor Paf1; IPR015943: WD40/YVTN repeat-like-containing domain	GO:0005515 MF: protein binding;GO:0006368 BP: transcription elongation from RNA polymerase II promoter;GO:0016570 BP: histone modification;GO:0016593 CC: Cdc73/Paf1 complex
	TraesCS3B02G016100	chr3B	6638065	6649949	-	AT5G22050.1	Protein kinase superfamily protein
	TraesCS3B02G016300	chr3B	6665622	6667420	-	tr|A0A0B4SVE2|A0A0B4SVE2_WHEAT	Receptor kinase	PF00069: Protein kinase domain	IPR000719: Protein kinase domain; IPR008271: Serine/threonine-protein kinase, active site; IPR011009: Protein kinase-like domain; IPR017441: Protein kinase, ATP binding site	GO:0004672 MF: protein kinase activity;GO:0005524 MF: ATP binding;GO:0006468 BP: protein phosphorylation
	TraesCS3B02G016400	chr3B	6670118	6673010	-	tr|A0A1E5UWP1|A0A1E5UWP1_9POAL	O-acyltransferase WSD1	PF03007: Wax ester synthase-like Acyl-CoA acyltransferase domain; PF06974: Protein of unknown function (DUF1298)	IPR004255: O-acyltransferase, WSD1, N-terminal; IPR009721: O-acyltransferase WSD1, C-terminal	GO:0004144 MF: diacylglycerol O-acyltransferase activity;GO:0045017 BP: glycerolipid biosynthetic process
	TraesCS3B02G017500	chr3B	7187456	7191390	-	tr|A0A1D1Y7F9|A0A1D1Y7F9_9ARAE	Protein DEK	PF08766: DEK C terminal domain	IPR014876: DEK, C-terminal
	TraesCS3B02G017700	chr3B	7333726	7334256	+	AT5G41910.3	Mediator complex, subunit Med10
	TraesCS3B02G017800	chr3B	7371289	7375600	+	tr|A0A1E5VDB4|A0A1E5VDB4_9POAL	Pentatricopeptide repeat-containing protein	PF13041: PPR repeat family; PF01535: PPR repeat; PF14432: DYW family of nucleic acid deaminases	IPR002885: Pentatricopeptide repeat; IPR011990: Tetratricopeptide-like helical domain; IPR032867: DYW domain	GO:0005515 MF: protein binding;GO:0008270 MF: zinc ion binding
	TraesCS3B02G018400	chr3B	7603365	7606088	+	AT5G57150.1	basic helix-loop-helix (bHLH) DNA-binding superfamily protein	PF00010: Helix-loop-helix DNA-binding domain	IPR011598: Myc-type, basic helix-loop-helix (bHLH) domain	GO:0046983 MF: protein dimerization activity
	TraesCS3B02G018700	chr3B	8004562	8004912	-	tr|A0A1J3HNP1|A0A1J3HNP1_NOCCA	Glutathione S-transferase T3
	TraesCS3B02G019600	chr3B	8490844	8495554	+	tr|A0A1D5VV17|A0A1D5VV17_WHEAT	E3 ubiquitin-protein ligase	PF03145: Seven in absentia protein family	IPR008974: TRAF-like; IPR013010: Zinc finger, SIAH-type; IPR013083: Zinc finger, RING/FYVE/PHD-type; IPR018121: Seven-in-absentia protein, TRAF-like domain	GO:0005515 MF: protein binding;GO:0005634 CC: nucleus;GO:0006511 BP: ubiquitin-dependent protein catabolic process;GO:0007275 BP: multicellular organism development;GO:0008270 MF: zinc ion binding
	TraesCS3B02G019700	chr3B	8505520	8506448	+	tr|A0A072UVU8|A0A072UVU8_MEDTR	Myb/SANT-like DNA-binding domain protein	PF12776: Myb/SANT-like DNA-binding domain	IPR024752: Myb/SANT-like domain
	TraesCS3B02G020100	chr3B	8633795	8635033	-	tr|N1R5P3|N1R5P3_AEGTA	Transcription initiation factor IIE subunit beta	PF02186: TFIIE beta subunit core domain	IPR003166: Transcription factor TFIIE beta subunit, DNA-binding domain	GO:0006367 BP: transcription initiation from RNA polymerase II promoter
	TraesCS3B02G020400	chr3B	8733389	8737836	+	tr|A0A1E5UU09|A0A1E5UU09_9POAL	tRNA (Adenine(58)-N(1))-methyltransferase non-catalytic subunit trm6	PF04189: Gcd10p family	IPR017423: tRNA (adenine(58)-N(1))-methyltransferase non-catalytic subunit TRM6	GO:0030488 BP: tRNA methylation;GO:0031515 CC: tRNA (m1A) methyltransferase complex
	TraesCS3B02G020600	chr3B	8786051	8786864	+	tr|A0A072U2X2|A0A072U2X2_MEDTR	Myb/SANT-like DNA-binding domain protein	PF12776: Myb/SANT-like DNA-binding domain	IPR024752: Myb/SANT-like domain
	TraesCS3B02G020700	chr3B	8792815	8794132	+	tr|D8L9T8|D8L9T8_WHEAT	PAP fibrillin domain containing protein,expressed
	TraesCS3B02G021200	chr3B	8816276	8826946	-	AT5G38240.2	Protein kinase family protein	PF00069: Protein kinase domain; PF00635: MSP (Major sperm protein) domain; PF00400: WD domain, G-beta repeat	IPR000535: Major sperm protein (MSP) domain; IPR000719: Protein kinase domain; IPR001680: WD40 repeat; IPR008962: PapD-like; IPR011009: Protein kinase-like domain; IPR013783: Immunoglobulin-like fold; IPR015943: WD40/YVTN repeat-like-containing domain; IPR017986: WD40-repeat-containing domain; IPR020472: G-protein beta WD-40 repeat	GO:0004672 MF: protein kinase activity;GO:0005515 MF: protein binding;GO:0005524 MF: ATP binding;GO:0006468 BP: protein phosphorylation
	TraesCS3B02G021300	chr3B	8846692	8860125	-	AT2G37710.1	receptor lectin kinase	PF00069: Protein kinase domain; PF00635: MSP (Major sperm protein) domain; PF00400: WD domain, G-beta repeat	IPR000535: Major sperm protein (MSP) domain; IPR000719: Protein kinase domain; IPR001680: WD40 repeat; IPR008962: PapD-like; IPR011009: Protein kinase-like domain; IPR013783: Immunoglobulin-like fold; IPR015943: WD40/YVTN repeat-like-containing domain; IPR017986: WD40-repeat-containing domain; IPR020472: G-protein beta WD-40 repeat	GO:0004672 MF: protein kinase activity;GO:0005515 MF: protein binding;GO:0005524 MF: ATP binding;GO:0006468 BP: protein phosphorylation
	TraesCS3B02G021800	chr3B	9349697	9350059	-	AT1G53090.4	SPA1-related 4
	TraesCS3B02G022400	chr3B	9568439	9573009	-	tr|M8BBM6|M8BBM6_AEGTA	Serine/threonine-protein kinase	PF01453: D-mannose binding lectin; PF00954: S-locus glycoprotein domain; PF08276: PAN-like domain; PF07714: Protein tyrosine kinase	IPR000719: Protein kinase domain; IPR000858: S-locus glycoprotein domain; IPR001245: Serine-threonine/tyrosine-protein kinase, catalytic domain; IPR001480: Bulb-type lectin domain; IPR003609: PAN/Apple domain; IPR008271: Serine/threonine-protein kinase, active site; IPR011009: Protein kinase-like domain; IPR017441: Protein kinase, ATP binding site; IPR024171: S-receptor-like serine/threonine-prot…	GO:0004672 MF: protein kinase activity;GO:0004674 MF: protein serine/threonine kinase activity;GO:0005524 MF: ATP binding;GO:0006468 BP: protein phosphorylation;GO:0048544 BP: recognition of pollen
	TraesCS3B02G022600	chr3B	9879823	9881393	+	AT1G22275.3	Myosin heavy chain-related protein
	TraesCS3B02G022700	chr3B	9886966	9888418	-	AT1G64110.5	P-loop containing nucleoside triphosphate hydrolases superfamily protein
	TraesCS3B02G022800	chr3B	9906588	9907154	-	AT3G29160.3	SNF1 kinase homolog 11
	TraesCS3B02G023000	chr3B	9922993	9923391	-	AT1G53820.1	RING/U-box superfamily protein	PF13639: Ring finger domain	IPR001841: Zinc finger, RING-type; IPR013083: Zinc finger, RING/FYVE/PHD-type	GO:0005515 MF: protein binding;GO:0008270 MF: zinc ion binding
	TraesCS3B02G023100	chr3B	9930559	9931345	-	tr|A0A061DQ59|A0A061DQ59_THECC	Ring finger protein, putative	PF13639: Ring finger domain	IPR001841: Zinc finger, RING-type; IPR013083: Zinc finger, RING/FYVE/PHD-type	GO:0005515 MF: protein binding;GO:0008270 MF: zinc ion binding
	TraesCS3B02G023500	chr3B	10050287	10051117	-	sp|Q7VDB5|TSAD_PROMA	tRNA N6-adenosine threonylcarbamoyltransferase	PF07893: Protein of unknown function (DUF1668)	IPR011044: Quinoprotein amine dehydrogenase, beta chain-like; IPR012871: Protein of unknown function DUF1677, Oryza sativa; IPR029056: Ribokinase-like
	TraesCS3B02G023600	chr3B	10170580	10175005	+	AT5G45540.1	transmembrane protein, putative (DUF594)	PF13968: Domain of unknown function (DUF4220)	IPR025315: Domain of unknown function DUF4220
	TraesCS3B02G024200	chr3B	10325132	10343880	-	tr|C6ZS18|C6ZS18_SOYBN	Receptor-like protein kinase	PF01657: Salt stress response/antifungal; PF00069: Protein kinase domain	IPR000719: Protein kinase domain; IPR002902: Gnk2-homologous domain; IPR008271: Serine/threonine-protein kinase, active site; IPR011009: Protein kinase-like domain; IPR017441: Protein kinase, ATP binding site	GO:0004672 MF: protein kinase activity;GO:0005524 MF: ATP binding;GO:0006468 BP: protein phosphorylation
	TraesCS3B02G024600	chr3B	10627150	10632531	-	tr|M8C6H8|M8C6H8_AEGTA	Phosphatidylserine synthase 2	PF03034: Phosphatidyl serine synthase	IPR004277: Phosphatidyl serine synthase	GO:0006659 BP: phosphatidylserine biosynthetic process
	TraesCS3B02G026000	chr3B	11229873	11230831	-	tr|M7ZHC2|M7ZHC2_TRIUA	BTB/POZ and MATH domain-containing protein 2	PF00917: MATH domain	IPR002083: MATH/TRAF domain; IPR008974: TRAF-like	GO:0005515 MF: protein binding
	TraesCS3B02G026200	chr3B	11239743	11241564	+	tr|Q7XGZ5|Q7XGZ5_ORYSJ	Cytochrome P450 family protein, expressed	PF00067: Cytochrome P450	IPR001128: Cytochrome P450; IPR002401: Cytochrome P450, E-class, group I; IPR017972: Cytochrome P450, conserved site	GO:0005506 MF: iron ion binding;GO:0016705 MF: oxidoreductase activity, acting on paired donors, with incorporation or reduction of molecular oxygen;GO:0020037 MF: heme binding;GO:0055114 BP: oxidation-reduction process
	TraesCS3B02G026300	chr3B	11466398	11468225	+	tr|A0A1E5WK85|A0A1E5WK85_9POAL	Benzyl alcohol O-benzoyltransferase	PF02458: Transferase family	IPR003480: Transferase	GO:0016747 MF: transferase activity, transferring acyl groups other than amino-acyl groups
	TraesCS3B02G026400	chr3B	11469547	11471022	+	tr|A0A072U1Y3|A0A072U1Y3_MEDTR	BTB/POZ/MATH-domain protein	PF00651: BTB/POZ domain	IPR000210: BTB/POZ domain; IPR002083: MATH/TRAF domain; IPR008974: TRAF-like; IPR011333: SKP1/BTB/POZ domain	GO:0005515 MF: protein binding
	TraesCS3B02G026500	chr3B	11510662	11512512	+	AT5G49610.1	F-box family protein		IPR001810: F-box domain; IPR017451: F-box associated interaction domain	GO:0005515 MF: protein binding
	TraesCS3B02G026800	chr3B	11653172	11658098	+	tr|A0A1D5RZA3|A0A1D5RZA3_WHEAT	Tubulin beta chain	PF00091: Tubulin/FtsZ family, GTPase domain	IPR000217: Tubulin; IPR002453: Beta tubulin; IPR003008: Tubulin/FtsZ, GTPase domain	GO:0003924 MF: GTPase activity;GO:0005200 MF: structural constituent of cytoskeleton;GO:0005525 MF: GTP binding;GO:0005874 CC: microtubule;GO:0007017 BP: microtubule-based process
	TraesCS3B02G027100	chr3B	11695307	11696528	+	tr|W6JLH3|W6JLH3_LILLO	Argonaute protein	PF02171: Piwi domain	IPR003165: Piwi domain; IPR012337: Ribonuclease H-like domain	GO:0003676 MF: nucleic acid binding
	TraesCS3B02G027600	chr3B	11943060	11944197	-	tr|C3V9V9|C3V9V9_CITMA	SKP1-like protein	PF03931: Skp1 family, tetramerisation domain; PF01466: Skp1 family, dimerisation domain	IPR001232: S-phase kinase-associated protein 1-like; IPR011333: SKP1/BTB/POZ domain; IPR016072: SKP1 component, dimerisation; IPR016073: SKP1 component, POZ domain; IPR016897: S-phase kinase-associated protein 1	GO:0006511 BP: ubiquitin-dependent protein catabolic process
	TraesCS3B02G027800	chr3B	12086550	12088184	-	tr|R7WDV4|R7WDV4_AEGTA	Phenylalanine ammonia-lyase	PF00221: Aromatic amino acid lyase	IPR001106: Aromatic amino acid lyase; IPR005922: Phenylalanine ammonia-lyase; IPR008948: L-Aspartase-like; IPR023144: Phenylalanine ammonia-lyase, shielding domain; IPR024083: Fumarase/histidase, N-terminal	GO:0003824 MF: catalytic activity;GO:0005737 CC: cytoplasm;GO:0006559 BP: L-phenylalanine catabolic process;GO:0016841 MF: ammonia-lyase activity
	TraesCS3B02G028100	chr3B	12120847	12123216	+	tr|O81118|O81118_WHEAT	Cell wall invertase	PF00251: Glycosyl hydrolases family 32 N-terminal domain; PF08244: Glycosyl hydrolases family 32 C terminal	IPR001362: Glycoside hydrolase, family 32; IPR013148: Glycosyl hydrolase family 32, N-terminal; IPR013189: Glycosyl hydrolase family 32, C-terminal; IPR013320: Concanavalin A-like lectin/glucanase domain; IPR023296: Glycosyl hydrolase, five-bladed beta-propellor domain	GO:0004553 MF: hydrolase activity, hydrolyzing O-glycosyl compounds;GO:0005975 BP: carbohydrate metabolic process
	TraesCS3B02G028200	chr3B	12142281	12142813	+	tr|G7KQY4|G7KQY4_MEDTR	Beta-fructofuranosidase, insoluble protein	PF08244: Glycosyl hydrolases family 32 C terminal	IPR013189: Glycosyl hydrolase family 32, C-terminal; IPR013320: Concanavalin A-like lectin/glucanase domain
	TraesCS3B02G028500	chr3B	12302917	12305457	-	tr|O81118|O81118_WHEAT	Cell wall invertase	PF00251: Glycosyl hydrolases family 32 N-terminal domain; PF08244: Glycosyl hydrolases family 32 C terminal	IPR001362: Glycoside hydrolase, family 32; IPR013148: Glycosyl hydrolase family 32, N-terminal; IPR013189: Glycosyl hydrolase family 32, C-terminal; IPR013320: Concanavalin A-like lectin/glucanase domain; IPR023296: Glycosyl hydrolase, five-bladed beta-propellor domain	GO:0004553 MF: hydrolase activity, hydrolyzing O-glycosyl compounds;GO:0005975 BP: carbohydrate metabolic process
	TraesCS3B02G028600	chr3B	12309422	12309643	+	tr|Q7XBC2|Q7XBC2_WHEAT	Powder tolerance-related protein
	TraesCS3B02G028700	chr3B	12317225	12321252	+	tr|M7Z2V9|M7Z2V9_TRIUA	Beta-fructofuranosidase, insoluble isoenzyme 3
	TraesCS3B02G028800	chr3B	12399968	12401363	-	tr|A0A1D5VQZ9|A0A1D5VQZ9_WHEAT	E3 ubiquitin-protein ligase	PF03145: Seven in absentia protein family	IPR008974: TRAF-like; IPR013010: Zinc finger, SIAH-type; IPR013083: Zinc finger, RING/FYVE/PHD-type; IPR018121: Seven-in-absentia protein, TRAF-like domain	GO:0005515 MF: protein binding;GO:0005634 CC: nucleus;GO:0006511 BP: ubiquitin-dependent protein catabolic process;GO:0007275 BP: multicellular organism development;GO:0008270 MF: zinc ion binding
	TraesCS3B02G029100	chr3B	12839465	12843097	-	tr|A0A072VRU4|A0A072VRU4_MEDTR	Ubiquitin-conjugating enzyme E2	PF00179: Ubiquitin-conjugating enzyme	IPR000608: Ubiquitin-conjugating enzyme E2; IPR016135: Ubiquitin-conjugating enzyme/RWD-like
	TraesCS3B02G029300	chr3B	13415870	13416517	+	tr|A0A072VRU4|A0A072VRU4_MEDTR	Ubiquitin-conjugating enzyme E2	PF00179: Ubiquitin-conjugating enzyme	IPR000608: Ubiquitin-conjugating enzyme E2; IPR016135: Ubiquitin-conjugating enzyme/RWD-like
	TraesCS3B02G029400	chr3B	13424474	13425011	+	tr|A0A0J8B8I8|A0A0J8B8I8_BETVU	DNA topoisomerase	PF06839: GRF zinc finger	IPR010666: Zinc finger, GRF-type	GO:0008270 MF: zinc ion binding
	TraesCS3B02G029600	chr3B	13510569	13511438	+	tr|A0A1D5Z6U9|A0A1D5Z6U9_WHEAT	DNA topoisomerase
	TraesCS3B02G029700	chr3B	13511460	13511762	+	sp|P11939|FOS_CHICK	Proto-oncogene c-Fos
	TraesCS3B02G029800	chr3B	13731936	13734151	+	AT2G22760.1	basic helix-loop-helix (bHLH) DNA-binding superfamily protein	PF00010: Helix-loop-helix DNA-binding domain	IPR011598: Myc-type, basic helix-loop-helix (bHLH) domain	GO:0046983 MF: protein dimerization activity
	TraesCS3B02G029900	chr3B	13744964	13749320	+	tr|A0A1E5UWP1|A0A1E5UWP1_9POAL	O-acyltransferase WSD1	PF03007: Wax ester synthase-like Acyl-CoA acyltransferase domain; PF06974: Protein of unknown function (DUF1298)	IPR004255: O-acyltransferase, WSD1, N-terminal; IPR009721: O-acyltransferase WSD1, C-terminal	GO:0004144 MF: diacylglycerol O-acyltransferase activity;GO:0045017 BP: glycerolipid biosynthetic process
	TraesCS3B02G030000	chr3B	13814087	13817475	+	sp|P93194|RPK1_IPONI	Receptor-like protein kinase	PF08263: Leucine rich repeat N-terminal domain; PF00560: Leucine Rich Repeat; PF13855: Leucine rich repeat; PF07714: Protein tyrosine kinase	IPR000719: Protein kinase domain; IPR001245: Serine-threonine/tyrosine-protein kinase, catalytic domain; IPR001611: Leucine-rich repeat; IPR003591: Leucine-rich repeat, typical subtype; IPR008271: Serine/threonine-protein kinase, active site; IPR011009: Protein kinase-like domain; IPR013210: Leucine-rich repeat-containing N-terminal, plant-type; IPR017441: Protein kinase, ATP binding site; IPR032…	GO:0004672 MF: protein kinase activity;GO:0005515 MF: protein binding;GO:0005524 MF: ATP binding;GO:0006468 BP: protein phosphorylation
	TraesCS3B02G030100	chr3B	13819964	13821144	-	tr|Q10A57|Q10A57_ORYSJ	F-box domain containing protein, expressed
	TraesCS3B02G030200	chr3B	13825093	13825701	-	tr|Q10A57|Q10A57_ORYSJ	F-box domain containing protein, expressed
	TraesCS3B02G030700	chr3B	13992978	13994298	-	tr|A0A1D5WAZ1|A0A1D5WAZ1_WHEAT	E3 ubiquitin-protein ligase		IPR008974: TRAF-like; IPR013010: Zinc finger, SIAH-type; IPR013083: Zinc finger, RING/FYVE/PHD-type	GO:0005515 MF: protein binding;GO:0008270 MF: zinc ion binding
	TraesCS3B02G031000	chr3B	14111279	14112657	-	tr|A0A1D5VNI6|A0A1D5VNI6_WHEAT	E3 ubiquitin-protein ligase	PF03145: Seven in absentia protein family	IPR008974: TRAF-like; IPR013010: Zinc finger, SIAH-type; IPR013083: Zinc finger, RING/FYVE/PHD-type; IPR018121: Seven-in-absentia protein, TRAF-like domain	GO:0005515 MF: protein binding;GO:0005634 CC: nucleus;GO:0006511 BP: ubiquitin-dependent protein catabolic process;GO:0007275 BP: multicellular organism development;GO:0008270 MF: zinc ion binding
	TraesCS3B02G031900	chr3B	14463207	14465356	+	AT5G17680.2	disease resistance protein (TIR-NBS-LRR class)	PF00931: NB-ARC domain	IPR002182: NB-ARC; IPR011991: Winged helix-turn-helix DNA-binding domain; IPR027417: P-loop containing nucleoside triphosphate hydrolase	GO:0043531 MF: ADP binding
	TraesCS3B02G032100	chr3B	14547111	14548665	+	tr|R7VZS3|R7VZS3_AEGTA	E3 ubiquitin-protein ligase	PF03145: Seven in absentia protein family	IPR008974: TRAF-like; IPR013010: Zinc finger, SIAH-type; IPR013083: Zinc finger, RING/FYVE/PHD-type; IPR018121: Seven-in-absentia protein, TRAF-like domain	GO:0005515 MF: protein binding;GO:0005634 CC: nucleus;GO:0006511 BP: ubiquitin-dependent protein catabolic process;GO:0007275 BP: multicellular organism development;GO:0008270 MF: zinc ion binding
	TraesCS3B02G032200	chr3B	14702451	14703844	-	AT5G40060.1	Disease resistance protein (NBS-LRR class) family	PF00931: NB-ARC domain	IPR002182: NB-ARC; IPR027417: P-loop containing nucleoside triphosphate hydrolase	GO:0043531 MF: ADP binding
	TraesCS3B02G032300	chr3B	14963926	14964528	+	tr|A0A1D6RRJ1|A0A1D6RRJ1_WHEAT	E3 ubiquitin-protein ligase	PF03145: Seven in absentia protein family	IPR008974: TRAF-like; IPR013010: Zinc finger, SIAH-type; IPR013083: Zinc finger, RING/FYVE/PHD-type; IPR018121: Seven-in-absentia protein, TRAF-like domain	GO:0005515 MF: protein binding;GO:0005634 CC: nucleus;GO:0006511 BP: ubiquitin-dependent protein catabolic process;GO:0007275 BP: multicellular organism development;GO:0008270 MF: zinc ion binding
	TraesCS3B02G032400	chr3B	14983253	14986446	+	tr|B9SZK5|B9SZK5_RICCO	Receptor-kinase, putative	PF08263: Leucine rich repeat N-terminal domain; PF13855: Leucine rich repeat; PF00069: Protein kinase domain	IPR000719: Protein kinase domain; IPR001611: Leucine-rich repeat; IPR003591: Leucine-rich repeat, typical subtype; IPR008271: Serine/threonine-protein kinase, active site; IPR011009: Protein kinase-like domain; IPR013210: Leucine-rich repeat-containing N-terminal, plant-type; IPR017441: Protein kinase, ATP binding site; IPR032675: Leucine-rich repeat domain, L domain-like	GO:0004672 MF: protein kinase activity;GO:0005515 MF: protein binding;GO:0005524 MF: ATP binding;GO:0006468 BP: protein phosphorylation
	TraesCS3B02G036000	chr3B	17624897	17625641	+	tr|W6JQG2|W6JQG2_GENTR	MYB transcription factor	PF00249: Myb-like DNA-binding domain	IPR001005: SANT/Myb domain; IPR009057: Homeobox domain-like; IPR017930: Myb domain	GO:0003677 MF: DNA binding
	TraesCS3B02G036200	chr3B	17788586	17789611	-	tr|Q6A4J9|Q6A4J9_MEDSC	Trypsin inhibitor	PF00228: Bowman-Birk serine protease inhibitor family	IPR000877: Proteinase inhibitor I12, Bowman-Birk	GO:0004867 MF: serine-type endopeptidase inhibitor activity;GO:0005576 CC: extracellular region
	TraesCS3B02G037200	chr3B	18126871	18128070	-	tr|Q6A4J9|Q6A4J9_MEDSC	Trypsin inhibitor	PF00228: Bowman-Birk serine protease inhibitor family	IPR000877: Proteinase inhibitor I12, Bowman-Birk	GO:0004867 MF: serine-type endopeptidase inhibitor activity;GO:0005576 CC: extracellular region
	TraesCS3B02G037400	chr3B	18155735	18156633	+	tr|H6WNA3|H6WNA3_9FABA	Trypsin inhibitor	PF00228: Bowman-Birk serine protease inhibitor family	IPR000877: Proteinase inhibitor I12, Bowman-Birk	GO:0004867 MF: serine-type endopeptidase inhibitor activity;GO:0005576 CC: extracellular region
	TraesCS3B02G037800	chr3B	18315329	18316466	+	tr|W9SVX0|W9SVX0_9ROSA	Werner Syndrome-like exonuclease	PF01612: 3'-5' exonuclease	IPR002562: 3'-5' exonuclease domain; IPR012337: Ribonuclease H-like domain	GO:0003676 MF: nucleic acid binding;GO:0006139 BP: nucleobase-containing compound metabolic process;GO:0008408 MF: 3'-5' exonuclease activity
	TraesCS3B02G037900	chr3B	18393856	18394281	+	tr|K7NBR3|K7NBR3_SIRGR	Ripening-related protein		IPR009009: RlpA-like protein, double-psi beta-barrel domain
	TraesCS3B02G039600	chr3B	19247178	19251409	+	tr|M8BDU3|M8BDU3_AEGTA	Nuclease S1	PF02265: S1/P1 Nuclease	IPR003154: S1/P1 nuclease; IPR008947: Phospholipase C/P1 nuclease domain	GO:0003676 MF: nucleic acid binding;GO:0004519 MF: endonuclease activity;GO:0006308 BP: DNA catabolic process;GO:0016788 MF: hydrolase activity, acting on ester bonds
	TraesCS3B02G043200	chr3B	22199623	22200051	+	tr|Q9ZSV9|Q9ZSV9_SACOF	Polyubiquitin	PF00240: Ubiquitin family	IPR000626: Ubiquitin domain; IPR019956: Ubiquitin; IPR029071: Ubiquitin-related domain	GO:0005515 MF: protein binding
	TraesCS3B02G043300	chr3B	22200989	22205119	+	AT3G24240.1	Leucine-rich repeat receptor-like protein kinase family protein	PF08263: Leucine rich repeat N-terminal domain; PF00560: Leucine Rich Repeat; PF13516: Leucine Rich repeat; PF13855: Leucine rich repeat	IPR001611: Leucine-rich repeat; IPR003591: Leucine-rich repeat, typical subtype; IPR013210: Leucine-rich repeat-containing N-terminal, plant-type; IPR032675: Leucine-rich repeat domain, L domain-like	GO:0005515 MF: protein binding
	TraesCS3B02G043400	chr3B	22207886	22210892	+	sp|P93194|RPK1_IPONI	Receptor-like protein kinase	PF08263: Leucine rich repeat N-terminal domain; PF13855: Leucine rich repeat; PF00069: Protein kinase domain	IPR000719: Protein kinase domain; IPR001611: Leucine-rich repeat; IPR003591: Leucine-rich repeat, typical subtype; IPR008271: Serine/threonine-protein kinase, active site; IPR011009: Protein kinase-like domain; IPR013210: Leucine-rich repeat-containing N-terminal, plant-type; IPR017441: Protein kinase, ATP binding site; IPR032675: Leucine-rich repeat domain, L domain-like	GO:0004672 MF: protein kinase activity;GO:0005515 MF: protein binding;GO:0005524 MF: ATP binding;GO:0006468 BP: protein phosphorylation
	TraesCS3B02G043600	chr3B	22320226	22323224	-	tr|B6SVD4|B6SVD4_MAIZE	Protein kinase	PF01657: Salt stress response/antifungal; PF07714: Protein tyrosine kinase; PF11883: Domain of unknown function (DUF3403)	IPR000719: Protein kinase domain; IPR001245: Serine-threonine/tyrosine-protein kinase, catalytic domain; IPR002902: Gnk2-homologous domain; IPR008271: Serine/threonine-protein kinase, active site; IPR011009: Protein kinase-like domain; IPR021820: S-locus receptor kinase, C-terminal	GO:0004672 MF: protein kinase activity;GO:0004674 MF: protein serine/threonine kinase activity;GO:0005524 MF: ATP binding;GO:0006468 BP: protein phosphorylation
	TraesCS3B02G043700	chr3B	22344043	22349055	-	tr|B6SVD4|B6SVD4_MAIZE	Protein kinase	PF01657: Salt stress response/antifungal; PF07714: Protein tyrosine kinase	IPR000719: Protein kinase domain; IPR001245: Serine-threonine/tyrosine-protein kinase, catalytic domain; IPR002902: Gnk2-homologous domain; IPR008271: Serine/threonine-protein kinase, active site; IPR011009: Protein kinase-like domain; IPR017441: Protein kinase, ATP binding site	GO:0004672 MF: protein kinase activity;GO:0005524 MF: ATP binding;GO:0006468 BP: protein phosphorylation
	TraesCS3B02G043800	chr3B	22361393	22367858	+	AT2G33170.2	Leucine-rich repeat receptor-like protein kinase family protein	PF08263: Leucine rich repeat N-terminal domain; PF00560: Leucine Rich Repeat; PF13855: Leucine rich repeat	IPR001611: Leucine-rich repeat; IPR003591: Leucine-rich repeat, typical subtype; IPR013210: Leucine-rich repeat-containing N-terminal, plant-type; IPR032675: Leucine-rich repeat domain, L domain-like	GO:0005515 MF: protein binding
	TraesCS3B02G043877	chr3B	22424706	22431800	-
	TraesCS3B02G044000	chr3B	22458189	22461465	-	tr|B6SVD4|B6SVD4_MAIZE	Protein kinase	PF01657: Salt stress response/antifungal; PF07714: Protein tyrosine kinase; PF11883: Domain of unknown function (DUF3403)	IPR000719: Protein kinase domain; IPR001245: Serine-threonine/tyrosine-protein kinase, catalytic domain; IPR002902: Gnk2-homologous domain; IPR008271: Serine/threonine-protein kinase, active site; IPR011009: Protein kinase-like domain; IPR021820: S-locus receptor kinase, C-terminal	GO:0004672 MF: protein kinase activity;GO:0004674 MF: protein serine/threonine kinase activity;GO:0005524 MF: ATP binding;GO:0006468 BP: protein phosphorylation
	TraesCS3B02G044100	chr3B	22472067	22474622	-	tr|B6SVD4|B6SVD4_MAIZE	Protein kinase	PF01657: Salt stress response/antifungal; PF07714: Protein tyrosine kinase; PF11883: Domain of unknown function (DUF3403)	IPR000719: Protein kinase domain; IPR001245: Serine-threonine/tyrosine-protein kinase, catalytic domain; IPR002902: Gnk2-homologous domain; IPR011009: Protein kinase-like domain; IPR017441: Protein kinase, ATP binding site; IPR021820: S-locus receptor kinase, C-terminal	GO:0004672 MF: protein kinase activity;GO:0004674 MF: protein serine/threonine kinase activity;GO:0005524 MF: ATP binding;GO:0006468 BP: protein phosphorylation
	TraesCS3B02G046000	chr3B	23360904	23361636	+	tr|A0A103XIR7|A0A103XIR7_CYNCS	Zinc finger, C2H2	PF13912: C2H2-type zinc finger	IPR013087: Zinc finger C2H2-type	GO:0003676 MF: nucleic acid binding
	TraesCS3B02G053900	chr3B	27826335	27830238	+	tr|R7WDV4|R7WDV4_AEGTA	Phenylalanine ammonia-lyase	PF00221: Aromatic amino acid lyase	IPR001106: Aromatic amino acid lyase; IPR005922: Phenylalanine ammonia-lyase; IPR008948: L-Aspartase-like; IPR023144: Phenylalanine ammonia-lyase, shielding domain; IPR024083: Fumarase/histidase, N-terminal	GO:0003824 MF: catalytic activity;GO:0005737 CC: cytoplasm;GO:0006559 BP: L-phenylalanine catabolic process;GO:0016841 MF: ammonia-lyase activity
	TraesCS3B02G058000	chr3B	30271128	30277913	+	tr|G7L9S6|G7L9S6_MEDTR	Receptor-like kinase	PF13947: Wall-associated receptor kinase galacturonan-binding; PF14380: Wall-associated receptor kinase C-terminal; PF00069: Protein kinase domain	IPR000719: Protein kinase domain; IPR008271: Serine/threonine-protein kinase, active site; IPR011009: Protein kinase-like domain; IPR017441: Protein kinase, ATP binding site; IPR025287: Wall-associated receptor kinase, galacturonan-binding domain; IPR032872: Wall-associated receptor kinase, C-terminal	GO:0004672 MF: protein kinase activity;GO:0005524 MF: ATP binding;GO:0006468 BP: protein phosphorylation;GO:0030247 MF: polysaccharide binding
	TraesCS3B02G058500	chr3B	30436570	30439623	+	tr|D3G6F0|D3G6F0_CAPAN	Receptor-like protein kinase	PF13947: Wall-associated receptor kinase galacturonan-binding; PF00069: Protein kinase domain	IPR000719: Protein kinase domain; IPR008271: Serine/threonine-protein kinase, active site; IPR011009: Protein kinase-like domain; IPR017441: Protein kinase, ATP binding site; IPR025287: Wall-associated receptor kinase, galacturonan-binding domain	GO:0004672 MF: protein kinase activity;GO:0005524 MF: ATP binding;GO:0006468 BP: protein phosphorylation;GO:0030247 MF: polysaccharide binding
	TraesCS3B02G058600	chr3B	30484838	30485320	+	tr|A0A072VF58|A0A072VF58_MEDTR	Receptor-like kinase
	TraesCS3B02G058700	chr3B	30492789	30505596	+	tr|B9SJY4|B9SJY4_RICCO	Kinase, putative	PF13947: Wall-associated receptor kinase galacturonan-binding	IPR025287: Wall-associated receptor kinase, galacturonan-binding domain	GO:0030247 MF: polysaccharide binding
	TraesCS3B02G059000	chr3B	30508947	30518610	+	tr|G7KUD5|G7KUD5_MEDTR	Receptor-like kinase	PF13947: Wall-associated receptor kinase galacturonan-binding; PF14380: Wall-associated receptor kinase C-terminal; PF00069: Protein kinase domain	IPR000719: Protein kinase domain; IPR008271: Serine/threonine-protein kinase, active site; IPR011009: Protein kinase-like domain; IPR017441: Protein kinase, ATP binding site; IPR025287: Wall-associated receptor kinase, galacturonan-binding domain; IPR032872: Wall-associated receptor kinase, C-terminal	GO:0004672 MF: protein kinase activity;GO:0005524 MF: ATP binding;GO:0006468 BP: protein phosphorylation;GO:0030247 MF: polysaccharide binding
	TraesCS3B02G059800	chr3B	31297540	31297998	+	tr|Q75H65|Q75H65_ORYSJ	GRF zinc finger family protein
	TraesCS3B02G059900	chr3B	31788992	31789585	+	tr|B6U1E3|B6U1E3_MAIZE	Glycine-rich cell wall structural protein 2
	TraesCS3B02G060000	chr3B	31799085	31799805	+	AT3G05200.1	RING/U-box superfamily protein	PF13639: Ring finger domain	IPR001841: Zinc finger, RING-type; IPR013083: Zinc finger, RING/FYVE/PHD-type	GO:0005515 MF: protein binding;GO:0008270 MF: zinc ion binding
	TraesCS3B02G060100	chr3B	31812867	31813800	-	tr|M8BLI4|M8BLI4_AEGTA	GDSL esterase/lipase	PF00657: GDSL-like Lipase/Acylhydrolase	IPR001087: GDSL lipase/esterase; IPR013830: SGNH hydrolase-type esterase domain	GO:0016788 MF: hydrolase activity, acting on ester bonds
	TraesCS3B02G061200	chr3B	33096516	33096983	-	sp|Q87D45|SYGB_XYLFT	Glycine--tRNA ligase beta subunit
	TraesCS3B02G061500	chr3B	33333715	33334167	-	tr|K7UQZ2|K7UQZ2_MAIZE	ATP-dependent 6-phosphofructokinase
	TraesCS3B02G063400	chr3B	35574124	35574471	+	tr|Q5NE28|Q5NE28_WHEAT	Non-specific lipid-transfer protein	PF00234: Protease inhibitor/seed storage/LTP family	IPR000528: Plant lipid transfer protein/Par allergen; IPR016140: Bifunctional inhibitor/plant lipid transfer protein/seed storage helical domain	GO:0006869 BP: lipid transport;GO:0008289 MF: lipid binding
	TraesCS3B02G063800	chr3B	35732236	35732532	+	tr|A0A077RVK3|A0A077RVK3_WHEAT	Non-specific lipid-transfer protein	PF00234: Protease inhibitor/seed storage/LTP family	IPR000528: Plant lipid transfer protein/Par allergen; IPR016140: Bifunctional inhibitor/plant lipid transfer protein/seed storage helical domain	GO:0006869 BP: lipid transport;GO:0008289 MF: lipid binding
	TraesCS3B02G064300	chr3B	35837851	35838198	+	tr|A0A077RHR6|A0A077RHR6_WHEAT	Non-specific lipid-transfer protein	PF00234: Protease inhibitor/seed storage/LTP family	IPR000528: Plant lipid transfer protein/Par allergen; IPR016140: Bifunctional inhibitor/plant lipid transfer protein/seed storage helical domain	GO:0006869 BP: lipid transport;GO:0008289 MF: lipid binding
	TraesCS3B02G064400	chr3B	35839140	35839487	+	tr|A0A077RHR6|A0A077RHR6_WHEAT	Non-specific lipid-transfer protein	PF00234: Protease inhibitor/seed storage/LTP family	IPR000528: Plant lipid transfer protein/Par allergen; IPR016140: Bifunctional inhibitor/plant lipid transfer protein/seed storage helical domain	GO:0006869 BP: lipid transport;GO:0008289 MF: lipid binding
	TraesCS3B02G065500	chr3B	39303982	39304311	-	AT5G36670.5	RING/FYVE/PHD zinc finger superfamily protein
	TraesCS3B02G080800	chr3B	51061982	51062781	-	tr|B6TTK3|B6TTK3_MAIZE	Harpin-induced protein	PF03168: Late embryogenesis abundant protein	IPR004864: Late embryogenesis abundant protein, LEA-14
	TraesCS3B02G082000	chr3B	51915979	51916824	+	tr|A0A089WZJ8|A0A089WZJ8_ORYRU	NBS-LRR disease resistance protein	PF00931: NB-ARC domain	IPR002182: NB-ARC; IPR027417: P-loop containing nucleoside triphosphate hydrolase	GO:0043531 MF: ADP binding
	TraesCS3B02G082200	chr3B	51923780	51928167	+	tr|B9A1G4|B9A1G4_ORYSJ	NBS-LRR disease resistance protein	PF00931: NB-ARC domain	IPR002182: NB-ARC; IPR011991: Winged helix-turn-helix DNA-binding domain; IPR027417: P-loop containing nucleoside triphosphate hydrolase; IPR032675: Leucine-rich repeat domain, L domain-like	GO:0043531 MF: ADP binding
	TraesCS3B02G082300	chr3B	51944293	51946196	+	sp|Q6GKN3|KDPB1_STAAR	Potassium-transporting ATPase ATP-binding subunit 1
	TraesCS3B02G082400	chr3B	51946605	51951796	+	AT5G40060.1	Disease resistance protein (NBS-LRR class) family	PF00931: NB-ARC domain	IPR002182: NB-ARC; IPR011991: Winged helix-turn-helix DNA-binding domain; IPR027417: P-loop containing nucleoside triphosphate hydrolase; IPR032675: Leucine-rich repeat domain, L domain-like	GO:0043531 MF: ADP binding
	TraesCS3B02G082500	chr3B	52143682	52145495	+	AT5G38350.1	Disease resistance protein (NBS-LRR class) family	PF00931: NB-ARC domain	IPR002182: NB-ARC; IPR011991: Winged helix-turn-helix DNA-binding domain; IPR027417: P-loop containing nucleoside triphosphate hydrolase	GO:0043531 MF: ADP binding
	TraesCS3B02G082600	chr3B	52177378	52177926	-	tr|A0A0J8B8I8|A0A0J8B8I8_BETVU	DNA topoisomerase	PF06839: GRF zinc finger	IPR010666: Zinc finger, GRF-type	GO:0008270 MF: zinc ion binding
	TraesCS3B02G082800	chr3B	52424762	52430234	+	tr|B9A1G4|B9A1G4_ORYSJ	NBS-LRR disease resistance protein	PF00931: NB-ARC domain	IPR002182: NB-ARC; IPR011991: Winged helix-turn-helix DNA-binding domain; IPR027417: P-loop containing nucleoside triphosphate hydrolase; IPR032675: Leucine-rich repeat domain, L domain-like	GO:0043531 MF: ADP binding
	TraesCS3B02G082900	chr3B	52435776	52437564	+	tr|A0A089VGM5|A0A089VGM5_ORYRU	NBS-LRR disease resistance protein	PF00931: NB-ARC domain	IPR002182: NB-ARC; IPR027417: P-loop containing nucleoside triphosphate hydrolase	GO:0043531 MF: ADP binding
	TraesCS3B02G083000	chr3B	52456978	52458102	+	tr|B9A1G4|B9A1G4_ORYSJ	NBS-LRR disease resistance protein		IPR032675: Leucine-rich repeat domain, L domain-like
	TraesCS3B02G083100	chr3B	52515703	52519161	-	AT1G06660.1	aspartyl/glutamyl-tRNA(Asn/Gln) amidotransferase subunit
	TraesCS3B02G083600	chr3B	52774695	52777751	-	AT5G38350.1	Disease resistance protein (NBS-LRR class) family	PF00931: NB-ARC domain	IPR002182: NB-ARC; IPR011991: Winged helix-turn-helix DNA-binding domain; IPR027417: P-loop containing nucleoside triphosphate hydrolase; IPR032675: Leucine-rich repeat domain, L domain-like	GO:0043531 MF: ADP binding
	TraesCS3B02G083800	chr3B	52850350	52852730	-	tr|A0A089VFT8|A0A089VFT8_ORYRU	NBS-LRR disease resistance protein	PF00931: NB-ARC domain	IPR002182: NB-ARC; IPR011991: Winged helix-turn-helix DNA-binding domain; IPR027417: P-loop containing nucleoside triphosphate hydrolase; IPR032675: Leucine-rich repeat domain, L domain-like	GO:0043531 MF: ADP binding
	TraesCS3B02G084000	chr3B	52890220	52892986	-	tr|B9SAG6|B9SAG6_RICCO	Receptor protein kinase, putative	PF00560: Leucine Rich Repeat; PF13855: Leucine rich repeat; PF00069: Protein kinase domain	IPR000719: Protein kinase domain; IPR001611: Leucine-rich repeat; IPR003591: Leucine-rich repeat, typical subtype; IPR008266: Tyrosine-protein kinase, active site; IPR011009: Protein kinase-like domain; IPR017441: Protein kinase, ATP binding site; IPR032675: Leucine-rich repeat domain, L domain-like	GO:0004672 MF: protein kinase activity;GO:0005515 MF: protein binding;GO:0005524 MF: ATP binding;GO:0006468 BP: protein phosphorylation
	TraesCS3B02G084100	chr3B	52916105	52923537	-	tr|C1KAE3|C1KAE3_HORVU	NBS-LRR disease resistance protein-like protein	PF00931: NB-ARC domain	IPR002182: NB-ARC; IPR011991: Winged helix-turn-helix DNA-binding domain; IPR027417: P-loop containing nucleoside triphosphate hydrolase; IPR032675: Leucine-rich repeat domain, L domain-like	GO:0043531 MF: ADP binding
	TraesCS3B02G085400	chr3B	53951103	53952515	-	AT3G08840.6	D-alanine-D-alanine ligase family	PF07762: Protein of unknown function (DUF1618)	IPR011676: Domain of unknown function DUF1618
	TraesCS3B02G085500	chr3B	53955093	53955877	+	tr|G7IP42|G7IP42_MEDTR	Beta-1,3-galactosyltransferase-like protein	PF01762: Galactosyltransferase	IPR002659: Glycosyl transferase, family 31	GO:0006486 BP: protein glycosylation;GO:0008378 MF: galactosyltransferase activity;GO:0016020 CC: membrane
	TraesCS3B02G085600	chr3B	54139470	54140270	-	sp|Q9AET9|ASP1_STRGN	Accessory Sec system protein Asp1
	TraesCS3B02G094200	chr3B	62982063	62983361	+	tr|Q7G4E5|Q7G4E5_ORYSJ	F-box domain containing protein	PF12937: F-box-like	IPR001810: F-box domain	GO:0005515 MF: protein binding
	TraesCS3B02G125900	chr3B	101914852	101915062	-	AT1G56720.4	Protein kinase superfamily protein
	TraesCS3B02G126100	chr3B	101918700	101918894	-	tr|E9KJE7|E9KJE7_9POAL	Photosystem II reaction center protein K	PF02533: Photosystem II 4 kDa reaction centre component	IPR003687: Photosystem II PsbK	GO:0009523 CC: photosystem II;GO:0009539 CC: photosystem II reaction center;GO:0015979 BP: photosynthesis
	TraesCS3B02G185700	chr3B	201491959	201492390	-	tr|A0A075VZ46|A0A075VZ46_AEGBI	NAD(P)H-quinone oxidoreductase subunit K, chloroplastic	PF01058: NADH ubiquinone oxidoreductase, 20 Kd subunit	IPR006137: NADH:ubiquinone oxidoreductase-like, 20kDa subunit; IPR006138: NADH-ubiquinone oxidoreductase, 20 Kd subunit	GO:0008137 MF: NADH dehydrogenase (ubiquinone) activity;GO:0048038 MF: quinone binding;GO:0051536 MF: iron-sulfur cluster binding;GO:0051539 MF: 4 iron, 4 sulfur cluster binding;GO:0055114 BP: oxidation-reduction process
	TraesCS3B02G185800	chr3B	201492687	201493049	-	tr|A0A075W0P6|A0A075W0P6_AEGBI	NAD(P)H-quinone oxidoreductase subunit 3, chloroplastic	PF00507: NADH-ubiquinone/plastoquinone oxidoreductase, chain 3	IPR000440: NADH:ubiquinone/plastoquinone oxidoreductase, chain 3; IPR023043: NAD(P)H-quinone oxidoreductase subunit 3, bacterial/plastid	GO:0008137 MF: NADH dehydrogenase (ubiquinone) activity;GO:0016651 MF: oxidoreductase activity, acting on NAD(P)H;GO:0055114 BP: oxidation-reduction process
	TraesCS3B02G185900	chr3B	201495348	201495984	+	AT1G72840.1	Disease resistance protein (TIR-NBS-LRR class)
	TraesCS3B02G186200	chr3B	201500912	201501022	+	tr|A0A075VZ53|A0A075VZ53_AEGBI	Photosystem I reaction center subunit VIII	PF00796: Photosystem I reaction centre subunit VIII	IPR001302: Photosystem I PsaI, reaction centre subunit VIII	GO:0009522 CC: photosystem I;GO:0015979 BP: photosynthesis
	TraesCS3B02G186400	chr3B	201505080	201505223	-	tr|A0A075W2X2|A0A075W2X2_AEGBI	Photosystem II reaction center protein J	PF01788: PsbJ	IPR002682: Photosystem II PsbJ	GO:0009523 CC: photosystem II;GO:0009539 CC: photosystem II reaction center;GO:0015979 BP: photosynthesis;GO:0016020 CC: membrane
	TraesCS3B02G186700	chr3B	201505598	201505849	-	tr|A0A077RQZ4|A0A077RQZ4_WHEAT	Cytochrome b559 subunit alpha	PF00283: Cytochrome b559, alpha (gene psbE) and beta (gene psbF)subunits; PF00284: Lumenal portion of Cytochrome b559, alpha (gene psbE) subunit	IPR006216: Photosystem II cytochrome b559, conserved site; IPR006217: Photosystem II cytochrome b559, alpha subunit; IPR013081: Photosystem II cytochrome b559, N-terminal; IPR013082: Photosystem II cytochrome b559, alpha subunit, lumenal region	GO:0009523 CC: photosystem II;GO:0009539 CC: photosystem II reaction center;GO:0009767 BP: photosynthetic electron transport chain;GO:0015979 BP: photosynthesis;GO:0016021 CC: integral component of membrane;GO:0019684 BP: photosynthesis, light reaction;GO:0020037 MF: heme binding;GO:0046872 MF: metal ion binding
	TraesCS3B02G186800	chr3B	201506847	201506969	-	AT1G21610.6	wound-responsive family protein
	TraesCS3B02G186900	chr3B	201507007	201507102	+	tr|A0A075DYK9|A0A075DYK9_9POAL	Cytochrome b6-f complex subunit 6	PF05115: Cytochrome B6-F complex subunit VI (PetL)	IPR007802: Cytochrome b6-f complex subunit 6	GO:0009055 MF: electron carrier activity;GO:0009512 CC: cytochrome b6f complex
	TraesCS3B02G187100	chr3B	201508735	201508935	+	sp|A2C9R5|RL33_PROM3	50S ribosomal protein L33	PF00471: Ribosomal protein L33	IPR001705: Ribosomal protein L33; IPR011332: Zinc-binding ribosomal protein	GO:0003735 MF: structural constituent of ribosome;GO:0005622 CC: intracellular;GO:0005840 CC: ribosome;GO:0006412 BP: translation
	TraesCS3B02G187200	chr3B	201509879	201510238	-	tr|A0A077RRC9|A0A077RRC9_WHEAT	50S ribosomal protein L20	PF00453: Ribosomal protein L20	IPR005813: Ribosomal protein L20	GO:0003735 MF: structural constituent of ribosome;GO:0005622 CC: intracellular;GO:0005840 CC: ribosome;GO:0006412 BP: translation;GO:0019843 MF: rRNA binding
	TraesCS3B02G187300	chr3B	201511187	201511837	-	tr|A0A075VZA3|A0A075VZA3_AEGBI	ATP-dependent Clp protease proteolytic subunit	PF00574: Clp protease	IPR001907: ATP-dependent Clp protease proteolytic subunit; IPR018215: ClpP, Ser active site; IPR023562: Clp protease proteolytic subunit /Translocation-enhancing protein TepA; IPR029045: ClpP/crotonase-like domain; IPR033135: ClpP, histidine active site	GO:0004252 MF: serine-type endopeptidase activity;GO:0006508 BP: proteolysis
	TraesCS3B02G187400	chr3B	201515740	201515871	-	tr|A0A1B4XTF0|A0A1B4XTF0_9POAL	Protein PsbN	PF02468: Photosystem II reaction centre N protein (psbN)	IPR003398: Photosystem II PsbN	GO:0009523 CC: photosystem II;GO:0009539 CC: photosystem II reaction center;GO:0015979 BP: photosynthesis;GO:0016020 CC: membrane
	TraesCS3B02G187500	chr3B	201515975	201516196	+	tr|A0A075VW99|A0A075VW99_AEGSP	Photosystem II reaction center protein H	PF00737: Photosystem II 10 kDa phosphoprotein	IPR001056: Photosystem II PsbH, phosphoprotein	GO:0009523 CC: photosystem II;GO:0015979 BP: photosynthesis;GO:0016020 CC: membrane;GO:0042301 MF: phosphate ion binding;GO:0050821 BP: protein stabilization
	TraesCS3B02G187600	chr3B	201520427	201520858	-	sp|A8ZV80|RS11_DESOH	30S ribosomal protein S11	PF00411: Ribosomal protein S11	IPR001971: Ribosomal protein S11; IPR018102: Ribosomal S11, conserved site	GO:0003735 MF: structural constituent of ribosome;GO:0005840 CC: ribosome;GO:0006412 BP: translation
	TraesCS3B02G187700	chr3B	201522233	201522604	-	sp|Q110B7|RL14_TRIEI	50S ribosomal protein L14	PF00238: Ribosomal protein L14p/L23e	IPR000218: Ribosomal protein L14P; IPR005745: Ribosomal protein L14P, bacterial-type; IPR019972: Ribosomal protein L14P, conserved site	GO:0003735 MF: structural constituent of ribosome;GO:0005840 CC: ribosome;GO:0006412 BP: translation;GO:0015934 CC: large ribosomal subunit
	TraesCS3B02G188600	chr3B	201554220	201554411	+	tr|B3SZ21|B3SZ21_9POAL	50S ribosomal protein L32, chloroplastic	PF01783: Ribosomal L32p protein family	IPR002677: Ribosomal protein L32p; IPR011332: Zinc-binding ribosomal protein	GO:0003735 MF: structural constituent of ribosome;GO:0006412 BP: translation;GO:0015934 CC: large ribosomal subunit
	TraesCS3B02G188700	chr3B	201555273	201555812	+	tr|A0A075VWB7|A0A075VWB7_AEGSP	Cytochrome c biogenesis protein CcsA	PF01578: Cytochrome C assembly protein	IPR002541: Cytochrome c assembly protein	GO:0017004 BP: cytochrome complex assembly;GO:0020037 MF: heme binding
	TraesCS3B02G189000	chr3B	201559243	201559773	-	tr|A0A075W784|A0A075W784_AEGBI	NAD(P)H-quinone oxidoreductase subunit 6, chloroplastic	PF00499: NADH-ubiquinone/plastoquinone oxidoreductase chain 6	IPR001457: NADH:ubiquinone/plastoquinone oxidoreductase, chain 6	GO:0008137 MF: NADH dehydrogenase (ubiquinone) activity;GO:0055114 BP: oxidation-reduction process
	TraesCS3B02G189100	chr3B	201560037	201560585	-	tr|A0A077RQZ0|A0A077RQZ0_WHEAT	NAD(P)H-quinone oxidoreductase subunit I, chloroplastic	PF13187: 4Fe-4S dicluster domain	IPR004497: NADH-plastoquinone oxidoreductase, subunit I; IPR010226: NADH-quinone oxidoreductase, chain I; IPR017896: 4Fe-4S ferredoxin-type, iron-sulphur binding domain; IPR017900: 4Fe-4S ferredoxin, iron-sulphur binding, conserved site	GO:0008137 MF: NADH dehydrogenase (ubiquinone) activity;GO:0016020 CC: membrane;GO:0016651 MF: oxidoreductase activity, acting on NAD(P)H;GO:0051539 MF: 4 iron, 4 sulfur cluster binding;GO:0055114 BP: oxidation-reduction process
	TraesCS3B02G226000	chr3B	312893745	312893858	+	tr|W5HZ50|W5HZ50_WHEAT	Cytochrome b6-f complex subunit 6	PF05115: Cytochrome B6-F complex subunit VI (PetL)	IPR007802: Cytochrome b6-f complex subunit 6	GO:0009055 MF: electron carrier activity;GO:0009512 CC: cytochrome b6f complex
	TraesCS3B02G348600	chr3B	558381347	558381956	-	AT3G13460.4	evolutionarily conserved C-terminal region 2
	TraesCS3B02G354600	chr3B	565180192	565180872	+	AT4G04710.3	calcium-dependent kinase-like protein
	TraesCS3B02G389700	chr3B	613638338	613640471	+	sp|Q2SF13|FTSH_HAHCH	ATP-dependent zinc metalloprotease FtsH	PF14363: Domain associated at C-terminal with AAA; PF00004: ATPase family associated with various cellular activities (AAA)	IPR003593: AAA+ ATPase domain; IPR003959: ATPase, AAA-type, core; IPR003960: ATPase, AAA-type, conserved site; IPR025753: AAA-type ATPase, N-terminal domain; IPR027417: P-loop containing nucleoside triphosphate hydrolase	GO:0005524 MF: ATP binding
	TraesCS3B02G417900	chr3B	654655816	654658054	-	tr|A0A1J6IT60|A0A1J6IT60_NICAT	Protein bps1, chloroplastic
	TraesCS3B02G425600	chr3B	663421687	663422922	+	tr|Q6ZFR4|Q6ZFR4_ORYSJ	Zinc finger (C3HC4-type RING finger) protein family-like	PF13768: von Willebrand factor type A domain; PF14624: VWA / Hh protein intein-like	IPR002035: von Willebrand factor, type A; IPR032838: VWA-Hint protein, Vwaint domain
	TraesCS3B02G456100	chr3B	697577231	697578420	+	tr|B6SIV4|B6SIV4_MAIZE	60S ribosomal protein L38	PF01781: Ribosomal L38e protein family	IPR002675: Ribosomal protein L38e	GO:0003735 MF: structural constituent of ribosome;GO:0005622 CC: intracellular;GO:0005840 CC: ribosome;GO:0006412 BP: translation
	TraesCS3B02G456200	chr3B	697683125	697683909	+	tr|D2JX49|D2JX49_MUSBA	Abscisic stress ripening	PF02496: ABA/WDS induced protein	IPR003496: ABA/WDS induced protein	GO:0006950 BP: response to stress
	TraesCS3B02G459400	chr3B	703007090	703007395	-	tr|A0A1B0ZEN2|A0A1B0ZEN2_TACCH	NADH-quinone oxidoreductase subunit K	PF00420: NADH-ubiquinone/plastoquinone oxidoreductase chain 4L	IPR001133: NADH-ubiquinone oxidoreductase chain 4L/K	GO:0016651 MF: oxidoreductase activity, acting on NAD(P)H;GO:0042773 BP: ATP synthesis coupled electron transport;GO:0055114 BP: oxidation-reduction process
	TraesCS3B02G459500	chr3B	703007456	703007668	-	sp|A0LEQ2|NUOH1_SYNFM	NADH-quinone oxidoreductase subunit H 1	PF00146: NADH dehydrogenase	IPR001694: NADH:ubiquinone oxidoreductase, subunit 1/F420H2 oxidoreductase subunit H	GO:0016020 CC: membrane;GO:0055114 BP: oxidation-reduction process
	TraesCS3B02G472100	chr3B	720889766	720893772	-	tr|A0A072UQ95|A0A072UQ95_MEDTR	Phosphatidylinositol-4-phosphate 5-kinase family protein	PF01504: Phosphatidylinositol-4-phosphate 5-Kinase	IPR002498: Phosphatidylinositol-4-phosphate 5-kinase, core; IPR027483: Phosphatidylinositol-4-phosphate 5-kinase, C-terminal; IPR027484: Phosphatidylinositol-4-phosphate 5-kinase, N-terminal domain	GO:0016307 MF: phosphatidylinositol phosphate kinase activity;GO:0046488 BP: phosphatidylinositol metabolic process
	TraesCS3B02G472200	chr3B	720957140	720959888	+	tr|Q6EQC1|Q6EQC1_ORYSJ	Lectin-like receptor kinase-like protein	PF00139: Legume lectin domain; PF07714: Protein tyrosine kinase	IPR001220: Legume lectin domain; IPR001245: Serine-threonine/tyrosine-protein kinase, catalytic domain; IPR011009: Protein kinase-like domain; IPR013320: Concanavalin A-like lectin/glucanase domain	GO:0004672 MF: protein kinase activity;GO:0006468 BP: protein phosphorylation;GO:0030246 MF: carbohydrate binding
	TraesCS3B02G472400	chr3B	720987116	720992181	+	tr|R7W5J0|R7W5J0_AEGTA	Disease resistance protein RPM1	PF00931: NB-ARC domain	IPR002182: NB-ARC; IPR011991: Winged helix-turn-helix DNA-binding domain; IPR032675: Leucine-rich repeat domain, L domain-like	GO:0043531 MF: ADP binding
	TraesCS3B02G472500	chr3B	721037154	721042091	+	tr|M8B6I6|M8B6I6_AEGTA	Disease resistance protein RPM1	PF00931: NB-ARC domain	IPR002182: NB-ARC; IPR011991: Winged helix-turn-helix DNA-binding domain; IPR032675: Leucine-rich repeat domain, L domain-like	GO:0043531 MF: ADP binding
	TraesCS3B02G478500	chr3B	726781097	726783868	+	tr|A0A1D5WA95|A0A1D5WA95_WHEAT	Dirigent protein	PF03018: Dirigent-like protein	IPR004265: Plant disease resistance response protein
	TraesCS3B02G479000	chr3B	727263504	727265519	+	tr|A0A077RZN1|A0A077RZN1_WHEAT	Dirigent protein	PF03018: Dirigent-like protein; PF01419: Jacalin-like lectin domain	IPR001229: Jacalin-like lectin domain; IPR004265: Plant disease resistance response protein
	TraesCS3B02G479200	chr3B	727325987	727331731	+	tr|A0A1D5W1C5|A0A1D5W1C5_WHEAT	Dirigent protein	PF03018: Dirigent-like protein; PF01419: Jacalin-like lectin domain	IPR001229: Jacalin-like lectin domain; IPR004265: Plant disease resistance response protein
	TraesCS3B02G479500	chr3B	727472645	727474261	+	AT4G10490.1	2-oxoglutarate (2OG) and Fe(II)-dependent oxygenase superfamily protein	PF14226: non-haem dioxygenase in morphine synthesis N-terminal; PF03171: 2OG-Fe(II) oxygenase superfamily	IPR005123: Oxoglutarate/iron-dependent dioxygenase; IPR026992: Non-haem dioxygenase N-terminal domain; IPR027443: Isopenicillin N synthase-like	GO:0016491 MF: oxidoreductase activity;GO:0055114 BP: oxidation-reduction process
	TraesCS3B02G481900	chr3B	729227728	729228995	+	tr|A0A0B2ST43|A0A0B2ST43_GLYSO	Werner Syndrome-like exonuclease	PF01612: 3'-5' exonuclease	IPR002562: 3'-5' exonuclease domain; IPR012337: Ribonuclease H-like domain	GO:0003676 MF: nucleic acid binding;GO:0006139 BP: nucleobase-containing compound metabolic process;GO:0008408 MF: 3'-5' exonuclease activity
	TraesCS3B02G482300	chr3B	729594256	729594624	-	AT4G39830.3	Cupredoxin superfamily protein
	TraesCS3B02G482400	chr3B	729660604	729661200	-	sp|Q4FMP8|SYDND_PELUB	Aspartate--tRNA(Asp/Asn) ligase
	TraesCS3B02G519300	chr3B	762516457	762516831	-	tr|A0A151TD00|A0A151TD00_CAJCA	SWI/SNF complex subunit SWI3B
	TraesCS3B02G525900	chr3B	768282339	768282932	-	tr|G9HNR8|G9HNR8_PHODC	NADH dehydrogenase subunit 2	PF00361: Proton-conducting membrane transporter	IPR001750: NADH:quinone oxidoreductase/Mrp antiporter, membrane subunit
	TraesCS3B02G526900	chr3B	769156643	769158226	+	sp|B0V8K4|ISPH_ACIBY	4-hydroxy-3-methylbut-2-enyl diphosphate reductase	PF08224: Domain of unknown function (DUF1719)	IPR013181: Protein of unknown function DUF1719
	TraesCS3B02G527600	chr3B	769403163	769404767	-	tr|G9G8F3|G9G8F3_SOLCH	RB	PF08224: Domain of unknown function (DUF1719)	IPR013181: Protein of unknown function DUF1719
	TraesCS3B02G528200	chr3B	770346728	770348332	+	AT1G55750.5	BSD domain (BTF2-like transcription factors, Synapse-associated proteins and DOS2-like proteins)	PF08224: Domain of unknown function (DUF1719)	IPR013181: Protein of unknown function DUF1719
	TraesCS3B02G529200	chr3B	770964140	770964677	-	AT1G55265.1	DUF538 family protein, putative (Protein of unknown function, DUF538)	PF04398: Protein of unknown function, DUF538	IPR007493: Protein of unknown function DUF538
	TraesCS3B02G529300	chr3B	770968831	770970473	-	tr|Q4JH28|Q4JH28_WHEAT	Beta-1,3-glucanase	PF00332: Glycosyl hydrolases family 17	IPR000490: Glycoside hydrolase family 17; IPR017853: Glycoside hydrolase superfamily	GO:0004553 MF: hydrolase activity, hydrolyzing O-glycosyl compounds;GO:0005975 BP: carbohydrate metabolic process
	TraesCS3B02G535400	chr3B	775475549	775478796	-	tr|G8JBE2|G8JBE2_9ORYZ	Peroxiredoxin	PF00578: AhpC/TSA family	IPR000866: Alkyl hydroperoxide reductase subunit C/ Thiol specific antioxidant; IPR012336: Thioredoxin-like fold; IPR013766: Thioredoxin domain	GO:0016209 MF: antioxidant activity;GO:0016491 MF: oxidoreductase activity;GO:0045454 BP: cell redox homeostasis;GO:0055114 BP: oxidation-reduction process
	TraesCS3B02G535500	chr3B	775480966	775483006	+	tr|A0A1J3K210|A0A1J3K210_NOCCA	Protein ENHANCED DISEASE RESISTANCE 2	PF07059: Protein of unknown function (DUF1336)	IPR009769: Protein ENHANCED DISEASE RESISTANCE 2, C-terminal
	TraesCS3B02G548200	chr3B	783667247	783669382	+	tr|Q38JZ9|Q38JZ9_ARATH	Disease resistance protein	PF00931: NB-ARC domain; PF13855: Leucine rich repeat	IPR001611: Leucine-rich repeat; IPR002182: NB-ARC; IPR011991: Winged helix-turn-helix DNA-binding domain; IPR027417: P-loop containing nucleoside triphosphate hydrolase; IPR032675: Leucine-rich repeat domain, L domain-like	GO:0005515 MF: protein binding;GO:0043531 MF: ADP binding
	TraesCS3B02G557900	chr3B	792343892	792344128	-	tr|Q40033|Q40033_HORVU	BLT14.2 protein
	TraesCS3B02G560500	chr3B	794583006	794583569	-	tr|Q6ATT7|Q6ATT7_ORYSJ	Cytochrome P450, putative	PF00067: Cytochrome P450	IPR001128: Cytochrome P450; IPR002401: Cytochrome P450, E-class, group I	GO:0005506 MF: iron ion binding;GO:0016705 MF: oxidoreductase activity, acting on paired donors, with incorporation or reduction of molecular oxygen;GO:0020037 MF: heme binding;GO:0055114 BP: oxidation-reduction process
	TraesCS3B02G560600	chr3B	794592319	794593438	-	tr|F1DJR5|F1DJR5_MAIZE	PLATZ transcription factor	PF04640: PLATZ transcription factor	IPR006734: Protein of unknown function DUF597
	TraesCS3B02G560700	chr3B	794597625	794598806	+	AT2G16300.1	F-box family protein	PF03478: Protein of unknown function (DUF295)	IPR005174: Domain unknown function DUF295; IPR015943: WD40/YVTN repeat-like-containing domain	GO:0005515 MF: protein binding
	TraesCS3B02G560800	chr3B	794632929	794634205	+	tr|A0A077S873|A0A077S873_WHEAT	E3 ubiquitin-protein ligase	PF03145: Seven in absentia protein family	IPR008974: TRAF-like; IPR013010: Zinc finger, SIAH-type; IPR013083: Zinc finger, RING/FYVE/PHD-type; IPR018121: Seven-in-absentia protein, TRAF-like domain	GO:0005515 MF: protein binding;GO:0005634 CC: nucleus;GO:0006511 BP: ubiquitin-dependent protein catabolic process;GO:0007275 BP: multicellular organism development;GO:0008270 MF: zinc ion binding
	TraesCS3B02G563300	chr3B	796327855	796327959	+	tr|A0A075W2U9|A0A075W2U9_AEGBI	Photosystem II reaction center protein M	PF05151: Photosystem II reaction centre M protein (PsbM)	IPR007826: Photosystem II PsbM	GO:0009523 CC: photosystem II;GO:0015979 BP: photosynthesis;GO:0016021 CC: integral component of membrane;GO:0019684 BP: photosynthesis, light reaction
	TraesCS3B02G585600	chr3B	812569181	812573220	+	tr|B9SG76|B9SG76_RICCO	Aspartyl aminopeptidase, putative	PF02127: Aminopeptidase I zinc metalloprotease (M18)	IPR001948: Peptidase M18	GO:0004177 MF: aminopeptidase activity;GO:0006508 BP: proteolysis;GO:0008270 MF: zinc ion binding
	TraesCS3B02G585800	chr3B	812583741	812585054	+	AT3G44810.1	F-box family protein		IPR032675: Leucine-rich repeat domain, L domain-like
	TraesCS3B02G585900	chr3B	812602593	812603993	+	AT1G49610.1	F-box family protein	PF00646: F-box domain	IPR001810: F-box domain; IPR032675: Leucine-rich repeat domain, L domain-like	GO:0005515 MF: protein binding
	TraesCS3B02G586400	chr3B	812798732	812800089	+	tr|Q40862|Q40862_PICGL	Late embryogenesis abundant protein	PF06830: Root cap	IPR009646: Root cap
	TraesCS3B02G586600	chr3B	813269043	813269399	-	AT1G09310.1	plant/protein (Protein of unknown function, DUF538)	PF04398: Protein of unknown function, DUF538	IPR007493: Protein of unknown function DUF538
	TraesCS3B02G586700	chr3B	813306816	813307268	-	AT1G56580.1	plant/protein (Protein of unknown function, DUF538)	PF04398: Protein of unknown function, DUF538	IPR007493: Protein of unknown function DUF538
	TraesCS3B02G599800	chr3B	820672876	820675956	+	tr|A0A103XR65|A0A103XR65_CYNCS	AP complex subunit beta		IPR011989: Armadillo-like helical; IPR029390: AP-3 complex subunit beta, C-terminal domain
	TraesCS3B02G599900	chr3B	820761513	820762829	-	tr|B9R9R7|B9R9R7_RICCO	NAC domain-containing protein, putative	PF02365: No apical meristem (NAM) protein	IPR003441: NAC domain	GO:0003677 MF: DNA binding;GO:0006355 BP: regulation of transcription, DNA-templated
	TraesCS3B02G600700	chr3B	821276027	821283427	-	tr|Q2QNS3|Q2QNS3_ORYSJ	Calmodulin-binding protein, putative, expressed	PF07887: Calmodulin binding protein-like	IPR012416: CALMODULIN-BINDING PROTEIN60	GO:0005516 MF: calmodulin binding;GO:0006950 BP: response to stress
	TraesCS3B02G601300	chr3B	821856039	821858321	-	tr|M8BD39|M8BD39_AEGTA	11S globulin seed storage protein 2	PF00190: Cupin	IPR006044: 11-S seed storage protein, plant; IPR006045: Cupin 1; IPR011051: RmlC-like cupin domain; IPR014710: RmlC-like jelly roll fold	GO:0045735 MF: nutrient reservoir activity
	TraesCS3B02G601400	chr3B	821884273	821884942	+	tr|A0A0B0PZG2|A0A0B0PZG2_GOSAR	Sn1-specific diacylglycerol lipase alpha	PF03893: Lipase 3 N-terminal region; PF01764: Lipase (class 3)	IPR002921: Fungal lipase-like domain; IPR005592: Mono-/di-acylglycerol lipase, N-terminal; IPR029058: Alpha/Beta hydrolase fold	GO:0006629 BP: lipid metabolic process;GO:0016042 BP: lipid catabolic process
	TraesCS3B02G601600	chr3B	822039201	822039541	+	tr|I3QM92|I3QM92_HORVU	Metallothionein	PF01439: Metallothionein	IPR000347: Metallothionein, family 15, plant	GO:0046872 MF: metal ion binding
	TraesCS3B02G604300	chr3B	823182203	823184955	+	tr|A0A1D5W4V0|A0A1D5W4V0_WHEAT	rRNA N-glycosidase	PF00161: Ribosome inactivating protein	IPR001574: Ribosome-inactivating protein; IPR016138: Ribosome-inactivating protein, subdomain 1	GO:0017148 BP: negative regulation of translation;GO:0030598 MF: rRNA N-glycosylase activity
	TraesCS3B02G604400	chr3B	823193986	823195299	+	tr|A0A0A9V5T4|A0A0A9V5T4_ARUDO	rRNA N-glycosidase
	TraesCS3B02G607700	chr3B	826100821	826104441	+	tr|M8CUP2|M8CUP2_AEGTA	Disease resistance protein RPP13	PF00931: NB-ARC domain	IPR002182: NB-ARC; IPR011991: Winged helix-turn-helix DNA-binding domain; IPR027417: P-loop containing nucleoside triphosphate hydrolase; IPR032675: Leucine-rich repeat domain, L domain-like	GO:0043531 MF: ADP binding
	TraesCS3B02G607725	chr3B	826127602	826128868	+
	TraesCS3B02G607900	chr3B	826321197	826322964	+	tr|A0A1D5VZS2|A0A1D5VZS2_WHEAT	Dirigent protein	PF03018: Dirigent-like protein	IPR000772: Ricin B, lectin domain; IPR004265: Plant disease resistance response protein
	TraesCS3B02G608200	chr3B	826645944	826651532	+	tr|A0A124SEJ1|A0A124SEJ1_CYNCS	Vacuolar fusion protein MON1	PF03164: Trafficking protein Mon1	IPR004353: Vacuolar fusion protein Mon1
	TraesCS3B02G610900	chr3B	829114033	829115548	+	tr|Q941H9|Q941H9_TOBAC	RNA-binding protein	PF00076: RNA recognition motif. (a.k.a. RRM, RBD, or RNP domain)	IPR000504: RNA recognition motif domain	GO:0003676 MF: nucleic acid binding
	TraesCS3B02G612300	chr3B	829742374	829742895	+	tr|A0A103YHS3|A0A103YHS3_CYNCS	Transcription factor, MADS-box	PF00319: SRF-type transcription factor (DNA-binding and dimerisation domain)	IPR002100: Transcription factor, MADS-box	GO:0003677 MF: DNA binding;GO:0046983 MF: protein dimerization activity
	TraesCS3B02G612700	chr3B	830112178	830112762	+	tr|A0A103YHS3|A0A103YHS3_CYNCS	Transcription factor, MADS-box	PF00319: SRF-type transcription factor (DNA-binding and dimerisation domain)	IPR002100: Transcription factor, MADS-box	GO:0003677 MF: DNA binding;GO:0046983 MF: protein dimerization activity
	TraesCS3D02G001000	chr3D	640906	641478	+	tr|M7YFQ7|M7YFQ7_TRIUA	Disease resistance protein RPM1
	TraesCS3D02G001100	chr3D	641506	643820	+	tr|A0A0B4SVQ6|A0A0B4SVQ6_WHEAT	Disease resistance protein	PF00931: NB-ARC domain	IPR002182: NB-ARC; IPR011991: Winged helix-turn-helix DNA-binding domain; IPR027417: P-loop containing nucleoside triphosphate hydrolase; IPR032675: Leucine-rich repeat domain, L domain-like	GO:0043531 MF: ADP binding
	TraesCS3D02G001200	chr3D	686714	687105	-	sp|Q9Y5B6|PAXB1_HUMAN	PAX3- and PAX7-binding protein 1
	TraesCS3D02G010600	chr3D	3978768	3984107	+	sp|P56654|CP237_MOUSE	Cytochrome P450 2C37
	TraesCS3D02G012300	chr3D	4317721	4319482	+	AT3G14470.2	NB-ARC domain-containing disease resistance protein		IPR027417: P-loop containing nucleoside triphosphate hydrolase
	TraesCS3D02G012400	chr3D	4345486	4346937	+	AT3G14470.2	NB-ARC domain-containing disease resistance protein		IPR027417: P-loop containing nucleoside triphosphate hydrolase
	TraesCS3D02G014100	chr3D	4983872	4985642	-	tr|Q9XHQ2|Q9XHQ2_HORVU	Receptor-like kinase	PF00069: Protein kinase domain	IPR000719: Protein kinase domain; IPR008271: Serine/threonine-protein kinase, active site; IPR011009: Protein kinase-like domain; IPR017441: Protein kinase, ATP binding site	GO:0004672 MF: protein kinase activity;GO:0005524 MF: ATP binding;GO:0006468 BP: protein phosphorylation
	TraesCS3D02G014200	chr3D	4986566	4990029	+	tr|Q9M576|Q9M576_ORYSA	Receptor-like protein kinase	PF00069: Protein kinase domain	IPR000719: Protein kinase domain; IPR008271: Serine/threonine-protein kinase, active site; IPR011009: Protein kinase-like domain; IPR017441: Protein kinase, ATP binding site	GO:0004672 MF: protein kinase activity;GO:0005524 MF: ATP binding;GO:0006468 BP: protein phosphorylation
	TraesCS3D02G014300	chr3D	4995592	4997276	+	AT3G28330.1	F-box family protein-like protein
	TraesCS3D02G014400	chr3D	4998822	4999826	+	AT5G56370.2	F-box/RNI-like/FBD-like domains-containing protein
	TraesCS3D02G052900	chr3D	21897990	21898085	+	tr|W5HZ50|W5HZ50_WHEAT	Cytochrome b6-f complex subunit 6	PF05115: Cytochrome B6-F complex subunit VI (PetL)	IPR007802: Cytochrome b6-f complex subunit 6	GO:0009055 MF: electron carrier activity;GO:0009512 CC: cytochrome b6f complex
	TraesCS3D02G053000	chr3D	21899696	21899896	+	sp|B7KBE3|RL33_CYAP7	50S ribosomal protein L33	PF00471: Ribosomal protein L33	IPR001705: Ribosomal protein L33; IPR011332: Zinc-binding ribosomal protein; IPR018264: Ribosomal protein L33, conserved site	GO:0003735 MF: structural constituent of ribosome;GO:0005622 CC: intracellular;GO:0005840 CC: ribosome;GO:0006412 BP: translation
	TraesCS3D02G057600	chr3D	24156638	24159658	-	tr|Q5N987|Q5N987_ORYSJ	Photosystem I assembly protein Ycf3	PF00515: Tetratricopeptide repeat	IPR001440: Tetratricopeptide repeat 1; IPR011990: Tetratricopeptide-like helical domain; IPR013026: Tetratricopeptide repeat-containing domain; IPR019734: Tetratricopeptide repeat; IPR022818: Photosystem I Ycf3, assembly	GO:0005515 MF: protein binding
	TraesCS3D02G103200	chr3D	55779958	55780557	-	tr|A0A0K1RJT0|A0A0K1RJT0_HORVV	BTR1 isoform B1Isof04	PF06533: Protein of unknown function (DUF1110)	IPR010535: Protein of unknown function DUF1110
	TraesCS3D02G103300	chr3D	56127605	56129809	+	tr|A0A142D7X5|A0A142D7X5_ORYMI	Cytochrome c biogenesis Fc
	TraesCS3D02G103400	chr3D	56281700	56282296	-	tr|A0A0K1RKX7|A0A0K1RKX7_HORVV	BTR2 isoform B2Isof01
	TraesCS3D02G156500	chr3D	123908792	123909268	-	tr|W5D5R6|W5D5R6_WHEAT	Cold induced protein
	TraesCS3D02G171100	chr3D	150820492	150824137	-	tr|A0A1D1Y9N7|A0A1D1Y9N7_9ARAE	L-ascorbate oxidase	PF07732: Multicopper oxidase; PF00394: Multicopper oxidase; PF07731: Multicopper oxidase	IPR001117: Multicopper oxidase, type 1; IPR008972: Cupredoxin; IPR011706: Multicopper oxidase, type 2; IPR011707: Multicopper oxidase, type 3	GO:0005507 MF: copper ion binding;GO:0016491 MF: oxidoreductase activity;GO:0055114 BP: oxidation-reduction process
	TraesCS3D02G177300	chr3D	158936595	158937134	-	tr|A0A075W307|A0A075W307_AEGBI	Cytochrome c biogenesis protein CcsA	PF01578: Cytochrome C assembly protein	IPR002541: Cytochrome c assembly protein	GO:0017004 BP: cytochrome complex assembly;GO:0020037 MF: heme binding
	TraesCS3D02G177400	chr3D	158937998	158938189	-	tr|S4Z397|S4Z397_TRIMO	50S ribosomal protein L32, chloroplastic	PF01783: Ribosomal L32p protein family	IPR002677: Ribosomal protein L32p; IPR011332: Zinc-binding ribosomal protein	GO:0003735 MF: structural constituent of ribosome;GO:0006412 BP: translation;GO:0015934 CC: large ribosomal subunit
	TraesCS3D02G200900	chr3D	235645353	235645457	+	tr|A0A075W2U9|A0A075W2U9_AEGBI	Photosystem II reaction center protein M	PF05151: Photosystem II reaction centre M protein (PsbM)	IPR007826: Photosystem II PsbM	GO:0009523 CC: photosystem II;GO:0015979 BP: photosynthesis;GO:0016021 CC: integral component of membrane;GO:0019684 BP: photosynthesis, light reaction
	TraesCS3D02G396700	chr3D	511438983	511439093	-	sp|Q7VL54|ISPE_HAEDU	4-diphosphocytidyl-2-C-methyl-D-erythritol kinase
	TraesCS3D02G445000	chr3D	554328859	554330514	+	tr|A0A1D5V694|A0A1D5V694_WHEAT	Laccase	PF07732: Multicopper oxidase; PF00394: Multicopper oxidase; PF07731: Multicopper oxidase	IPR001117: Multicopper oxidase, type 1; IPR002355: Multicopper oxidase, copper-binding site; IPR008972: Cupredoxin; IPR011706: Multicopper oxidase, type 2; IPR011707: Multicopper oxidase, type 3; IPR017761: Laccase; IPR033138: Multicopper oxidases, conserved site	GO:0005507 MF: copper ion binding;GO:0016491 MF: oxidoreductase activity;GO:0046274 BP: lignin catabolic process;GO:0048046 CC: apoplast;GO:0052716 MF: hydroquinone:oxygen oxidoreductase activity;GO:0055114 BP: oxidation-reduction process
	TraesCS3D02G445100	chr3D	554354419	554356206	+	AT3G50150.1	transmembrane protein, putative (DUF247)	PF03140: Plant protein of unknown function	IPR004158: Protein of unknown function DUF247, plant
	TraesCS3D02G445800	chr3D	554776090	554780766	-	AT4G19090.1	transmembrane protein, putative (DUF594)	PF13968: Domain of unknown function (DUF4220); PF04578: Protein of unknown function, DUF594	IPR007658: Protein of unknown function DUF594; IPR025315: Domain of unknown function DUF4220
	TraesCS3D02G498400	chr3D	589249226	589249417	-	tr|S4Z397|S4Z397_TRIMO	50S ribosomal protein L32, chloroplastic		IPR002677: Ribosomal protein L32p	GO:0003735 MF: structural constituent of ribosome;GO:0006412 BP: translation;GO:0015934 CC: large ribosomal subunit
	TraesCS3D02G498600	chr3D	589259202	589259402	+	AT1G33770.1	Protein kinase superfamily protein
	TraesCS3D02G523300	chr3D	604112148	604113162	+	tr|W8PPY0|W8PPY0_PODLA	Photosystem II D2 protein	PF00124: Photosynthetic reaction centre protein	IPR000484: Photosynthetic reaction centre, L/M	GO:0009772 BP: photosynthetic electron transport in photosystem II;GO:0019684 BP: photosynthesis, light reaction;GO:0045156 MF: electron transporter, transferring electrons within the cyclic electron transport pathway of photosynthesis activity
	TraesCS3D02G525500	chr3D	604815950	604817113	-	tr|Q6ZL91|Q6ZL91_ORYSJ	F-box domain containing protein-like
	TraesCS3D02G525600	chr3D	604836573	604839386	-	AT4G12810.1	F-box family protein
	TraesCS3D02G526400	chr3D	605156756	605161383	+	tr|B9S6I4|B9S6I4_RICCO	Cytochrome P450, putative	PF00067: Cytochrome P450	IPR001128: Cytochrome P450; IPR002401: Cytochrome P450, E-class, group I	GO:0005506 MF: iron ion binding;GO:0016705 MF: oxidoreductase activity, acting on paired donors, with incorporation or reduction of molecular oxygen;GO:0020037 MF: heme binding;GO:0055114 BP: oxidation-reduction process
	TraesCS3D02G528800	chr3D	606772148	606774811	-	sp|P93194|RPK1_IPONI	Receptor-like protein kinase	PF07645: Calcium-binding EGF domain; PF00069: Protein kinase domain	IPR000719: Protein kinase domain; IPR001881: EGF-like calcium-binding domain; IPR008271: Serine/threonine-protein kinase, active site; IPR009030: Growth factor receptor cysteine-rich domain; IPR011009: Protein kinase-like domain; IPR017441: Protein kinase, ATP binding site; IPR018097: EGF-like calcium-binding, conserved site	GO:0004672 MF: protein kinase activity;GO:0005509 MF: calcium ion binding;GO:0005524 MF: ATP binding;GO:0006468 BP: protein phosphorylation
	TraesCS3D02G528900	chr3D	606775397	606775972	-	tr|M8C9Y9|M8C9Y9_AEGTA	Wall-associated receptor kinase 5	PF13947: Wall-associated receptor kinase galacturonan-binding	IPR025287: Wall-associated receptor kinase, galacturonan-binding domain	GO:0030247 MF: polysaccharide binding
	TraesCS3D02G529000	chr3D	606796135	606796524	-	sp|A9NAM6|RL23_COXBR	50S ribosomal protein L23
	TraesCS3D02G531100	chr3D	607232365	607234578	+	AT5G45540.1	transmembrane protein, putative (DUF594)	PF13968: Domain of unknown function (DUF4220); PF04578: Protein of unknown function, DUF594	IPR007658: Protein of unknown function DUF594; IPR025315: Domain of unknown function DUF4220
	TraesCS3D02G531400	chr3D	607514506	607516905	-	sp|B4R9A9|SYGB_PHEZH	Glycine--tRNA ligase beta subunit
	TraesCS3D02G531700	chr3D	607868805	607876517	+	tr|Q9LG50|Q9LG50_ORYSJ	NBS-LRR disease resistance protein-like	PF00931: NB-ARC domain	IPR001611: Leucine-rich repeat; IPR002182: NB-ARC; IPR011991: Winged helix-turn-helix DNA-binding domain; IPR027417: P-loop containing nucleoside triphosphate hydrolase; IPR032675: Leucine-rich repeat domain, L domain-like	GO:0005515 MF: protein binding;GO:0043531 MF: ADP binding
	TraesCS3D02G532500	chr3D	608432490	608432970	-	tr|Q2QWQ9|Q2QWQ9_ORYSJ	GRF zinc finger family protein
	TraesCS3D02G534700	chr3D	609328407	609330047	-	AT5G03220.1	Mediator complex, subunit Med7	PF06839: GRF zinc finger	IPR010666: Zinc finger, GRF-type	GO:0008270 MF: zinc ion binding
	TraesCS3D02G534900	chr3D	609371594	609374829	-	tr|Q9FEU2|Q9FEU2_PINSY	Receptor protein kinase	PF00560: Leucine Rich Repeat; PF13855: Leucine rich repeat; PF00069: Protein kinase domain	IPR000719: Protein kinase domain; IPR001611: Leucine-rich repeat; IPR003591: Leucine-rich repeat, typical subtype; IPR008271: Serine/threonine-protein kinase, active site; IPR011009: Protein kinase-like domain; IPR032675: Leucine-rich repeat domain, L domain-like	GO:0004672 MF: protein kinase activity;GO:0005515 MF: protein binding;GO:0005524 MF: ATP binding;GO:0006468 BP: protein phosphorylation
	TraesCS3D02G535100	chr3D	609585080	609590719	-	tr|A0A1E5URS9|A0A1E5URS9_9POAL	Ankyrin repeat-containing protein	PF13857: Ankyrin repeats (many copies); PF13962: Domain of unknown function	IPR002110: Ankyrin repeat; IPR020683: Ankyrin repeat-containing domain; IPR026961: PGG domain	GO:0005515 MF: protein binding
	TraesCS4A02G035000	chr4A	26644868	26645485	+	tr|G7L3L5|G7L3L5_MEDTR	Ripening related protein family		IPR009009: RlpA-like protein, double-psi beta-barrel domain
	TraesCS4A02G109800	chr4A	133450747	133450938	-	tr|S4Z397|S4Z397_TRIMO	50S ribosomal protein L32, chloroplastic
	TraesCS4A02G141200	chr4A	219338358	219338886	-	tr|A0A126D444|A0A126D444_9POAL	NAD(P)H-quinone oxidoreductase subunit 6, chloroplastic	PF00499: NADH-ubiquinone/plastoquinone oxidoreductase chain 6	IPR001457: NADH:ubiquinone/plastoquinone oxidoreductase, chain 6	GO:0008137 MF: NADH dehydrogenase (ubiquinone) activity;GO:0055114 BP: oxidation-reduction process
[truncated: 1,187 more rows]
