# Supplementary material for: Origin and adaptation to high altitude of Tibetan semi-wild wheat
Source: Nat Commun. 2020 Oct 8;11:5085. doi: 10.1038/s41467-020-18738-5 (PMC7545183; doi:10.1038/s41467-020-18738-5)
Supplement: Supplementary file 4 — Supplementary Data 2 [file 41467_2020_18738_MOESM4_ESM.xlsx]

## Sheet: Zang181-specific retained genes
Supplementary Data 2. List of Zang1817-specific genes and annotations.
	Gene-ID	Chr	Start	End	Strand	GO description	KEGG description	Swisspront description	Pfam description	NR description
	TraesZN1A01G002500	chr1A	316440	317164	--	--	Protein TAR1 OS=Kluyveromyces lactis (strain ATCC 8585 / CBS 2359 / DSM 70799 / NBRC 1267 / NRRL Y-1140 / WM37) GN=TAR1-A PE=4 SV=2	--	hypothetical protein SORBIDRAFT_0016s002240 [Sorghum bicolor]
	TraesZN1A01G028600	chr1A	15076422	15081029	Biological Process: drug transmembrane transport (GO:0006855),Molecular Function: drug transmembrane transporter activity (GO:0015238),Molecular Function: antiporter activity (GO:0015297),Cellular Component: membrane (GO:0016020),Biological Process: transmembrane transport (GO:0055085)	protein DETOXIFICATION 19-like; K03327 multidrug resistance protein, MATE family (A)	MATE efflux family protein ALF5 OS=Arabidopsis thaliana GN=ALF5 PE=2 SV=1	MatE	predicted protein [Hordeum vulgare subsp. vulgare]
	TraesZN1A01G029400	chr1A	16436124	16436924	Molecular Function: metal ion binding (GO:0046872)	--	Metallothionein-like protein 2C OS=Oryza sativa subsp. japonica GN=MT2C PE=2 SV=1	Metallothionein	metallothionein [Hordeum vulgare]
	TraesZN1A01G039600	chr1A	27167038	27172147	Biological Process: defense response (GO:0006952),Molecular Function: ADP binding (GO:0043531)	putative disease resistance protein RGA3; K15078 structure-specific endonuclease subunit SLX1 [EC:3.6.1.-] (A)	Putative disease resistance RPP13-like protein 1 OS=Arabidopsis thaliana GN=RPPL1 PE=3 SV=1	NB-ARC domain	Rp1-like protein [Brachypodium distachyon]
	TraesZN1A01G039700	chr1A	27176451	27177289	--	--	--	--	hypothetical protein F775_23420 [Aegilops tauschii]
	TraesZN1A01G040100	chr1A	27270761	27273523
	TraesZN1A01G040200	chr1A	27335419	27336961	--	--	--	--	hypothetical protein TRIUR3_30110 [Triticum urartu]
	TraesZN1A01G040300	chr1A	27346078	27352196	--	uncharacterized LOC106448543; K01255 leucyl aminopeptidase [EC:3.4.11.1] (A)	Transposon Ty3-G Gag-Pol polyprotein OS=Saccharomyces cerevisiae (strain ATCC 204508 / S288c) GN=TY3B-G PE=1 SV=3	Retrotransposon gag protein	Transposon Ty3-G Gag-Pol polyprotein [Triticum urartu]
	TraesZN1A01G040900	chr1A	28317641	28317904	--	hypothetical protein; K03062 26S proteasome regulatory subunit T2 (A)	26S protease regulatory subunit 4 homolog OS=Oryza sativa subsp. japonica GN=TBP2 PE=2 SV=2	--	hypothetical protein CARUB_v10004747mg, partial [Capsella rubella]
	TraesZN1A01G042600	chr1A	31367800	31368811
	TraesZN1A01G060200	chr1A	53470463	53504319	--	--	RRP15-like protein OS=Bos taurus GN=RRP15 PE=2 SV=1	Rrp15p	hypothetical protein TRIUR3_29775 [Triticum urartu]
	TraesZN1A01G245400	chr1A	425558653	425559015
	TraesZN1A01G303300	chr1A	489939109	489940507	--	--	--	--	hypothetical protein TRIUR3_21064 [Triticum urartu]
	TraesZN1A01G303400	chr1A	489942192	489942518	--	--	--	--	hypothetical protein TRIUR3_21065 [Triticum urartu]
	TraesZN1A01G303500	chr1A	489942780	489943058	--	--	--	Protein of unknown function (DUF1618)	hypothetical protein TRIUR3_21065 [Triticum urartu]
	TraesZN1A01G308500	chr1A	494783279	494784547	--	--	EPIDERMAL PATTERNING FACTOR-like protein 6 OS=Arabidopsis thaliana GN=EPFL6 PE=1 SV=1	--	predicted protein, partial [Hordeum vulgare subsp. vulgare]
	TraesZN1A01G316300	chr1A	500183712	500184442
	TraesZN1A01G344400	chr1A	523040523	523042279	--	--	--	--	hypothetical protein TRIUR3_35353 [Triticum urartu]
	TraesZN1A01G346400	chr1A	527893442	527893804
	TraesZN1A01G352300	chr1A	532519604	532524140	Molecular Function: protein kinase activity (GO:0004672),Molecular Function: protein tyrosine kinase activity (GO:0004713),Molecular Function: ATP binding (GO:0005524),Biological Process: protein phosphorylation (GO:0006468)	FRK1; FLG22-induced receptor-like kinase 1; K16224 senescence-induced receptor-like serine/threonine-protein kinase (A)	Senescence-induced receptor-like serine/threonine-protein kinase OS=Arabidopsis thaliana GN=SIRK PE=2 SV=1	Protein tyrosine kinase	predicted protein, partial [Hordeum vulgare subsp. vulgare]
	TraesZN1A01G359800	chr1A	536598012	536598302	--	--	Probable non-specific lipid-transfer protein AKCS9 OS=Vigna unguiculata PE=2 SV=1	Probable lipid transfer	Non-specific lipid-transfer protein 2 [Aegilops tauschii]
	TraesZN1A01G373200	chr1A	543499527	543500484	--	--	--	Reverse transcriptase-like	hypothetical protein F775_01667 [Aegilops tauschii]
	TraesZN1A01G381000	chr1A	549230229	549231680
	TraesZN1A01G381100	chr1A	549231935	549232477
	TraesZN1A01G388100	chr1A	552872108	552872920	--	--	--	--	predicted protein [Hordeum vulgare subsp. vulgare]
	TraesZN1A01G391600	chr1A	555825251	555827883	--	salutaridine reductase-like; K15095 (+)-neomenthol dehydrogenase [EC:1.1.1.208] (A)	Salutaridine reductase OS=Papaver bracteatum GN=SALR PE=1 SV=1	--	Short-chain dehydrogenase/reductase 2 [Aegilops tauschii]
	TraesZN1A01G393800	chr1A	557160698	557163363	--	--	--	--	hypothetical protein TRIUR3_11520 [Triticum urartu]
	TraesZN1A01G394300	chr1A	557612349	557613407	--	--	--	--	PREDICTED: uncharacterized protein LOC103632843 [Zea mays]
	TraesZN1A01G397700	chr1A	560000532	560000873	--	--	--	--	hypothetical protein TRIUR3_03100 [Triticum urartu]
	TraesZN1A01G397800	chr1A	560058572	560059773	Molecular Function: triglyceride lipase activity (GO:0004806),Biological Process: lipid metabolic process (GO:0006629)	--	GDSL esterase/lipase At4g10955 OS=Arabidopsis thaliana GN=At4g10955 PE=2 SV=1	Lipase (class 3)	PREDICTED: GDSL esterase/lipase At4g10955-like [Brachypodium distachyon]
	TraesZN1A01G398100	chr1A	560113578	560113892	--	--	--	Protein of unknown function (DUF740)	PREDICTED: UPF0503 protein At3g09070, chloroplastic [Brachypodium distachyon]
	TraesZN1A01G398200	chr1A	560113929	560115482	--	--	UPF0503 protein At3g09070, chloroplastic OS=Arabidopsis thaliana GN=At3g09070 PE=1 SV=1	Protein of unknown function (DUF740)	hypothetical protein OsI_20164 [Oryza sativa Indica Group]
	TraesZN1A01G399300	chr1A	561950166	561952601	Molecular Function: nucleotide binding (GO:0000166),Molecular Function: ATP binding (GO:0005524),Molecular Function: ATPase activity (GO:0016887),Molecular Function: nucleoside-triphosphatase activity (GO:0017111)	ABC transporter F family member 4; K06184 ATP-binding cassette, subfamily F, member 1 (A)	ABC transporter F family member 4 OS=Arabidopsis thaliana GN=ABCF4 PE=2 SV=1	ABC transporter	predicted protein [Hordeum vulgare subsp. vulgare]
	TraesZN1A01G400200	chr1A	562751972	562754682	--	--	--	Protein of unknown function, DUF594	hypothetical protein F775_14238 [Aegilops tauschii]
	TraesZN1A01G400300	chr1A	563011915	563014923	--	--	--	Protein of unknown function, DUF594	hypothetical protein F775_06797 [Aegilops tauschii]
	TraesZN1A01G400400	chr1A	563029774	563031033	--	EFR; EF-TU receptor; K13428 LRR receptor-like serine/threonine-protein kinase EFR [EC:2.7.11.1] (A)	LRR receptor-like serine/threonine-protein kinase EFR OS=Arabidopsis thaliana GN=EFR PE=1 SV=1	Leucine Rich repeat	leucine-rich repeat protein [Triticum aestivum]
	TraesZN1A01G400500	chr1A	563031169	563031558	Molecular Function: protein binding (GO:0005515)	probable LRR receptor-like serine/threonine-protein kinase At3g47570; K04730 interleukin-1 receptor-associated kinase 1 [EC:2.7.11.1] (A)	Receptor-like protein kinase 2 OS=Arabidopsis thaliana GN=RCH2 PE=1 SV=1	Leucine Rich Repeat	predicted protein [Hordeum vulgare subsp. vulgare]
	TraesZN1A01G400900	chr1A	563260205	563263245
	TraesZN1A01G410700	chr1A	568921742	568922373	--	--	--	--	Putative beta-1,3-galactosyltransferase 8 [Aegilops tauschii]
	TraesZN1A01G420000	chr1A	574703468	574704095	--	--	--	--	hypothetical protein (mitochondrion) [Vicia faba]
	TraesZN1A01G433200	chr1A	582325996	582327273	--	--	--	--	hypothetical protein TRIUR3_27416 [Triticum urartu]
	TraesZN1A01G433300	chr1A	582327595	582328029
	TraesZN1A01G433600	chr1A	582481999	582489296	Molecular Function: ATP binding (GO:0005524),Molecular Function: ADP binding (GO:0043531)	disease resistance protein RPP13-like; K13457 disease resistance protein RPM1 (A)	Putative disease resistance RPP13-like protein 3 OS=Arabidopsis thaliana GN=RPP13L3 PE=3 SV=1	ATPase family associated with various cellular activities (AAA)	Disease resistance protein RPP13 [Aegilops tauschii]
	TraesZN1A01G436300	chr1A	584235563	584236723	--	--	--	--	hypothetical protein TRIUR3_24149 [Triticum urartu]
	TraesZN1A01G438000	chr1A	585317445	585319732	--	--	--	Protein of unknown function, DUF594	hypothetical protein SORBIDRAFT_07g003260 [Sorghum bicolor]
	TraesZN1A01G438900	chr1A	585871794	585874867	--	--	--	Domain of unknown function (DUF4220)	hypothetical protein F775_04293 [Aegilops tauschii]
	TraesZN1A01G443000	chr1A	589266124	589266396	--	ATP-dependent DNA helicase PIF1-like; K15255 ATP-dependent DNA helicase PIF1 [EC:3.6.4.12] (A)	--	--	PREDICTED: ATP-dependent DNA helicase PIF1-like [Brachypodium distachyon]
	TraesZN1A01G443100	chr1A	589266518	589270463	--	uncharacterized LOC103644428; K15255 ATP-dependent DNA helicase PIF1 [EC:3.6.4.12] (A)	--	Helitron helicase-like domain at N-terminus	PREDICTED: uncharacterized protein LOC100832344 [Brachypodium distachyon]
	TraesZN1A01G443400	chr1A	589401810	589405315
	TraesZN1A01G443500	chr1A	589408698	589409201
	TraesZN1A01G443600	chr1A	589415548	589416657	--	--	--	--	hypothetical protein F775_09062 [Aegilops tauschii]
	TraesZN1A01G443700	chr1A	589444881	589451423	Molecular Function: GTPase activity (GO:0003924),Molecular Function: GTP binding (GO:0005525)	eukaryotic translation initiation factor 5B; K03243 translation initiation factor 5B (A)	Eukaryotic translation initiation factor 5B OS=Schizosaccharomyces pombe (strain 972 / ATCC 24843) GN=SPAC56F8.03 PE=1 SV=1	Elongation factor Tu domain 4	Eukaryotic translation initiation factor 5B [Triticum urartu]
	TraesZN1A01G447200	chr1A	592459678	592460315	--	--	--	--	hypothetical protein TRIUR3_32102 [Triticum urartu]
	TraesZN1B01G006800	chr1B	4584360	4587281	Biological Process: defense response (GO:0006952),Molecular Function: ADP binding (GO:0043531)	putative disease resistance protein RGA4; K19613 leucine-rich repeat protein SHOC2 (A)	Putative disease resistance protein RGA4 OS=Solanum bulbocastanum GN=RGA4 PE=2 SV=1	NB-ARC domain	wheat leaf rust resistance Lr21, partial [Triticum aestivum]
	TraesZN1B01G006900	chr1B	4587544	4588659	--	--	--	--	Lr21 [Aegilops tauschii]
	TraesZN1B01G007100	chr1B	4761028	4761399	--	--	--	--	TATA-box-binding protein 2 [Triticum urartu]
	TraesZN1B01G007200	chr1B	4762946	4767302	--	--	--	--	hypothetical protein TRIUR3_19959 [Triticum urartu]
	TraesZN1B01G007300	chr1B	4766112	4768779	--	--	--	--	hypothetical protein TRIUR3_04179 [Triticum urartu]
	TraesZN1B01G007400	chr1B	4769372	4770219
	TraesZN1B01G007800	chr1B	5226263	5227879	Molecular Function: ADP binding (GO:0043531)	LRR and NB-ARC domains-containing disease resistance protein, putative isoform 1; K15078 structure-specific endonuclease subunit SLX1 [EC:3.6.1.-] (A)	Putative disease resistance protein RGA3 OS=Solanum bulbocastanum GN=RGA3 PE=2 SV=2	NB-ARC domain	Putative disease resistance protein RGA4 [Triticum urartu]
	TraesZN1B01G007900	chr1B	5227885	5228925	Molecular Function: protein binding (GO:0005515),Biological Process: defense response (GO:0006952),Molecular Function: ADP binding (GO:0043531)	putative disease resistance protein RGA3; K15078 structure-specific endonuclease subunit SLX1 [EC:3.6.1.-] (A)	Putative disease resistance protein RGA4 OS=Solanum bulbocastanum GN=RGA4 PE=2 SV=1	Leucine rich repeat	powdery mildew resistance protein PM3b [Triticum aestivum]
	TraesZN1B01G008000	chr1B	5229441	5229839	--	putative disease resistance protein RGA1; K19613 leucine-rich repeat protein SHOC2 (A)	--	--	powdery mildew resistance protein, partial [Triticum aestivum]
	TraesZN1B01G010500	chr1B	7045335	7048492	Molecular Function: protein binding (GO:0005515),Molecular Function: ADP binding (GO:0043531)	putative disease resistance protein RGA3; K15078 structure-specific endonuclease subunit SLX1 [EC:3.6.1.-] (A)	Putative disease resistance protein RGA4 OS=Solanum bulbocastanum GN=RGA4 PE=2 SV=1	NB-ARC domain	Putative disease resistance protein RGA4 [Aegilops tauschii]
	TraesZN1B01G010600	chr1B	7048583	7049713	Biological Process: defense response (GO:0006952),Molecular Function: ADP binding (GO:0043531)	LRR and NB-ARC domains-containing disease resistance protein, putative isoform 1; K15078 structure-specific endonuclease subunit SLX1 [EC:3.6.1.-] (A)	Putative disease resistance protein RGA4 OS=Solanum bulbocastanum GN=RGA4 PE=2 SV=1	NB-ARC domain	powdery mildew resistance protein PM3b [Triticum aestivum]
	TraesZN1B01G010800	chr1B	7078159	7078710	--	putative disease resistance protein RGA1; K15078 structure-specific endonuclease subunit SLX1 [EC:3.6.1.-] (A)	Putative disease resistance protein RGA4 OS=Solanum bulbocastanum GN=RGA4 PE=2 SV=1	--	Putative disease resistance protein RGA4 [Aegilops tauschii]
	TraesZN1B01G010900	chr1B	7084157	7089679	--	putative disease resistance RPP13-like protein 3; K13457 disease resistance protein RPM1 (A)	Putative disease resistance RPP13-like protein 3 OS=Arabidopsis thaliana GN=RPP13L3 PE=3 SV=1	--	Mla1 [Triticum monococcum]
	TraesZN1B01G013100	chr1B	7995827	7997114	Molecular Function: metal ion binding (GO:0046872)	Os06g0520600; K03260 translation initiation factor 4G (A)	Zinc finger CCCH domain-containing protein 43 OS=Oryza sativa subsp. japonica GN=Os06g0520600 PE=2 SV=1	Zinc finger C-x8-C-x5-C-x3-H type (and similar)	Zinc finger CCCH domain-containing protein 43 [Aegilops tauschii]
	TraesZN1B01G013300	chr1B	8105313	8107725	Molecular Function: FMN binding (GO:0010181),Molecular Function: oxidoreductase activity (GO:0016491),Biological Process: oxidation-reduction process (GO:0055114)	putative 12-oxophytodienoate reductase 4; K05894 12-oxophytodienoic acid reductase [EC:1.3.1.42] (A)	Putative 12-oxophytodienoate reductase 5 OS=Oryza sativa subsp. japonica GN=OPR5 PE=2 SV=1	NADH:flavin oxidoreductase / NADH oxidase family	12-oxophytodienoic acid reductase 1-A1du [Triticum turgidum subsp. durum]
	TraesZN1B01G017700	chr1B	9371237	9372617	Molecular Function: methyltransferase activity (GO:0008168),Molecular Function: O-methyltransferase activity (GO:0008171),Molecular Function: protein dimerization activity (GO:0046983)	OMT2.1; O-methyltransferase; K16040 trans-resveratrol di-O-methyltransferase [EC:2.1.1.240] (A)	Trans-resveratrol di-O-methyltransferase OS=Vitis vinifera GN=ROMT PE=1 SV=2	Dimerisation domain	O-methyltransferase ZRP4 [Aegilops tauschii]
	TraesZN1B01G017900	chr1B	9429087	9429687	--	--	Bax inhibitor 1 OS=Oryza sativa subsp. japonica GN=BI1 PE=2 SV=1	Inhibitor of apoptosis-promoting Bax1	hypothetical protein F775_21214 [Aegilops tauschii]
	TraesZN1B01G018000	chr1B	9453123	9616302	Biological Process: defense response (GO:0006952),Molecular Function: ADP binding (GO:0043531)	disease resistance protein RPP13-like; K13457 disease resistance protein RPM1 (A)	Disease resistance protein RPM1 OS=Arabidopsis thaliana GN=RPM1 PE=1 SV=1	NB-ARC domain	PREDICTED: putative disease resistance RPP13-like protein 3 [Brachypodium distachyon]
	TraesZN1B01G018400	chr1B	9936462	9936704	--	SORBIDRAFT_01g012360, Sb01g012360; hypothetical protein; K01520 dUTP pyrophosphatase [EC:3.6.1.23] (A)	Deoxyuridine 5'-triphosphate nucleotidohydrolase OS=Oryza sativa subsp. japonica GN=DUT PE=3 SV=1	--	Deoxyuridine 5'-triphosphate nucleotidohydrolase [Triticum urartu]
	TraesZN1B01G018900	chr1B	10355688	10358058	--	chaperone protein DNAJ, putative; K09503 DnaJ homolog subfamily A member 2 (A)	Chaperone protein DnaJ OS=Delftia acidovorans (strain DSM 14801 / SPH-1) GN=dnaJ PE=3 SV=1	DnaJ domain	Chaperone protein DnaJ [Triticum urartu]
	TraesZN1B01G019200	chr1B	10456961	10458622	--	--	Protein BREVIS RADIX OS=Arabidopsis thaliana GN=BRX PE=1 SV=2	Transcription factor regulating root and shoot growth via Pin3	hypothetical protein TRIUR3_04358 [Triticum urartu]
	TraesZN1B01G019600	chr1B	10527692	10530331	Cellular Component: membrane (GO:0016020)	probable fructose-bisphosphate aldolase 3, chloroplastic; K01623 fructose-bisphosphate aldolase, class I [EC:4.1.2.13] (A)	WAT1-related protein At5g64700 OS=Arabidopsis thaliana GN=At5g64700 PE=2 SV=1	EamA-like transporter family	putative nodulin-like-like protein [Triticum monococcum]
	TraesZN1B01G019700	chr1B	10731006	10731653	Molecular Function: serine-type endopeptidase inhibitor activity (GO:0004867),Cellular Component: extracellular region (GO:0005576)	--	Bowman-Birk type trypsin inhibitor OS=Triticum aestivum PE=1 SV=1	Bowman-Birk serine protease inhibitor family	predicted protein [Hordeum vulgare subsp. vulgare]
	TraesZN1B01G020200	chr1B	10897569	10911246	Molecular Function: protein binding (GO:0005515),Biological Process: defense response (GO:0006952),Molecular Function: ADP binding (GO:0043531)	disease resistance protein RPM1-like; K13457 disease resistance protein RPM1 (A)	Disease resistance protein RPM1 OS=Arabidopsis thaliana GN=RPM1 PE=1 SV=1	Leucine Rich Repeat	Disease resistance protein RPM1 [Triticum urartu]
	TraesZN1B01G021300	chr1B	11615465	11615758	--	GLEAN_00176, Toll1; toll-like receptor 1; K18809 protein toll (A)	Putative disease resistance RPP13-like protein 1 OS=Arabidopsis thaliana GN=RPPL1 PE=3 SV=1	Leucine rich repeat	Putative disease resistance protein [Aegilops tauschii]
	TraesZN1B01G021400	chr1B	11615861	11630720	--	--	Putative disease resistance protein At4g19050 OS=Arabidopsis thaliana GN=At4g19050 PE=3 SV=2	--	Putative disease resistance protein [Aegilops tauschii]
	TraesZN1B01G021500	chr1B	11702829	11706266	Molecular Function: protein binding (GO:0005515)	hypothetical protein; K06685 MOB kinase activator 1 (A)	Putative disease resistance protein At4g19050 OS=Arabidopsis thaliana GN=At4g19050 PE=3 SV=2	Leucine Rich Repeat	Putative disease resistance protein [Aegilops tauschii]
	TraesZN1B01G021600	chr1B	11862577	11864820
	TraesZN1B01G021700	chr1B	11871451	11874890	Molecular Function: protein binding (GO:0005515)	hypothetical protein; K06685 MOB kinase activator 1 (A)	Platelet glycoprotein V OS=Mus musculus GN=Gp5 PE=3 SV=1	Leucine Rich Repeat	Putative disease resistance protein [Aegilops tauschii]
	TraesZN1B01G022000	chr1B	12018492	12019069	--	--	--	--	PREDICTED: uncharacterized protein LOC104581318 [Brachypodium distachyon]
	TraesZN1B01G022100	chr1B	12024516	12026509	Molecular Function: ADP binding (GO:0043531)	disease resistance protein RPM1-like; K13457 disease resistance protein RPM1 (A)	Disease resistance RPP13-like protein 4 OS=Arabidopsis thaliana GN=RPP13L4 PE=1 SV=2	NB-ARC domain	hypothetical protein OsI_22720 [Oryza sativa Indica Group]
	TraesZN1B01G023500	chr1B	12989593	12990757	Molecular Function: protein binding (GO:0005515)	ankyrin-1-like; K10406 kinesin family member C2/C3 (A)	Ankyrin-2 OS=Mus musculus GN=Ank2 PE=1 SV=2	Ankyrin repeat	hypothetical protein F775_14087 [Aegilops tauschii]
	TraesZN1B01G023600	chr1B	13023895	13024884	--	--	--	--	predicted protein [Hordeum vulgare subsp. vulgare]
	TraesZN1B01G023700	chr1B	13025235	13025774	--	--	--	No apical meristem-associated C-terminal domain	hypothetical protein F775_01588 [Aegilops tauschii]
	TraesZN1B01G023800	chr1B	13143301	13144396	--	--	--	--	hypothetical protein F775_22642 [Aegilops tauschii]
	TraesZN1B01G024000	chr1B	13174105	13176754	--	--	--	--	hypothetical protein F775_22642 [Aegilops tauschii]
	TraesZN1B01G024300	chr1B	13398711	13400343	--	--	--	--	hypothetical protein F775_01381 [Aegilops tauschii]
	TraesZN1B01G024800	chr1B	13552244	13554819	--	--	--	--	hypothetical protein F775_01381 [Aegilops tauschii]
	TraesZN1B01G024900	chr1B	13559462	13559737
	TraesZN1B01G025000	chr1B	13561863	13562285
	TraesZN1B01G025600	chr1B	13859342	13867365	Biological Process: defense response (GO:0006952),Molecular Function: ADP binding (GO:0043531)	putative disease resistance RPP13-like protein 3; K13457 disease resistance protein RPM1 (A)	Disease resistance protein RPP13 OS=Arabidopsis thaliana GN=RPP13 PE=2 SV=2	Leucine Rich repeats (2 copies)	RGA1d [Aegilops tauschii]
	TraesZN1B01G025700	chr1B	13929424	13929675	Molecular Function: serine-type endopeptidase inhibitor activity (GO:0004867),Biological Process: response to wounding (GO:0009611)	--	Subtilisin-chymotrypsin inhibitor CI-1A OS=Hordeum vulgare PE=1 SV=1	Potato inhibitor I family	chymotrypsin inhibitor [Hordeum vulgare]
	TraesZN1B01G025900	chr1B	13988189	13988419	Molecular Function: serine-type endopeptidase inhibitor activity (GO:0004867),Biological Process: response to wounding (GO:0009611)	--	Subtilisin-chymotrypsin inhibitor-2B (Fragment) OS=Hordeum vulgare PE=2 SV=1	Potato inhibitor I family	Subtilisin-chymotrypsin inhibitor-2B [Triticum urartu]
	TraesZN1B01G026000	chr1B	14063426	14065409	Molecular Function: ADP binding (GO:0043531)	putative disease resistance RPP13-like protein 3; K13457 disease resistance protein RPM1 (A)	Putative disease resistance protein At1g50180 OS=Arabidopsis thaliana GN=At1g50180 PE=3 SV=2	NB-ARC domain	RGH1A [Hordeum vulgare subsp. vulgare]
	TraesZN1B01G026100	chr1B	14080548	14081180	--	putative disease resistance RPP13-like protein 3; K13457 disease resistance protein RPM1 (A)	--	--	RGA1e [Aegilops tauschii]
	TraesZN1B01G026400	chr1B	14284578	14285483	Molecular Function: ADP binding (GO:0043531)	SORBIDRAFT_05g027300, Sb05g027300; hypothetical protein; K13457 disease resistance protein RPM1 (A)	Putative disease resistance protein At1g50180 OS=Arabidopsis thaliana GN=At1g50180 PE=3 SV=2	NB-ARC domain	Mla1 [Triticum monococcum]
	TraesZN1B01G026800	chr1B	14509581	14511078	Biological Process: cellular amino acid metabolic process (GO:0006520),Molecular Function: carboxy-lyase activity (GO:0016831),Biological Process: carboxylic acid metabolic process (GO:0019752),Molecular Function: pyridoxal phosphate binding (GO:0030170)	Os01g0770200; K01592 tyrosine decarboxylase [EC:4.1.1.25] (A)	Tyrosine/DOPA decarboxylase 2 OS=Papaver somniferum GN=TYDC2 PE=2 SV=1	Pyridoxal-dependent decarboxylase conserved domain	Tyrosine/DOPA decarboxylase 1 [Aegilops tauschii]
	TraesZN1B01G026900	chr1B	14553255	14553587
	TraesZN1B01G027200	chr1B	14595496	14598305	Molecular Function: protein binding (GO:0005515),Molecular Function: ADP binding (GO:0043531)	putative disease resistance RPP13-like protein 3; K13457 disease resistance protein RPM1 (A)	Probable disease resistance protein RXW24L OS=Arabidopsis thaliana GN=RXW24L PE=2 SV=1	Leucine Rich Repeat	Mla1 [Triticum monococcum]
	TraesZN1B01G027500	chr1B	14829259	14829912	--	--	--	--	unnamed protein product [Triticum aestivum]
	TraesZN1B01G027600	chr1B	14866510	14867720	Molecular Function: transferase activity, transferring acyl groups other than amino-acyl groups (GO:0016747)	--	Uncharacterized acetyltransferase At3g50280 OS=Arabidopsis thaliana GN=At3g50280 PE=3 SV=1	Transferase family	Putative acetyltransferase [Aegilops tauschii]
	TraesZN1B01G027700	chr1B	14867808	14869447	Molecular Function: transferase activity, transferring acyl groups other than amino-acyl groups (GO:0016747)	BAHD acyltransferase DCR-like; K19747 BAHD acyltransferase [EC:2.3.1.-] (A)	Uncharacterized acetyltransferase At3g50280 OS=Arabidopsis thaliana GN=At3g50280 PE=3 SV=1	Transferase family	Os08g0111300 [Oryza sativa Japonica Group]
	TraesZN1B01G027800	chr1B	14870915	14871918
	TraesZN1B01G028200	chr1B	15042631	15044734	Molecular Function: ADP binding (GO:0043531)	putative disease resistance RPP13-like protein 3; K13457 disease resistance protein RPM1 (A)	Putative disease resistance protein At1g50180 OS=Arabidopsis thaliana GN=At1g50180 PE=3 SV=2	NB-ARC domain	Putative disease resistance protein [Aegilops tauschii]
	TraesZN1B01G028600	chr1B	15655876	15665799	--	--	Rhomboid-like protein 19 OS=Arabidopsis thaliana GN=RBL19 PE=2 SV=1	Eukaryotic integral membrane protein (DUF1751)	predicted protein [Hordeum vulgare subsp. vulgare]
	TraesZN1B01G028800	chr1B	15683577	15685736	--	GAL1; GAI1-like E3 ubiquitin ligase protein; K14494 DELLA protein (A)	Scarecrow-like protein 9 OS=Arabidopsis thaliana GN=SCL9 PE=2 SV=1	GRAS domain family	Scarecrow-like protein 9 [Aegilops tauschii]
	TraesZN1B01G028900	chr1B	15688112	15690287	--	GAL1; GAI1-like E3 ubiquitin ligase protein; K14494 DELLA protein (A)	Scarecrow-like protein 9 OS=Arabidopsis thaliana GN=SCL9 PE=2 SV=1	GRAS domain family	Scarecrow-like protein 9 [Aegilops tauschii]
	TraesZN1B01G029000	chr1B	15691904	15694060	--	hypothetical protein; K14494 DELLA protein (A)	Scarecrow-like protein 9 OS=Arabidopsis thaliana GN=SCL9 PE=2 SV=1	GRAS domain family	Scarecrow-like protein 9 [Aegilops tauschii]
	TraesZN1B01G029500	chr1B	15747875	15748201
	TraesZN1B01G029700	chr1B	15844163	15847486	Molecular Function: protein kinase activity (GO:0004672),Molecular Function: protein tyrosine kinase activity (GO:0004713),Molecular Function: protein binding (GO:0005515),Molecular Function: ATP binding (GO:0005524),Biological Process: protein phosphorylation (GO:0006468)	putative receptor-like protein kinase At4g00960; K04730 interleukin-1 receptor-associated kinase 1 [EC:2.7.11.1] (A)	Putative receptor-like protein kinase At4g00960 OS=Arabidopsis thaliana GN=At4g00960 PE=3 SV=2	C2 domain	predicted protein [Hordeum vulgare subsp. vulgare]
	TraesZN1B01G030600	chr1B	16211848	16213938	--	bidirectional sugar transporter SWEET3b-like; K15382 solute carrier family 50 (sugar transporter) (A)	Bidirectional sugar transporter SWEET3b OS=Oryza sativa subsp. japonica GN=SWEET3B PE=3 SV=2	--	Protein RUPTURED POLLEN GRAIN 1 [Aegilops tauschii]
	TraesZN1B01G031200	chr1B	16347802	16348467	--	hypothetical protein; K17710 pentatricopeptide repeat domain-containing protein 1 (A)	Protein Rf1, mitochondrial OS=Oryza sativa subsp. indica GN=Rf1 PE=2 SV=1	PPR repeat	PREDICTED: protein Rf1, mitochondrial-like [Brachypodium distachyon]
	TraesZN1B01G031500	chr1B	16411306	16413050	--	--	--	--	hypothetical protein F775_21152 [Aegilops tauschii]
	TraesZN1B01G031600	chr1B	16500679	16501803	--	hypothetical protein; K11714 rhamnogalacturonan II specific xylosyltransferase [EC:2.4.2.-] (A)	Uncharacterized protein At4g15970 OS=Arabidopsis thaliana GN=At4g15970 PE=2 SV=1	Nucleotide-diphospho-sugar transferase	hypothetical protein TRIUR3_28587 [Triticum urartu]
	TraesZN1B01G032100	chr1B	16851767	16852276	--	--	--	--	hypothetical protein F775_43352 [Aegilops tauschii]
	TraesZN1B01G032200	chr1B	16852730	16853944	--	pentatricopeptide repeat-containing protein At5g55840-like; K17964 leucine-rich PPR motif-containing protein, mitochondrial (A)	Protein Rf1, mitochondrial OS=Oryza sativa subsp. indica GN=Rf1 PE=2 SV=1	PPR repeat	hypothetical protein F775_11261 [Aegilops tauschii]
	TraesZN1B01G033400	chr1B	17661347	17662604	Molecular Function: nucleic acid binding (GO:0003676),Molecular Function: zinc ion binding (GO:0008270)	replication protein A 70 kDa DNA-binding subunit C-like; K07466 replication factor A1 (A)	Replication protein A 70 kDa DNA-binding subunit C OS=Oryza sativa subsp. japonica GN=RPA1C PE=1 SV=1	Zinc knuckle	Replication protein A 70 kDa DNA-binding subunit [Aegilops tauschii]
	TraesZN1B01G033800	chr1B	18224098	18224406	--	--	--	--	Putative laccase-11 [Triticum urartu]
	TraesZN1B01G035000	chr1B	19312535	19316537	--	--	--	--	hypothetical protein TRIUR3_19576 [Triticum urartu]
	TraesZN1B01G037300	chr1B	21907930	21908559
	TraesZN1B01G037900	chr1B	22176927	22177490	Biological Process: lipid metabolic process (GO:0006629),Molecular Function: O-acyltransferase activity (GO:0008374)	lecithin-cholesterol acyltransferase-like 1; K06129 lysophospholipase III [EC:3.1.1.5] (A)	Lecithin-cholesterol acyltransferase-like 1 OS=Oryza sativa subsp. japonica GN=Os03g0232800 PE=2 SV=1	--	Lecithin-cholesterol acyltransferase-like 1 [Triticum urartu]
	TraesZN1B01G038000	chr1B	22189016	22190308	Biological Process: lipid metabolic process (GO:0006629),Molecular Function: O-acyltransferase activity (GO:0008374)	GRMZM2G044472; lecithin-cholesterol acyltransferase-like 1; K06129 lysophospholipase III [EC:3.1.1.5] (A)	Lecithin-cholesterol acyltransferase-like 1 OS=Oryza sativa subsp. japonica GN=Os03g0232800 PE=2 SV=1	Lecithin:cholesterol acyltransferase	Lecithin-cholesterol acyltransferase-like 1 [Triticum urartu]
	TraesZN1B01G038500	chr1B	22816847	22824719	--	lariat debranching enzyme-like; K18328 lariat debranching enzyme [EC:3.1.-.-] (A)	--	--	hypothetical protein F775_03021 [Aegilops tauschii]
	TraesZN1B01G038600	chr1B	22971621	22973018	--	SORBIDRAFT_02g000390, Sb02g000390; hypothetical protein; K04730 interleukin-1 receptor-associated kinase 1 [EC:2.7.11.1] (A)	Cysteine-rich repeat secretory protein 55 OS=Arabidopsis thaliana GN=CRRSP55 PE=2 SV=1	Salt stress response/antifungal	hypothetical protein F775_26971 [Aegilops tauschii]
	TraesZN1B01G038700	chr1B	23024536	23025322	--	nucleolar RNA helicase 2-like; K16911 ATP-dependent RNA helicase DDX21 [EC:3.6.4.13] (A)	Cysteine-rich repeat secretory protein 55 OS=Arabidopsis thaliana GN=CRRSP55 PE=2 SV=1	Salt stress response/antifungal	hypothetical protein F775_26971 [Aegilops tauschii]
	TraesZN1B01G039000	chr1B	23266447	23266716
	TraesZN1B01G039100	chr1B	23267269	23267642	--	--	--	--	hypothetical protein F775_25312 [Aegilops tauschii]
	TraesZN1B01G039200	chr1B	23267996	23269010	--	protein FAR1-RELATED SEQUENCE 6-like; K17604 zinc finger SWIM domain-containing protein 3 (A)	--	--	hypothetical protein F775_06063 [Aegilops tauschii]
	TraesZN1B01G039400	chr1B	23342392	23342838	Molecular Function: polysaccharide binding (GO:0030247)	wall-associated receptor kinase 2-like; K04730 interleukin-1 receptor-associated kinase 1 [EC:2.7.11.1] (A)	Wall-associated receptor kinase 2 OS=Arabidopsis thaliana GN=WAK2 PE=1 SV=1	Wall-associated receptor kinase galacturonan-binding	Wall-associated receptor kinase 3 [Aegilops tauschii]
	TraesZN1B01G039700	chr1B	23565793	23566758	--	SORBIDRAFT_02g000390, Sb02g000390; hypothetical protein; K04730 interleukin-1 receptor-associated kinase 1 [EC:2.7.11.1] (A)	Cysteine-rich repeat secretory protein 55 OS=Arabidopsis thaliana GN=CRRSP55 PE=2 SV=1	Salt stress response/antifungal	hypothetical protein F775_26971 [Aegilops tauschii]
	TraesZN1B01G039800	chr1B	23570569	23571389	--	SORBIDRAFT_02g000390, Sb02g000390; hypothetical protein; K04730 interleukin-1 receptor-associated kinase 1 [EC:2.7.11.1] (A)	Cysteine-rich repeat secretory protein 55 OS=Arabidopsis thaliana GN=CRRSP55 PE=2 SV=1	Salt stress response/antifungal	hypothetical protein F775_26971 [Aegilops tauschii]
	TraesZN1B01G039900	chr1B	24279798	24281891
	TraesZN1B01G040000	chr1B	24285603	24287013	--	probable serine/threonine-protein kinase GCN2; K16196 eukaryotic translation initiation factor 2-alpha kinase 4 [EC:2.7.11.1] (A)	--	Retrotransposon gag protein	PREDICTED: uncharacterized protein LOC104585300 [Brachypodium distachyon]
	TraesZN1B01G041300	chr1B	25412188	25412662	--	--	--	--	NEDD8-conjugating enzyme Ubc12 [Triticum urartu]
	TraesZN1B01G042200	chr1B	26401504	26404937	--	uncharacterized LOC101783346; K01247 DNA-3-methyladenine glycosylase II [EC:3.2.2.21] (A)	--	BSD domain	PREDICTED: putative nuclease HARBI1 [Setaria italica]
	TraesZN1B01G046700	chr1B	31987118	31989638	--	--	--	Domain of unknown function (DUF4220)	hypothetical protein F775_09523 [Aegilops tauschii]
	TraesZN1B01G046900	chr1B	32244345	32244917	Molecular Function: metal ion binding (GO:0046872)	WD repeat-containing protein DDB_G0290555-like; K14841 ribosome biogenesis protein NSA1 (A)	Zinc finger protein ZAT12 OS=Arabidopsis thaliana GN=ZAT12 PE=2 SV=1	C2H2-type zinc finger	hypothetical protein F775_52535 [Aegilops tauschii]
	TraesZN1B01G047100	chr1B	32266523	32267418	Molecular Function: metal ion binding (GO:0046872)	WD repeat-containing protein DDB_G0290555-like; K14841 ribosome biogenesis protein NSA1 (A)	Zinc finger protein ZAT12 OS=Arabidopsis thaliana GN=ZAT12 PE=2 SV=1	C2H2-type zinc finger	Q-type C2H2 zinc finger protein [Triticum aestivum]
	TraesZN1B01G047300	chr1B	32647716	32648502	Molecular Function: metal ion binding (GO:0046872)	WD repeat-containing protein DDB_G0290555-like; K14841 ribosome biogenesis protein NSA1 (A)	Zinc finger protein ZAT12 OS=Arabidopsis thaliana GN=ZAT12 PE=2 SV=1	C2H2-type zinc finger	Q-type C2H2 zinc finger protein [Triticum aestivum]
	TraesZN1B01G053800	chr1B	42659270	42665530	Molecular Function: iron ion binding (GO:0005506),Molecular Function: electron carrier activity (GO:0009055),Molecular Function: oxidoreductase activity, acting on paired donors, with incorporation or reduction of molecular oxygen (GO:0016705),Molecular Function: heme binding (GO:0020037),Biological Process: oxidation-reduction process (GO:0055114)	geraniol 8-hydroxylase-like; K00512 steroid 17alpha-monooxygenase / 17alpha-hydroxyprogesterone aldolase [EC:1.14.14.19 4.1.2.30] (A)	Geraniol 8-hydroxylase OS=Catharanthus roseus GN=CYP76B6 PE=1 SV=1	Cytochrome P450	PREDICTED: geraniol 8-hydroxylase-like isoform X1 [Setaria italica]
	TraesZN1B01G053900	chr1B	42872809	42876030	--	--	--	--	hypothetical protein TRIUR3_13076 [Triticum urartu]
	TraesZN1B01G073700	chr1B	63424833	63426488	Biological Process: defense response (GO:0006952),Molecular Function: ADP binding (GO:0043531)	disease resistance protein RPM1-like; K13457 disease resistance protein RPM1 (A)	Disease resistance protein RPM1 OS=Arabidopsis thaliana GN=RPM1 PE=1 SV=1	NB-ARC domain	Disease resistance protein RPM1 [Aegilops tauschii]
	TraesZN1B01G092300	chr1B	94158395	94162706
	TraesZN1B01G093500	chr1B	95249598	95252300	--	--	--	Protein of unknown function (DUF3615)	hypothetical protein F775_23735 [Aegilops tauschii]
	TraesZN1B01G094300	chr1B	97967736	97970192
	TraesZN1B01G094400	chr1B	98598232	98600042
	TraesZN1B01G095800	chr1B	99788946	99791520	--	CACNA2D4; calcium channel, voltage-dependent, alpha 2/delta subunit 4; K04861 voltage-dependent calcium channel alpha-2/delta-4 (A)	Voltage-dependent calcium channel subunit alpha-2/delta-4 OS=Homo sapiens GN=CACNA2D4 PE=1 SV=2	von Willebrand factor type A domain	hypothetical protein OsI_18329 [Oryza sativa Indica Group]
	TraesZN1B01G095900	chr1B	99791898	99792308
	TraesZN1B01G097200	chr1B	101126201	101129265	--	--	--	--	Cytokinin-O-glucosyltransferase 2 [Aegilops tauschii]
	TraesZN1B01G097400	chr1B	102487181	102489009
	TraesZN1B01G097500	chr1B	102600375	102602900	--	--	--	--	Cytokinin-O-glucosyltransferase 2 [Aegilops tauschii]
	TraesZN1B01G097800	chr1B	104359288	104361332	Molecular Function: calcium ion binding (GO:0005509),Molecular Function: calcium-dependent phospholipid binding (GO:0005544)	annexin D5-like; K17095 annexin A7/11 (A)	Annexin D5 OS=Arabidopsis thaliana GN=ANN5 PE=2 SV=2	Annexin	annexin [Triticum aestivum]
	TraesZN1B01G097900	chr1B	104399666	104401266	--	pentatricopeptide repeat-containing protein At1g62670, mitochondrial-like; K17710 pentatricopeptide repeat domain-containing protein 1 (A)	Protein Rf1, mitochondrial OS=Oryza sativa subsp. indica GN=Rf1 PE=2 SV=1	PPR repeat	hypothetical protein F775_14641 [Aegilops tauschii]
	TraesZN1B01G100800	chr1B	109657702	109661817	--	--	--	--	Polyubiquitin [Triticum urartu]
	TraesZN1B01G101700	chr1B	112030519	112072320	Molecular Function: protein kinase activity (GO:0004672),Molecular Function: protein tyrosine kinase activity (GO:0004713),Molecular Function: ATP binding (GO:0005524),Biological Process: protein phosphorylation (GO:0006468)	uncharacterized LOC100845829; K17302 coatomer, subunit beta' (A)	G-type lectin S-receptor-like serine/threonine-protein kinase At5g35370 OS=Arabidopsis thaliana GN=At5g35370 PE=2 SV=2	Protein kinase domain	Putative serine/threonine-protein kinase [Aegilops tauschii]
	TraesZN1B01G101800	chr1B	113753680	113754030
	TraesZN1B01G101900	chr1B	113754082	113754402
	TraesZN1B01G102000	chr1B	113924465	113928330	Biological Process: defense response (GO:0006952),Molecular Function: ADP binding (GO:0043531)	disease resistance RPP8-like protein 3; K13457 disease resistance protein RPM1 (A)	Disease resistance protein RPH8A OS=Arabidopsis thaliana GN=RPH8A PE=3 SV=1	Leucine Rich repeats (2 copies)	Putative disease resistance protein [Aegilops tauschii]
	TraesZN1B01G102100	chr1B	114477371	114479014	--	SORBIDRAFT_05g025700, Sb05g025700; hypothetical protein; K14724 solute carrier family 9 (sodium/hydrogen exchanger), member 8 (A)	Sodium/hydrogen exchanger 1 OS=Arabidopsis thaliana GN=NHX1 PE=1 SV=2	GTP cyclohydrolase I	hypothetical protein F775_24640 [Aegilops tauschii]
	TraesZN1B01G140400	chr1B	176150151	176150519
	TraesZN1B01G166800	chr1B	245309452	245312019	--	hypothetical protein; K11778 ditrans,polycis-polyprenyl diphosphate synthase [EC:2.5.1.87] (A)	Mediator of RNA polymerase II transcription subunit 32 OS=Arabidopsis thaliana GN=MED32 PE=1 SV=1	--	hypothetical protein TRIUR3_29765 [Triticum urartu]
	TraesZN1B01G167100	chr1B	247509551	247537219	--	maspardin; K19367 maspardin (A)	Maspardin OS=Danio rerio GN=spg21 PE=2 SV=1	Alpha/beta hydrolase family	predicted protein [Hordeum vulgare subsp. vulgare]
	TraesZN1B01G186900	chr1B	307311377	307312615	--	glutathione S-transferase T3-like; K03083 glycogen synthase kinase 3 beta [EC:2.7.11.26] (A)	--	--	hypothetical protein TRIUR3_30196 [Triticum urartu]
	TraesZN1B01G196300	chr1B	325038724	325041011	--	--	--	Protein of unknown function (DUF1618)	PREDICTED: uncharacterized protein LOC100829227 [Brachypodium distachyon]
	TraesZN1B01G200700	chr1B	330790993	330793910	--	--	--	--	hypothetical protein F775_21448 [Aegilops tauschii]
	TraesZN1B01G201900	chr1B	332237848	332238725	--	--	--	Plant nuclear matrix protein 1 (NMP1)	hypothetical protein OsI_04586 [Oryza sativa Indica Group]
	TraesZN1B01G270500	chr1B	437706842	437707375	Molecular Function: enzyme inhibitor activity (GO:0004857),Molecular Function: pectinesterase activity (GO:0030599)	--	Putative invertase inhibitor OS=Platanus acerifolia PE=1 SV=1	Plant invertase/pectin methylesterase inhibitor	Putative invertase inhibitor [Aegilops tauschii]
	TraesZN1B01G307600	chr1B	491770571	491776924	--	uncharacterized LOC103432801; K03921 acyl-[acyl-carrier-protein] desaturase [EC:1.14.19.2 1.14.19.11 1.14.19.26] (A)	--	Reverse transcriptase-like	hypothetical protein SORBIDRAFT_10g007985 [Sorghum bicolor]
	TraesZN1B01G310600	chr1B	494393174	494393353	--	--	--	--	predicted protein, partial [Hordeum vulgare subsp. vulgare]
	TraesZN1B01G312600	chr1B	496690824	496691234	Cellular Component: nucleosome (GO:0000786),Molecular Function: DNA binding (GO:0003677),Biological Process: nucleosome assembly (GO:0006334)	hypothetical protein; K11253 histone H3 (A)	Histone H3.2 OS=Triticum aestivum PE=1 SV=2	Core histone H2A/H2B/H3/H4	hypothetical protein CARUB_v10021660mg, partial [Capsella rubella]
	TraesZN1B01G322000	chr1B	513296401	513296719	--	--	--	--	hypothetical protein F775_10212 [Aegilops tauschii]
	TraesZN1B01G324300	chr1B	516401165	516402048	Molecular Function: hydrolase activity, hydrolyzing O-glycosyl compounds (GO:0004553),Biological Process: carbohydrate metabolic process (GO:0005975)	--	Chitinase 2 OS=Tulipa bakeri PE=1 SV=1	Glycosyl hydrolases family 18	Chitinase 2 [Aegilops tauschii]
	TraesZN1B01G329500	chr1B	523295099	523295341	--	--	--	--	hypothetical protein F775_43198 [Aegilops tauschii]
	TraesZN1B01G348000	chr1B	546369531	546379430	Molecular Function: endopeptidase activity (GO:0004175),Molecular Function: threonine-type endopeptidase activity (GO:0004298),Cellular Component: proteasome core complex (GO:0005839),Biological Process: ubiquitin-dependent protein catabolic process (GO:0006511),Cellular Component: proteasome core complex, alpha-subunit complex (GO:0019773),Biological Process: proteolysis involved in cellular pro…	proteasome subunit alpha type-3; K02727 20S proteasome subunit alpha 7 [EC:3.4.25.1] (A)	Proteasome subunit alpha type-3 OS=Oryza sativa subsp. japonica GN=PAG1 PE=2 SV=1	Proteasome subunit A N-terminal signature	unknown [Hordeum vulgare]
	TraesZN1B01G348600	chr1B	546423531	546424551	--	--	F-box protein At1g10780 OS=Arabidopsis thaliana GN=At1g10780 PE=2 SV=1	--	predicted protein, partial [Hordeum vulgare subsp. vulgare]
	TraesZN1B01G348700	chr1B	546426537	546427538	--	--	--	--	predicted protein [Hordeum vulgare subsp. vulgare]
	TraesZN1B01G348800	chr1B	546430824	546431315	--	uncharacterized LOC100855389; K11292 transcription elongation factor SPT6 (A)	Putative ribonuclease H protein At1g65750 OS=Arabidopsis thaliana GN=At1g65750 PE=3 SV=1	--	putative TdLSC37 protein, partial [Triticum turgidum subsp. durum]
	TraesZN1B01G348900	chr1B	546467949	546468260
	TraesZN1B01G350200	chr1B	548033727	548034711	--	peptidyl-prolyl cis-trans isomerase Pin1-like; K09578 peptidyl-prolyl cis-trans isomerase NIMA-interacting 1 [EC:5.2.1.8] (A)	--	--	predicted protein [Hordeum vulgare subsp. vulgare]
	TraesZN1B01G356600	chr1B	557396788	557397286
	TraesZN1B01G356900	chr1B	557698925	557702976	--	uncharacterized LOC100855389; K11292 transcription elongation factor SPT6 (A)	--	zinc-binding in reverse transcriptase	PREDICTED: uncharacterized protein LOC104583043 [Brachypodium distachyon]
	TraesZN1B01G369300	chr1B	569454820	569456424	--	--	--	F-box-like	hypothetical protein TRIUR3_03639 [Triticum urartu]
	TraesZN1B01G373300	chr1B	572984624	572986106
	TraesZN1B01G374600	chr1B	575150961	575152760	--	serine/threonine-protein kinase At5g01020-like; K04733 interleukin-1 receptor-associated kinase 4 [EC:2.7.11.1] (A)	Probable receptor-like protein kinase At5g56460 OS=Arabidopsis thaliana GN=At5g56460 PE=2 SV=1	--	Protein kinase APK1B, chloroplastic [Aegilops tauschii]
	TraesZN1B01G374700	chr1B	575153208	575154990	Biological Process: metabolic process (GO:0008152),Molecular Function: transferase activity, transferring hexosyl groups (GO:0016758)	scopoletin glucosyltransferase; K13496 UDP-glucosyl transferase 73C [EC:2.4.1.-] (A)	Scopoletin glucosyltransferase OS=Nicotiana tabacum GN=TOGT1 PE=1 SV=1	UDP-glucoronosyl and UDP-glucosyl transferase	predicted protein [Hordeum vulgare subsp. vulgare]
	TraesZN1B01G381100	chr1B	583874132	583875847	--	--	--	--	unknown [Zea mays]
	TraesZN1B01G394700	chr1B	596975688	596975894
	TraesZN1B01G423300	chr1B	628623235	628624676	Molecular Function: DNA binding (GO:0003677),Molecular Function: sequence-specific DNA binding transcription factor activity (GO:0003700),Cellular Component: nucleus (GO:0005634),Biological Process: regulation of transcription, DNA-dependent (GO:0006355),Molecular Function: sequence-specific DNA binding (GO:0043565)	homeobox-leucine zipper protein HOX7-like; K09338 homeobox-leucine zipper protein (A)	Homeobox-leucine zipper protein HOX7 OS=Oryza sativa subsp. japonica GN=HOX7 PE=1 SV=1	Homeobox associated leucine zipper	Homeobox-leucine zipper protein HOX7 [Triticum urartu]
	TraesZN1B01G433600	chr1B	635688020	635691185	Cellular Component: endoplasmic reticulum (GO:0005783),Cellular Component: integral to membrane (GO:0016021),Cellular Component: ER membrane protein complex (GO:0072546)	WD repeat domain 48 (ISS); K15361 WD repeat-containing protein 48 (A)	ER membrane protein complex subunit 6 OS=Dictyostelium discoideum GN=emc6 PE=3 SV=1	Rab5-interacting protein (Rab5ip)	PREDICTED: ER membrane protein complex subunit 6-like [Brachypodium distachyon]
	TraesZN1B01G433700	chr1B	635713765	635717478	--	--	--	--	PREDICTED: protein FAR1-RELATED SEQUENCE 5-like [Brachypodium distachyon]
	TraesZN1B01G438100	chr1B	639627031	639629606	Molecular Function: chitinase activity (GO:0004568),Molecular Function: protein kinase activity (GO:0004672),Molecular Function: protein tyrosine kinase activity (GO:0004713),Molecular Function: ATP binding (GO:0005524),Biological Process: chitin catabolic process (GO:0006032),Biological Process: protein phosphorylation (GO:0006468),Biological Process: cell wall macromolecule catabolic process (G…	L-type lectin-domain containing receptor kinase IX.1-like; K04730 interleukin-1 receptor-associated kinase 1 [EC:2.7.11.1] (A)	L-type lectin-domain containing receptor kinase IX.1 OS=Arabidopsis thaliana GN=LECRK91 PE=2 SV=1	Protein kinase domain	L-type lectin-domain containing receptor kinase IX.1 [Triticum urartu]
	TraesZN1B01G438300	chr1B	639642747	639643321	--	--	CASP-like protein 1U2 OS=Oryza sativa subsp. japonica GN=Os11g0649700 PE=2 SV=1	Domain of unknown function (DUF588)	predicted protein [Hordeum vulgare subsp. vulgare]
	TraesZN1B01G438800	chr1B	639921151	639922495	Molecular Function: protein binding (GO:0005515)	F-box protein At4g22390-like; K15030 translation initiation factor 3 subunit M (A)	Putative F-box/kelch-repeat protein At1g13200 OS=Arabidopsis thaliana GN=At1g13200 PE=3 SV=1	F-box domain	hypothetical protein F775_08658 [Aegilops tauschii]
	TraesZN1B01G439600	chr1B	641988654	641989062
	TraesZN1B01G440700	chr1B	643238071	643238679
	TraesZN1B01G440900	chr1B	643391888	643392456
	TraesZN1B01G441000	chr1B	643420980	643424663	--	cyanogenic beta-glucosidase-like; K01188 beta-glucosidase [EC:3.2.1.21] (A)	Zinc finger MYM-type protein 1 OS=Homo sapiens GN=ZMYM1 PE=2 SV=1	Domain of unknown function (DUF4371)	hypothetical protein SORBIDRAFT_01g018503 [Sorghum bicolor]
	TraesZN1B01G445900	chr1B	645863767	645869803	Molecular Function: protein kinase activity (GO:0004672),Molecular Function: protein tyrosine kinase activity (GO:0004713),Molecular Function: ATP binding (GO:0005524),Biological Process: protein phosphorylation (GO:0006468)	mitogen-activated protein kinase kinase 9-like; K04368 mitogen-activated protein kinase kinase 1 [EC:2.7.12.2] (A)	Mitogen-activated protein kinase kinase 9 OS=Arabidopsis thaliana GN=MKK9 PE=1 SV=1	Protein kinase domain	PREDICTED: mitogen-activated protein kinase kinase 9-like [Brachypodium distachyon]
	TraesZN1B01G446500	chr1B	646122827	646123645	Cellular Component: photosystem I (GO:0009522),Cellular Component: photosystem I reaction center (GO:0009538),Biological Process: photosynthesis (GO:0015979)	Os05g0560000; K02695 photosystem I subunit VI (A)	Photosystem I reaction center subunit VI, chloroplastic OS=Hordeum vulgare GN=PSAH PE=1 SV=1	Photosystem I reaction centre subunit VI	predicted protein [Hordeum vulgare subsp. vulgare]
	TraesZN1B01G461900	chr1B	661998568	661998834	Molecular Function: chromatin binding (GO:0003682)	polygalacturonase At1g48100-like; K01184 polygalacturonase [EC:3.2.1.15] (A)	Protein RADIALIS-like 1 OS=Arabidopsis thaliana GN=RL1 PE=2 SV=1	--	hypothetical protein TRIUR3_01736 [Triticum urartu]
	TraesZN1B01G470900	chr1B	668367029	668368048
	TraesZN1B01G471300	chr1B	668645274	668666356	Molecular Function: nucleic acid binding (GO:0003676),Molecular Function: zinc ion binding (GO:0008270)	uncharacterized LOC101503771; K17604 zinc finger SWIM domain-containing protein 3 (A)	Protein FAR1-RELATED SEQUENCE 3 OS=Arabidopsis thaliana GN=FRS3 PE=2 SV=2	SWIM zinc finger	hypothetical protein F775_19689 [Aegilops tauschii]
	TraesZN1B01G472000	chr1B	669622571	669623696	Molecular Function: calcium ion binding (GO:0005509)	probable calcium-binding protein CML14-like; K13448 calcium-binding protein CML (A)	Probable calcium-binding protein CML14 OS=Oryza sativa subsp. japonica GN=CML14 PE=2 SV=1	EF-hand domain pair	PREDICTED: probable calcium-binding protein CML14-like [Oryza brachyantha]
	TraesZN1B01G472400	chr1B	669989917	669990422	--	--	--	--	hypothetical protein F775_08244 [Aegilops tauschii]
	TraesZN1B01G472500	chr1B	669990683	669993180	--	--	--	--	putative kinesin heavy chain isoform [Triticum aestivum]
	TraesZN1B01G487200	chr1B	678724144	678727563	--	RNA polymerase sigma factor sigC-like; K03086 RNA polymerase primary sigma factor (A)	--	--	hypothetical protein F775_32318 [Aegilops tauschii]
	TraesZN1B01G489700	chr1B	679918509	679919216	--	--	Basic secretory protease (Fragments) OS=Boswellia serrata PE=1 SV=1	Peptidase of plants and bacteria	hypothetical protein TRIUR3_15559 [Triticum urartu]
	TraesZN1B01G490200	chr1B	680332712	680335953	--	--	--	Domain of unknown function (DUF4220)	hypothetical protein F775_04293 [Aegilops tauschii]
	TraesZN1B01G490400	chr1B	680605460	680615485	Molecular Function: ubiquitin thiolesterase activity (GO:0004221),Biological Process: ubiquitin-dependent protein catabolic process (GO:0006511)	ubiquitin carboxyl-terminal hydrolase 1-like; K11833 ubiquitin carboxyl-terminal hydrolase 2/21 [EC:3.4.19.12] (A)	Ubiquitin carboxyl-terminal hydrolase 1 OS=Arabidopsis thaliana GN=UBP1 PE=1 SV=2	Protein of unknown function, DUF594	Ubiquitin carboxyl-terminal hydrolase 2 [Aegilops tauschii]
	TraesZN1B01G490500	chr1B	680653084	680659316	--	--	--	Domain of unknown function (DUF4220)	hypothetical protein F775_04293 [Aegilops tauschii]
	TraesZN1B01G490900	chr1B	680995636	680999224	Molecular Function: protein kinase activity (GO:0004672),Molecular Function: protein tyrosine kinase activity (GO:0004713),Molecular Function: ATP binding (GO:0005524),Biological Process: protein phosphorylation (GO:0006468)	inactive protein kinase SELMODRAFT_444075-like; K04730 interleukin-1 receptor-associated kinase 1 [EC:2.7.11.1] (A)	Inactive protein kinase SELMODRAFT_444075 OS=Selaginella moellendorffii GN=SELMODRAFT_444075 PE=2 SV=1	Protein tyrosine kinase	predicted protein [Hordeum vulgare subsp. vulgare]
	TraesZN1B01G491100	chr1B	681029630	681033568	Biological Process: lipid metabolic process (GO:0006629),Molecular Function: hydrolase activity, acting on ester bonds (GO:0016788)	geranylgeranyl diphosphate reductase, chloroplastic; K10960 geranylgeranyl reductase [EC:1.3.1.83] (A)	GDSL esterase/lipase At1g33811 OS=Arabidopsis thaliana GN=At1g33811 PE=2 SV=1	GDSL-like Lipase/Acylhydrolase	GDSL esterase/lipase [Aegilops tauschii]
	TraesZN1D01G058200	chr1D	39387011	39388260	Molecular Function: protein kinase activity (GO:0004672),Molecular Function: ATP binding (GO:0005524),Biological Process: protein phosphorylation (GO:0006468)	probable serine/threonine-protein kinase GCN2; K17302 coatomer, subunit beta' (A)	Cysteine-rich receptor-like protein kinase 4 OS=Arabidopsis thaliana GN=CRK4 PE=2 SV=1	Protein tyrosine kinase	Cysteine-rich receptor-like protein kinase 4 [Aegilops tauschii]
	TraesZN1D01G059100	chr1D	40352469	40352936	--	--	F-box protein At5g18160 OS=Arabidopsis thaliana GN=At5g18160 PE=2 SV=1	--	hypothetical protein TRIUR3_32493 [Triticum urartu]
	TraesZN1D01G059200	chr1D	40352985	40353335	--	--	--	--	hypothetical protein F775_11264 [Aegilops tauschii]
	TraesZN1D01G062100	chr1D	42320742	42321445	--	--	--	--	hypothetical protein F775_24587 [Aegilops tauschii]
	TraesZN1D01G062300	chr1D	42356467	42357429	--	--	--	--	hypothetical protein F775_00401 [Aegilops tauschii]
	TraesZN1D01G062800	chr1D	43572139	43572651	--	--	--	--	hypothetical protein ZeamMp041 [Zea mays subsp. mays]
	TraesZN1D01G063400	chr1D	44544098	44544576	--	--	--	--	PREDICTED: putative protein FAR1-RELATED SEQUENCE 10 [Brachypodium distachyon]
	TraesZN1D01G287500	chr1D	364568092	364569732	--	uncharacterized LOC100250295; K03452 magnesium/proton exchanger (A)	Pentatricopeptide repeat-containing protein At2g20540 OS=Arabidopsis thaliana GN=PCMP-E78 PE=2 SV=1	PPR repeat family	PREDICTED: pentatricopeptide repeat-containing protein At2g20540 [Brachypodium distachyon]
	TraesZN1D01G353900	chr1D	422197913	422202112	Molecular Function: protein kinase activity (GO:0004672),Molecular Function: protein tyrosine kinase activity (GO:0004713),Molecular Function: ATP binding (GO:0005524),Biological Process: protein phosphorylation (GO:0006468)	FRK1; FLG22-induced receptor-like kinase 1; K16224 senescence-induced receptor-like serine/threonine-protein kinase (A)	Probable LRR receptor-like serine/threonine-protein kinase At1g51880 OS=Arabidopsis thaliana GN=At1g51880 PE=2 SV=1	Leucine rich repeat	PREDICTED: leucine-rich repeat receptor-like serine/threonine-protein kinase At2g14510 [Brachypodium distachyon]
	TraesZN1D01G354000	chr1D	422247353	422252261	Molecular Function: protein kinase activity (GO:0004672),Molecular Function: protein tyrosine kinase activity (GO:0004713),Molecular Function: protein binding (GO:0005515),Molecular Function: ATP binding (GO:0005524),Biological Process: protein phosphorylation (GO:0006468)	hypothetical protein; K16224 senescence-induced receptor-like serine/threonine-protein kinase (A)	Putative leucine-rich repeat receptor-like protein kinase At2g19210 OS=Arabidopsis thaliana GN=At2g19210 PE=3 SV=1	Leucine rich repeat	Putative LRR receptor-like serine/threonine-protein kinase [Aegilops tauschii]
	TraesZN1D01G354100	chr1D	422296664	422297369	Biological Process: metabolic process (GO:0008152),Molecular Function: oxidoreductase activity (GO:0016491)	hydroxyacyl-thioester dehydratase type 2, mitochondrial; K18532 adenylate kinase [EC:2.7.4.3] (A)	(R)-specific enoyl-CoA hydratase OS=Aeromonas caviae GN=phaJ PE=1 SV=1	MaoC like domain	predicted protein [Hordeum vulgare subsp. vulgare]
	TraesZN1D01G354500	chr1D	422414404	422415242	--	probable cleavage and polyadenylation specificity factor subunit 1-like; K14401 cleavage and polyadenylation specificity factor subunit 1 (A)	--	gag-polypeptide of LTR copia-type	hypothetical protein F775_04662 [Aegilops tauschii]
	TraesZN1D01G365000	chr1D	429275053	429277090	Biological Process: metal ion transport (GO:0030001),Molecular Function: metal ion binding (GO:0046872)	trimethylguanosine synthase; K14292 trimethylguanosine synthase [EC:2.1.1.-] (A)	Copper transport protein ATX1 OS=Arabidopsis thaliana GN=ATX1 PE=1 SV=1	Heavy-metal-associated domain	PREDICTED: uncharacterized protein LOC100840301 [Brachypodium distachyon]
	TraesZN1D01G365100	chr1D	429284894	429286071	--	--	--	--	hypothetical protein F775_52668 [Aegilops tauschii]
	TraesZN1D01G365200	chr1D	429286218	429291154	--	Os01g0595100; Hypothetical conserved gene.; K14323 protein CASC3 (A)	--	CASC3/Barentsz eIF4AIII binding	predicted protein, partial [Hordeum vulgare subsp. vulgare]
	TraesZN2A01G009100	chr2A	4672678	4673354
	TraesZN2A01G009400	chr2A	4747088	4748765	--	--	--	--	hypothetical protein TRIUR3_28377 [Triticum urartu]
	TraesZN2A01G013100	chr2A	7288478	7293387	Molecular Function: protein kinase activity (GO:0004672),Molecular Function: protein tyrosine kinase activity (GO:0004713),Molecular Function: ATP binding (GO:0005524),Biological Process: protein phosphorylation (GO:0006468),Molecular Function: carbohydrate binding (GO:0030246)	L-type lectin-domain containing receptor kinase IX.1-like; K04730 interleukin-1 receptor-associated kinase 1 [EC:2.7.11.1] (A)	L-type lectin-domain containing receptor kinase IX.1 OS=Arabidopsis thaliana GN=LECRK91 PE=2 SV=1	Protein kinase domain	L-type lectin-domain containing receptor kinase IX.1 [Triticum urartu]
	TraesZN2A01G013200	chr2A	7392458	7395408	--	G-type lectin S-receptor-like serine/threonine-protein kinase At4g27290; K04382 serine/threonine-protein phosphatase 2A catalytic subunit [EC:3.1.3.16] (A)	G-type lectin S-receptor-like serine/threonine-protein kinase At4g27290 OS=Arabidopsis thaliana GN=At4g27290 PE=3 SV=4	D-mannose binding lectin	Putative serine/threonine-protein kinase receptor [Aegilops tauschii]
	TraesZN2A01G013300	chr2A	7472958	7473835	--	--	--	--	hypothetical protein TRIUR3_27672 [Triticum urartu]
	TraesZN2A01G018300	chr2A	11767597	11767971	--	disease resistance protein RPM1-like; K13457 disease resistance protein RPM1 (A)	--	--	Disease resistance RPP13-like protein 4 [Aegilops tauschii]
	TraesZN2A01G018500	chr2A	11835555	11836322	Molecular Function: protein kinase activity (GO:0004672),Molecular Function: protein tyrosine kinase activity (GO:0004713),Molecular Function: ATP binding (GO:0005524),Biological Process: protein phosphorylation (GO:0006468)	putative serine/threonine-protein kinase-like protein CCR3; K04730 interleukin-1 receptor-associated kinase 1 [EC:2.7.11.1] (A)	Putative receptor protein kinase CRINKLY4 OS=Zea mays GN=CR4 PE=2 SV=1	Protein kinase domain	Putative serine/threonine-protein kinase-like protein CCR3 [Triticum urartu]
	TraesZN2A01G018600	chr2A	11836326	11837401	Molecular Function: protein kinase activity (GO:0004672),Molecular Function: ATP binding (GO:0005524),Biological Process: protein phosphorylation (GO:0006468)	serine/threonine-protein kinase CDL1-like; K04730 interleukin-1 receptor-associated kinase 1 [EC:2.7.11.1] (A)	Protein MID1-COMPLEMENTING ACTIVITY 1 OS=Arabidopsis thaliana GN=MCA1 PE=1 SV=1	Protein tyrosine kinase	Putative serine/threonine-protein kinase-like protein CCR3 [Triticum urartu]
	TraesZN2A01G018800	chr2A	11870076	11870600	--	--	--	Domain of unknown function (DUF4283)	hypothetical protein TRIUR3_04716 [Triticum urartu]
	TraesZN2A01G018900	chr2A	11890149	11891570	Molecular Function: iron ion binding (GO:0005506),Molecular Function: electron carrier activity (GO:0009055),Molecular Function: oxidoreductase activity, acting on paired donors, with incorporation or reduction of molecular oxygen (GO:0016705),Molecular Function: heme binding (GO:0020037),Biological Process: oxidation-reduction process (GO:0055114)	cytochrome P450 89A2-like; K00512 steroid 17alpha-monooxygenase / 17alpha-hydroxyprogesterone aldolase [EC:1.14.14.19 4.1.2.30] (A)	Cytochrome P450 89A2 OS=Arabidopsis thaliana GN=CYP89A2 PE=2 SV=2	Cytochrome P450	Cytochrome P450 89A2 [Triticum urartu]
	TraesZN2A01G019000	chr2A	11916193	11938951	Biological Process: lipid metabolic process (GO:0006629),Molecular Function: hydrolase activity, acting on ester bonds (GO:0016788)	Zeta-carotene desaturase, chloroplast precursor, putative (EC:1.14.99.30); K00514 zeta-carotene desaturase [EC:1.3.5.6] (A)	Sinapine esterase OS=Brassica napus PE=1 SV=1	GDSL-like Lipase/Acylhydrolase	predicted protein [Hordeum vulgare subsp. vulgare]
	TraesZN2A01G019200	chr2A	11973528	11975725	Molecular Function: carbon-nitrogen ligase activity, with glutamine as amido-N-donor (GO:0016884)	Os04g0183500; Similar to OSIGBa0140C02.6 protein.; K01426 amidase [EC:3.5.1.4] (A)	Putative amidase C869.01 OS=Schizosaccharomyces pombe (strain 972 / ATCC 24843) GN=SPAC869.01 PE=3 SV=1	Amidase	Putative amidase [Aegilops tauschii]
	TraesZN2A01G019300	chr2A	11978337	11980226	Molecular Function: protein kinase activity (GO:0004672),Molecular Function: protein tyrosine kinase activity (GO:0004713),Molecular Function: ATP binding (GO:0005524),Biological Process: protein phosphorylation (GO:0006468)	probable LRR receptor-like serine/threonine-protein kinase At3g47570; K04730 interleukin-1 receptor-associated kinase 1 [EC:2.7.11.1] (A)	Probable LRR receptor-like serine/threonine-protein kinase At3g47570 OS=Arabidopsis thaliana GN=At3g47570 PE=2 SV=1	Leucine rich repeat	Putative LRR receptor-like serine/threonine-protein kinase [Aegilops tauschii]
	TraesZN2A01G019400	chr2A	11985520	11986746	--	--	--	Protein of unknown function, DUF594	unnamed protein product [Triticum aestivum]
	TraesZN2A01G019500	chr2A	11987246	11989379	--	uncharacterized LOC102722400; K12486 stromal membrane-associated protein (A)	--	Domain of unknown function (DUF4220)	hypothetical protein TRIUR3_09082 [Triticum urartu]
	TraesZN2A01G019700	chr2A	12138039	12139460	Molecular Function: iron ion binding (GO:0005506),Molecular Function: electron carrier activity (GO:0009055),Molecular Function: oxidoreductase activity, acting on paired donors, with incorporation or reduction of molecular oxygen (GO:0016705),Molecular Function: heme binding (GO:0020037),Biological Process: oxidation-reduction process (GO:0055114)	cytochrome P450 89A2-like; K00512 steroid 17alpha-monooxygenase / 17alpha-hydroxyprogesterone aldolase [EC:1.14.14.19 4.1.2.30] (A)	Cytochrome P450 89A2 OS=Arabidopsis thaliana GN=CYP89A2 PE=2 SV=2	Cytochrome P450	predicted protein [Hordeum vulgare subsp. vulgare]
	TraesZN2A01G020000	chr2A	12185968	12188352	Molecular Function: carbon-nitrogen ligase activity, with glutamine as amido-N-donor (GO:0016884)	Os04g0183500; Similar to OSIGBa0140C02.6 protein.; K01426 amidase [EC:3.5.1.4] (A)	Putative amidase C869.01 OS=Schizosaccharomyces pombe (strain 972 / ATCC 24843) GN=SPAC869.01 PE=3 SV=1	Amidase	Putative amidase [Aegilops tauschii]
	TraesZN2A01G020200	chr2A	12212285	12214853	Molecular Function: oxidoreductase activity (GO:0016491),Molecular Function: oxidoreductase activity, acting on paired donors, with incorporation or reduction of molecular oxygen, 2-oxoglutarate as one donor, and incorporation of one atom each of oxygen into both donors (GO:0016706),Biological Process: oxidation-reduction process (GO:0055114)	bx6; benzoxazin 6 (EC:1.14.20.2); K13229 2,4-dihydroxy-1,4-benzoxazin-3-one-glucoside dioxygenase [EC:1.14.20.2] (A)	1-aminocyclopropane-1-carboxylate oxidase homolog 1 OS=Arabidopsis thaliana GN=At1g06620 PE=2 SV=1	non-haem dioxygenase in morphine synthesis N-terminal	1-aminocyclopropane-1-carboxylate oxidase-1-like protein [Aegilops tauschii]
	TraesZN2A01G020300	chr2A	12222466	12225190	Biological Process: biosynthetic process (GO:0009058),Molecular Function: transferase activity, transferring acyl groups (GO:0016746)	chalcone synthase 2; K00660 chalcone synthase [EC:2.3.1.74] (A)	Chalcone synthase 2 OS=Secale cereale GN=CHS2 PE=2 SV=1	Chalcone and stilbene synthases, C-terminal domain	predicted protein [Hordeum vulgare subsp. vulgare]
	TraesZN2A01G020400	chr2A	12225997	12227323	Biological Process: biosynthetic process (GO:0009058),Molecular Function: transferase activity, transferring acyl groups (GO:0016746)	chalcone synthase 2; K00660 chalcone synthase [EC:2.3.1.74] (A)	Chalcone synthase 2 OS=Secale cereale GN=CHS2 PE=2 SV=1	Chalcone and stilbene synthases, C-terminal domain	Chalcone synthase 2 [Triticum urartu]
	TraesZN2A01G020500	chr2A	12233248	12234880	Biological Process: biosynthetic process (GO:0009058),Molecular Function: transferase activity, transferring acyl groups (GO:0016746)	chalcone synthase 2; K00660 chalcone synthase [EC:2.3.1.74] (A)	Chalcone synthase 2 OS=Secale cereale GN=CHS2 PE=2 SV=1	Chalcone and stilbene synthases, C-terminal domain	Chalcone synthase 2 [Triticum urartu]
	TraesZN2A01G020700	chr2A	12357059	12358296
	TraesZN2A01G021400	chr2A	12581320	12582603	Molecular Function: oxidoreductase activity (GO:0016491),Molecular Function: oxidoreductase activity, acting on paired donors, with incorporation or reduction of molecular oxygen, 2-oxoglutarate as one donor, and incorporation of one atom each of oxygen into both donors (GO:0016706),Biological Process: oxidation-reduction process (GO:0055114)	bx6; benzoxazin 6 (EC:1.14.20.2); K13229 2,4-dihydroxy-1,4-benzoxazin-3-one-glucoside dioxygenase [EC:1.14.20.2] (A)	1-aminocyclopropane-1-carboxylate oxidase homolog 1 OS=Arabidopsis thaliana GN=At1g06620 PE=2 SV=1	non-haem dioxygenase in morphine synthesis N-terminal	1-aminocyclopropane-1-carboxylate oxidase-like protein 1 [Triticum urartu]
	TraesZN2A01G021600	chr2A	12600852	12601267	--	--	Subtilisin-like protease SBT2.4 OS=Arabidopsis thaliana GN=SBT2.4 PE=1 SV=1	--	Subtilisin-like protease [Aegilops tauschii]
	TraesZN2A01G022000	chr2A	12923065	12925900	--	--	--	--	predicted protein [Hordeum vulgare subsp. vulgare]
	TraesZN2A01G022100	chr2A	12934268	12941493	Molecular Function: protein kinase activity (GO:0004672),Molecular Function: protein tyrosine kinase activity (GO:0004713),Molecular Function: ATP binding (GO:0005524),Biological Process: protein phosphorylation (GO:0006468)	cysteine-rich receptor-like protein kinase 26; K04730 interleukin-1 receptor-associated kinase 1 [EC:2.7.11.1] (A)	Putative G-type lectin S-receptor-like serine/threonine-protein kinase At1g61610 OS=Arabidopsis thaliana GN=At1g61610 PE=3 SV=1	Protein kinase domain	PREDICTED: cysteine-rich receptor-like protein kinase 45 isoform X1 [Setaria italica]
	TraesZN2A01G022500	chr2A	12988167	12988484	Biological Process: metabolic process (GO:0008152),Molecular Function: transferase activity, transferring hexosyl groups (GO:0016758)	UDP-glycosyltransferase 73C3-like; K13496 UDP-glucosyl transferase 73C [EC:2.4.1.-] (A)	UDP-glycosyltransferase 85A3 OS=Arabidopsis thaliana GN=UGT85A3 PE=2 SV=2	UDP-glucoronosyl and UDP-glucosyl transferase	UDP-glycosyltransferase 85A2 [Triticum urartu]
	TraesZN2A01G022800	chr2A	13012426	13014385	Biological Process: metabolic process (GO:0008152),Molecular Function: transferase activity, transferring hexosyl groups (GO:0016758)	SORBIDRAFT_01g001220, Sb01g001220; hypothetical protein; K13030 cyanohydrin beta-glucosyltransferase [EC:2.4.1.85] (A)	7-deoxyloganetin glucosyltransferase OS=Gardenia jasminoides GN=UGT85A24 PE=1 SV=1	UDP-glucoronosyl and UDP-glucosyl transferase	UDP-glycosyltransferase 85A2 [Triticum urartu]
	TraesZN2A01G024000	chr2A	13596045	13603569	--	uncharacterized LOC106441311; K05909 laccase [EC:1.10.3.2] (A)	--	Endonuclease/Exonuclease/phosphatase family	hypothetical protein TRIUR3_05014 [Triticum urartu]
	TraesZN2A01G024300	chr2A	13767833	13777787	Biological Process: defense response (GO:0006952),Molecular Function: ADP binding (GO:0043531)	putative disease resistance protein RGA1; K15078 structure-specific endonuclease subunit SLX1 [EC:3.6.1.-] (A)	Putative disease resistance protein At3g14460 OS=Arabidopsis thaliana GN=At3g14460 PE=3 SV=1	NB-ARC domain	hypothetical protein TRIUR3_29729 [Triticum urartu]
	TraesZN2A01G026400	chr2A	15335324	15336349	--	--	--	--	predicted protein [Hordeum vulgare subsp. vulgare]
	TraesZN2A01G026900	chr2A	15647179	15649154	--	--	--	--	hypothetical protein TRIUR3_20731 [Triticum urartu]
	TraesZN2A01G027100	chr2A	15805698	15808926	--	UMP-CMP kinase-like; K13800 UMP-CMP kinase [EC:2.7.4.- 2.7.4.14] (A)	UNC93-like protein 2 OS=Arabidopsis thaliana GN=At1g18010 PE=2 SV=2	Ion channel regulatory protein UNC-93	hypothetical protein TRIUR3_01664 [Triticum urartu]
	TraesZN2A01G027400	chr2A	15909868	15910774	Molecular Function: enzyme inhibitor activity (GO:0004857),Molecular Function: pectinesterase activity (GO:0030599)	pectinesterase 3; K01051 pectinesterase [EC:3.1.1.11] (A)	21 kDa protein OS=Daucus carota PE=2 SV=1	Plant invertase/pectin methylesterase inhibitor	predicted protein [Hordeum vulgare subsp. vulgare]
	TraesZN2A01G027500	chr2A	15920396	15922237	Molecular Function: transferase activity, transferring acyl groups other than amino-acyl groups (GO:0016747)	BAHD acyltransferase DCR; K19747 BAHD acyltransferase [EC:2.3.1.-] (A)	Uncharacterized acetyltransferase At3g50280 OS=Arabidopsis thaliana GN=At3g50280 PE=3 SV=1	Transferase family	Putative acetyltransferase [Aegilops tauschii]
	TraesZN2A01G028000	chr2A	16103677	16104810	--	--	--	--	Glyoxylate reductase [Triticum urartu]
	TraesZN2A01G028100	chr2A	16109372	16110671	Biological Process: biosynthetic process (GO:0009058),Molecular Function: transferase activity, transferring acyl groups (GO:0016746)	chalcone synthase 2; K00660 chalcone synthase [EC:2.3.1.74] (A)	Chalcone synthase 2 OS=Secale cereale GN=CHS2 PE=2 SV=1	Chalcone and stilbene synthases, C-terminal domain	Chalcone synthase 2 [Aegilops tauschii]
	TraesZN2A01G028300	chr2A	16273235	16274067	--	--	Calvin cycle protein CP12-2, chloroplastic OS=Arabidopsis thaliana GN=CP12-2 PE=1 SV=1	CP12 domain	predicted protein [Hordeum vulgare subsp. vulgare]
	TraesZN2A01G029100	chr2A	16550580	16551265	--	--	--	--	hypothetical protein TRIUR3_27142 [Triticum urartu]
	TraesZN2A01G029900	chr2A	16726678	16729746	--	--	--	--	Superoxide-generating NADPH oxidase heavy chain subunit B [Triticum urartu]
	TraesZN2A01G030700	chr2A	16992613	16993323	--	--	Probable protein Pop3 OS=Arabidopsis thaliana GN=At3g17210 PE=1 SV=1	Stress responsive A/B Barrel Domain	hypothetical protein TRIUR3_11708 [Triticum urartu]
	TraesZN2A01G030900	chr2A	17000592	17007053	Molecular Function: serine-type endopeptidase activity (GO:0004252),Biological Process: proteolysis (GO:0006508)	peptidase, putative (EC:3.4.21.25); K18443 golgi-specific brefeldin A-resistance guanine nucleotide exchange factor 1 (A)	Subtilisin-like protease SBT5.3 OS=Arabidopsis thaliana GN=AIR3 PE=2 SV=1	PA domain	Subtilisin-like protease [Triticum urartu]
	TraesZN2A01G031000	chr2A	17047147	17048736	Molecular Function: oxidoreductase activity (GO:0016491),Molecular Function: oxidoreductase activity, acting on paired donors, with incorporation or reduction of molecular oxygen, 2-oxoglutarate as one donor, and incorporation of one atom each of oxygen into both donors (GO:0016706),Biological Process: oxidation-reduction process (GO:0055114)	bx6; benzoxazin 6 (EC:1.14.20.2); K13229 2,4-dihydroxy-1,4-benzoxazin-3-one-glucoside dioxygenase [EC:1.14.20.2] (A)	1-aminocyclopropane-1-carboxylate oxidase homolog 1 OS=Arabidopsis thaliana GN=At1g06620 PE=2 SV=1	non-haem dioxygenase in morphine synthesis N-terminal	1-aminocyclopropane-1-carboxylate oxidase-1-like protein [Aegilops tauschii]
	TraesZN2A01G031200	chr2A	17067254	17068543	Molecular Function: oxidoreductase activity (GO:0016491),Molecular Function: oxidoreductase activity, acting on paired donors, with incorporation or reduction of molecular oxygen, 2-oxoglutarate as one donor, and incorporation of one atom each of oxygen into both donors (GO:0016706),Biological Process: oxidation-reduction process (GO:0055114)	bx6; benzoxazin 6 (EC:1.14.20.2); K13229 2,4-dihydroxy-1,4-benzoxazin-3-one-glucoside dioxygenase [EC:1.14.20.2] (A)	1-aminocyclopropane-1-carboxylate oxidase homolog 1 OS=Arabidopsis thaliana GN=At1g06620 PE=2 SV=1	non-haem dioxygenase in morphine synthesis N-terminal	predicted protein [Hordeum vulgare subsp. vulgare]
	TraesZN2A01G031300	chr2A	17069410	17069842
	TraesZN2A01G031400	chr2A	17070030	17071608	Cellular Component: cytoplasm (GO:0005737),Biological Process: lipid metabolic process (GO:0006629),Cellular Component: integral to membrane (GO:0016021),Molecular Function: oxidoreductase activity, acting on the CH-CH group of donors (GO:0016627)	--	Uncharacterized protein C594.04c OS=Schizosaccharomyces pombe (strain 972 / ATCC 24843) GN=SPCC594.04c PE=3 SV=2	Protein of unknown function (DUF1295)	hypothetical protein F775_19922 [Aegilops tauschii]
	TraesZN2A01G031500	chr2A	17109915	17110271	Molecular Function: D-arabinono-1,4-lactone oxidase activity (GO:0003885),Cellular Component: membrane (GO:0016020),Biological Process: oxidation-reduction process (GO:0055114)	L-gulonolactone oxidase-like; K00103 L-gulonolactone oxidase [EC:1.1.3.8] (A)	L-gulonolactone oxidase 5 OS=Arabidopsis thaliana GN=GULLO5 PE=1 SV=1	D-arabinono-1,4-lactone oxidase	predicted protein, partial [Hordeum vulgare subsp. vulgare]
	TraesZN2A01G031600	chr2A	17110469	17111713	Molecular Function: catalytic activity (GO:0003824),Molecular Function: UDP-N-acetylmuramate dehydrogenase activity (GO:0008762),Molecular Function: oxidoreductase activity (GO:0016491),Molecular Function: oxidoreductase activity, acting on CH-OH group of donors (GO:0016614),Molecular Function: flavin adenine dinucleotide binding (GO:0050660),Biological Process: oxidation-reduction process (GO:00…	L-gulonolactone oxidase-like; K00103 L-gulonolactone oxidase [EC:1.1.3.8] (A)	Probable L-gulonolactone oxidase 6 OS=Arabidopsis thaliana GN=GULLO6 PE=3 SV=1	FAD binding domain	PREDICTED: uncharacterized protein LOC100831264 [Brachypodium distachyon]
	TraesZN2A01G032100	chr2A	17233783	17236205	--	--	--	--	hypothetical protein F775_12706 [Aegilops tauschii]
	TraesZN2A01G032200	chr2A	17246361	17249669	Molecular Function: zinc ion binding (GO:0008270)	hypothetical protein; K15407 queuine tRNA-ribosyltransferase subunit QTRTD1 [EC:2.4.2.29] (A)	Probable E3 ubiquitin ligase SUD1 OS=Arabidopsis thaliana GN=SUD1 PE=1 SV=1	RING-variant domain	hypothetical protein TRIUR3_08999 [Triticum urartu]
	TraesZN2A01G032400	chr2A	17269851	17280279	Molecular Function: protein binding (GO:0005515),Biological Process: proteolysis (GO:0006508),Molecular Function: cysteine-type peptidase activity (GO:0008234)	ankyrin repeat-containing protein At5g02620-like; K06694 26S proteasome non-ATPase regulatory subunit 10 (A)	Ankyrin-1 OS=Homo sapiens GN=ANK1 PE=1 SV=3	Domain of unknown function	hypothetical protein F775_06137 [Aegilops tauschii]
	TraesZN2A01G032700	chr2A	17446942	17449501	--	uncharacterized LOC102722400; K12486 stromal membrane-associated protein (A)	--	Domain of unknown function (DUF4220)	PREDICTED: uncharacterized protein LOC100838865 [Brachypodium distachyon]
	TraesZN2A01G033500	chr2A	17655423	17656407	--	granule-bound starch synthase 1, chloroplastic/amyloplastic-like; K13679 granule-bound starch synthase [EC:2.4.1.242] (A)	--	--	hypothetical protein TRIUR3_02243 [Triticum urartu]
	TraesZN2A01G033900	chr2A	17772069	17775023	--	CACNA2D2; calcium channel, voltage-dependent, alpha 2/delta subunit 2; K04859 voltage-dependent calcium channel alpha-2/delta-2 (A)	Rhomboid-like protein 19 OS=Arabidopsis thaliana GN=RBL19 PE=2 SV=1	Eukaryotic integral membrane protein (DUF1751)	PREDICTED: transmembrane protein 115-like [Setaria italica]
	TraesZN2A01G034200	chr2A	17804384	17811262	--	--	--	--	hypothetical protein TRIUR3_05980 [Triticum urartu]
	TraesZN2A01G034500	chr2A	17861320	17865391	Molecular Function: catalytic activity (GO:0003824),Molecular Function: protein binding (GO:0005515),Biological Process: metabolic process (GO:0008152)	Os08g0401800; Similar to Phospholipase D.; K01115 phospholipase D1/2 [EC:3.1.4.4] (A)	Phospholipase D alpha 1 OS=Carica papaya GN=PLD1 PE=1 SV=1	C2 domain	putative phospholipase D alpha 1 [Oryza sativa Japonica Group]
	TraesZN2A01G035000	chr2A	17924627	17925343	Molecular Function: sequence-specific DNA binding transcription factor activity (GO:0003700),Biological Process: regulation of transcription, DNA-dependent (GO:0006355)	ethylene-responsive transcription factor 15-like; K14516 ethylene-responsive transcription factor 1 (A)	Ethylene-responsive transcription factor 1B OS=Arabidopsis thaliana GN=ERF1B PE=1 SV=2	AP2 domain	Ethylene-responsive transcription factor 1B [Aegilops tauschii]
	TraesZN2A01G035500	chr2A	18109515	18110495	Molecular Function: aspartic-type endopeptidase activity (GO:0004190),Biological Process: proteolysis (GO:0006508)	aspartic proteinase oryzasin-1-like; K08245 phytepsin [EC:3.4.23.40] (A)	Phytepsin OS=Hordeum vulgare PE=1 SV=1	Eukaryotic aspartyl protease	PREDICTED: aspartic proteinase oryzasin-1-like [Musa acuminata subsp. malaccensis]
	TraesZN2A01G035800	chr2A	18180959	18183464	Biological Process: defense response (GO:0006952),Molecular Function: ADP binding (GO:0043531)	disease resistance protein RGA2-like; K15078 structure-specific endonuclease subunit SLX1 [EC:3.6.1.-] (A)	Disease resistance protein RGA2 OS=Solanum bulbocastanum GN=RGA2 PE=1 SV=1	NB-ARC domain	predicted protein [Hordeum vulgare subsp. vulgare]
	TraesZN2A01G036100	chr2A	18424832	18432830	Biological Process: defense response (GO:0006952),Molecular Function: ADP binding (GO:0043531)	disease resistance protein RPM1-like; K13457 disease resistance protein RPM1 (A)	Disease resistance protein RPM1 OS=Arabidopsis thaliana GN=RPM1 PE=1 SV=1	NB-ARC domain	Disease resistance protein RPM1 [Triticum urartu]
	TraesZN2A01G036200	chr2A	18486999	18491932	Molecular Function: protein binding (GO:0005515),Biological Process: defense response (GO:0006952),Molecular Function: ADP binding (GO:0043531)	aquaporin TIP2-1-like; K09873 aquaporin TIP (A)	Putative disease resistance protein RGA1 OS=Solanum bulbocastanum GN=RGA1 PE=2 SV=2	Leucine Rich Repeat	Disease resistance protein RGA2 [Aegilops tauschii]
	TraesZN2A01G037000	chr2A	18737680	18739344	Biological Process: defense response (GO:0006952),Molecular Function: ADP binding (GO:0043531)	aquaporin TIP2-1-like; K09873 aquaporin TIP (A)	Putative disease resistance protein RGA4 OS=Solanum bulbocastanum GN=RGA4 PE=2 SV=1	NB-ARC domain	Disease resistance protein RGA2 [Aegilops tauschii]
	TraesZN2A01G037400	chr2A	19223604	19227225	--	NB-ARC domain-containing disease resistance protein, putative; K13459 disease resistance protein RPS2 (A)	Disease resistance protein RPS2 OS=Arabidopsis thaliana GN=RPS2 PE=1 SV=1	--	hypothetical protein F775_21573 [Aegilops tauschii]
	TraesZN2A01G037800	chr2A	19416302	19421331	Cellular Component: cytoskeleton (GO:0005856),Biological Process: phagocytosis (GO:0006909)	ELMO domain-containing protein A; K19241 engulfment and cell motility protein 3 (A)	ELMO domain-containing protein A OS=Dictyostelium discoideum GN=elmoA PE=1 SV=1	ELMO/CED-12 family	PREDICTED: ELMO domain-containing protein A [Brachypodium distachyon]
	TraesZN2A01G038100	chr2A	19537095	19540490	Molecular Function: transporter activity (GO:0005215),Biological Process: transport (GO:0006810),Cellular Component: membrane (GO:0016020)	protein NRT1/ PTR FAMILY 2.11-like; K14638 solute carrier family 15 (peptide/histidine transporter), member 3/4 (A)	Protein NRT1/ PTR FAMILY 2.11 OS=Arabidopsis thaliana GN=NPF2.11 PE=1 SV=1	POT family	Putative peptide transporter [Aegilops tauschii]
	TraesZN2A01G038200	chr2A	19641312	19643443	Molecular Function: transporter activity (GO:0005215),Biological Process: transport (GO:0006810),Cellular Component: membrane (GO:0016020)	protein NRT1/ PTR FAMILY 2.11-like; K14638 solute carrier family 15 (peptide/histidine transporter), member 3/4 (A)	Protein NRT1/ PTR FAMILY 2.11 OS=Arabidopsis thaliana GN=NPF2.11 PE=1 SV=1	POT family	hypothetical protein F775_52171 [Aegilops tauschii]
	TraesZN2A01G038800	chr2A	19869841	19875166	Molecular Function: iron ion binding (GO:0005506),Molecular Function: electron carrier activity (GO:0009055),Molecular Function: oxidoreductase activity, acting on paired donors, with incorporation or reduction of molecular oxygen (GO:0016705),Molecular Function: heme binding (GO:0020037),Biological Process: oxidation-reduction process (GO:0055114)	SORBIDRAFT_03g007550, Sb03g007550; hypothetical protein; K00512 steroid 17alpha-monooxygenase / 17alpha-hydroxyprogesterone aldolase [EC:1.14.14.19 4.1.2.30] (A)	indolin-2-one monooxygenase OS=Zea mays GN=CYP71C2 PE=1 SV=1	Cytochrome P450	predicted protein [Hordeum vulgare subsp. vulgare]
	TraesZN2A01G039000	chr2A	19994128	19995374	--	--	--	SnoaL-like domain	predicted protein [Hordeum vulgare subsp. vulgare]
	TraesZN2A01G039400	chr2A	20268984	20269241	--	--	--	--	hypothetical protein TRIUR3_35400 [Triticum urartu]
	TraesZN2A01G039700	chr2A	20566831	20567211	--	SORBIDRAFT_02g002100, Sb02g002100; hypothetical protein; K04730 interleukin-1 receptor-associated kinase 1 [EC:2.7.11.1] (A)	Wall-associated receptor kinase 5 OS=Arabidopsis thaliana GN=WAK5 PE=2 SV=1	--	Wall-associated receptor kinase 3 [Aegilops tauschii]
	TraesZN2A01G039900	chr2A	20744132	20744578	--	--	--	--	hypothetical protein TRIUR3_10753 [Triticum urartu]
	TraesZN2A01G040000	chr2A	20746135	20746780	--	--	--	--	hypothetical protein TRIUR3_18107 [Triticum urartu]
	TraesZN2A01G040100	chr2A	20913848	20914292	--	--	--	--	hypothetical protein F775_04819 [Aegilops tauschii]
	TraesZN2A01G040300	chr2A	20996343	20997774	Biological Process: metabolic process (GO:0008152),Molecular Function: methyltransferase activity (GO:0008168)	putative aarF domain-containing protein kinase 1; K08869 aarF domain-containing kinase (A)	Putative methyltransferase DDB_G0268948 OS=Dictyostelium discoideum GN=DDB_G0268948 PE=1 SV=2	Methyltransferase domain	hypothetical protein F775_26316 [Aegilops tauschii]
	TraesZN2A01G040600	chr2A	21518114	21519263	--	hypothetical protein; K19613 leucine-rich repeat protein SHOC2 (A)	Putative disease resistance protein RGA3 OS=Solanum bulbocastanum GN=RGA3 PE=2 SV=2	--	PREDICTED: putative disease resistance protein RGA1 [Brachypodium distachyon]
	TraesZN2A01G040900	chr2A	21819058	21824639	Molecular Function: nucleotide binding (GO:0000166),Molecular Function: ATP binding (GO:0005524),Molecular Function: ATPase activity (GO:0016887),Molecular Function: nucleoside-triphosphatase activity (GO:0017111)	ABC2 type transporter superfamily protein; K05679 ATP-binding cassette, subfamily G (WHITE), member 1 (A)	ABC transporter G family member 24 OS=Arabidopsis thaliana GN=ABCG24 PE=2 SV=2	ABC transporter	PREDICTED: ABC transporter G family member 24-like [Brachypodium distachyon]
	TraesZN2A01G041000	chr2A	21845510	21845929
	TraesZN2A01G041100	chr2A	21846341	21847753	Molecular Function: protein binding (GO:0005515)	uncharacterized LOC103429118; K14843 pescadillo (A)	F-box only protein 7 OS=Arabidopsis thaliana GN=FBX7 PE=2 SV=3	F-box-like	F-box only protein 7 [Triticum urartu]
	TraesZN2A01G041700	chr2A	22524573	22525778	Molecular Function: sulfotransferase activity (GO:0008146)	cytosolic sulfotransferase 18-like; K01016 estrone sulfotransferase [EC:2.8.2.4] (A)	Cytosolic sulfotransferase 5 OS=Arabidopsis thaliana GN=SOT5 PE=1 SV=1	Sulfotransferase domain	Sulfotransferase 17 [Aegilops tauschii]
	TraesZN2A01G041900	chr2A	23557234	23563685	Molecular Function: protein kinase activity (GO:0004672),Molecular Function: protein tyrosine kinase activity (GO:0004713),Molecular Function: ATP binding (GO:0005524),Biological Process: protein phosphorylation (GO:0006468),Biological Process: recognition of pollen (GO:0048544)	receptor-like serine/threonine-protein kinase SD1-7; K04733 interleukin-1 receptor-associated kinase 4 [EC:2.7.11.1] (A)	Receptor-like serine/threonine-protein kinase SD1-8 OS=Arabidopsis thaliana GN=SD18 PE=1 SV=1	PAN-like domain	predicted protein [Hordeum vulgare subsp. vulgare]
	TraesZN2A01G042000	chr2A	23667268	23671926	Molecular Function: protein kinase activity (GO:0004672),Molecular Function: protein tyrosine kinase activity (GO:0004713),Molecular Function: ATP binding (GO:0005524),Biological Process: protein phosphorylation (GO:0006468),Biological Process: recognition of pollen (GO:0048544)	receptor-like serine/threonine-protein kinase SD1-7; K04733 interleukin-1 receptor-associated kinase 4 [EC:2.7.11.1] (A)	Receptor-like serine/threonine-protein kinase SD1-8 OS=Arabidopsis thaliana GN=SD18 PE=1 SV=1	D-mannose binding lectin	predicted protein [Hordeum vulgare subsp. vulgare]
	TraesZN2A01G042100	chr2A	23800740	23801410	--	hypothetical protein; K19027 zinc finger FYVE domain-containing protein 26 (A)	Dirigent protein 5 OS=Arabidopsis thaliana GN=DIR5 PE=2 SV=1	Dirigent-like protein	hypothetical protein F775_05542 [Aegilops tauschii]
	TraesZN2A01G042600	chr2A	24353017	24359303	--	Os03g0113700; K04043 molecular chaperone DnaK (A)	Heat shock 70 kDa protein, mitochondrial OS=Solanum tuberosum GN=HSP68 PE=2 SV=1	--	hypothetical protein F775_23863 [Aegilops tauschii]
	TraesZN2A01G042700	chr2A	24469396	24473547	--	uncharacterized LOC102722400; K12486 stromal membrane-associated protein (A)	--	Domain of unknown function (DUF4220)	hypothetical protein TRIUR3_01448 [Triticum urartu]
	TraesZN2A01G042800	chr2A	24473594	24474687	--	--	--	Protein of unknown function, DUF594	hypothetical protein TRIUR3_01448 [Triticum urartu]
	TraesZN2A01G042900	chr2A	24492519	24493970	--	leucine-rich repeat containing protein, putative (EC:3.1.3.16); K15078 structure-specific endonuclease subunit SLX1 [EC:3.6.1.-] (A)	Putative disease resistance RPP13-like protein 1 OS=Arabidopsis thaliana GN=RPPL1 PE=3 SV=1	--	PREDICTED: uncharacterized protein LOC100840694 [Brachypodium distachyon]
	TraesZN2A01G043100	chr2A	24724922	24725287	Cellular Component: integral to membrane (GO:0016021)	bidirectional sugar transporter SWEET6a; K15382 solute carrier family 50 (sugar transporter) (A)	Bidirectional sugar transporter SWEET6b OS=Oryza sativa subsp. japonica GN=SWEET6B PE=2 SV=1	Sugar efflux transporter for intercellular exchange	Protein RUPTURED POLLEN GRAIN 1 [Aegilops tauschii]
	TraesZN2A01G043200	chr2A	24871439	24871985	--	bidirectional sugar transporter SWEET6a; K15382 solute carrier family 50 (sugar transporter) (A)	Bidirectional sugar transporter SWEET7c OS=Oryza sativa subsp. japonica GN=SWEET7C PE=3 SV=1	--	Protein RUPTURED POLLEN GRAIN 1 [Aegilops tauschii]
	TraesZN2A01G043300	chr2A	25048420	25049807	Molecular Function: oxidoreductase activity (GO:0016491),Molecular Function: oxidoreductase activity, acting on paired donors, with incorporation or reduction of molecular oxygen, 2-oxoglutarate as one donor, and incorporation of one atom each of oxygen into both donors (GO:0016706),Biological Process: oxidation-reduction process (GO:0055114)	bx6; benzoxazin 6 (EC:1.14.20.2); K13229 2,4-dihydroxy-1,4-benzoxazin-3-one-glucoside dioxygenase [EC:1.14.20.2] (A)	DIBOA-glucoside dioxygenase BX6 OS=Zea mays GN=BX6 PE=1 SV=1	2OG-Fe(II) oxygenase superfamily	2,4-dihydroxy-1,4-benzoxazin-3-one-glucoside dioxygenase [Secale cereale]
	TraesZN2A01G050400	chr2A	32328297	32329111	--	--	Proline-rich protein 2 OS=Arabidopsis thaliana GN=PRP2 PE=2 SV=1	Pollen proteins Ole e I like	hypothetical protein F775_26332 [Aegilops tauschii]
	TraesZN2A01G050700	chr2A	32524909	32525636	--	--	Proline-rich protein 4 OS=Arabidopsis thaliana GN=PRP4 PE=2 SV=1	Pollen proteins Ole e I like	hypothetical protein F775_26332 [Aegilops tauschii]
	TraesZN2A01G059600	chr2A	36656285	36661279	Molecular Function: protein kinase activity (GO:0004672),Molecular Function: protein tyrosine kinase activity (GO:0004713),Molecular Function: calcium ion binding (GO:0005509),Molecular Function: protein binding (GO:0005515),Molecular Function: ATP binding (GO:0005524),Biological Process: protein phosphorylation (GO:0006468),Molecular Function: polysaccharide binding (GO:0030247)	Os11g0691300; Similar to Protein kinase.; K04730 interleukin-1 receptor-associated kinase 1 [EC:2.7.11.1] (A)	Wall-associated receptor kinase 1 OS=Arabidopsis thaliana GN=WAK1 PE=1 SV=2	Wall-associated receptor kinase galacturonan-binding	Wall-associated receptor kinase 2 [Triticum urartu]
	TraesZN2A01G070300	chr2A	45149171	45152157
	TraesZN2A01G071500	chr2A	46660028	46660685
	TraesZN2A01G073800	chr2A	47855402	47856140	Molecular Function: protein kinase activity (GO:0004672),Molecular Function: ATP binding (GO:0005524),Biological Process: protein phosphorylation (GO:0006468)	L-type lectin-domain containing receptor kinase IV.1-like; K04730 interleukin-1 receptor-associated kinase 1 [EC:2.7.11.1] (A)	L-type lectin-domain containing receptor kinase IV.4 OS=Arabidopsis thaliana GN=LECRK44 PE=3 SV=1	Protein tyrosine kinase	predicted protein [Hordeum vulgare subsp. vulgare]
	TraesZN2A01G083300	chr2A	59083391	59084444	--	--	--	--	hypothetical protein TRIUR3_31919 [Triticum urartu]
	TraesZN2A01G083400	chr2A	59084619	59085350	--	30S ribosomal protein S6 alpha, chloroplastic; K02990 small subunit ribosomal protein S6 (A)	30S ribosomal protein S6 alpha, chloroplastic OS=Arabidopsis thaliana GN=RPS6 PE=2 SV=1	--	30S ribosomal protein S6 alpha, chloroplastic [Triticum urartu]
	TraesZN2A01G083500	chr2A	59085482	59087358
	TraesZN2A01G300500	chr2A	510788330	510790059	Molecular Function: nucleic acid binding (GO:0003676)	glycine-rich RNA-binding protein 4, mitochondrial-like; K13195 cold-inducible RNA-binding protein (A)	Glycine-rich RNA-binding protein 4, mitochondrial OS=Arabidopsis thaliana GN=RBG4 PE=2 SV=1	RNA recognition motif. (a.k.a. RRM, RBD, or RNP domain)	PREDICTED: glycine-rich RNA-binding protein 4, mitochondrial-like [Brachypodium distachyon]
	TraesZN2A01G317300	chr2A	535500144	535501239	--	--	--	--	hypothetical protein F775_23719 [Aegilops tauschii]
	TraesZN2A01G367700	chr2A	603775005	603775589
	TraesZN2A01G370400	chr2A	606594588	606595871	--	--	--	--	unnamed protein product [Triticum aestivum]
	TraesZN2A01G370500	chr2A	606596675	606597028
	TraesZN2A01G379200	chr2A	613448223	613449886	--	--	--	--	hypothetical protein F775_07094 [Aegilops tauschii]
	TraesZN2A01G410700	chr2A	655587819	655590330	Molecular Function: protein binding (GO:0005515)	protein gar2; K14411 RNA-binding protein Musashi (A)	Protein IQ-DOMAIN 32 OS=Arabidopsis thaliana GN=IQD32 PE=1 SV=3	IQ calmodulin-binding motif	predicted protein [Hordeum vulgare subsp. vulgare]
	TraesZN2A01G449500	chr2A	692987434	692989923	--	--	--	Reverse transcriptase-like	Putative cysteine-rich receptor-like protein kinase 20 [Aegilops tauschii]
	TraesZN2A01G480500	chr2A	716640211	716641017	Biological Process: defense response (GO:0006952),Biological Process: response to biotic stimulus (GO:0009607)	hypothetical protein; K14496 abscisic acid receptor PYR/PYL family (A)	Pathogenesis-related protein 1 OS=Asparagus officinalis GN=PR1 PE=2 SV=1	Pathogenesis-related protein Bet v I family	Pathogenesis-related protein 1 [Aegilops tauschii]
	TraesZN2A01G480600	chr2A	716670933	716671528	Biological Process: defense response (GO:0006952),Biological Process: response to biotic stimulus (GO:0009607)	hypothetical protein; K14496 abscisic acid receptor PYR/PYL family (A)	Pathogenesis-related protein 1 OS=Asparagus officinalis GN=PR1 PE=2 SV=1	Pathogenesis-related protein Bet v I family	Pathogenesis-related protein 1 [Aegilops tauschii]
	TraesZN2A01G520700	chr2A	744739360	744739763
	TraesZN2A01G531300	chr2A	748924437	748924697	--	--	--	--	hypothetical protein OsJ_20858 [Oryza sativa Japonica Group]
	TraesZN2A01G532100	chr2A	749765813	749767224	--	--	--	--	predicted protein [Hordeum vulgare subsp. vulgare]
	TraesZN2A01G542700	chr2A	755220985	755222018	--	--	--	--	hypothetical protein F775_18469 [Aegilops tauschii]
	TraesZN2A01G549300	chr2A	759218627	759220669	Molecular Function: catalytic activity (GO:0003824),Biological Process: metabolic process (GO:0008152)	SORBIDRAFT_10g012080, Sb10g012080; hypothetical protein; K00666 fatty-acyl-CoA synthase [EC:6.2.1.-] (A)	Probable acyl-activating enzyme 5, peroxisomal OS=Arabidopsis thaliana GN=AAE5 PE=2 SV=1	AMP-binding enzyme C-terminal domain	predicted protein [Hordeum vulgare subsp. vulgare]
	TraesZN2A01G549400	chr2A	759227049	759228277	--	--	CASP-like protein 5A1 OS=Brachypodium distachyon PE=2 SV=1	Domain of unknown function (DUF588)	hypothetical protein F775_28037 [Aegilops tauschii]
	TraesZN2A01G550200	chr2A	759793914	759801023	--	--	--	--	hypothetical protein F775_24004 [Aegilops tauschii]
	TraesZN2A01G550500	chr2A	759867684	759869425	--	--	--	--	hypothetical protein F775_14787 [Aegilops tauschii]
	TraesZN2A01G550600	chr2A	759885292	759887605	--	--	--	--	hypothetical protein F775_13488 [Aegilops tauschii]
	TraesZN2A01G551200	chr2A	760032923	760036724	Molecular Function: dihydroorotate dehydrogenase activity (GO:0004152),Biological Process: UMP biosynthetic process (GO:0006222),Biological Process: oxidation-reduction process (GO:0055114)	GRMZM2G043776; dihydroorotate dehydrogenase (EC:1.3.98.1); K00254 dihydroorotate dehydrogenase [EC:1.3.5.2] (A)	Dihydroorotate dehydrogenase (quinone), mitochondrial OS=Oryza sativa subsp. japonica GN=PYRD PE=2 SV=1	Dihydroorotate dehydrogenase	Dihydroorotate dehydrogenase (quinone), mitochondrial [Triticum urartu]
	TraesZN2A01G552000	chr2A	760757932	760761433	Molecular Function: ADP binding (GO:0043531)	leucine-rich repeat containing protein, putative (EC:3.1.3.16); K15078 structure-specific endonuclease subunit SLX1 [EC:3.6.1.-] (A)	Putative disease resistance RPP13-like protein 1 OS=Arabidopsis thaliana GN=RPPL1 PE=3 SV=1	NB-ARC domain	hypothetical protein OsI_03987 [Oryza sativa Indica Group]
	TraesZN2A01G552100	chr2A	760761707	760762388	--	CHD3-type chromatin-remodeling factor PICKLE-like; K11643 chromodomain-helicase-DNA-binding protein 4 [EC:3.6.4.12] (A)	--	zinc-binding in reverse transcriptase	hypothetical protein SORBIDRAFT_04g018371 [Sorghum bicolor]
	TraesZN2A01G552300	chr2A	760874157	760874447
	TraesZN2A01G552800	chr2A	761552639	761553546	--	--	--	--	hypothetical protein TRIUR3_22341 [Triticum urartu]
	TraesZN2A01G553000	chr2A	761576401	761576903	Molecular Function: protein kinase activity (GO:0004672),Molecular Function: ATP binding (GO:0005524),Biological Process: protein phosphorylation (GO:0006468)	G-type lectin S-receptor-like serine/threonine-protein kinase At1g34300; K18417 ERI1 exoribonuclease 2 [EC:3.1.-.-] (A)	Probable receptor-like protein kinase At5g18500 OS=Arabidopsis thaliana GN=At5g18500 PE=2 SV=1	Protein kinase domain	Cysteine-rich receptor-like protein kinase 8 [Triticum urartu]
	TraesZN2A01G554000	chr2A	762517210	762518244	--	--	--	--	hypothetical protein F775_25854 [Aegilops tauschii]
	TraesZN2A01G562800	chr2A	767776346	767777163	Molecular Function: protein kinase activity (GO:0004672),Molecular Function: ATP binding (GO:0005524),Biological Process: protein phosphorylation (GO:0006468)	SAPK5; serine/threonine-protein kinase SAPK5-like; K14498 serine/threonine-protein kinase SRK2 [EC:2.7.11.1] (A)	Serine/threonine-protein kinase SAPK5 OS=Oryza sativa subsp. japonica GN=SAPK5 PE=2 SV=1	Protein kinase domain	predicted protein [Hordeum vulgare subsp. vulgare]
	TraesZN2A01G563000	chr2A	768049669	768050736	Molecular Function: DNA binding (GO:0003677),Biological Process: regulation of transcription, DNA-dependent (GO:0006355)	NAC domain-containing protein 89-like; K12581 CCR4-NOT transcription complex subunit 7/8 (A)	NAC domain-containing protein 30 OS=Arabidopsis thaliana GN=NAC030 PE=1 SV=1	No apical meristem (NAM) protein	NAC domain-containing protein 7 [Triticum urartu]
	TraesZN2A01G563900	chr2A	768796582	768798539	--	disease resistance protein RPM1-like; K13457 disease resistance protein RPM1 (A)	Salt stress-induced protein OS=Oryza sativa subsp. japonica GN=SALT PE=2 SV=1	Jacalin-like lectin domain	VER2 [Triticum aestivum]
	TraesZN2A01G564200	chr2A	768959312	768963329	Molecular Function: protein kinase activity (GO:0004672),Molecular Function: protein tyrosine kinase activity (GO:0004713),Molecular Function: protein binding (GO:0005515),Molecular Function: ATP binding (GO:0005524),Biological Process: protein phosphorylation (GO:0006468)	Leucine-rich repeat protein kinase family protein, putative; K13420 LRR receptor-like serine/threonine-protein kinase FLS2 [EC:2.7.11.1] (A)	Probable LRR receptor-like serine/threonine-protein kinase At3g47570 OS=Arabidopsis thaliana GN=At3g47570 PE=2 SV=1	Leucine rich repeat N-terminal domain	Putative LRR receptor-like serine/threonine-protein kinase [Aegilops tauschii]
	TraesZN2A01G564300	chr2A	769016144	769019693	Molecular Function: protein kinase activity (GO:0004672),Molecular Function: protein tyrosine kinase activity (GO:0004713),Molecular Function: protein binding (GO:0005515),Molecular Function: ATP binding (GO:0005524),Biological Process: protein phosphorylation (GO:0006468)	probable LRR receptor-like serine/threonine-protein kinase At3g47570; K13420 LRR receptor-like serine/threonine-protein kinase FLS2 [EC:2.7.11.1] (A)	Probable LRR receptor-like serine/threonine-protein kinase At3g47570 OS=Arabidopsis thaliana GN=At3g47570 PE=2 SV=1	Leucine rich repeat N-terminal domain	Putative LRR receptor-like serine/threonine-protein kinase [Aegilops tauschii]
	TraesZN2A01G564400	chr2A	769022251	769022662
	TraesZN2A01G565000	chr2A	769742514	769745269	--	--	UPF0481 protein At3g47200 OS=Arabidopsis thaliana GN=At3g47200 PE=2 SV=1	Plant protein of unknown function	hypothetical protein TRIUR3_18389 [Triticum urartu]
	TraesZN2A01G565100	chr2A	769750889	769752010	--	--	UPF0481 protein At3g47200 OS=Arabidopsis thaliana GN=At3g47200 PE=2 SV=1	Plant protein of unknown function	hypothetical protein TRIUR3_18390 [Triticum urartu]
	TraesZN2A01G566200	chr2A	770408502	770409967	--	--	F-box/LRR-repeat MAX2 homolog OS=Oryza sativa subsp. japonica GN=D3 PE=2 SV=2	--	PREDICTED: F-box/LRR-repeat MAX2 homolog [Brachypodium distachyon]
	TraesZN2A01G567700	chr2A	771258070	771267020	Molecular Function: protein kinase activity (GO:0004672),Molecular Function: protein tyrosine kinase activity (GO:0004713),Molecular Function: ATP binding (GO:0005524),Biological Process: protein phosphorylation (GO:0006468),Molecular Function: carbohydrate binding (GO:0030246)	L-type lectin-domain containing receptor kinase IX.1-like; K04730 interleukin-1 receptor-associated kinase 1 [EC:2.7.11.1] (A)	L-type lectin-domain containing receptor kinase IX.1 OS=Arabidopsis thaliana GN=LECRK91 PE=2 SV=1	Protein tyrosine kinase	L-type lectin-domain containing receptor kinase IX.1 [Triticum urartu]
	TraesZN2A01G568000	chr2A	771319458	771320135	--	--	--	--	hypothetical protein TRIUR3_03657 [Triticum urartu]
	TraesZN2A01G568400	chr2A	771367615	771368996	Molecular Function: peroxidase activity (GO:0004601),Biological Process: response to oxidative stress (GO:0006979),Molecular Function: heme binding (GO:0020037),Biological Process: oxidation-reduction process (GO:0055114)	Os04g0688200; Similar to Peroxidase (EC 1.11.1.7).; K00430 peroxidase [EC:1.11.1.7] (A)	Cationic peroxidase SPC4 OS=Sorghum bicolor GN=Sb03g046810 PE=1 SV=2	Peroxidase	Peroxidase 12 [Aegilops tauschii]
	TraesZN2A01G568500	chr2A	771465814	771466838	Molecular Function: peroxidase activity (GO:0004601),Biological Process: response to oxidative stress (GO:0006979),Molecular Function: heme binding (GO:0020037),Biological Process: oxidation-reduction process (GO:0055114)	cationic peroxidase SPC4-like; K00430 peroxidase [EC:1.11.1.7] (A)	Cationic peroxidase SPC4 OS=Sorghum bicolor GN=Sb03g046810 PE=1 SV=2	Peroxidase	Cationic peroxidase SPC4 [Triticum urartu]
	TraesZN2A01G569500	chr2A	771753939	771759089	Molecular Function: transporter activity (GO:0005215),Biological Process: transport (GO:0006810),Cellular Component: membrane (GO:0016020)	protein NRT1/ PTR FAMILY 5.10-like; K14638 solute carrier family 15 (peptide/histidine transporter), member 3/4 (A)	Protein NRT1/ PTR FAMILY 5.10 OS=Arabidopsis thaliana GN=NPF5.10 PE=2 SV=1	POT family	Peptide transporter PTR1 [Aegilops tauschii]
	TraesZN2A01G571800	chr2A	773553733	773557185	Cellular Component: membrane (GO:0016020)	probable fructose-bisphosphate aldolase 3, chloroplastic; K01623 fructose-bisphosphate aldolase, class I [EC:4.1.2.13] (A)	WAT1-related protein At1g25270 OS=Arabidopsis thaliana GN=At1g25270 PE=2 SV=1	EamA-like transporter family	Auxin-induced protein 5NG4 [Triticum urartu]
	TraesZN2A01G572000	chr2A	773625262	773626977	Molecular Function: structural constituent of ribosome (GO:0003735),Cellular Component: ribosome (GO:0005840),Biological Process: translation (GO:0006412)	30S ribosomal protein S11-like; K02948 small subunit ribosomal protein S11 (A)	Probable ribosomal protein S11, mitochondrial OS=Arabidopsis thaliana GN=NFD3 PE=2 SV=1	Ribosomal protein S11	30S ribosomal protein S11 [Aegilops tauschii]
	TraesZN2A01G572800	chr2A	774284053	774288274	--	--	--	--	PREDICTED: uncharacterized protein LOC101755902 [Setaria italica]
	TraesZN2A01G572900	chr2A	774736633	774738836	Molecular Function: protein binding (GO:0005515)	--	F-box/FBD/LRR-repeat protein At1g13570 OS=Arabidopsis thaliana GN=At1g13570 PE=2 SV=1	F-box domain	PREDICTED: F-box/FBD/LRR-repeat protein At1g13570-like [Brachypodium distachyon]
	TraesZN2A01G573000	chr2A	774777789	774786994	Biological Process: defense response (GO:0006952),Molecular Function: ADP binding (GO:0043531)	putative disease resistance RPP13-like protein 3; K13457 disease resistance protein RPM1 (A)	Putative disease resistance protein At1g50180 OS=Arabidopsis thaliana GN=At1g50180 PE=3 SV=2	NB-ARC domain	Disease susceptibility protein LOV1 [Triticum urartu]
	TraesZN2A01G573100	chr2A	774825225	774826292
	TraesZN2A01G573200	chr2A	774837650	774845862
	TraesZN2A01G575300	chr2A	777204934	777205567
	TraesZN2A01G579700	chr2A	780840692	780841786	--	lysine histidine transporter-like 1; K14209 solute carrier family 36 (proton-coupled amino acid transporter) (A)	Lysine histidine transporter 1 OS=Arabidopsis thaliana GN=LHT1 PE=1 SV=1	Transmembrane amino acid transporter protein	hypothetical protein F775_11283 [Aegilops tauschii]
	TraesZN2A01G579800	chr2A	781391363	781393193	--	--	--	Protein of unknown function (DUF1668)	hypothetical protein F775_12315 [Aegilops tauschii]
	TraesZN2A01G579900	chr2A	781925166	781927435	--	--	--	--	hypothetical protein TRIUR3_22398 [Triticum urartu]
	TraesZN2A01G581300	chr2A	782678256	782678833	--	--	--	--	PREDICTED: uncharacterized protein LOC102702841 [Oryza brachyantha]
	TraesZN2A01G581500	chr2A	782781320	782783323	--	--	--	--	hypothetical protein TRIUR3_18442 [Triticum urartu]
	TraesZN2A01G584400	chr2A	784816558	784819765	Molecular Function: hydrolase activity (GO:0016787)	hypothetical protein; K08311 putative (di)nucleoside polyphosphate hydrolase [EC:3.6.1.-] (A)	Nudix hydrolase 26, chloroplastic OS=Arabidopsis thaliana GN=NUDT26 PE=1 SV=1	NUDIX domain	diadenosine 5',5'''-P1,P4-tetraphosphate hydrolase [Hordeum vulgare subsp. vulgare]
	TraesZN2A01G584700	chr2A	785169813	785171326	Cellular Component: ubiquitin ligase complex (GO:0000151),Molecular Function: ubiquitin-protein ligase activity (GO:0004842),Biological Process: protein ubiquitination (GO:0016567)	uncharacterized LOC104440434; K01876 aspartyl-tRNA synthetase [EC:6.1.1.12] (A)	E3 ubiquitin-protein ligase PUB23 OS=Arabidopsis thaliana GN=PUB23 PE=1 SV=1	U-box domain	PREDICTED: E3 ubiquitin-protein ligase PUB23-like [Setaria italica]
	TraesZN2A01G585600	chr2A	785493940	785495213	--	--	--	--	predicted protein [Hordeum vulgare subsp. vulgare]
	TraesZN2A01G585700	chr2A	785497123	785499350	Molecular Function: phosphomannomutase activity (GO:0004615),Cellular Component: cytoplasm (GO:0005737),Biological Process: mannose biosynthetic process (GO:0019307)	PMM; phosphomannomutase; K17497 phosphomannomutase [EC:5.4.2.8] (A)	Phosphomannomutase OS=Triticum aestivum PE=2 SV=1	Eukaryotic phosphomannomutase	phosphomannomutase [Triticum aestivum]
	TraesZN2A01G585800	chr2A	785499530	785500163
	TraesZN2A01G586100	chr2A	785731131	785732007	--	--	--	Domain of unknown function (DUF4220)	hypothetical protein F775_22292 [Aegilops tauschii]
	TraesZN2A01G586200	chr2A	785732832	785733536	--	uncharacterized LOC102722400; K12486 stromal membrane-associated protein (A)	--	Protein of unknown function, DUF594	hypothetical protein TRIUR3_04443 [Triticum urartu]
	TraesZN2A01G587300	chr2A	786575385	786582196	Cellular Component: nucleus (GO:0005634),Biological Process: ubiquitin-dependent protein catabolic process (GO:0006511),Biological Process: multicellular organismal development (GO:0007275),Molecular Function: zinc ion binding (GO:0008270)	putative E3 ubiquitin-protein ligase SINA-like 6; K04506 E3 ubiquitin-protein ligase SIAH1 [EC:2.3.2.27] (A)	E3 ubiquitin-protein ligase SINA-like 2 OS=Arabidopsis thaliana GN=At1g66620 PE=2 SV=1	Seven in absentia protein family	E3 ubiquitin-protein ligase SINA-like 2 [Triticum urartu]
	TraesZN2A01G589800	chr2A	788099081	788101251
	TraesZN2A01G589900	chr2A	788109420	788136452	Biological Process: defense response (GO:0006952),Molecular Function: ADP binding (GO:0043531)	disease resistance protein RPP13-like; K13457 disease resistance protein RPM1 (A)	Disease resistance RPP8-like protein 3 OS=Arabidopsis thaliana GN=RPP8L3 PE=2 SV=1	NB-ARC domain	Disease resistance protein RPM1 [Aegilops tauschii]
	TraesZN2A01G590800	chr2A	788489870	788490466
	TraesZN2A01G591800	chr2A	789015726	789018119	--	--	--	Protein of unknown function (DUF1218)	PREDICTED: uncharacterized protein LOC101765770 [Setaria italica]
	TraesZN2A01G592300	chr2A	789243228	789243839	Molecular Function: protein binding (GO:0005515)	RP1; retinitis pigmentosa 1 (autosomal dominant); K19538 retinitis pigmentosa 1 (A)	Lipoxygenase homology domain-containing protein 1 OS=Homo sapiens GN=LOXHD1 PE=2 SV=3	PLAT/LH2 domain	Lipoxygenase homology domain-containing protein 1 [Triticum urartu]
	TraesZN2A01G592400	chr2A	789286961	789292113	Molecular Function: GTPase activity (GO:0003924),Molecular Function: GTP binding (GO:0005525),Molecular Function: zinc ion binding (GO:0008270)	HBS1-like protein; K14416 elongation factor 1 alpha-like protein (A)	HBS1-like protein OS=Pongo abelii GN=HBS1L PE=2 SV=1	Elongation factor Tu C-terminal domain	HBS1-like protein [Triticum urartu]
	TraesZN2A01G593000	chr2A	789675048	789676244	--	glucose-6-phosphate isomerase, cytosolic B-like; K01810 glucose-6-phosphate isomerase [EC:5.3.1.9] (A)	--	--	hypothetical protein TRIUR3_26575 [Triticum urartu]
	TraesZN2B01G001000	chr2B	1090256	1093011	--	SORBIDRAFT_10g010540, Sb10g010540; hypothetical protein; K11267 sister chromatid cohesion protein PDS5 (A)	--	Domain of unknown function	hypothetical protein F775_16657 [Aegilops tauschii]
	TraesZN2B01G001100	chr2B	1107514	1110788	Biological Process: defense response (GO:0006952),Molecular Function: ADP binding (GO:0043531)	disease resistance protein RPM1-like; K13457 disease resistance protein RPM1 (A)	Disease resistance protein RPM1 OS=Arabidopsis thaliana GN=RPM1 PE=1 SV=1	Leucine rich repeat	Disease resistance protein RPM1 [Triticum urartu]
	TraesZN2B01G003000	chr2B	3186882	3188137	--	--	--	F-box-like	hypothetical protein F775_20792 [Aegilops tauschii]
	TraesZN2B01G017500	chr2B	11478956	11483577	Molecular Function: protein kinase activity (GO:0004672),Molecular Function: protein tyrosine kinase activity (GO:0004713),Molecular Function: ATP binding (GO:0005524),Biological Process: protein phosphorylation (GO:0006468),Molecular Function: carbohydrate binding (GO:0030246)	L-type lectin-domain containing receptor kinase IX.1-like; K04730 interleukin-1 receptor-associated kinase 1 [EC:2.7.11.1] (A)	L-type lectin-domain containing receptor kinase IX.1 OS=Arabidopsis thaliana GN=LECRK91 PE=2 SV=1	Protein kinase domain	L-type lectin-domain containing receptor kinase IX.1 [Triticum urartu]
	TraesZN2B01G017600	chr2B	11486061	11489986	Biological Process: defense response (GO:0006952),Molecular Function: ADP binding (GO:0043531)	disease resistance protein RPM1; K13457 disease resistance protein RPM1 (A)	Disease resistance protein RPM1 OS=Arabidopsis thaliana GN=RPM1 PE=1 SV=1	NB-ARC domain	Disease resistance protein RPM1 [Aegilops tauschii]
	TraesZN2B01G019200	chr2B	11971794	11972957	--	putative disease resistance protein RGA3; K15078 structure-specific endonuclease subunit SLX1 [EC:3.6.1.-] (A)	Putative disease resistance RPP13-like protein 1 OS=Arabidopsis thaliana GN=RPPL1 PE=3 SV=1	--	hypothetical protein F775_17437 [Aegilops tauschii]
	TraesZN2B01G019300	chr2B	11972980	11983319	--	--	--	--	hypothetical protein F775_17436 [Aegilops tauschii]
	TraesZN2B01G019500	chr2B	12405498	12407169	--	proteinaceous RNase P 2-like; K18213 proteinaceous RNase P [EC:3.1.26.5] (A)	Proteinaceous RNase P 2 OS=Arabidopsis thaliana GN=PRORP2 PE=1 SV=1	--	unnamed protein product [Triticum aestivum]
	TraesZN2B01G019600	chr2B	12882257	12885429	--	--	F-box/LRR-repeat protein 13 OS=Arabidopsis thaliana GN=FBL13 PE=2 SV=1	FBD	predicted protein [Hordeum vulgare subsp. vulgare]
	TraesZN2B01G019800	chr2B	12890327	12891083	--	transcription elongation complex subunit (Cdc68) (EC:3.4.11.9); K01262 Xaa-Pro aminopeptidase [EC:3.4.11.9] (A)	FACT complex subunit SPT16 OS=Zea mays GN=SPT16 PE=2 SV=1	Histone chaperone Rttp106-like	hypothetical protein TRIUR3_17032 [Triticum urartu]
	TraesZN2B01G023200	chr2B	16676208	16680200	Biological Process: defense response (GO:0006952),Molecular Function: ADP binding (GO:0043531)	putative inactive disease susceptibility protein LOV1; K13457 disease resistance protein RPM1 (A)	Disease resistance protein RPP13 OS=Arabidopsis thaliana GN=RPP13 PE=2 SV=2	NB-ARC domain	Disease resistance protein RPP13 [Triticum urartu]
	TraesZN2B01G023600	chr2B	16808281	16809092
	TraesZN2B01G025700	chr2B	17392627	17403441	Molecular Function: nucleotide binding (GO:0000166),Biological Process: defense response (GO:0006952),Molecular Function: nucleoside-triphosphatase activity (GO:0017111),Molecular Function: ADP binding (GO:0043531)	SORBIDRAFT_05g003950, Sb05g003950; hypothetical protein; K13457 disease resistance protein RPM1 (A)	Disease resistance protein RPM1 OS=Arabidopsis thaliana GN=RPM1 PE=1 SV=1	NB-ARC domain	Disease resistance protein RPM1 [Aegilops tauschii]
	TraesZN2B01G025800	chr2B	17409132	17411147	Molecular Function: protein kinase activity (GO:0004672),Molecular Function: protein tyrosine kinase activity (GO:0004713),Molecular Function: ATP binding (GO:0005524),Biological Process: protein phosphorylation (GO:0006468)	serine/threonine-protein kinase CDL1-like; K04730 interleukin-1 receptor-associated kinase 1 [EC:2.7.11.1] (A)	Putative serine/threonine-protein kinase-like protein CCR3 OS=Arabidopsis thaliana GN=CCR3 PE=2 SV=1	Protein kinase domain	predicted protein [Hordeum vulgare subsp. vulgare]
	TraesZN2B01G026100	chr2B	17441221	17444372	Molecular Function: carbon-nitrogen ligase activity, with glutamine as amido-N-donor (GO:0016884)	Os04g0183500; Similar to OSIGBa0140C02.6 protein.; K01426 amidase [EC:3.5.1.4] (A)	--	--	hypothetical protein F775_16422 [Aegilops tauschii]
	TraesZN2B01G029400	chr2B	18405121	18406962	Molecular Function: iron ion binding (GO:0005506),Molecular Function: electron carrier activity (GO:0009055),Molecular Function: oxidoreductase activity, acting on paired donors, with incorporation or reduction of molecular oxygen (GO:0016705),Molecular Function: heme binding (GO:0020037),Biological Process: oxidation-reduction process (GO:0055114)	premnaspirodiene oxygenase-like; K00512 steroid 17alpha-monooxygenase / 17alpha-hydroxyprogesterone aldolase [EC:1.14.14.19 4.1.2.30] (A)	Ent-isokaurene C2-hydroxylase OS=Oryza sativa subsp. japonica GN=CYP71Z6 PE=1 SV=1	Cytochrome P450	cytochrome P450 monooxygenase CYP71U4v2 [Hordeum vulgare subsp. vulgare]
	TraesZN2B01G029500	chr2B	18574615	18579328	--	--	--	Plant mobile domain	hypothetical protein F775_13189 [Aegilops tauschii]
	TraesZN2B01G029600	chr2B	18656144	18657585	Biological Process: metabolic process (GO:0008152),Molecular Function: transferase activity, transferring hexosyl groups (GO:0016758)	UDP-glycosyltransferase 73C6-like; K13496 UDP-glucosyl transferase 73C [EC:2.4.1.-] (A)	UDP-glucose flavonoid 3-O-glucosyltransferase 7 OS=Fragaria ananassa GN=GT7 PE=1 SV=1	UDP-glucoronosyl and UDP-glucosyl transferase	UDP-glucosyltransferase [Triticum aestivum]
	TraesZN2B01G038500	chr2B	24113421	24114803	Molecular Function: transferase activity, transferring acyl groups other than amino-acyl groups (GO:0016747)	BAHD acyltransferase DCR; K19747 BAHD acyltransferase [EC:2.3.1.-] (A)	Uncharacterized acetyltransferase At3g50280 OS=Arabidopsis thaliana GN=At3g50280 PE=3 SV=1	Transferase family	Putative acetyltransferase [Aegilops tauschii]
	TraesZN2B01G041400	chr2B	25249616	25252084	Molecular Function: protein binding (GO:0005515)	ankyrin repeat-containing protein At5g02620-like; K06694 26S proteasome non-ATPase regulatory subunit 10 (A)	Ankyrin repeat-containing protein At2g01680 OS=Arabidopsis thaliana GN=At2g01680 PE=2 SV=1	Ankyrin repeat	hypothetical protein F775_06137 [Aegilops tauschii]
	TraesZN2B01G042600	chr2B	25952088	25953862	Molecular Function: iron ion binding (GO:0005506),Molecular Function: electron carrier activity (GO:0009055),Molecular Function: oxidoreductase activity, acting on paired donors, with incorporation or reduction of molecular oxygen (GO:0016705),Molecular Function: heme binding (GO:0020037),Biological Process: oxidation-reduction process (GO:0055114)	isoflavone 2'-hydroxylase-like; K00517 [EC:1.14.-.-] (A)	Isoflavone 2'-hydroxylase OS=Medicago truncatula GN=CYP81E7 PE=1 SV=1	Cytochrome P450	hypothetical protein OsI_07328 [Oryza sativa Indica Group]
	TraesZN2B01G043000	chr2B	26093962	26094771	Molecular Function: sequence-specific DNA binding transcription factor activity (GO:0003700),Biological Process: regulation of transcription, DNA-dependent (GO:0006355)	ethylene-responsive transcription factor 1B-like; K14516 ethylene-responsive transcription factor 1 (A)	Ethylene-responsive transcription factor 1B OS=Arabidopsis thaliana GN=ERF1B PE=1 SV=2	AP2 domain	Ethylene-responsive transcription factor 1B [Aegilops tauschii]
	TraesZN2B01G043400	chr2B	26224328	26234026	--	--	Phosphoglycerate mutase-like protein 1 OS=Arabidopsis thaliana GN=At5g64460 PE=2 SV=1	Histidine phosphatase superfamily (branch 1)	predicted protein [Hordeum vulgare subsp. vulgare]
	TraesZN2B01G043600	chr2B	26277572	26278040	--	disease resistance protein RPM1-like; K13457 disease resistance protein RPM1 (A)	--	--	Disease resistance protein RPM1 [Triticum urartu]
	TraesZN2B01G043800	chr2B	26532588	26538411	Biological Process: defense response (GO:0006952),Molecular Function: ADP binding (GO:0043531)	disease resistance protein RPM1-like; K13457 disease resistance protein RPM1 (A)	Disease resistance protein RPP13 OS=Arabidopsis thaliana GN=RPP13 PE=2 SV=2	NB-ARC domain	Disease resistance protein RPM1 [Triticum urartu]
	TraesZN2B01G044000	chr2B	27095892	27099436	Biological Process: defense response (GO:0006952),Molecular Function: ADP binding (GO:0043531)	disease resistance protein RPM1-like; K13457 disease resistance protein RPM1 (A)	Disease resistance protein RPM1 OS=Arabidopsis thaliana GN=RPM1 PE=1 SV=1	NB-ARC domain	Disease resistance protein RPM1 [Triticum urartu]
	TraesZN2B01G044200	chr2B	27119727	27124020	Molecular Function: protein binding (GO:0005515),Biological Process: defense response (GO:0006952),Molecular Function: ADP binding (GO:0043531)	aquaporin TIP2-1-like; K09873 aquaporin TIP (A)	Putative disease resistance protein RGA1 OS=Solanum bulbocastanum GN=RGA1 PE=2 SV=2	Leucine Rich Repeat	Protein popC [Aegilops tauschii]
	TraesZN2B01G044300	chr2B	27124631	27126338	--	--	--	--	hypothetical protein F775_43301 [Aegilops tauschii]
	TraesZN2B01G044400	chr2B	27274789	27278829	Biological Process: defense response (GO:0006952),Molecular Function: ADP binding (GO:0043531)	NB-ARC domain-containing disease resistance protein, putative; K19613 leucine-rich repeat protein SHOC2 (A)	Putative disease resistance protein RGA4 OS=Solanum bulbocastanum GN=RGA4 PE=2 SV=1	NB-ARC domain	Putative disease resistance protein RGA3 [Aegilops tauschii]
	TraesZN2B01G044500	chr2B	27281866	27284538	Molecular Function: pyridoxal phosphate binding (GO:0030170)	--	Uncharacterized protein YnbB OS=Bacillus subtilis (strain 168) GN=ynbB PE=4 SV=2	Methionine gamma-lyase	predicted protein, partial [Hordeum vulgare subsp. vulgare]
	TraesZN2B01G044600	chr2B	27619561	27627744	Biological Process: defense response (GO:0006952),Molecular Function: ADP binding (GO:0043531)	disease resistance protein RPM1-like; K13457 disease resistance protein RPM1 (A)	Disease resistance protein RPM1 OS=Arabidopsis thaliana GN=RPM1 PE=1 SV=1	NB-ARC domain	Disease resistance protein RPM1 [Aegilops tauschii]
	TraesZN2B01G044700	chr2B	27649258	27649714	--	Os01g0263500; Similar to predicted protein.; K15170 mediator of RNA polymerase II transcription subunit 27 (A)	--	--	predicted protein [Hordeum vulgare subsp. vulgare]
	TraesZN2B01G044800	chr2B	27650166	27654664	Molecular Function: protein binding (GO:0005515),Biological Process: defense response (GO:0006952),Molecular Function: ADP binding (GO:0043531)	aquaporin TIP2-1-like; K09873 aquaporin TIP (A)	Putative disease resistance protein RGA3 OS=Solanum bulbocastanum GN=RGA3 PE=2 SV=2	Leucine Rich Repeat	Disease resistance protein RGA2 [Aegilops tauschii]
	TraesZN2B01G044900	chr2B	27733611	27734921	Molecular Function: transferase activity, transferring acyl groups other than amino-acyl groups (GO:0016747)	BAHD acyltransferase DCR-like; K19747 BAHD acyltransferase [EC:2.3.1.-] (A)	Uncharacterized acetyltransferase At3g50280 OS=Arabidopsis thaliana GN=At3g50280 PE=3 SV=1	Transferase family	Putative acetyltransferase [Aegilops tauschii]
	TraesZN2B01G045200	chr2B	27782160	27790932	Molecular Function: nucleotide binding (GO:0000166),Molecular Function: protein binding (GO:0005515),Biological Process: defense response (GO:0006952),Molecular Function: nucleoside-triphosphatase activity (GO:0017111),Molecular Function: ADP binding (GO:0043531)	aquaporin TIP2-1-like; K09873 aquaporin TIP (A)	Putative disease resistance RPP13-like protein 1 OS=Arabidopsis thaliana GN=RPPL1 PE=3 SV=1	gag-polypeptide of LTR copia-type	Disease resistance protein RGA2 [Aegilops tauschii]
	TraesZN2B01G045600	chr2B	28279502	28283415	--	--	--	--	hypothetical protein TRIUR3_03055 [Triticum urartu]
	TraesZN2B01G047800	chr2B	29378485	29382016	Biological Process: defense response (GO:0006952),Molecular Function: ADP binding (GO:0043531)	GRMZM2G147869; putative disease resistance RPP13-like protein 3; K13457 disease resistance protein RPM1 (A)	Disease resistance protein RPM1 OS=Arabidopsis thaliana GN=RPM1 PE=1 SV=1	NB-ARC domain	predicted protein [Hordeum vulgare subsp. vulgare]
	TraesZN2B01G047900	chr2B	29447900	29453078	--	--	--	--	DNA-directed RNA polymerase II subunit RPB1 [Aegilops tauschii]
	TraesZN2B01G048100	chr2B	29460817	29463156	Biological Process: telomere maintenance (GO:0000723),Molecular Function: DNA helicase activity (GO:0003678),Biological Process: DNA repair (GO:0006281)	SORBIDRAFT_05g011880, Sb05g011880; hypothetical protein; K15255 ATP-dependent DNA helicase PIF1 [EC:3.6.4.12] (A)	ATP-dependent DNA helicase PIF3 OS=Trypanosoma brucei brucei (strain 927/4 GUTat10.1) GN=PIF3 PE=3 SV=1	Helitron helicase-like domain at N-terminus	PREDICTED: uncharacterized protein LOC100833043 isoform X1 [Brachypodium distachyon]
	TraesZN2B01G048300	chr2B	29471928	29476626	Biological Process: proteolysis (GO:0006508),Molecular Function: cysteine-type peptidase activity (GO:0008234)	uncharacterized LOC103640346; K08592 sentrin-specific protease 1 [EC:3.4.22.68] (A)	--	Ulp1 protease family, C-terminal catalytic domain	hypothetical protein TRIUR3_09115 [Triticum urartu]
	TraesZN2B01G048500	chr2B	29618783	29620477	Cellular Component: integral to membrane (GO:0016021),Molecular Function: transmembrane transporter activity (GO:0022857),Biological Process: transmembrane transport (GO:0055085)	putative inorganic phosphate transporter 1-13; K08176 MFS transporter, PHS family, inorganic phosphate transporter (A)	Putative inorganic phosphate transporter 1-13 OS=Oryza sativa subsp. japonica GN=PHT1-13 PE=3 SV=2	Sugar (and other) transporter	Putative inorganic phosphate transporter 1-13 [Aegilops tauschii]
	TraesZN2B01G048600	chr2B	29805877	29807637	Molecular Function: iron ion binding (GO:0005506),Molecular Function: electron carrier activity (GO:0009055),Molecular Function: oxidoreductase activity, acting on paired donors, with incorporation or reduction of molecular oxygen (GO:0016705),Molecular Function: heme binding (GO:0020037),Biological Process: oxidation-reduction process (GO:0055114)	Os06g0640100; Similar to Cytochrome P450 CYP71Y10.; K00512 steroid 17alpha-monooxygenase / 17alpha-hydroxyprogesterone aldolase [EC:1.14.14.19 4.1.2.30] (A)	Premnaspirodiene oxygenase OS=Hyoscyamus muticus GN=CYP71D55 PE=1 SV=1	Cytochrome P450	PREDICTED: premnaspirodiene oxygenase-like [Setaria italica]
	TraesZN2B01G050700	chr2B	31420770	31425552	--	probable pectinesterase/pectinesterase inhibitor 32; K01051 pectinesterase [EC:3.1.1.11] (A)	--	gag-polypeptide of LTR copia-type	retrotransposon protein, putative, unclassified [Oryza sativa Japonica Group]
	TraesZN2B01G051200	chr2B	31777128	31777556	--	--	--	--	hypothetical protein OsI_38284 [Oryza sativa Indica Group]
	TraesZN2B01G051300	chr2B	31781121	31784923	--	uncharacterized LOC100828831; K08738 cytochrome c (A)	--	Zinc knuckle	hypothetical protein OsI_20883 [Oryza sativa Indica Group]
	TraesZN2B01G051500	chr2B	32008980	32011061	Molecular Function: sulfotransferase activity (GO:0008146)	cytosolic sulfotransferase 18-like; K01016 estrone sulfotransferase [EC:2.8.2.4] (A)	Cytosolic sulfotransferase 5 OS=Arabidopsis thaliana GN=SOT5 PE=1 SV=1	Sulfotransferase domain	Sulfotransferase 17 [Aegilops tauschii]
	TraesZN2B01G051600	chr2B	32037966	32038564	Molecular Function: sulfotransferase activity (GO:0008146)	cytosolic sulfotransferase 18-like; K01016 estrone sulfotransferase [EC:2.8.2.4] (A)	Cytosolic sulfotransferase 5 OS=Arabidopsis thaliana GN=SOT5 PE=1 SV=1	Sulfotransferase domain	Flavonol 4'-sulfotransferase [Triticum urartu]
	TraesZN2B01G051700	chr2B	32050179	32052176	Molecular Function: sulfotransferase activity (GO:0008146)	cytosolic sulfotransferase 18-like; K01016 estrone sulfotransferase [EC:2.8.2.4] (A)	Cytosolic sulfotransferase 5 OS=Arabidopsis thaliana GN=SOT5 PE=1 SV=1	Sulfotransferase domain	Sulfotransferase 17 [Aegilops tauschii]
	TraesZN2B01G052500	chr2B	32630779	32631039
	TraesZN2B01G052700	chr2B	32661197	32661638
	TraesZN2B01G053100	chr2B	33189836	33192421	Molecular Function: protein kinase activity (GO:0004672),Molecular Function: protein tyrosine kinase activity (GO:0004713),Molecular Function: ATP binding (GO:0005524),Biological Process: protein phosphorylation (GO:0006468)	G-type lectin S-receptor-like serine/threonine-protein kinase At4g03230; K04733 interleukin-1 receptor-associated kinase 4 [EC:2.7.11.1] (A)	G-type lectin S-receptor-like serine/threonine-protein kinase B120 OS=Arabidopsis thaliana GN=B120 PE=2 SV=1	Protein kinase domain	Cysteine-rich receptor-like protein kinase 10 [Aegilops tauschii]
	TraesZN2B01G054200	chr2B	34866350	34868877
	TraesZN2B01G069900	chr2B	50491287	50492598	Molecular Function: protein binding (GO:0005515)	EFR; LRR receptor-like serine/threonine-protein kinase EFR; K13428 LRR receptor-like serine/threonine-protein kinase EFR [EC:2.7.11.1] (A)	LRR receptor-like serine/threonine-protein kinase EFR OS=Arabidopsis thaliana GN=EFR PE=1 SV=1	Leucine rich repeat	Putative LRR receptor-like serine/threonine-protein kinase [Aegilops tauschii]
	TraesZN2B01G070900	chr2B	51322950	51324052	Molecular Function: serine-type carboxypeptidase activity (GO:0004185),Biological Process: proteolysis (GO:0006508)	serine carboxypeptidase-like 50; K09645 vitellogenic carboxypeptidase-like protein [EC:3.4.16.-] (A)	Serine carboxypeptidase-like 50 OS=Arabidopsis thaliana GN=SCPL50 PE=2 SV=1	Serine carboxypeptidase	predicted protein [Hordeum vulgare subsp. vulgare]
	TraesZN2B01G071300	chr2B	51651748	51653248
	TraesZN2B01G075500	chr2B	55337962	55338286	--	--	--	--	hypothetical protein F775_30458 [Aegilops tauschii]
	TraesZN2B01G075600	chr2B	55338287	55341617	--	probable pectinesterase/pectinesterase inhibitor 32; K01051 pectinesterase [EC:3.1.1.11] (A)	--	gag-polypeptide of LTR copia-type	predicted protein [Hordeum vulgare subsp. vulgare]
	TraesZN2B01G075700	chr2B	55345265	55346922	--	uncharacterized LOC100382570; K18670 dual specificity protein kinase YAK1 [EC:2.7.12.1] (A)	Probable serine/threonine-protein kinase yakA OS=Dictyostelium discoideum GN=yakA PE=1 SV=1	--	uncharacterized protein LOC100382570 [Zea mays]
	TraesZN2B01G076000	chr2B	55781125	55784069	Molecular Function: protein binding (GO:0005515)	BTB/POZ and MATH domain-containing protein 1-like; K10523 speckle-type POZ protein (A)	BTB/POZ and MATH domain-containing protein 2 OS=Arabidopsis thaliana GN=BPM2 PE=1 SV=1	BTB/POZ domain	predicted protein [Hordeum vulgare subsp. vulgare]
	TraesZN2B01G076200	chr2B	55790817	55791020
	TraesZN2B01G083700	chr2B	64236379	64237360	--	--	--	Domain of unknown function (DUF4228)	hypothetical protein TRIUR3_34649 [Triticum urartu]
	TraesZN2B01G083800	chr2B	64297519	64298218	--	--	--	Domain of unknown function (DUF4228)	hypothetical protein TRIUR3_34649 [Triticum urartu]
	TraesZN2B01G088200	chr2B	70619562	70621100	--	--	--	--	PREDICTED: ER membrane protein complex subunit 6-like [Brachypodium distachyon]
	TraesZN2B01G088300	chr2B	70626232	70638113	--	heat shock cognate 70 kDa protein 2; K03283 heat shock 70kDa protein 1/8 (A)	Heat shock cognate 70 kDa protein OS=Petunia hybrida GN=HSP70 PE=2 SV=1	--	Heat shock cognate 70 kDa protein 1 [Triticum urartu]
	TraesZN2B01G088400	chr2B	70683576	70691826	--	--	--	Protein of unknown function (DUF295)	hypothetical protein LOC_Os11g24940 [Oryza sativa Japonica Group]
	TraesZN2B01G110200	chr2B	95087544	95088127	--	uncharacterized LOC104581607; K15032 mTERF domain-containing protein, mitochondrial (A)	--	mTERF	hypothetical protein F775_13425 [Aegilops tauschii]
	TraesZN2B01G118300	chr2B	103852723	103853067	--	--	--	--	hypothetical protein TRIUR3_33297 [Triticum urartu]
	TraesZN2B01G119700	chr2B	104179875	104181383	Biological Process: metabolic process (GO:0008152),Molecular Function: transferase activity, transferring hexosyl groups (GO:0016758)	crocetin glucoside glucosyltransferase-like; K12937 cyanidin-3-O-glucoside 2''-O-glucuronosyltransferase [EC:2.4.1.254] (A)	Beta-D-glucosyl crocetin beta-1,6-glucosyltransferase OS=Gardenia jasminoides GN=UGT94E5 PE=1 SV=1	UDP-glucoronosyl and UDP-glucosyl transferase	predicted protein [Hordeum vulgare subsp. vulgare]
	TraesZN2B01G126100	chr2B	112828166	112829297	--	SORBIDRAFT_01g030700, Sb01g030700; hypothetical protein; K04730 interleukin-1 receptor-associated kinase 1 [EC:2.7.11.1] (A)	--	--	hypothetical protein TRIUR3_05560 [Triticum urartu]
	TraesZN2B01G126300	chr2B	112830871	112831389	--	uncharacterized LOC102715270; K01586 diaminopimelate decarboxylase [EC:4.1.1.20] (A)	--	--	hypothetical protein F775_52668 [Aegilops tauschii]
	TraesZN2B01G136700	chr2B	122942073	122945052	Molecular Function: diphosphomevalonate decarboxylase activity (GO:0004163),Biological Process: isoprenoid biosynthetic process (GO:0008299)	Os02g0107200; K01597 diphosphomevalonate decarboxylase [EC:4.1.1.33] (A)	Diphosphomevalonate decarboxylase OS=Mus musculus GN=Mvd PE=1 SV=2	--	Os02g0107200 [Oryza sativa Japonica Group]
	TraesZN2B01G145700	chr2B	135431864	135432280	--	--	--	--	hypothetical protein F775_16612 [Aegilops tauschii]
	TraesZN2B01G145900	chr2B	135657849	135660490	Molecular Function: nucleic acid binding (GO:0003676)	31 kDa ribonucleoprotein, chloroplastic-like; K12831 splicing factor 3B subunit 4 (A)	RNA-binding protein CP31B, chloroplastic OS=Arabidopsis thaliana GN=CP31B PE=1 SV=1	RNA recognition motif. (a.k.a. RRM, RBD, or RNP domain)	31 kDa ribonucleoprotein, chloroplastic [Aegilops tauschii]
	TraesZN2B01G146000	chr2B	135660585	135661038
	TraesZN2B01G146100	chr2B	135873928	135894597	--	--	--	--	hypothetical protein F775_10523 [Aegilops tauschii]
	TraesZN2B01G146300	chr2B	136110125	136111259	--	--	--	--	hypothetical protein F775_10524 [Aegilops tauschii]
	TraesZN2B01G146400	chr2B	136115937	136116984	--	--	--	--	UDP-glucuronate 4-epimerase 6 [Triticum urartu]
	TraesZN2B01G150000	chr2B	138564590	138568547	Molecular Function: RNA binding (GO:0003723),Molecular Function: RNA-directed DNA polymerase activity (GO:0003964),Biological Process: RNA-dependent DNA replication (GO:0006278)	uncharacterized LOC100855389; K11292 transcription elongation factor SPT6 (A)	--	Reverse transcriptase (RNA-dependent DNA polymerase)	putative reverse transcriptase [Oryza sativa Japonica Group]
	TraesZN2B01G150100	chr2B	138569364	138570488
	TraesZN2B01G150200	chr2B	138570723	138571073
	TraesZN2B01G180100	chr2B	169636617	169637328	Molecular Function: nucleic acid binding (GO:0003676)	septin and tuftelin-interacting protein 1 homolog 1-like; K13103 tuftelin-interacting protein 11 (A)	--	G-patch domain	PREDICTED: septin and tuftelin-interacting protein 1 homolog 1-like [Setaria italica]
	TraesZN2B01G186100	chr2B	177486991	177487592
	TraesZN2B01G186200	chr2B	177487956	177488328	Molecular Function: nucleic acid binding (GO:0003676)	serine/arginine-rich SC35-like splicing factor SCL33; K12900 FUS-interacting serine-arginine-rich protein 1 (A)	Serine/arginine-rich SC35-like splicing factor SCL33 OS=Arabidopsis thaliana GN=SCL33 PE=1 SV=1	RNA recognition motif. (a.k.a. RRM, RBD, or RNP domain)	hypothetical protein TRIUR3_28796 [Triticum urartu]
	TraesZN2B01G186300	chr2B	177488635	177490076	--	--	--	--	hypothetical protein TRIUR3_26902 [Triticum urartu]
	TraesZN2B01G186900	chr2B	178403754	178406461	--	--	--	--	hypothetical protein TRIUR3_11184 [Triticum urartu]
	TraesZN2B01G193300	chr2B	185410626	185411202	--	hypothetical protein; K14005 protein transport protein SEC31 (A)	Periaxin OS=Homo sapiens GN=PRX PE=1 SV=2	--	hypothetical protein TRIUR3_05343 [Triticum urartu]
	TraesZN2B01G193600	chr2B	185435330	185435906	--	hypothetical protein; K14005 protein transport protein SEC31 (A)	Periaxin OS=Homo sapiens GN=PRX PE=1 SV=2	--	hypothetical protein TRIUR3_05343 [Triticum urartu]
	TraesZN2B01G193700	chr2B	185440227	185440768	--	--	Periaxin OS=Mus musculus GN=Prx PE=2 SV=1	--	hypothetical protein TRIUR3_22789 [Triticum urartu]
	TraesZN2B01G209400	chr2B	203600653	203604830
	TraesZN2B01G209700	chr2B	203855220	203855702	Molecular Function: DNA binding (GO:0003677),Molecular Function: zinc ion binding (GO:0008270)	GA17094 gene product from transcript GA17094-RA; K14785 ESF2/ABP1 family protein (A)	Zinc finger A20 and AN1 domain-containing stress-associated protein 9 OS=Oryza sativa subsp. japonica GN=SAP9 PE=2 SV=1	A20-like zinc finger	Zinc finger A20 and AN1 domain-containing stress-associated protein 9 [Aegilops tauschii]
	TraesZN2B01G226900	chr2B	230335318	230337157	Molecular Function: chromatin binding (GO:0003682)	transcription factor MYB39-like; K09422 myb proto-oncogene protein, plant (A)	Transcription factor MYB39 OS=Arabidopsis thaliana GN=MYB39 PE=2 SV=1	Myb-like DNA-binding domain	Transcription factor MYB39 [Aegilops tauschii]
	TraesZN2B01G227700	chr2B	231145184	231146416	--	--	GDSL esterase/lipase At4g10955 OS=Arabidopsis thaliana GN=At4g10955 PE=2 SV=1	--	PREDICTED: GDSL esterase/lipase At4g10955-like [Brachypodium distachyon]
	TraesZN2B01G290000	chr2B	382945226	382948199	--	--	F-box/FBD/LRR-repeat protein At2g04230 OS=Arabidopsis thaliana GN=At2g04230 PE=2 SV=1	--	hypothetical protein TRIUR3_23741 [Triticum urartu]
	TraesZN2B01G290100	chr2B	382949185	382951632	--	uncharacterized LOC100250295; K03452 magnesium/proton exchanger (A)	Pentatricopeptide repeat-containing protein ELI1, chloroplastic OS=Arabidopsis thaliana GN=ELI1 PE=3 SV=1	DYW family of nucleic acid deaminases	predicted protein [Hordeum vulgare subsp. vulgare]
	TraesZN2B01G316400	chr2B	426831056	426831421
	TraesZN2B01G329400	chr2B	446792141	446792767	Molecular Function: ATP binding (GO:0005524)	ATP synthase F1, alpha subunit; K02111 F-type H+-transporting ATPase subunit alpha [EC:3.6.3.14] (A)	ATP synthase subunit alpha, chloroplastic OS=Triticum aestivum GN=atpA PE=3 SV=2	ATP synthase alpha/beta family, nucleotide-binding domain	ATP synthase CF1 alpha subunit (plastid) [Melica mutica]
	TraesZN2B01G416100	chr2B	559861497	559862132	--	--	--	--	hypothetical protein TRIUR3_33120 [Triticum urartu]
	TraesZN2B01G424200	chr2B	570229720	570230027
	TraesZN2B01G424300	chr2B	570231112	570235591
	TraesZN2B01G424400	chr2B	570240036	570240371
	TraesZN2B01G424500	chr2B	570255371	570258601	--	--	--	--	hypothetical protein F775_00646 [Aegilops tauschii]
	TraesZN2B01G444500	chr2B	605297057	605297715	--	--	--	--	Pyruvate, phosphate dikinase 1, chloroplastic [Triticum urartu]
	TraesZN2B01G450800	chr2B	612247145	612255115	Biological Process: negative regulation of translation (GO:0017148),Molecular Function: rRNA N-glycosylase activity (GO:0030598)	--	--	Ribosome inactivating protein	hypothetical protein TRIUR3_14457 [Triticum urartu]
	TraesZN2B01G451200	chr2B	613308512	613309280	--	--	--	--	hypothetical protein F775_09012 [Aegilops tauschii]
	TraesZN2B01G452500	chr2B	616178751	616179539	--	--	--	--	orf173 (mitochondrion) [Triticum aestivum]
	TraesZN2B01G459600	chr2B	626919046	626923343	--	Os05g0486600; Hypothetical conserved gene.; K10683 BRCA1-associated RING domain protein 1 (A)	Protein BREAST CANCER SUSCEPTIBILITY 1 homolog OS=Arabidopsis thaliana GN=BRCA1 PE=1 SV=1	PHD-like zinc-binding domain	predicted protein [Hordeum vulgare subsp. vulgare]
	TraesZN2B01G459700	chr2B	627072557	627075295
	TraesZN2B01G459800	chr2B	627655541	627656537	--	--	--	--	hypothetical protein TRIUR3_23221 [Triticum urartu]
	TraesZN2B01G459900	chr2B	627659999	627662289	Molecular Function: protein binding (GO:0005515)	protein argonaute 2-like; K11593 eukaryotic translation initiation factor 2C (A)	Protein argonaute 2 OS=Oryza sativa subsp. japonica GN=AGO2 PE=2 SV=2	PAZ domain	PREDICTED: protein argonaute 2-like [Brachypodium distachyon]
	TraesZN2B01G462800	chr2B	629513388	629516645	--	ATP-dependent zinc metalloprotease FTSH 6, chloroplastic-like; K03798 cell division protease FtsH [EC:3.4.24.-] (A)	Pentatricopeptide repeat-containing protein At1g31920 OS=Arabidopsis thaliana GN=PCMP-H11 PE=2 SV=1	Pentatricopeptide repeat domain	predicted protein [Hordeum vulgare subsp. vulgare]
	TraesZN2B01G463400	chr2B	629831020	629833586	Molecular Function: protein kinase activity (GO:0004672),Molecular Function: protein tyrosine kinase activity (GO:0004713),Molecular Function: ATP binding (GO:0005524),Biological Process: protein phosphorylation (GO:0006468)	G-type lectin S-receptor-like serine/threonine-protein kinase SD2-5; K04733 interleukin-1 receptor-associated kinase 4 [EC:2.7.11.1] (A)	G-type lectin S-receptor-like serine/threonine-protein kinase SD2-5 OS=Arabidopsis thaliana GN=SD25 PE=1 SV=1	Protein kinase domain	predicted protein [Hordeum vulgare subsp. vulgare]
	TraesZN2B01G463800	chr2B	630047795	630048480	--	uncharacterized protein At3g28850; K17479 glutaredoxin domain-containing cysteine-rich protein 1 (A)	--	--	PREDICTED: uncharacterized protein At3g28850 [Brachypodium distachyon]
	TraesZN2B01G464200	chr2B	630792418	630792762
	TraesZN2B01G471900	chr2B	639213661	639215560	Molecular Function: protein binding (GO:0005515)	protein ACCELERATED CELL DEATH 6-like; K19626 inversin (A)	Ankyrin repeat-containing protein At5g02620 OS=Arabidopsis thaliana GN=At5g02620 PE=1 SV=1	Domain of unknown function	PREDICTED: ankyrin repeat-containing protein At5g02620-like [Brachypodium distachyon]
	TraesZN2B01G475900	chr2B	645200558	645201855	Molecular Function: hydrolase activity, hydrolyzing O-glycosyl compounds (GO:0004553),Cellular Component: cell wall (GO:0005618),Biological Process: carbohydrate metabolic process (GO:0005975),Biological Process: cellular glucan metabolic process (GO:0006073),Molecular Function: xyloglucan:xyloglucosyl transferase activity (GO:0016762),Cellular Component: apoplast (GO:0048046)	probable xyloglucan endotransglucosylase/hydrolase protein 19; K08235 xyloglucan:xyloglucosyl transferase [EC:2.4.1.207] (A)	Probable xyloglucan endotransglucosylase/hydrolase protein 16 OS=Arabidopsis thaliana GN=XTH16 PE=2 SV=2	Xyloglucan endo-transglycosylase (XET) C-terminus	Putative xyloglucan endotransglucosylase/hydrolase protein 16 [Aegilops tauschii]
	TraesZN2B01G504900	chr2B	675012399	675016225	Biological Process: GPI anchor biosynthetic process (GO:0006506),Molecular Function: transferase activity, transferring hexosyl groups (GO:0016758)	GPI mannosyltransferase 2; K07542 phosphatidylinositol glycan, class V [EC:2.4.1.-] (A)	GPI mannosyltransferase 2 OS=Homo sapiens GN=PIGV PE=1 SV=1	Mannosyltransferase (PIG-V)	predicted protein [Hordeum vulgare subsp. vulgare]
	TraesZN2B01G506200	chr2B	675478280	675478600	--	--	--	--	hypothetical protein TRIUR3_22992 [Triticum urartu]
	TraesZN2B01G506400	chr2B	675513421	675514464	--	--	--	--	unnamed protein product [Triticum aestivum]
	TraesZN2B01G506500	chr2B	675514499	675515341	Molecular Function: nucleic acid binding (GO:0003676),Molecular Function: zinc ion binding (GO:0008270)	--	--	--	unnamed protein product [Triticum aestivum]
	TraesZN2B01G506700	chr2B	676058660	676059072	--	--	--	--	hypothetical protein TRIUR3_02610 [Triticum urartu]
	TraesZN2B01G506800	chr2B	676060054	676061310	--	--	--	--	hypothetical protein SORBIDRAFT_03g029010 [Sorghum bicolor]
	TraesZN2B01G506900	chr2B	676348861	676349106	--	FF domain containing protein; K12821 pre-mRNA-processing factor 40 (A)	Signal recognition particle subunit SRP54 OS=Saccharomyces cerevisiae (strain ATCC 204508 / S288c) GN=SRP54 PE=1 SV=2	--	FF domain containing protein [Plasmodium knowlesi strain H]
	TraesZN2B01G508000	chr2B	676942219	676942680	Molecular Function: iron ion binding (GO:0005506),Molecular Function: electron carrier activity (GO:0009055),Molecular Function: oxidoreductase activity, acting on paired donors, with incorporation or reduction of molecular oxygen (GO:0016705),Molecular Function: heme binding (GO:0020037),Biological Process: oxidation-reduction process (GO:0055114)	premnaspirodiene oxygenase-like; K00512 steroid 17alpha-monooxygenase / 17alpha-hydroxyprogesterone aldolase [EC:1.14.14.19 4.1.2.30] (A)	Costunolide synthase OS=Cichorium intybus GN=CYP71BL3 PE=1 SV=1	Cytochrome P450	Cytochrome P450 71D8 [Aegilops tauschii]
	TraesZN2B01G508100	chr2B	677059462	677060502	Molecular Function: iron ion binding (GO:0005506),Molecular Function: electron carrier activity (GO:0009055),Molecular Function: oxidoreductase activity, acting on paired donors, with incorporation or reduction of molecular oxygen (GO:0016705),Molecular Function: heme binding (GO:0020037),Biological Process: oxidation-reduction process (GO:0055114)	premnaspirodiene oxygenase-like; K00512 steroid 17alpha-monooxygenase / 17alpha-hydroxyprogesterone aldolase [EC:1.14.14.19 4.1.2.30] (A)	Premnaspirodiene oxygenase OS=Hyoscyamus muticus GN=CYP71D55 PE=1 SV=1	Cytochrome P450	Cytochrome P450 71D8 [Aegilops tauschii]
	TraesZN2B01G508500	chr2B	678056402	678058689
	TraesZN2B01G508700	chr2B	678062849	678063219	--	--	--	--	hypothetical protein F775_22982 [Aegilops tauschii]
	TraesZN2B01G508800	chr2B	679200968	679202863	Molecular Function: iron ion binding (GO:0005506),Molecular Function: electron carrier activity (GO:0009055),Molecular Function: oxidoreductase activity, acting on paired donors, with incorporation or reduction of molecular oxygen (GO:0016705),Molecular Function: heme binding (GO:0020037),Biological Process: oxidation-reduction process (GO:0055114)	premnaspirodiene oxygenase-like; K00512 steroid 17alpha-monooxygenase / 17alpha-hydroxyprogesterone aldolase [EC:1.14.14.19 4.1.2.30] (A)	Premnaspirodiene oxygenase OS=Hyoscyamus muticus GN=CYP71D55 PE=1 SV=1	Cytochrome P450	PREDICTED: ent-cassadiene C2-hydroxylase-like [Setaria italica]
	TraesZN2B01G509100	chr2B	680328951	680330831
	TraesZN2B01G509200	chr2B	680559829	680562819	--	nuclear pore complex protein NUP205; K14310 nuclear pore complex protein Nup205 (A)	--	--	hypothetical protein F775_24878 [Aegilops tauschii]
	TraesZN2B01G509300	chr2B	680572946	680573534
	TraesZN2B01G509600	chr2B	680673369	680674405	--	--	--	--	Protein SRG1 [Aegilops tauschii]
	TraesZN2B01G509700	chr2B	680674533	680683103
	TraesZN2B01G509800	chr2B	680692540	680692842
	TraesZN2B01G509900	chr2B	680865767	680866006
	TraesZN2B01G510000	chr2B	680940102	680941110	Biological Process: negative regulation of translation (GO:0017148),Molecular Function: rRNA N-glycosylase activity (GO:0030598)	--	Ribosome-inactivating protein SNAI' OS=Sambucus nigra PE=1 SV=1	Ribosome inactivating protein	predicted protein [Hordeum vulgare subsp. vulgare]
	TraesZN2B01G510200	chr2B	680999162	681001104
	TraesZN2B01G510300	chr2B	681218088	681218414	--	--	--	--	hypothetical protein F775_24422 [Aegilops tauschii]
	TraesZN2B01G510400	chr2B	681218692	681221972	--	protein FAR1-RELATED SEQUENCE 6-like; K17604 zinc finger SWIM domain-containing protein 3 (A)	--	--	hypothetical protein F775_07094 [Aegilops tauschii]
	TraesZN2B01G510500	chr2B	681978213	681999956
	TraesZN2B01G512300	chr2B	683546210	683547058
	TraesZN2B01G513400	chr2B	684238211	684238927	--	--	--	--	hypothetical protein TRIUR3_27790 [Triticum urartu]
	TraesZN2B01G513500	chr2B	684336288	684337864
	TraesZN2B01G513600	chr2B	684387901	684389136	--	hypothetical protein; K03695 ATP-dependent Clp protease ATP-binding subunit ClpB (A)	Transmembrane protein 45A OS=Homo sapiens GN=TMEM45A PE=2 SV=1	Family of unknown function (DUF716)	hypothetical protein F775_43307 [Aegilops tauschii]
	TraesZN2B01G513800	chr2B	684406213	684406692	--	putative disease resistance RPP13-like protein 1; K19613 leucine-rich repeat protein SHOC2 (A)	--	--	PREDICTED: putative disease resistance protein At3g14460 [Brachypodium distachyon]
	TraesZN2B01G514000	chr2B	684798525	684805612	Molecular Function: DNA binding (GO:0003677),Biological Process: defense response (GO:0006952),Molecular Function: ADP binding (GO:0043531)	putative disease resistance protein RGA3; K15078 structure-specific endonuclease subunit SLX1 [EC:3.6.1.-] (A)	Putative disease resistance protein RGA1 OS=Solanum bulbocastanum GN=RGA1 PE=2 SV=2	BED zinc finger	PREDICTED: putative disease resistance protein At3g14460 [Brachypodium distachyon]
	TraesZN2B01G514200	chr2B	685216984	685221749	Molecular Function: DNA binding (GO:0003677),Biological Process: defense response (GO:0006952),Molecular Function: ADP binding (GO:0043531)	putative disease resistance protein RGA3; K15078 structure-specific endonuclease subunit SLX1 [EC:3.6.1.-] (A)	Putative disease resistance protein RGA4 OS=Solanum bulbocastanum GN=RGA4 PE=2 SV=1	BED zinc finger	PREDICTED: putative disease resistance protein RGA4 [Brachypodium distachyon]
	TraesZN2B01G515500	chr2B	686270258	686270931
	TraesZN2B01G516200	chr2B	687448286	687450069	--	--	--	--	Pyruvate, phosphate dikinase 1, chloroplastic [Aegilops tauschii]
	TraesZN2B01G519800	chr2B	691542626	691542895	--	BTB/POZ and MATH domain-containing protein 2-like; K10523 speckle-type POZ protein (A)	--	--	TD and POZ domain-containing protein 2 [Aegilops tauschii]
	TraesZN2B01G536900	chr2B	708349824	708351035	--	uncharacterized LOC100842672; K15032 mTERF domain-containing protein, mitochondrial (A)	--	mTERF	hypothetical protein F775_05578 [Aegilops tauschii]
	TraesZN2B01G542900	chr2B	715806332	715806665	--	--	--	--	Protease 2 [Triticum urartu]
	TraesZN2B01G551700	chr2B	724986186	724988501	Biological Process: sulfate transport (GO:0008272),Molecular Function: sulfate transmembrane transporter activity (GO:0015116),Cellular Component: integral to membrane (GO:0016021)	probable sulfate transporter 3.3; K17471 sulfate transporter 3 (A)	Probable sulfate transporter 3.3 OS=Arabidopsis thaliana GN=SULTR3;3 PE=2 SV=2	Sulfate permease family	putative sulfate transporter 3.3 [Triticum urartu]
	TraesZN2B01G551800	chr2B	724991274	724992212	--	--	--	--	hypothetical protein F775_23789 [Aegilops tauschii]
	TraesZN2B01G552100	chr2B	725033592	725035233	--	--	Patatin-like protein 6 OS=Arabidopsis thaliana GN=PLP6 PE=2 SV=1	--	uncharacterized protein LOC100274476 [Zea mays]
	TraesZN2B01G552200	chr2B	725035360	725037556	--	--	--	--	unnamed protein product [Triticum aestivum]
	TraesZN2B01G552500	chr2B	725294804	725297781	Molecular Function: protein kinase activity (GO:0004672),Molecular Function: protein tyrosine kinase activity (GO:0004713),Molecular Function: ATP binding (GO:0005524),Biological Process: protein phosphorylation (GO:0006468)	G-type lectin S-receptor-like serine/threonine-protein kinase At1g34300; K04733 interleukin-1 receptor-associated kinase 4 [EC:2.7.11.1] (A)	G-type lectin S-receptor-like serine/threonine-protein kinase At1g34300 OS=Arabidopsis thaliana GN=At1g34300 PE=2 SV=1	Protein kinase domain	Putative receptor-like protein kinase [Aegilops tauschii]
	TraesZN2B01G553100	chr2B	726004977	726006889	Biological Process: metabolic process (GO:0008152),Molecular Function: transferase activity, transferring hexosyl groups (GO:0016758)	anthocyanidin 5,3-O-glucosyltransferase; K12938 anthocyanidin 5,3-O-glucosyltransferase [EC:2.4.1.-] (A)	Anthocyanidin 5,3-O-glucosyltransferase OS=Rosa hybrid cultivar GN=RhGT1 PE=2 SV=1	UDP-glucoronosyl and UDP-glucosyl transferase	hypothetical protein SORBIDRAFT_09g026240 [Sorghum bicolor]
	TraesZN2B01G553200	chr2B	726084823	726087182
	TraesZN2B01G553400	chr2B	726133954	726134424	--	--	--	--	predicted protein [Hordeum vulgare subsp. vulgare]
	TraesZN2B01G553500	chr2B	726225275	726231441	--	uncharacterized LOC100828831; K08738 cytochrome c (A)	--	Endonuclease/Exonuclease/phosphatase family	hypothetical protein SORBIDRAFT_10g007985 [Sorghum bicolor]
	TraesZN2B01G553600	chr2B	726286981	726288293	Molecular Function: protein binding (GO:0005515)	probable glutathione S-transferase GSTU6; K00799 glutathione S-transferase [EC:2.5.1.18] (A)	Probable glutathione S-transferase GSTU6 OS=Oryza sativa subsp. japonica GN=GSTU6 PE=2 SV=2	Glutathione S-transferase, C-terminal domain	hypothetical protein F775_28502 [Aegilops tauschii]
	TraesZN2B01G554400	chr2B	727390027	727392089
	TraesZN2B01G554500	chr2B	727418751	727418984	--	--	--	--	hypothetical protein F775_22980 [Aegilops tauschii]
	TraesZN2B01G554800	chr2B	727545119	727546535	Molecular Function: transferase activity, transferring acyl groups other than amino-acyl groups (GO:0016747)	pco076728, GRMZM2G156816; uncharacterized LOC100279982; K13065 shikimate O-hydroxycinnamoyltransferase [EC:2.3.1.133] (A)	Shikimate O-hydroxycinnamoyltransferase OS=Nicotiana tabacum GN=HST PE=1 SV=1	Transferase family	predicted protein [Hordeum vulgare subsp. vulgare]
	TraesZN2B01G554900	chr2B	727600427	727602080	Cellular Component: membrane (GO:0016020)	probable fructose-bisphosphate aldolase 3, chloroplastic; K01623 fructose-bisphosphate aldolase, class I [EC:4.1.2.13] (A)	WAT1-related protein At5g64700 OS=Arabidopsis thaliana GN=At5g64700 PE=2 SV=1	EamA-like transporter family	Auxin-induced protein 5NG4 [Aegilops tauschii]
	TraesZN2B01G555100	chr2B	727743693	727772921
	TraesZN2B01G555400	chr2B	727923313	727923651	--	--	--	--	unnamed protein product [Triticum aestivum]
	TraesZN2B01G555900	chr2B	728299415	728315448	--	--	--	--	Putative lipoate-protein ligase A [Aegilops tauschii]
	TraesZN2B01G557700	chr2B	729789829	729790497	Molecular Function: polysaccharide binding (GO:0030247)	Os03g0642600; Similar to Protein kinase domain containing protein, expressed.; K04730 interleukin-1 receptor-associated kinase 1 [EC:2.7.11.1] (A)	Wall-associated receptor kinase-like 8 OS=Arabidopsis thaliana GN=WAKL8 PE=2 SV=1	Wall-associated receptor kinase galacturonan-binding	predicted protein [Hordeum vulgare subsp. vulgare]
	TraesZN2B01G557800	chr2B	729835451	729836060
	TraesZN2B01G557900	chr2B	729836166	729861703	--	--	--	--	hypothetical protein TRIUR3_31755 [Triticum urartu]
	TraesZN2B01G558600	chr2B	730125927	730126181
	TraesZN2B01G561100	chr2B	731620479	731622039
	TraesZN2B01G561200	chr2B	731622109	731622585
	TraesZN2B01G562100	chr2B	732799599	732800219	--	uncharacterized LOC106799459; K18666 activating signal cointegrator complex subunit 1 (A)	--	gag-polypeptide of LTR copia-type	hypothetical protein OsI_28970 [Oryza sativa Indica Group]
	TraesZN2B01G562400	chr2B	733381412	733381684	--	WASH complex subunit strumpellin homolog; K18464 WASH complex subunit strumpellin (A)	--	--	hypothetical protein F775_27618 [Aegilops tauschii]
	TraesZN2B01G562500	chr2B	733872908	733874557	--	hypothetical protein; K18801 glucuronoxylan 4-O-methyltransferase [EC:2.1.1.112] (A)	Protein IRX15-LIKE OS=Arabidopsis thaliana GN=IRX15-L PE=2 SV=1	Polysaccharide biosynthesis	predicted protein [Hordeum vulgare subsp. vulgare]
	TraesZN2B01G563100	chr2B	734434516	734435436
	TraesZN2B01G563400	chr2B	734464400	734545045
	TraesZN2B01G563700	chr2B	734706831	734708489	--	uncharacterized LOC103644428; K15255 ATP-dependent DNA helicase PIF1 [EC:3.6.4.12] (A)	--	Helitron helicase-like domain at N-terminus	PREDICTED: uncharacterized protein LOC100832196 [Brachypodium distachyon]
	TraesZN2B01G563900	chr2B	734710521	734710976	Biological Process: telomere maintenance (GO:0000723),Molecular Function: DNA helicase activity (GO:0003678),Biological Process: DNA repair (GO:0006281)	ATP-dependent DNA helicase PIF1-like; K15255 ATP-dependent DNA helicase PIF1 [EC:3.6.4.12] (A)	--	PIF1-like helicase	PREDICTED: uncharacterized protein LOC100832196 [Brachypodium distachyon]
	TraesZN2B01G564000	chr2B	734713008	734713376	--	--	--	--	hypothetical protein F775_43555 [Aegilops tauschii]
	TraesZN2B01G565100	chr2B	735464589	735464906	--	--	--	--	hypothetical protein F775_01564 [Aegilops tauschii]
	TraesZN2B01G565300	chr2B	735656655	735658773	Molecular Function: transporter activity (GO:0005215),Biological Process: transport (GO:0006810),Cellular Component: membrane (GO:0016020)	uncharacterized LOC100840688; K14638 solute carrier family 15 (peptide/histidine transporter), member 3/4 (A)	--	--	predicted protein [Hordeum vulgare subsp. vulgare]
	TraesZN2B01G565500	chr2B	735972244	735973560	--	--	--	--	hypothetical protein TRIUR3_10704 [Triticum urartu]
	TraesZN2B01G565800	chr2B	736198617	736198769	--	--	--	--	unknown [Medicago truncatula]
	TraesZN2B01G566700	chr2B	737605101	737606101	--	--	--	--	Os04g0648600 [Oryza sativa Japonica Group]
	TraesZN2B01G566900	chr2B	737628942	737632269	Molecular Function: protein binding (GO:0005515)	Di-glucose binding protein with Kinesin motor domain; K10406 kinesin family member C2/C3 (A)	LRR receptor-like serine/threonine-protein kinase GSO1 OS=Arabidopsis thaliana GN=GSO1 PE=2 SV=1	Leucine rich repeat N-terminal domain	LRR receptor-like serine/threonine-protein kinase GSO1 [Aegilops tauschii]
	TraesZN2B01G567200	chr2B	737651885	737661383	Molecular Function: protein binding (GO:0005515)	LRR receptor-like serine/threonine-protein kinase FLS2; K13420 LRR receptor-like serine/threonine-protein kinase FLS2 [EC:2.7.11.1] (A)	LRR receptor-like serine/threonine-protein kinase GSO1 OS=Arabidopsis thaliana GN=GSO1 PE=2 SV=1	Leucine rich repeat N-terminal domain	LRR receptor-like serine/threonine-protein kinase GSO1 [Aegilops tauschii]
	TraesZN2B01G567500	chr2B	737689847	737692694	--	BRCA1-associated protein; K10632 BRCA1-associated protein [EC:2.3.2.27] (A)	--	--	PREDICTED: BRCA1-associated protein [Brachypodium distachyon]
	TraesZN2B01G567600	chr2B	737703083	737704625	Molecular Function: protein binding (GO:0005515)	systemin receptor SR160-like; K13415 protein brassinosteroid insensitive 1 [EC:2.7.10.1 2.7.11.1] (A)	Probable LRR receptor-like serine/threonine-protein kinase IRK OS=Arabidopsis thaliana GN=IRK PE=1 SV=1	Leucine Rich Repeat	LRR receptor-like serine/threonine-protein kinase GSO2 [Aegilops tauschii]
	TraesZN2B01G567700	chr2B	737740696	737740866	--	--	--	--	Receptor-like protein 12 [Triticum urartu]
	TraesZN2B01G567800	chr2B	737740898	737743930	Molecular Function: protein binding (GO:0005515)	probable LRR receptor-like serine/threonine-protein kinase At3g47570; K13420 LRR receptor-like serine/threonine-protein kinase FLS2 [EC:2.7.11.1] (A)	LRR receptor-like serine/threonine-protein kinase GSO1 OS=Arabidopsis thaliana GN=GSO1 PE=2 SV=1	Leucine rich repeat N-terminal domain	LRR receptor-like serine/threonine-protein kinase GSO1 [Aegilops tauschii]
	TraesZN2B01G567900	chr2B	738343939	738344274	--	BRCA1-associated protein; K10632 BRCA1-associated protein [EC:2.3.2.27] (A)	--	--	PREDICTED: BRCA1-associated protein [Brachypodium distachyon]
	TraesZN2B01G568400	chr2B	738374174	738379112	--	probable LRR receptor-like serine/threonine-protein kinase At4g36180; K13466 EIX receptor 1/2 (A)	LRR receptor-like serine/threonine-protein kinase ERECTA OS=Arabidopsis thaliana GN=ERECTA PE=1 SV=1	Leucine rich repeat N-terminal domain	LRR receptor-like serine/threonine-protein kinase GSO2 [Aegilops tauschii]
	TraesZN2B01G568500	chr2B	738390947	738391180	--	--	--	--	Putative chromatin-remodeling complex ATPase chain [Aegilops tauschii]
	TraesZN2B01G568700	chr2B	738432265	738435583
	TraesZN2B01G569100	chr2B	738752416	738753926	--	--	--	--	hypothetical protein TRIUR3_18612 [Triticum urartu]
	TraesZN2B01G569200	chr2B	738755904	738757022	--	--	--	--	hypothetical protein TRIUR3_30658 [Triticum urartu]
	TraesZN2B01G569500	chr2B	738918497	738919969	--	UDP-D-apiose/UDP-D-xylose synthase; K12449 UDP-apiose/xylose synthase (A)	UDP-D-apiose/UDP-D-xylose synthase OS=Oryza sativa subsp. japonica GN=Os01g0969100 PE=2 SV=1	--	unnamed protein product [Triticum aestivum]
	TraesZN2B01G569600	chr2B	738969358	738970053	--	--	--	--	hypothetical protein TRIUR3_01061 [Triticum urartu]
	TraesZN2B01G569700	chr2B	738970267	738970909
	TraesZN2B01G570700	chr2B	740225718	740229590	--	--	--	--	hypothetical protein F775_43645 [Aegilops tauschii]
	TraesZN2B01G570900	chr2B	740373667	740374059	--	uncharacterized LOC103646289; K02883 large subunit ribosomal protein L18e (A)	Putative lipid-binding protein At4g00165 OS=Arabidopsis thaliana GN=At4g00165 PE=2 SV=1	Hydrophobic seed protein	predicted protein [Hordeum vulgare subsp. vulgare]
	TraesZN2B01G571500	chr2B	740504137	740504994	--	--	--	--	PREDICTED: uncharacterized protein LOC102706558 [Oryza brachyantha]
	TraesZN2B01G577300	chr2B	745470935	745471400	--	--	--	--	hypothetical protein TRIUR3_05404 [Triticum urartu]
	TraesZN2B01G578400	chr2B	746031590	746032958	Molecular Function: transferase activity, transferring acyl groups other than amino-acyl groups (GO:0016747)	hypothetical protein; K14329 agmatine coumaroyltransferase [EC:2.3.1.64 2.3.1.-] (A)	Phenolic glucoside malonyltransferase 2 OS=Arabidopsis thaliana GN=PMAT2 PE=1 SV=1	Transferase family	Anthocyanin 5-aromatic acyltransferase [Triticum urartu]
	TraesZN2B01G578800	chr2B	746274948	746275923	--	--	--	--	hypothetical protein TRIUR3_04715 [Triticum urartu]
	TraesZN2B01G581700	chr2B	749186817	749188772	--	hypothetical protein; K17710 pentatricopeptide repeat domain-containing protein 1 (A)	Pentatricopeptide repeat-containing protein At1g03560, mitochondrial OS=Arabidopsis thaliana GN=At1g03560 PE=2 SV=1	PPR repeat	PREDICTED: pentatricopeptide repeat-containing protein At1g03560, mitochondrial [Brachypodium distachyon]
	TraesZN2B01G581800	chr2B	749189440	749190466	--	--	--	--	hypothetical protein F775_32363 [Aegilops tauschii]
	TraesZN2B01G583500	chr2B	749966782	749968194
	TraesZN2B01G583700	chr2B	750239902	750244088	Biological Process: recognition of pollen (GO:0048544)	G-type lectin S-receptor-like serine/threonine-protein kinase RKS1; K05349 beta-glucosidase [EC:3.2.1.21] (A)	Receptor-like serine/threonine-protein kinase SD1-8 OS=Arabidopsis thaliana GN=SD18 PE=1 SV=1	D-mannose binding lectin	predicted protein [Hordeum vulgare subsp. vulgare]
	TraesZN2B01G583800	chr2B	750263995	750264270	--	--	--	Wound-induced protein	predicted protein [Hordeum vulgare subsp. vulgare]
	TraesZN2B01G584000	chr2B	750561834	750563104	--	--	--	Wound-induced protein	hypothetical protein F775_27297 [Aegilops tauschii]
	TraesZN2B01G585800	chr2B	752069008	752074038	Molecular Function: protein kinase activity (GO:0004672),Molecular Function: ATP binding (GO:0005524),Biological Process: protein phosphorylation (GO:0006468)	GRMZM2G111909; adenosylhomocysteinase-like; K01251 adenosylhomocysteinase [EC:3.3.1.1] (A)	SNF1-activating kinase 1 OS=Saccharomyces cerevisiae (strain ATCC 204508 / S288c) GN=SAK1 PE=1 SV=1	Protein kinase domain	PREDICTED: uncharacterized protein LOC100824808 [Brachypodium distachyon]
	TraesZN2B01G585900	chr2B	752112860	752116012
	TraesZN2B01G586300	chr2B	752373845	752377238	Molecular Function: protein kinase activity (GO:0004672),Molecular Function: protein tyrosine kinase activity (GO:0004713),Molecular Function: ATP binding (GO:0005524),Biological Process: protein phosphorylation (GO:0006468),Biological Process: recognition of pollen (GO:0048544)	receptor-like serine/threonine-protein kinase SD1-7; K04733 interleukin-1 receptor-associated kinase 4 [EC:2.7.11.1] (A)	Receptor-like serine/threonine-protein kinase SD1-8 OS=Arabidopsis thaliana GN=SD18 PE=1 SV=1	PAN-like domain	Putative serine/threonine-protein kinase receptor [Aegilops tauschii]
	TraesZN2B01G586400	chr2B	752458085	752459062	Molecular Function: sequence-specific DNA binding transcription factor activity (GO:0003700),Biological Process: regulation of transcription, DNA-dependent (GO:0006355),Molecular Function: sequence-specific DNA binding (GO:0043565)	ABSCISIC ACID-INSENSITIVE 5-like protein 5; K14432 ABA responsive element binding factor (A)	Protein FD OS=Arabidopsis thaliana GN=FD PE=1 SV=1	bZIP transcription factor	Protein FD [Triticum urartu]
	TraesZN2B01G586700	chr2B	752612970	752613646	Molecular Function: sequence-specific DNA binding transcription factor activity (GO:0003700),Biological Process: regulation of transcription, DNA-dependent (GO:0006355),Molecular Function: sequence-specific DNA binding (GO:0043565)	protein ABSCISIC ACID-INSENSITIVE 5-like; K14432 ABA responsive element binding factor (A)	Protein FD OS=Arabidopsis thaliana GN=FD PE=1 SV=1	bZIP transcription factor	Protein FD [Aegilops tauschii]
	TraesZN2B01G586900	chr2B	752630260	752631351	Biological Process: recognition of pollen (GO:0048544)	G-type lectin S-receptor-like serine/threonine-protein kinase RKS1; K05349 beta-glucosidase [EC:3.2.1.21] (A)	S-locus-specific glycoprotein S13 OS=Brassica oleracea GN=SLSG PE=2 SV=2	S-locus glycoprotein domain	Putative serine/threonine-protein kinase receptor [Aegilops tauschii]
	TraesZN2B01G587100	chr2B	752634035	752634569	Molecular Function: protein kinase activity (GO:0004672),Biological Process: protein phosphorylation (GO:0006468)	hypothetical protein; K04730 interleukin-1 receptor-associated kinase 1 [EC:2.7.11.1] (A)	Cysteine-rich receptor-like protein kinase 7 OS=Arabidopsis thaliana GN=CRK7 PE=2 SV=1	Protein tyrosine kinase	Cysteine-rich receptor-like protein kinase 6 [Aegilops tauschii]
	TraesZN2B01G587200	chr2B	752635167	752636053	Molecular Function: aminomethyltransferase activity (GO:0004047),Cellular Component: cytoplasm (GO:0005737),Biological Process: glycine catabolic process (GO:0006546)	aminomethyltransferase, mitochondrial-like; K00605 aminomethyltransferase [EC:2.1.2.10] (A)	Aminomethyltransferase, mitochondrial OS=Solanum tuberosum GN=GDCST PE=2 SV=1	Aminomethyltransferase folate-binding domain	Aminomethyltransferase, mitochondrial [Aegilops tauschii]
	TraesZN2B01G588200	chr2B	753142075	753143016	Molecular Function: protein kinase activity (GO:0004672),Molecular Function: protein tyrosine kinase activity (GO:0004713),Molecular Function: ATP binding (GO:0005524),Biological Process: protein phosphorylation (GO:0006468)	G-type lectin S-receptor-like serine/threonine-protein kinase At4g03230; K04733 interleukin-1 receptor-associated kinase 4 [EC:2.7.11.1] (A)	G-type lectin S-receptor-like serine/threonine-protein kinase B120 OS=Arabidopsis thaliana GN=B120 PE=2 SV=1	Protein kinase domain	PREDICTED: receptor-like serine/threonine-protein kinase SD1-7 isoform X2 [Brachypodium distachyon]
	TraesZN2B01G588300	chr2B	753176558	753179670	--	hypothetical protein; K03327 multidrug resistance protein, MATE family (A)	G-type lectin S-receptor-like serine/threonine-protein kinase At1g67520 OS=Arabidopsis thaliana GN=At1g67520 PE=2 SV=3	D-mannose binding lectin	Receptor-like serine/threonine-protein kinase SD1-7 [Triticum urartu]
	TraesZN2B01G589100	chr2B	753427997	753429313	Biological Process: recognition of pollen (GO:0048544)	G-type lectin S-receptor-like serine/threonine-protein kinase RKS1; K05349 beta-glucosidase [EC:3.2.1.21] (A)	G-type lectin S-receptor-like serine/threonine-protein kinase RKS1 OS=Arabidopsis thaliana GN=RKS1 PE=3 SV=3	S-locus glycoprotein domain	Receptor-like serine/threonine-protein kinase SD1-7 [Triticum urartu]
	TraesZN2B01G589400	chr2B	753509918	753521526	Molecular Function: sulfotransferase activity (GO:0008146)	cytosolic sulfotransferase 18-like; K01016 estrone sulfotransferase [EC:2.8.2.4] (A)	Cytosolic sulfotransferase 15 OS=Arabidopsis thaliana GN=SOT15 PE=1 SV=1	Sulfotransferase domain	Sulfotransferase 16 [Aegilops tauschii]
	TraesZN2B01G590100	chr2B	754639154	754640453	--	--	--	--	hypothetical protein TRIUR3_29776 [Triticum urartu]
	TraesZN2B01G590400	chr2B	754713325	754715310	Molecular Function: oxidoreductase activity (GO:0016491),Molecular Function: oxidoreductase activity, acting on paired donors, with incorporation or reduction of molecular oxygen, 2-oxoglutarate as one donor, and incorporation of one atom each of oxygen into both donors (GO:0016706),Biological Process: oxidation-reduction process (GO:0055114)	2'-deoxymugineic-acid 2'-dioxygenase-like; K18054 2'-deoxymugineic-acid 2'-dioxygenase / mugineic-acid 3-dioxygenase [EC:1.14.11.24 1.14.11.25] (A)	Hyoscyamine 6-dioxygenase OS=Hyoscyamus niger GN=H6H PE=1 SV=1	2OG-Fe(II) oxygenase superfamily	Hyoscyamine 6-dioxygenase [Triticum urartu]
	TraesZN2B01G590500	chr2B	754758781	754759376
	TraesZN2B01G590600	chr2B	754759758	754762062	Molecular Function: iron ion binding (GO:0005506),Molecular Function: oxidoreductase activity (GO:0016491),Molecular Function: oxidoreductase activity, acting on paired donors, with incorporation or reduction of molecular oxygen, 2-oxoglutarate as one donor, and incorporation of one atom each of oxygen into both donors (GO:0016706),Biological Process: oxidation-reduction process (GO:0055114)	2-oxoglutarate-Iron(II)-dependent oxygenase; K06892 feruloyl-CoA ortho-hydroxylase [EC:1.14.11.-] (A)	Hyoscyamine 6-dioxygenase OS=Hyoscyamus niger GN=H6H PE=1 SV=1	2OG-Fe(II) oxygenase superfamily	Hyoscyamine 6-dioxygenase [Triticum urartu]
	TraesZN2B01G590700	chr2B	754798378	754800962	Molecular Function: protein dimerization activity (GO:0046983)	uncharacterized LOC101301142; K05765 cofilin (A)	Transcription factor bHLH112 OS=Arabidopsis thaliana GN=BHLH112 PE=2 SV=1	--	Transcription factor bHLH112 [Aegilops tauschii]
	TraesZN2B01G590800	chr2B	754819825	754871799	Molecular Function: protein kinase activity (GO:0004672),Molecular Function: ATP binding (GO:0005524),Biological Process: protein phosphorylation (GO:0006468)	G-type lectin S-receptor-like serine/threonine-protein kinase At4g03230; K04733 interleukin-1 receptor-associated kinase 4 [EC:2.7.11.1] (A)	Cysteine-rich receptor-like protein kinase 10 OS=Arabidopsis thaliana GN=CRK10 PE=1 SV=3	Protein tyrosine kinase	predicted protein [Hordeum vulgare subsp. vulgare]
	TraesZN2B01G590900	chr2B	754872181	754872456	Molecular Function: protein kinase activity (GO:0004672),Molecular Function: ATP binding (GO:0005524),Biological Process: protein phosphorylation (GO:0006468)	receptor-like serine/threonine-protein kinase SD1-8; K04733 interleukin-1 receptor-associated kinase 4 [EC:2.7.11.1] (A)	Putative serine/threonine-protein kinase receptor OS=Brassica oleracea var. viridis GN=SRK6 PE=2 SV=2	Protein kinase domain	Putative serine/threonine-protein kinase receptor [Aegilops tauschii]
	TraesZN2B01G591000	chr2B	754872817	754876229	Molecular Function: ubiquitin thiolesterase activity (GO:0004221),Cellular Component: intracellular (GO:0005622),Biological Process: ubiquitin-dependent protein catabolic process (GO:0006511)	ubiquitin carboxyl-terminal hydrolase isozyme L3-like; K05609 ubiquitin carboxyl-terminal hydrolase L3 [EC:3.4.19.12] (A)	Ubiquitin carboxyl-terminal hydrolase isozyme L3 OS=Bos taurus GN=UCHL3 PE=2 SV=1	Ubiquitin carboxyl-terminal hydrolase, family 1	predicted protein [Hordeum vulgare subsp. vulgare]
	TraesZN2B01G591100	chr2B	754881335	754882320	Biological Process: metal ion transport (GO:0030001),Molecular Function: metal ion binding (GO:0046872)	DEAD-box ATP-dependent RNA helicase 40; K12823 ATP-dependent RNA helicase DDX5/DBP2 [EC:3.6.4.13] (A)	--	Heavy-metal-associated domain	hypothetical protein F775_18259 [Aegilops tauschii]
	TraesZN2B01G591700	chr2B	755335345	755346283	--	--	--	Protein of unknown function, DUF617	Folylpolyglutamate synthase, mitochondrial [Aegilops tauschii]
	TraesZN2B01G591800	chr2B	755580525	755581357	Biological Process: metal ion transport (GO:0030001),Molecular Function: metal ion binding (GO:0046872)	DEAD-box ATP-dependent RNA helicase 40; K12823 ATP-dependent RNA helicase DDX5/DBP2 [EC:3.6.4.13] (A)	--	Heavy-metal-associated domain	hypothetical protein F775_17443 [Aegilops tauschii]
	TraesZN2B01G591900	chr2B	755747660	755800989	Biological Process: metal ion transport (GO:0030001),Molecular Function: metal ion binding (GO:0046872)	DEAD-box ATP-dependent RNA helicase 40; K12823 ATP-dependent RNA helicase DDX5/DBP2 [EC:3.6.4.13] (A)	--	Heavy-metal-associated domain	hypothetical protein F775_17443 [Aegilops tauschii]
	TraesZN2B01G592000	chr2B	755801385	755805371	--	--	--	--	PREDICTED: uncharacterized protein LOC100833245 [Brachypodium distachyon]
	TraesZN2B01G592200	chr2B	755890654	755891726	Biological Process: metal ion transport (GO:0030001),Molecular Function: metal ion binding (GO:0046872)	DEAD-box ATP-dependent RNA helicase 40; K12823 ATP-dependent RNA helicase DDX5/DBP2 [EC:3.6.4.13] (A)	--	Heavy-metal-associated domain	hypothetical protein F775_17443 [Aegilops tauschii]
	TraesZN2B01G592300	chr2B	755894979	755900216	Biological Process: defense response (GO:0006952),Molecular Function: ADP binding (GO:0043531)	disease resistance protein RPM1-like; K13457 disease resistance protein RPM1 (A)	Probable disease resistance RPP8-like protein 2 OS=Arabidopsis thaliana GN=RPP8L2 PE=3 SV=1	NB-ARC domain	Disease resistance RPP13-like protein 4 [Aegilops tauschii]
	TraesZN2B01G592600	chr2B	755958636	755959427	Biological Process: metal ion transport (GO:0030001),Molecular Function: metal ion binding (GO:0046872)	DEAD-box ATP-dependent RNA helicase 40; K12823 ATP-dependent RNA helicase DDX5/DBP2 [EC:3.6.4.13] (A)	Putative late blight resistance protein homolog R1A-3 OS=Solanum demissum GN=R1A-3 PE=5 SV=2	Heavy-metal-associated domain	hypothetical protein F775_17443 [Aegilops tauschii]
	TraesZN2B01G592700	chr2B	755987926	755988251	--	--	--	--	hypothetical protein F775_15145 [Aegilops tauschii]
	TraesZN2B01G593000	chr2B	756137989	756139122	--	--	--	--	predicted protein [Hordeum vulgare subsp. vulgare]
	TraesZN2B01G593200	chr2B	756145221	756145606	--	--	--	--	hypothetical protein TRIUR3_08575 [Triticum urartu]
	TraesZN2B01G593500	chr2B	756232867	756236246	--	--	Uncharacterized protein At5g50100, mitochondrial OS=Arabidopsis thaliana GN=At5g50100 PE=2 SV=1	Protein of unknown function, DUF393	predicted protein [Hordeum vulgare subsp. vulgare]
	TraesZN2B01G593800	chr2B	756401630	756402502	--	--	--	--	predicted protein [Hordeum vulgare subsp. vulgare]
	TraesZN2B01G593900	chr2B	756402728	756403483	--	--	--	--	predicted protein [Hordeum vulgare subsp. vulgare]
	TraesZN2B01G594000	chr2B	756403661	756404341	--	--	--	--	Disease resistance protein RPM1 [Triticum urartu]
	TraesZN2B01G594100	chr2B	756410772	756412785	Cellular Component: exocyst (GO:0000145),Biological Process: exocytosis (GO:0006887)	homeobox-leucine zipper protein ROC9; K09338 homeobox-leucine zipper protein (A)	Exocyst complex component EXO70A1 OS=Arabidopsis thaliana GN=EXO70A1 PE=1 SV=1	Exo70 exocyst complex subunit	hypothetical protein F775_10692 [Aegilops tauschii]
	TraesZN2B01G594200	chr2B	756469628	756472476	Biological Process: proteolysis (GO:0006508),Molecular Function: cysteine-type peptidase activity (GO:0008234)	senescence-specific cysteine protease SAG39-like; K01365 cathepsin L [EC:3.4.22.15] (A)	Senescence-specific cysteine protease SAG39 OS=Oryza sativa subsp. indica GN=OsI_14861 PE=3 SV=1	Papain family cysteine protease	Thiol protease SEN102 [Aegilops tauschii]
	TraesZN2B01G594400	chr2B	756635719	756637387	Cellular Component: exocyst (GO:0000145),Biological Process: exocytosis (GO:0006887)	homeobox-leucine zipper protein ROC9; K09338 homeobox-leucine zipper protein (A)	Exocyst complex component EXO70A1 OS=Arabidopsis thaliana GN=EXO70A1 PE=1 SV=1	Exo70 exocyst complex subunit	PREDICTED: exocyst complex component EXO70A1-like [Brachypodium distachyon]
	TraesZN2B01G594500	chr2B	756703987	756706768	Cellular Component: exocyst (GO:0000145),Biological Process: exocytosis (GO:0006887)	homeobox-leucine zipper protein ROC9; K09338 homeobox-leucine zipper protein (A)	--	Exo70 exocyst complex subunit	hypothetical protein F775_19853 [Aegilops tauschii]
	TraesZN2B01G594600	chr2B	756760834	756762327	Cellular Component: exocyst (GO:0000145),Biological Process: exocytosis (GO:0006887)	homeobox-leucine zipper protein ROC9; K09338 homeobox-leucine zipper protein (A)	Exocyst complex component EXO70A1 OS=Arabidopsis thaliana GN=EXO70A1 PE=1 SV=1	Exo70 exocyst complex subunit	hypothetical protein F775_21747 [Aegilops tauschii]
	TraesZN2B01G594700	chr2B	756834606	756836168	Cellular Component: exocyst (GO:0000145),Biological Process: exocytosis (GO:0006887)	homeobox-leucine zipper protein ROC9; K09338 homeobox-leucine zipper protein (A)	Exocyst complex component EXO70A1 OS=Arabidopsis thaliana GN=EXO70A1 PE=1 SV=1	Exo70 exocyst complex subunit	PREDICTED: exocyst complex component EXO70A1-like [Brachypodium distachyon]
	TraesZN2B01G594900	chr2B	756923809	756924774	--	homeobox-leucine zipper protein ROC9; K09338 homeobox-leucine zipper protein (A)	--	--	hypothetical protein F775_19855 [Aegilops tauschii]
	TraesZN2B01G595000	chr2B	756924838	756925510	Cellular Component: exocyst (GO:0000145),Biological Process: exocytosis (GO:0006887)	exocyst complex component EXO70A1-like; K07195 exocyst complex component 7 (A)	Exocyst complex component EXO70A1 OS=Arabidopsis thaliana GN=EXO70A1 PE=1 SV=1	Exo70 exocyst complex subunit	hypothetical protein F775_10692 [Aegilops tauschii]
	TraesZN2B01G595400	chr2B	757088918	757091744
	TraesZN2B01G595900	chr2B	757272641	757274377	Cellular Component: exocyst (GO:0000145),Biological Process: exocytosis (GO:0006887)	homeobox-leucine zipper protein ROC9; K09338 homeobox-leucine zipper protein (A)	Exocyst complex component EXO70A1 OS=Arabidopsis thaliana GN=EXO70A1 PE=1 SV=1	Exo70 exocyst complex subunit	hypothetical protein F775_09307 [Aegilops tauschii]
	TraesZN2B01G596200	chr2B	757395495	757396124	Molecular Function: copper ion binding (GO:0005507),Molecular Function: electron carrier activity (GO:0009055)	--	Blue copper protein OS=Pisum sativum PE=2 SV=1	Plastocyanin-like domain	Blue copper protein [Triticum urartu]
	TraesZN2B01G596300	chr2B	757402146	757403546	--	--	--	--	unnamed protein product [Triticum aestivum]
	TraesZN2B01G596400	chr2B	757403619	757404833	Molecular Function: nucleic acid binding (GO:0003676),Molecular Function: zinc ion binding (GO:0008270)	--	--	--	TPA: hypothetical protein ZEAMMB73_968532 [Zea mays]
	TraesZN2B01G606000	chr2B	764046306	764048543	Molecular Function: protein binding (GO:0005515)	tyrosine-sulfated glycopeptide receptor 1-like; K19613 leucine-rich repeat protein SHOC2 (A)	Phytosulfokine receptor 1 OS=Arabidopsis thaliana GN=PSKR1 PE=2 SV=4	Leucine rich repeat N-terminal domain	Phytosulfokine receptor 1 [Triticum urartu]
	TraesZN2B01G609800	chr2B	766840468	766843993	--	--	--	--	hypothetical protein TRIUR3_01092 [Triticum urartu]
	TraesZN2B01G610000	chr2B	766891923	766892439
	TraesZN2B01G610100	chr2B	767214848	767219643	--	--	--	--	hypothetical protein F775_02257 [Aegilops tauschii]
	TraesZN2B01G612300	chr2B	769970807	769973475	--	--	--	--	hypothetical protein F775_13488 [Aegilops tauschii]
	TraesZN2B01G612400	chr2B	770008698	770009141
	TraesZN2B01G615900	chr2B	772258647	772259165	--	--	--	--	hypothetical protein F775_25167 [Aegilops tauschii]
	TraesZN2B01G616000	chr2B	772259182	772260084	--	--	--	von Willebrand factor type A domain	hypothetical protein F775_25167 [Aegilops tauschii]
	TraesZN2B01G624800	chr2B	780557191	780557769
	TraesZN2B01G635300	chr2B	788853837	788857909	Molecular Function: transporter activity (GO:0005215),Biological Process: transport (GO:0006810),Cellular Component: membrane (GO:0016020)	protein NRT1/ PTR FAMILY 5.10-like; K14638 solute carrier family 15 (peptide/histidine transporter), member 3/4 (A)	Protein NRT1/ PTR FAMILY 5.15 OS=Arabidopsis thaliana GN=NPF5.15 PE=2 SV=1	--	Peptide transporter PTR1 [Aegilops tauschii]
	TraesZN2B01G637500	chr2B	789405053	789406607	--	uncharacterized LOC103401427; K13415 protein brassinosteroid insensitive 1 [EC:2.7.10.1 2.7.11.1] (A)	--	zinc-binding in reverse transcriptase	PREDICTED: uncharacterized protein LOC103637593 [Zea mays]
	TraesZN2B01G637600	chr2B	789491054	789491692	Biological Process: defense response (GO:0006952),Molecular Function: ADP binding (GO:0043531)	Disease resistance protein RPM1, putative (EC:3.1.3.16); K13457 disease resistance protein RPM1 (A)	Putative disease resistance protein RGA3 OS=Solanum bulbocastanum GN=RGA3 PE=2 SV=2	NB-ARC domain	Disease resistance protein RGA2 [Aegilops tauschii]
	TraesZN2B01G637900	chr2B	789524125	789524487
	TraesZN2B01G641400	chr2B	790558985	790560891
	TraesZN2B01G641500	chr2B	790561324	790563189	Molecular Function: zinc ion binding (GO:0008270)	hypothetical protein; K15407 queuine tRNA-ribosyltransferase subunit QTRTD1 [EC:2.4.2.29] (A)	--	RING-variant domain	predicted protein [Hordeum vulgare subsp. vulgare]
	TraesZN2B01G641800	chr2B	790570728	790571366	--	--	--	--	hypothetical protein F775_01301 [Aegilops tauschii]
	TraesZN2B01G642200	chr2B	790689919	790690323	--	putative receptor-like protein kinase At3g47110; K13420 LRR receptor-like serine/threonine-protein kinase FLS2 [EC:2.7.11.1] (A)	--	Leucine rich repeat N-terminal domain	Putative LRR receptor-like serine/threonine-protein kinase [Aegilops tauschii]
	TraesZN2B01G642500	chr2B	790721406	790727259	--	--	--	--	hypothetical protein F775_19694 [Aegilops tauschii]
	TraesZN2B01G643100	chr2B	791675520	791682144	Molecular Function: protein kinase activity (GO:0004672),Molecular Function: protein tyrosine kinase activity (GO:0004713),Molecular Function: protein binding (GO:0005515),Molecular Function: ATP binding (GO:0005524),Biological Process: protein phosphorylation (GO:0006468)	G-type lectin S-receptor-like serine/threonine-protein kinase At1g34300; K18417 ERI1 exoribonuclease 2 [EC:3.1.-.-] (A)	Cysteine-rich receptor-like protein kinase 11 OS=Arabidopsis thaliana GN=CRK11 PE=2 SV=2	C2 domain	Cysteine-rich receptor-like protein kinase 8 [Aegilops tauschii]
	TraesZN2B01G643200	chr2B	791682176	791683711	Molecular Function: protein binding (GO:0005515)	RNA polymerase II C-terminal domain phosphatase-like 4; K18999 RNA polymerase II C-terminal domain phosphatase-like 3/4 [EC:3.1.3.16] (A)	Protein QUIRKY OS=Arabidopsis thaliana GN=QKY PE=2 SV=1	C2 domain	hypothetical protein F775_03819 [Aegilops tauschii]
	TraesZN2B01G643300	chr2B	792081825	792082438
	TraesZN2B01G643500	chr2B	792114328	792114615	Molecular Function: chitinase activity (GO:0004568),Biological Process: chitin catabolic process (GO:0006032),Biological Process: cell wall macromolecule catabolic process (GO:0016998)	basic endochitinase-like; K01183 chitinase [EC:3.2.1.14] (A)	26 kDa endochitinase 1 OS=Hordeum vulgare PE=2 SV=4	Chitinase class I	predicted protein [Hordeum vulgare subsp. vulgare]
	TraesZN2B01G644400	chr2B	792515364	792516100	Molecular Function: structural constituent of ribosome (GO:0003735),Cellular Component: intracellular (GO:0005622),Cellular Component: ribosome (GO:0005840),Biological Process: translation (GO:0006412)	30S ribosomal protein S17, chloroplastic; K02961 small subunit ribosomal protein S17 (A)	30S ribosomal protein S17, chloroplastic OS=Zea mays GN=RPS17 PE=2 SV=1	Ribosomal protein S17	30S ribosomal protein S17, chloroplastic [Aegilops tauschii]
	TraesZN2B01G644600	chr2B	792794175	792797961	--	--	--	--	hypothetical protein F775_04581 [Aegilops tauschii]
	TraesZN2B01G644700	chr2B	792799686	792808539	Molecular Function: ADP binding (GO:0043531)	disease resistance protein RPM1-like; K13457 disease resistance protein RPM1 (A)	Disease resistance protein RPM1 OS=Arabidopsis thaliana GN=RPM1 PE=1 SV=1	NB-ARC domain	Disease resistance protein RPM1 [Aegilops tauschii]
	TraesZN2B01G645200	chr2B	793212963	793216956	--	--	--	--	hypothetical protein TRIUR3_01996 [Triticum urartu]
	TraesZN2B01G645300	chr2B	793286011	793289451	--	aquaporin TIP2-1-like; K09873 aquaporin TIP (A)	--	--	hypothetical protein F775_07724 [Aegilops tauschii]
	TraesZN2B01G645400	chr2B	793300313	793300573	Molecular Function: carbon-nitrogen ligase activity, with glutamine as amido-N-donor (GO:0016884)	--	Amidase 1 OS=Arabidopsis thaliana GN=AMI1 PE=1 SV=1	--	hypothetical protein CISIN_1g037166mg [Citrus sinensis]
	TraesZN2B01G645500	chr2B	793304465	793307222	Molecular Function: nucleic acid binding (GO:0003676),Molecular Function: zinc ion binding (GO:0008270)	--	--	--	hypothetical protein F775_00537 [Aegilops tauschii]
	TraesZN2B01G645600	chr2B	793314498	793318069	Molecular Function: protein kinase activity (GO:0004672),Molecular Function: protein tyrosine kinase activity (GO:0004713),Molecular Function: protein binding (GO:0005515),Molecular Function: ATP binding (GO:0005524),Biological Process: protein phosphorylation (GO:0006468)	putative receptor-like protein kinase At3g47110; K13420 LRR receptor-like serine/threonine-protein kinase FLS2 [EC:2.7.11.1] (A)	Probable LRR receptor-like serine/threonine-protein kinase At3g47570 OS=Arabidopsis thaliana GN=At3g47570 PE=2 SV=1	Leucine rich repeat N-terminal domain	Putative LRR receptor-like serine/threonine-protein kinase [Aegilops tauschii]
	TraesZN2B01G645700	chr2B	793320231	793321378	Molecular Function: protein kinase activity (GO:0004672),Biological Process: protein phosphorylation (GO:0006468)	probable LRR receptor-like serine/threonine-protein kinase At3g47570; K04730 interleukin-1 receptor-associated kinase 1 [EC:2.7.11.1] (A)	Probable LRR receptor-like serine/threonine-protein kinase At3g47570 OS=Arabidopsis thaliana GN=At3g47570 PE=2 SV=1	Protein tyrosine kinase	Putative LRR receptor-like serine/threonine-protein kinase [Aegilops tauschii]
	TraesZN2B01G646200	chr2B	794485475	794486824	--	--	--	Domain of unknown function (DUF1719)	hypothetical protein F775_24501 [Aegilops tauschii]
	TraesZN2B01G646300	chr2B	794765287	794768993	Molecular Function: protein kinase activity (GO:0004672),Molecular Function: protein tyrosine kinase activity (GO:0004713),Molecular Function: protein binding (GO:0005515),Molecular Function: ATP binding (GO:0005524),Biological Process: protein phosphorylation (GO:0006468)	probable LRR receptor-like serine/threonine-protein kinase At3g47570; K13420 LRR receptor-like serine/threonine-protein kinase FLS2 [EC:2.7.11.1] (A)	Probable LRR receptor-like serine/threonine-protein kinase At3g47570 OS=Arabidopsis thaliana GN=At3g47570 PE=2 SV=1	Leucine rich repeat N-terminal domain	Putative LRR receptor-like serine/threonine-protein kinase [Aegilops tauschii]
	TraesZN2B01G646700	chr2B	795116393	795118547	Biological Process: defense response (GO:0006952),Molecular Function: ADP binding (GO:0043531)	aquaporin TIP2-1-like; K09873 aquaporin TIP (A)	Putative disease resistance protein RGA3 OS=Solanum bulbocastanum GN=RGA3 PE=2 SV=2	NB-ARC domain	Putative disease resistance protein RGA3 [Aegilops tauschii]
	TraesZN2B01G646800	chr2B	795118628	795128411	Molecular Function: protein binding (GO:0005515),Molecular Function: ADP binding (GO:0043531)	aquaporin TIP2-1-like; K09873 aquaporin TIP (A)	Putative disease resistance protein RGA3 OS=Solanum bulbocastanum GN=RGA3 PE=2 SV=2	NB-ARC domain	Putative disease resistance protein RGA4 [Aegilops tauschii]
	TraesZN2B01G646900	chr2B	795139889	795150631	Molecular Function: protein binding (GO:0005515),Biological Process: defense response (GO:0006952),Molecular Function: ADP binding (GO:0043531)	aquaporin TIP2-1-like; K09873 aquaporin TIP (A)	Putative disease resistance protein RGA3 OS=Solanum bulbocastanum GN=RGA3 PE=2 SV=2	Leucine Rich Repeat	Disease resistance protein RGA2 [Aegilops tauschii]
	TraesZN2B01G647000	chr2B	795281586	795305781	--	TNPO1; transportin-1; K18752 transportin-1 (A)	Transportin-1 OS=Oryza sativa subsp. indica GN=OsI_18044 PE=2 SV=1	--	hypothetical protein TRIUR3_01996 [Triticum urartu]
	TraesZN2B01G647300	chr2B	795443109	795444229
	TraesZN2B01G647400	chr2B	795477665	795489182	Biological Process: defense response (GO:0006952),Molecular Function: ADP binding (GO:0043531)	SORBIDRAFT_05g027300, Sb05g027300; hypothetical protein; K13457 disease resistance protein RPM1 (A)	Disease resistance protein RPP13 OS=Arabidopsis thaliana GN=RPP13 PE=2 SV=2	NB-ARC domain	Disease resistance protein RPM1 [Aegilops tauschii]
	TraesZN2B01G647600	chr2B	795510451	795512854	--	putative inactive disease susceptibility protein LOV1; K13457 disease resistance protein RPM1 (A)	Probable disease resistance protein RXW24L OS=Arabidopsis thaliana GN=RXW24L PE=2 SV=1	--	hypothetical protein F775_10407 [Aegilops tauschii]
	TraesZN2B01G647700	chr2B	795534382	795535154	--	--	--	--	hypothetical protein F775_15096 [Aegilops tauschii]
	TraesZN2B01G647900	chr2B	795862672	795867955	--	putative inactive disease susceptibility protein LOV1; K13457 disease resistance protein RPM1 (A)	Putative disease resistance protein At1g59780 OS=Arabidopsis thaliana GN=At1g59780 PE=3 SV=1	--	predicted protein [Hordeum vulgare subsp. vulgare]
	TraesZN2B01G648500	chr2B	796137315	796138766	Molecular Function: DNA binding (GO:0003677),Biological Process: regulation of transcription, DNA-dependent (GO:0006355)	NAC domain-containing protein 89-like; K12581 CCR4-NOT transcription complex subunit 7/8 (A)	NAC domain-containing protein 30 OS=Arabidopsis thaliana GN=NAC030 PE=1 SV=1	No apical meristem (NAM) protein	hypothetical protein F775_52611 [Aegilops tauschii]
	TraesZN2B01G649700	chr2B	796620866	796622334	--	serine/threonine-protein kinase CDL1-like; K04730 interleukin-1 receptor-associated kinase 1 [EC:2.7.11.1] (A)	--	--	hypothetical protein F775_21324 [Aegilops tauschii]
	TraesZN2B01G650000	chr2B	796756288	796757211	Molecular Function: ADP binding (GO:0043531)	SORBIDRAFT_05g027220, Sb05g027220; hypothetical protein; K13457 disease resistance protein RPM1 (A)	Putative disease resistance protein At1g59780 OS=Arabidopsis thaliana GN=At1g59780 PE=3 SV=1	NB-ARC domain	Disease susceptibility protein LOV1 [Triticum urartu]
	TraesZN2B01G650100	chr2B	796795403	796799122	Biological Process: defense response (GO:0006952),Molecular Function: ADP binding (GO:0043531)	putative disease resistance RPP13-like protein 3; K13457 disease resistance protein RPM1 (A)	Disease resistance protein RPM1 OS=Arabidopsis thaliana GN=RPM1 PE=1 SV=1	NB-ARC domain	Putative disease resistance protein [Aegilops tauschii]
	TraesZN2B01G650300	chr2B	796932659	796933723	Molecular Function: protein kinase activity (GO:0004672),Molecular Function: protein tyrosine kinase activity (GO:0004713),Molecular Function: ATP binding (GO:0005524),Biological Process: protein phosphorylation (GO:0006468)	lectin-domain containing receptor kinase VI.3-like; K01176 alpha-amylase [EC:3.2.1.1] (A)	Putative cysteine-rich receptor-like protein kinase 32 OS=Arabidopsis thaliana GN=CRK32 PE=3 SV=1	Protein tyrosine kinase	Cysteine-rich receptor-like protein kinase 25 [Aegilops tauschii]
	TraesZN2B01G650800	chr2B	797572733	797572921
	TraesZN2B01G651800	chr2B	798372707	798373465
	TraesZN2B01G651900	chr2B	798373508	798376951	--	--	--	--	hypothetical protein F775_20061 [Aegilops tauschii]
	TraesZN2B01G652000	chr2B	798383898	798386335
	TraesZN2B01G652100	chr2B	798581150	798582375	--	--	--	--	unknown [Triticum aestivum]
	TraesZN2B01G653000	chr2B	799236017	799237068	Molecular Function: DNA binding (GO:0003677),Biological Process: regulation of transcription, DNA-dependent (GO:0006355)	NAC domain-containing protein 89-like; K12581 CCR4-NOT transcription complex subunit 7/8 (A)	NAC domain-containing protein 37 OS=Arabidopsis thaliana GN=NAC037 PE=1 SV=1	No apical meristem (NAM) protein	NAC domain-containing protein 7 [Triticum urartu]
	TraesZN2B01G653100	chr2B	799275737	799276995	Molecular Function: DNA binding (GO:0003677),Biological Process: regulation of transcription, DNA-dependent (GO:0006355)	NAC domain-containing protein 89-like; K12581 CCR4-NOT transcription complex subunit 7/8 (A)	NAC domain-containing protein 37 OS=Arabidopsis thaliana GN=NAC037 PE=1 SV=1	No apical meristem (NAM) protein	NAC domain-containing protein 7 [Aegilops tauschii]
	TraesZN2D01G217200	chr2D	187441769	187444547	--	hypothetical protein; K17964 leucine-rich PPR motif-containing protein, mitochondrial (A)	Pentatricopeptide repeat-containing protein At5g42310, mitochondrial OS=Arabidopsis thaliana GN=At5g42310 PE=2 SV=1	PPR repeat	predicted protein [Hordeum vulgare subsp. vulgare]
	TraesZN2D01G217300	chr2D	187445537	187447253	--	cell cycle checkpoint protein RAD17; K06662 cell cycle checkpoint protein (A)	--	Myb/SANT-like DNA-binding domain	hypothetical protein F775_00756 [Aegilops tauschii]
	TraesZN2D01G274700	chr2D	322118817	322121524	--	--	Uncharacterized protein At5g41620 OS=Arabidopsis thaliana GN=At5g41620 PE=2 SV=2	--	hypothetical protein F775_17004 [Aegilops tauschii]
	TraesZN2D01G531300	chr2D	596282657	596283708	--	--	--	--	hypothetical protein TRIUR3_17649 [Triticum urartu]
	TraesZN2D01G531500	chr2D	596305004	596305327	--	--	--	--	hypothetical protein F775_24723 [Aegilops tauschii]
	TraesZN2D01G540500	chr2D	602740097	602740493
	TraesZN2D01G586900	chr2D	630077001	630078534	Biological Process: cellular amino acid metabolic process (GO:0006520),Molecular Function: carboxy-lyase activity (GO:0016831),Biological Process: carboxylic acid metabolic process (GO:0019752),Molecular Function: pyridoxal phosphate binding (GO:0030170)	tyrosine decarboxylase 1-like; K01592 tyrosine decarboxylase [EC:4.1.1.25] (A)	Tyrosine/DOPA decarboxylase 3 OS=Papaver somniferum GN=TYDC3 PE=2 SV=2	Pyridoxal-dependent decarboxylase conserved domain	Tyrosine/DOPA decarboxylase 3 [Aegilops tauschii]
	TraesZN2D01G587900	chr2D	630405413	630405679
	TraesZN3A01G002200	chr3A	975540	975902	--	--	--	Reverse transcriptase-like	hypothetical protein F775_01097 [Aegilops tauschii]
	TraesZN3A01G011200	chr3A	9557864	9558129	--	--	--	--	hypothetical protein TRIUR3_01128 [Triticum urartu]
	TraesZN3A01G014800	chr3A	11320115	11322211	Molecular Function: protein kinase activity (GO:0004672),Molecular Function: protein tyrosine kinase activity (GO:0004713),Molecular Function: ATP binding (GO:0005524),Biological Process: protein phosphorylation (GO:0006468)	Os01g0115500; Similar to Receptor-like kinase.; K04730 interleukin-1 receptor-associated kinase 1 [EC:2.7.11.1] (A)	Probable receptor-like protein kinase At1g67000 OS=Arabidopsis thaliana GN=At1g67000 PE=2 SV=2	Protein tyrosine kinase	predicted protein [Hordeum vulgare subsp. vulgare]
	TraesZN3A01G015200	chr3A	11361881	11362719	Molecular Function: protein kinase activity (GO:0004672),Molecular Function: ATP binding (GO:0005524),Biological Process: protein phosphorylation (GO:0006468)	SORBIDRAFT_08g004450, Sb08g004450; hypothetical protein; K04730 interleukin-1 receptor-associated kinase 1 [EC:2.7.11.1] (A)	Probable LRR receptor-like serine/threonine-protein kinase At3g47570 OS=Arabidopsis thaliana GN=At3g47570 PE=2 SV=1	Protein kinase domain	Putative LRR receptor-like serine/threonine-protein kinase [Aegilops tauschii]
	TraesZN3A01G015300	chr3A	11365273	11366117
	TraesZN3A01G015600	chr3A	11482549	11482830	--	--	--	--	PREDICTED: aspartic proteinase nepenthesin-1-like, partial [Oryza brachyantha]
	TraesZN3A01G016000	chr3A	11525664	11528363	Molecular Function: protein kinase activity (GO:0004672),Molecular Function: protein tyrosine kinase activity (GO:0004713),Molecular Function: ATP binding (GO:0005524),Biological Process: protein phosphorylation (GO:0006468),Molecular Function: polysaccharide binding (GO:0030247)	Os01g0115500; Similar to Receptor-like kinase.; K04730 interleukin-1 receptor-associated kinase 1 [EC:2.7.11.1] (A)	Probable receptor-like protein kinase At1g67000 OS=Arabidopsis thaliana GN=At1g67000 PE=2 SV=2	Wall-associated receptor kinase galacturonan-binding	Putative receptor-like protein kinase [Aegilops tauschii]
	TraesZN3A01G018400	chr3A	12261356	12262072	Molecular Function: protein binding (GO:0005515)	probable glutathione S-transferase GSTU6-like; K00799 glutathione S-transferase [EC:2.5.1.18] (A)	Probable glutathione S-transferase GSTU6 OS=Oryza sativa subsp. japonica GN=GSTU6 PE=2 SV=2	Glutathione S-transferase, N-terminal domain	glutathione S-transferase, putative, expressed [Triticum aestivum]
	TraesZN3A01G139400	chr3A	123853820	123854935
	TraesZN3A01G139500	chr3A	123855363	123855530	--	--	--	--	hypothetical protein TRIUR3_06254 [Triticum urartu]
	TraesZN3A01G139600	chr3A	123858737	123860661
	TraesZN3A01G153900	chr3A	145159720	145160130
	TraesZN3A01G156900	chr3A	152287182	152288072
	TraesZN3A01G303100	chr3A	513380051	513380392
	TraesZN3A01G324200	chr3A	537390341	537393348
	TraesZN3A01G326800	chr3A	538870766	538871222	--	--	--	--	hypothetical protein TRIUR3_26593 [Triticum urartu]
	TraesZN3A01G434200	chr3A	650833226	650834765	Molecular Function: methyltransferase activity (GO:0008168)	jasmonate O-methyltransferase-like; K08241 jasmonate O-methyltransferase [EC:2.1.1.141] (A)	Salicylate carboxymethyltransferase OS=Clarkia breweri GN=SAMT PE=1 SV=1	SAM dependent carboxyl methyltransferase	unnamed protein product [Triticum aestivum]
	TraesZN3A01G434300	chr3A	650841566	650842717	Molecular Function: oxidoreductase activity (GO:0016491),Molecular Function: oxidoreductase activity, acting on paired donors, with incorporation or reduction of molecular oxygen, 2-oxoglutarate as one donor, and incorporation of one atom each of oxygen into both donors (GO:0016706),Biological Process: oxidation-reduction process (GO:0055114)	SORBIDRAFT_02g003930, Sb02g003930; hypothetical protein; K18054 2'-deoxymugineic-acid 2'-dioxygenase / mugineic-acid 3-dioxygenase [EC:1.14.11.24 1.14.11.25] (A)	2'-deoxymugineic-acid 2'-dioxygenase OS=Hordeum vulgare GN=IDS3 PE=1 SV=3	2OG-Fe(II) oxygenase superfamily	predicted protein [Hordeum vulgare subsp. vulgare]
	TraesZN3A01G494000	chr3A	706015769	706016784
	TraesZN3A01G503000	chr3A	712042305	712044776
	TraesZN3A01G503100	chr3A	712057970	712058339	--	--	--	--	hypothetical protein TRIUR3_31707 [Triticum urartu]
	TraesZN3A01G503200	chr3A	712155891	712159373	Molecular Function: protein binding (GO:0005515)	U-box domain-containing protein 43-like; K08332 vacuolar protein 8 (A)	U-box domain-containing protein 43 OS=Arabidopsis thaliana GN=PUB43 PE=2 SV=1	Armadillo/beta-catenin-like repeat	unnamed protein product [Triticum aestivum]
	TraesZN3A01G503300	chr3A	712164880	712167294	Molecular Function: pyrroline-5-carboxylate reductase activity (GO:0004735),Biological Process: proline biosynthetic process (GO:0006561),Biological Process: oxidation-reduction process (GO:0055114)	pyrroline-5-carboxylate reductase; K00286 pyrroline-5-carboxylate reductase [EC:1.5.1.2] (A)	Pyrroline-5-carboxylate reductase OS=Pisum sativum GN=PROC PE=2 SV=1	NADP oxidoreductase coenzyme F420-dependent	pyrroline-5-carboxylate reductase [Triticum aestivum]
	TraesZN3A01G503400	chr3A	712167683	712170144	--	hypothetical protein; K18470 Rho GTPase-activating protein 1 (A)	Protein GDAP2 homolog OS=Drosophila melanogaster GN=CG18812 PE=2 SV=1	Divergent CRAL/TRIO domain	unnamed protein product [Triticum aestivum]
	TraesZN3A01G503500	chr3A	712175302	712176261	Molecular Function: calcium ion binding (GO:0005509)	Os01g0949500; K13448 calcium-binding protein CML (A)	Probable calcium-binding protein CML10 OS=Oryza sativa subsp. japonica GN=CML10 PE=2 SV=1	EF-hand domain pair	unnamed protein product [Triticum aestivum]
	TraesZN3A01G503600	chr3A	712286791	712287712	--	--	--	--	hypothetical protein F775_25236 [Aegilops tauschii]
	TraesZN3A01G503700	chr3A	712305086	712306602	--	--	--	Protein of unknown function (DUF1668)	PREDICTED: uncharacterized protein LOC104582558 [Brachypodium distachyon]
	TraesZN3A01G503800	chr3A	712359563	712360478	Molecular Function: glutathione transferase activity (GO:0004364),Molecular Function: protein binding (GO:0005515),Cellular Component: cytoplasm (GO:0005737),Biological Process: metabolic process (GO:0008152)	probable glutathione S-transferase; K00799 glutathione S-transferase [EC:2.5.1.18] (A)	Probable glutathione S-transferase OS=Nicotiana tabacum PE=2 SV=1	Glutathione S-transferase, C-terminal domain	hypothetical protein F775_28363 [Aegilops tauschii]
	TraesZN3A01G503900	chr3A	712362149	712363421	--	--	--	Protein of unknown function (DUF295)	hypothetical protein F775_14469 [Aegilops tauschii]
	TraesZN3A01G504100	chr3A	712567027	712567847	--	hypothetical protein; K01870 isoleucyl-tRNA synthetase [EC:6.1.1.5] (A)	Dirigent protein 19 OS=Arabidopsis thaliana GN=DIR19 PE=2 SV=1	Dirigent-like protein	hypothetical protein TRIUR3_27692 [Triticum urartu]
	TraesZN3A01G504200	chr3A	712771665	712772112	--	magnesium transporter MRS2-B; K16075 magnesium transporter (A)	Magnesium transporter MRS2-B OS=Oryza sativa subsp. japonica GN=MRS2-B PE=2 SV=1	--	PREDICTED: uncharacterized protein LOC100192772 isoform X1 [Zea mays]
	TraesZN3A01G504300	chr3A	712773269	712785390	--	--	--	--	hypothetical protein TRIUR3_21526 [Triticum urartu]
	TraesZN3A01G504400	chr3A	712785700	712786852	Molecular Function: protein binding (GO:0005515)	glutathione transferase GST 23-like; K00799 glutathione S-transferase [EC:2.5.1.18] (A)	Glutathione transferase GST 23 OS=Zea mays PE=2 SV=1	Glutathione S-transferase, C-terminal domain	unnamed protein product [Triticum aestivum]
	TraesZN3A01G504500	chr3A	712798600	712799550	Molecular Function: protein binding (GO:0005515)	glutathione transferase GST 23-like; K00799 glutathione S-transferase [EC:2.5.1.18] (A)	Glutathione transferase GST 23 OS=Zea mays PE=2 SV=1	Glutathione S-transferase, C-terminal domain	unnamed protein product [Triticum aestivum]
	TraesZN3A01G504700	chr3A	713000378	713001814	Molecular Function: calmodulin binding (GO:0005516)	--	--	Plant calmodulin-binding domain	unnamed protein product [Triticum aestivum]
	TraesZN3A01G504800	chr3A	713016201	713020805
	TraesZN3A01G504900	chr3A	713058412	713059324	Molecular Function: protein binding (GO:0005515)	probable glutathione S-transferase; K00799 glutathione S-transferase [EC:2.5.1.18] (A)	Glutathione transferase GST 23 OS=Zea mays PE=2 SV=1	Glutathione S-transferase, C-terminal domain	unnamed protein product [Triticum aestivum]
	TraesZN3A01G505000	chr3A	713090688	713093955	--	GRMZM2G405567; uncharacterized LOC100193757; K13680 beta-mannan synthase [EC:2.4.1.32] (A)	Probable mannan synthase 6 OS=Oryza sativa subsp. japonica GN=CSLA6 PE=2 SV=2	Glycosyltransferase like family 2	unnamed protein product [Triticum aestivum]
	TraesZN3A01G505100	chr3A	713109259	713110577	--	Os01g0950000; K00799 glutathione S-transferase [EC:2.5.1.18] (A)	--	--	PREDICTED: probable glutathione S-transferase-like [Oryza brachyantha]
	TraesZN3A01G505200	chr3A	713111303	713114806	--	--	Yae1 domain-containing protein 1 OS=Homo sapiens GN=YAE1D1 PE=2 SV=1	Essential protein Yae1, N terminal	hypothetical protein F775_29543 [Aegilops tauschii]
	TraesZN3A01G505300	chr3A	713115260	713117312	--	--	Protein COFACTOR ASSEMBLY OF COMPLEX C SUBUNIT B CCB1, chloroplastic OS=Arabidopsis thaliana GN=CCB1 PE=1 SV=1	Protein of unknown function (DUF3529)	unnamed protein product [Triticum aestivum]
	TraesZN3A01G505400	chr3A	713118487	713118966	--	--	--	--	Disease resistance protein RPM1 [Triticum urartu]
	TraesZN3A01G505500	chr3A	713119025	713122291	Molecular Function: ADP binding (GO:0043531)	putative disease resistance RPP13-like protein 3; K13457 disease resistance protein RPM1 (A)	Disease resistance protein RPM1 OS=Arabidopsis thaliana GN=RPM1 PE=1 SV=1	NB-ARC domain	Disease resistance protein RPM1 [Triticum urartu]
	TraesZN3A01G505600	chr3A	713155303	713157236	--	--	--	Protein of unknown function (DUF295)	predicted protein [Hordeum vulgare subsp. vulgare]
	TraesZN3A01G505700	chr3A	713162884	713164764	--	--	--	Protein of unknown function (DUF295)	predicted protein [Hordeum vulgare subsp. vulgare]
	TraesZN3A01G505800	chr3A	713165426	713169206	--	proline synthase co-transcribed bacterial homolog protein; K06997 PLP dependent protein (A)	Proline synthase co-transcribed bacterial homolog protein OS=Mus musculus GN=Prosc PE=1 SV=1	Alanine racemase, N-terminal domain	PREDICTED: proline synthase co-transcribed bacterial homolog protein-like [Brachypodium distachyon]
	TraesZN3A01G505900	chr3A	713200453	713200605	--	--	--	--	unknown [Medicago truncatula]
	TraesZN3A01G506600	chr3A	714319673	714321701	Molecular Function: protein dimerization activity (GO:0046983)	polyadenylate-binding protein 2-like; K13126 polyadenylate-binding protein (A)	--	hAT family C-terminal dimerisation region	PREDICTED: 52 kDa repressor of the inhibitor of the protein kinase-like isoform X4 [Zea mays]
	TraesZN3A01G506700	chr3A	714385667	714386371	--	--	--	Arabidopsis protein of unknown function	hypothetical protein F775_22345 [Aegilops tauschii]
	TraesZN3A01G506800	chr3A	714394989	714428408	--	--	--	Arabidopsis protein of unknown function	hypothetical protein F775_22345 [Aegilops tauschii]
	TraesZN3A01G506900	chr3A	714427712	714428383	--	--	--	Arabidopsis protein of unknown function	hypothetical protein F775_20870 [Aegilops tauschii]
	TraesZN3A01G507000	chr3A	714429713	714430527	--	--	--	Arabidopsis protein of unknown function	hypothetical protein F775_22345 [Aegilops tauschii]
	TraesZN3A01G507100	chr3A	714433606	714434355	--	--	--	Arabidopsis protein of unknown function	hypothetical protein F775_20870 [Aegilops tauschii]
	TraesZN3A01G507200	chr3A	714435347	714436364	--	--	--	Arabidopsis protein of unknown function	hypothetical protein F775_22345 [Aegilops tauschii]
	TraesZN3A01G507400	chr3A	714462714	714463437	--	--	--	Arabidopsis protein of unknown function	unnamed protein product [Triticum aestivum]
	TraesZN3A01G507500	chr3A	714468391	714469213	--	--	--	Arabidopsis protein of unknown function	hypothetical protein TRIUR3_00099 [Triticum urartu]
	TraesZN3A01G507600	chr3A	714477447	714478067	--	--	--	Arabidopsis protein of unknown function	hypothetical protein F775_02829 [Aegilops tauschii]
	TraesZN3A01G507700	chr3A	714481358	714482071	--	--	--	Arabidopsis protein of unknown function	hypothetical protein F775_22345 [Aegilops tauschii]
	TraesZN3A01G507800	chr3A	714483221	714483969	--	--	--	Arabidopsis protein of unknown function	hypothetical protein F775_20871 [Aegilops tauschii]
	TraesZN3A01G508200	chr3A	714737237	714740276	--	uncharacterized protein At2g39795, mitochondrial; K15414 complement component 1 Q subcomponent-binding protein, mitochondrial (A)	--	--	predicted protein [Hordeum vulgare subsp. vulgare]
	TraesZN3A01G508300	chr3A	714752911	714753390	--	bidirectional sugar transporter SWEET6b-like; K15382 solute carrier family 50 (sugar transporter) (A)	--	--	PREDICTED: bidirectional sugar transporter SWEET6b-like [Brachypodium distachyon]
	TraesZN3A01G508500	chr3A	715007525	715008298	Molecular Function: manganese ion binding (GO:0030145),Molecular Function: nutrient reservoir activity (GO:0045735)	uncharacterized LOC101250545; K11426 SET and MYND domain-containing protein (A)	Germin-like protein 1-3 OS=Oryza sativa subsp. japonica GN=GER8 PE=2 SV=1	Cupin	unnamed protein product [Triticum aestivum]
	TraesZN3A01G508600	chr3A	715109039	715110114	Molecular Function: manganese ion binding (GO:0030145),Molecular Function: nutrient reservoir activity (GO:0045735)	uncharacterized LOC101250545; K11426 SET and MYND domain-containing protein (A)	Germin-like protein 1-3 OS=Oryza sativa subsp. japonica GN=GER8 PE=2 SV=1	Cupin	Germin-like protein 1-3 [Triticum urartu]
	TraesZN3A01G508700	chr3A	715406954	715412850	Molecular Function: nucleic acid binding (GO:0003676),Molecular Function: DNA binding (GO:0003677),Molecular Function: helicase activity (GO:0004386),Molecular Function: protein binding (GO:0005515),Molecular Function: ATP binding (GO:0005524),Molecular Function: zinc ion binding (GO:0008270)	putative SWI/SNF-related matrix-associated actin-dependent regulator of chromatin subfamily A member 3-like 2; K15505 DNA repair protein RAD5 [EC:3.6.4.-] (A)	F-box protein At3g54460 OS=Arabidopsis thaliana GN=At3g54460 PE=2 SV=1	F-box domain	unnamed protein product [Triticum aestivum]
	TraesZN3A01G508800	chr3A	715416605	715417425	Molecular Function: manganese ion binding (GO:0030145),Molecular Function: nutrient reservoir activity (GO:0045735)	uncharacterized LOC101250545; K11426 SET and MYND domain-containing protein (A)	Germin-like protein 1-4 OS=Oryza sativa subsp. japonica GN=Os01g0952100 PE=1 SV=1	Cupin	unnamed protein product [Triticum aestivum]
	TraesZN3A01G508900	chr3A	715560369	715563467	Molecular Function: protein kinase activity (GO:0004672),Molecular Function: protein tyrosine kinase activity (GO:0004713),Molecular Function: ATP binding (GO:0005524),Biological Process: protein phosphorylation (GO:0006468)	Os03g0289100; K07198 5'-AMP-activated protein kinase, catalytic alpha subunit [EC:2.7.11.11] (A)	Carbon catabolite-derepressing protein kinase OS=Secale cereale GN=RKIN1 PE=2 SV=1	Protein kinase domain	Carbon catabolite-derepressing protein kinase [Triticum urartu]
	TraesZN3A01G509100	chr3A	715818173	715819240	--	glucuronoxylan 4-O-methyltransferase 3; K18801 glucuronoxylan 4-O-methyltransferase [EC:2.1.1.112] (A)	Glucuronoxylan 4-O-methyltransferase 1 OS=Arabidopsis thaliana GN=GXM1 PE=1 SV=1	Polysaccharide biosynthesis	unnamed protein product [Triticum aestivum]
	TraesZN3A01G509300	chr3A	715972802	715974541	Molecular Function: iron ion binding (GO:0005506),Molecular Function: electron carrier activity (GO:0009055),Molecular Function: oxidoreductase activity, acting on paired donors, with incorporation or reduction of molecular oxygen (GO:0016705),Molecular Function: heme binding (GO:0020037),Biological Process: oxidation-reduction process (GO:0055114)	cytochrome P450 94A2-like; K00517 [EC:1.14.-.-] (A)	Cytochrome P450 94A2 OS=Vicia sativa GN=CYP94A2 PE=2 SV=1	Cytochrome P450	PREDICTED: cytochrome P450 94A2-like [Setaria italica]
	TraesZN3A01G509400	chr3A	715982436	715982971	--	--	--	--	hypothetical protein F775_19255 [Aegilops tauschii]
	TraesZN3A01G509500	chr3A	715991985	715995618	--	--	--	--	hypothetical protein TRIUR3_34857 [Triticum urartu]
	TraesZN3A01G509600	chr3A	715997800	715998994	--	--	--	--	hypothetical protein TRIUR3_04929 [Triticum urartu]
	TraesZN3A01G509700	chr3A	716003959	716004708	--	--	--	--	hypothetical protein TRIUR3_04927 [Triticum urartu]
	TraesZN3A01G509800	chr3A	716081961	716082480	--	--	--	--	hypothetical protein TRIUR3_10671 [Triticum urartu]
	TraesZN3A01G509900	chr3A	716152779	716154117
	TraesZN3A01G510000	chr3A	716160617	716164448	Molecular Function: orotidine-5'-phosphate decarboxylase activity (GO:0004590),Biological Process: 'de novo' pyrimidine nucleobase biosynthetic process (GO:0006207),Biological Process: nucleoside metabolic process (GO:0009116)	uridine 5'-monophosphate synthase-like; K13421 uridine monophosphate synthetase [EC:2.4.2.10 4.1.1.23] (A)	Uridine 5'-monophosphate synthase OS=Oryza sativa subsp. japonica GN=UMPS1 PE=2 SV=1	Phosphoribosyl transferase domain	Uridine 5'-monophosphate synthase [Triticum urartu]
	TraesZN3A01G510100	chr3A	716165770	716167290	Molecular Function: protein kinase activity (GO:0004672),Molecular Function: protein tyrosine kinase activity (GO:0004713),Molecular Function: ATP binding (GO:0005524),Biological Process: protein phosphorylation (GO:0006468)	putative serine/threonine-protein kinase-like protein CCR3; K04730 interleukin-1 receptor-associated kinase 1 [EC:2.7.11.1] (A)	Putative serine/threonine-protein kinase-like protein CCR3 OS=Arabidopsis thaliana GN=CCR3 PE=2 SV=1	Protein kinase domain	Putative serine/threonine-protein kinase-like protein CCR3 [Aegilops tauschii]
	TraesZN3A01G510400	chr3A	716418621	716422779	Molecular Function: protein binding (GO:0005515),Molecular Function: ARF GTPase activator activity (GO:0008060),Molecular Function: zinc ion binding (GO:0008270),Biological Process: regulation of ARF GTPase activity (GO:0032312)	probable ADP-ribosylation factor GTPase-activating protein AGD11; K12486 stromal membrane-associated protein (A)	Probable ADP-ribosylation factor GTPase-activating protein AGD11 OS=Arabidopsis thaliana GN=AGD11 PE=2 SV=1	C2 domain	unnamed protein product [Triticum aestivum]
	TraesZN3A01G510600	chr3A	716519217	716521133	Biological Process: carotenoid biosynthetic process (GO:0016117),Molecular Function: oxidoreductase activity, acting on paired donors, with incorporation or reduction of molecular oxygen (GO:0016705)	--	--	Lycopene cyclase protein	hypothetical protein TRIUR3_14749 [Triticum urartu]
	TraesZN3A01G510700	chr3A	716574346	716578843	Molecular Function: phosphorelay response regulator activity (GO:0000156),Biological Process: phosphorelay signal transduction system (GO:0000160),Biological Process: regulation of transcription, DNA-dependent (GO:0006355)	SORBIDRAFT_03g046040, Sb03g046040; hypothetical protein; K14492 two-component response regulator ARR-A family (A)	Two-component response regulator ARR9 OS=Arabidopsis thaliana GN=ARR9 PE=1 SV=1	Response regulator receiver domain	unnamed protein product [Triticum aestivum]
	TraesZN3A01G510800	chr3A	716660436	716660761	--	methyltransferase-like protein 16; K06970 23S rRNA (adenine1618-N6)-methyltransferase [EC:2.1.1.181] (A)	--	--	Methyltransferase-like protein 16 [Triticum urartu]
	TraesZN3A01G510900	chr3A	716752590	716753693	--	--	--	--	hypothetical protein F775_22422 [Aegilops tauschii]
	TraesZN3A01G511000	chr3A	716755123	716755838	--	Sec23/Sec24 protein transport family protein isoform 1; K14006 protein transport protein SEC23 (A)	Cell number regulator 11 OS=Zea mays GN=CNR11 PE=2 SV=1	PLAC8 family	PREDICTED: cell number regulator 11-like [Brachypodium distachyon]
	TraesZN3A01G515200	chr3A	719839089	719840048	--	--	--	--	hypothetical protein F775_24023 [Aegilops tauschii]
	TraesZN3A01G521800	chr3A	726384995	726386072	--	--	--	--	predicted protein [Hordeum vulgare subsp. vulgare]
	TraesZN3A01G524100	chr3A	728036342	728037523	Molecular Function: catalytic activity (GO:0003824),Biological Process: cellular metabolic process (GO:0044237),Molecular Function: coenzyme binding (GO:0050662)	--	3-oxo-Delta(4,5)-steroid 5-beta-reductase OS=Digitalis lanata PE=1 SV=1	NAD dependent epimerase/dehydratase family	unnamed protein product [Triticum aestivum]
	TraesZN3A01G526300	chr3A	729760326	729760892
	TraesZN3A01G536100	chr3A	737686720	737687265	--	SORBIDRAFT_10g010670, Sb10g010670; hypothetical protein; K13457 disease resistance protein RPM1 (A)	--	--	unnamed protein product [Triticum aestivum]
	TraesZN3A01G536400	chr3A	737807772	737808355	--	SORBIDRAFT_02g001150, Sb02g001150; hypothetical protein; K13457 disease resistance protein RPM1 (A)	--	--	unnamed protein product [Triticum aestivum]
	TraesZN3A01G536500	chr3A	737819874	737822469	--	MACF1; microtubule-actin cross-linking factor 1, isoforms 1/2/3/5; K19827 microtuble-actin crosslinking factor 1 (A)	--	--	hypothetical protein F775_52235 [Aegilops tauschii]
	TraesZN3A01G536700	chr3A	737841909	737845938	Molecular Function: ADP binding (GO:0043531)	SORBIDRAFT_02g001150, Sb02g001150; hypothetical protein; K13457 disease resistance protein RPM1 (A)	Probable disease resistance protein At1g59620 OS=Arabidopsis thaliana GN=At1g59620 PE=2 SV=3	NB-ARC domain	Disease resistance protein RPM1 [Triticum urartu]
	TraesZN3A01G542500	chr3A	740857883	740858919	Molecular Function: ADP binding (GO:0043531)	disease resistance protein RPP13-like; K13457 disease resistance protein RPM1 (A)	Disease resistance RPP13-like protein 4 OS=Arabidopsis thaliana GN=RPP13L4 PE=1 SV=2	NB-ARC domain	Disease resistance protein RPP13 [Aegilops tauschii]
	TraesZN3A01G542600	chr3A	740859167	740860927	Molecular Function: ADP binding (GO:0043531)	SORBIDRAFT_02g011040, Sb02g011040; hypothetical protein; K13457 disease resistance protein RPM1 (A)	Putative late blight resistance protein homolog R1B-14 OS=Solanum demissum GN=R1B-14 PE=3 SV=1	NB-ARC domain	Disease resistance protein RPP13 [Triticum urartu]
	TraesZN3A01G542700	chr3A	740860958	740861275
	TraesZN3A01G542900	chr3A	740913667	740914842	--	SORBIDRAFT_10g010540, Sb10g010540; hypothetical protein; K11267 sister chromatid cohesion protein PDS5 (A)	--	Domain of unknown function	hypothetical protein SORBIDRAFT_05g003190 [Sorghum bicolor]
	TraesZN3A01G545500	chr3A	743146003	743146314	Molecular Function: DNA binding (GO:0003677),Biological Process: regulation of transcription, DNA-dependent (GO:0006355)	--	NAC domain-containing protein 68 OS=Oryza sativa subsp. japonica GN=NAC68 PE=2 SV=1	No apical meristem (NAM) protein	predicted protein [Hordeum vulgare subsp. vulgare]
	TraesZN3A01G545800	chr3A	743343827	743344821	--	--	--	--	hypothetical protein OsJ_23096 [Oryza sativa Japonica Group]
	TraesZN3A01G546100	chr3A	743977030	743977512	--	--	--	Ankyrin repeats (3 copies)	hypothetical protein F775_13124 [Aegilops tauschii]
	TraesZN3A01G546200	chr3A	743987749	743988236
	TraesZN3A01G551200	chr3A	747867501	747868338
	TraesZN3A01G552000	chr3A	748883865	748884398	--	SORBIDRAFT_05g027220, Sb05g027220; hypothetical protein; K13457 disease resistance protein RPM1 (A)	--	--	Putative disease resistance protein [Aegilops tauschii]
	TraesZN3A01G552700	chr3A	749722893	749724871	--	putative disease resistance protein At3g14460; K19613 leucine-rich repeat protein SHOC2 (A)	Probable disease resistance protein RPP1 OS=Arabidopsis thaliana GN=RPP1 PE=2 SV=1	--	PREDICTED: putative disease resistance protein RGA4 isoform X1 [Brachypodium distachyon]
	TraesZN3A01G553000	chr3A	749737650	749738292
	TraesZN3B01G000700	chr3B	629140	634507	Molecular Function: protein kinase activity (GO:0004672),Molecular Function: protein tyrosine kinase activity (GO:0004713),Molecular Function: ATP binding (GO:0005524),Biological Process: protein phosphorylation (GO:0006468),Biological Process: cell redox homeostasis (GO:0045454)	cysteine-rich receptor-like protein kinase 26; K04730 interleukin-1 receptor-associated kinase 1 [EC:2.7.11.1] (A)	Putative receptor-like protein kinase At4g00960 OS=Arabidopsis thaliana GN=At4g00960 PE=3 SV=2	Thioredoxin	Tyrosine-sulfated glycopeptide receptor 1 [Aegilops tauschii]
	TraesZN3B01G000800	chr3B	634840	635688	--	--	--	--	unnamed protein product [Triticum aestivum]
	TraesZN3B01G000900	chr3B	637277	637704	--	leucoanthocyanidin reductase-like; K13081 leucoanthocyanidin reductase [EC:1.17.1.3] (A)	Isoflavone reductase homolog A622 OS=Nicotiana tabacum PE=2 SV=1	NmrA-like family	Isoflavone reductase-IRL-like protein [Aegilops tauschii]
	TraesZN3B01G004700	chr3B	2798852	2880085	Molecular Function: protein kinase activity (GO:0004672),Molecular Function: protein tyrosine kinase activity (GO:0004713),Molecular Function: protein binding (GO:0005515),Molecular Function: ATP binding (GO:0005524),Biological Process: protein phosphorylation (GO:0006468)	uncharacterized LOC100831776; K17302 coatomer, subunit beta' (A)	Coatomer subunit beta'-2 OS=Oryza sativa subsp. japonica GN=Os02g0209100 PE=2 SV=1	WD domain, G-beta repeat	predicted protein, partial [Hordeum vulgare subsp. vulgare]
	TraesZN3B01G004800	chr3B	2909552	2910108
	TraesZN3B01G004900	chr3B	2910469	2911631	--	--	--	--	hypothetical protein F775_42263 [Aegilops tauschii]
	TraesZN3B01G006500	chr3B	3523389	3523799	--	--	--	--	hypothetical protein F775_05543 [Aegilops tauschii]
	TraesZN3B01G006800	chr3B	3587306	3589552	Molecular Function: protein kinase activity (GO:0004672),Molecular Function: protein tyrosine kinase activity (GO:0004713),Molecular Function: ATP binding (GO:0005524),Biological Process: protein phosphorylation (GO:0006468)	G-type lectin S-receptor-like serine/threonine-protein kinase At2g19130; K04733 interleukin-1 receptor-associated kinase 4 [EC:2.7.11.1] (A)	G-type lectin S-receptor-like serine/threonine-protein kinase At2g19130 OS=Arabidopsis thaliana GN=At2g19130 PE=2 SV=1	PAN-like domain	Os01g0222800 [Oryza sativa Japonica Group]
	TraesZN3B01G014700	chr3B	6520407	6520811	--	--	--	--	hypothetical protein TRIUR3_06196 [Triticum urartu]
	TraesZN3B01G014900	chr3B	6552870	6553898	--	uncharacterized LOC103414113; K18577 mannosylglycoprotein endo-beta-mannosidase [EC:3.2.1.152] (A)	Putative ribonuclease H protein At1g65750 OS=Arabidopsis thaliana GN=At1g65750 PE=3 SV=1	--	PREDICTED: uncharacterized protein LOC100844438 [Brachypodium distachyon]
	TraesZN3B01G015000	chr3B	6556231	6557709	--	--	--	--	PREDICTED: uncharacterized protein LOC100846512 [Brachypodium distachyon]
	TraesZN3B01G018600	chr3B	7684080	7687074	Molecular Function: protein kinase activity (GO:0004672),Molecular Function: protein tyrosine kinase activity (GO:0004713),Molecular Function: ATP binding (GO:0005524),Biological Process: protein phosphorylation (GO:0006468)	probable receptor-like protein kinase At5g39030; K04730 interleukin-1 receptor-associated kinase 1 [EC:2.7.11.1] (A)	Probable receptor-like protein kinase At5g39030 OS=Arabidopsis thaliana GN=At5g39030 PE=2 SV=1	Protein tyrosine kinase	unnamed protein product [Triticum aestivum]
	TraesZN3B01G018700	chr3B	7687652	7691105	Molecular Function: protein kinase activity (GO:0004672),Molecular Function: protein tyrosine kinase activity (GO:0004713),Molecular Function: ATP binding (GO:0005524),Biological Process: protein phosphorylation (GO:0006468)	Os01g0115500; Similar to Receptor-like kinase.; K04730 interleukin-1 receptor-associated kinase 1 [EC:2.7.11.1] (A)	Probable receptor-like protein kinase At1g67000 OS=Arabidopsis thaliana GN=At1g67000 PE=2 SV=2	Protein kinase domain	PREDICTED: probable receptor-like protein kinase At1g67000 [Brachypodium distachyon]
	TraesZN3B01G019600	chr3B	7888091	7888666	--	putative disease resistance RPP13-like protein 3; K13457 disease resistance protein RPM1 (A)	--	--	CNL-D [Triticum urartu]
	TraesZN3B01G019700	chr3B	7899761	7903068	--	--	--	--	unnamed protein product [Triticum aestivum]
	TraesZN3B01G020300	chr3B	7999116	8001355	Molecular Function: protein kinase activity (GO:0004672),Molecular Function: protein tyrosine kinase activity (GO:0004713),Molecular Function: ATP binding (GO:0005524),Biological Process: protein phosphorylation (GO:0006468)	Os01g0115500; Similar to Receptor-like kinase.; K04730 interleukin-1 receptor-associated kinase 1 [EC:2.7.11.1] (A)	Glycerophosphodiester phosphodiesterase protein kinase domain-containing GDPDL2 OS=Arabidopsis thaliana GN=GDPDL2 PE=1 SV=1	Protein tyrosine kinase	predicted protein [Hordeum vulgare subsp. vulgare]
	TraesZN3B01G023400	chr3B	9546911	9548636
	TraesZN3B01G024100	chr3B	9851008	9853165	--	E3 ubiquitin-protein ligase SINA-like 10; K04506 E3 ubiquitin-protein ligase SIAH1 [EC:2.3.2.27] (A)	--	--	hypothetical protein TRIUR3_02229 [Triticum urartu]
	TraesZN3B01G024200	chr3B	9998819	9999880	Molecular Function: nucleotide binding (GO:0000166),Biological Process: cation transport (GO:0006812),Cellular Component: integral to membrane (GO:0016021),Molecular Function: cation-transporting ATPase activity (GO:0019829),Molecular Function: metal ion binding (GO:0046872)	putative calcium-transporting ATPase 13, plasma membrane-type; K01537 Ca2+-transporting ATPase [EC:3.6.3.8] (A)	Calcium-transporting ATPase 12, plasma membrane-type OS=Arabidopsis thaliana GN=ACA12 PE=2 SV=1	Cation transporter/ATPase, N-terminus	PREDICTED: putative calcium-transporting ATPase 13, plasma membrane-type [Brachypodium distachyon]
	TraesZN3B01G024300	chr3B	10073726	10075268	Molecular Function: protein binding (GO:0005515)	EFR; LRR receptor-like serine/threonine-protein kinase EFR; K13428 LRR receptor-like serine/threonine-protein kinase EFR [EC:2.7.11.1] (A)	LRR receptor-like serine/threonine-protein kinase EFR OS=Arabidopsis thaliana GN=EFR PE=1 SV=1	Leucine rich repeat N-terminal domain	Putative LRR receptor-like serine/threonine-protein kinase [Aegilops tauschii]
	TraesZN3B01G024400	chr3B	10075332	10076024
	TraesZN3B01G024500	chr3B	10077042	10078366	Molecular Function: protein kinase activity (GO:0004672),Molecular Function: protein tyrosine kinase activity (GO:0004713),Molecular Function: ATP binding (GO:0005524),Biological Process: protein phosphorylation (GO:0006468)	probable LRR receptor-like serine/threonine-protein kinase At3g47570; K04730 interleukin-1 receptor-associated kinase 1 [EC:2.7.11.1] (A)	Probable LRR receptor-like serine/threonine-protein kinase At3g47570 OS=Arabidopsis thaliana GN=At3g47570 PE=2 SV=1	Protein kinase domain	predicted protein [Hordeum vulgare subsp. vulgare]
	TraesZN3B01G024600	chr3B	10081895	10083937	Cellular Component: nucleus (GO:0005634),Biological Process: ubiquitin-dependent protein catabolic process (GO:0006511),Biological Process: multicellular organismal development (GO:0007275),Molecular Function: zinc ion binding (GO:0008270)	E3 ubiquitin-protein ligase SINA-like 7; K04506 E3 ubiquitin-protein ligase SIAH1 [EC:2.3.2.27] (A)	E3 ubiquitin-protein ligase SINA-like 10 OS=Arabidopsis thaliana GN=At5g37930 PE=2 SV=1	Seven in absentia protein family	unnamed protein product [Triticum aestivum]
	TraesZN3B01G025000	chr3B	10301162	10303613	--	--	--	--	hypothetical protein TRIUR3_26137 [Triticum urartu]
	TraesZN3B01G025100	chr3B	10336236	10343483	Molecular Function: protein binding (GO:0005515)	ankyrin repeat-containing protein At5g02620-like; K06694 26S proteasome non-ATPase regulatory subunit 10 (A)	Ankyrin repeat-containing protein At2g01680 OS=Arabidopsis thaliana GN=At2g01680 PE=2 SV=1	--	unnamed protein product [Triticum aestivum]
	TraesZN3B01G025200	chr3B	10343757	10343981	--	--	--	--	hypothetical protein TRIUR3_32531 [Triticum urartu]
	TraesZN3B01G025300	chr3B	10348499	10349206
	TraesZN3B01G026000	chr3B	10717171	10720550	Molecular Function: nucleic acid binding (GO:0003676),Molecular Function: zinc ion binding (GO:0008270)	--	--	--	Putative LRR receptor-like serine/threonine-protein kinase [Aegilops tauschii]
	TraesZN3B01G027100	chr3B	11316002	11327075	Molecular Function: NADH dehydrogenase (ubiquinone) activity (GO:0008137),Biological Process: ATP synthesis coupled electron transport (GO:0042773),Biological Process: oxidation-reduction process (GO:0055114)	ndhB, ndh2, OrsajCp104; NADH dehydrogenase subunit 2; K05573 NAD(P)H-quinone oxidoreductase subunit 2 [EC:1.6.5.3] (A)	NAD(P)H-quinone oxidoreductase subunit 2 B, chloroplastic OS=Oryza nivara GN=ndhB2 PE=3 SV=1	Proton-conducting membrane transporter	NADH dehydrogenase subunit 2 (chloroplast) [Quercus spinosa]
	TraesZN3B01G027200	chr3B	11335139	11336966	Molecular Function: protein binding (GO:0005515)	uncharacterized LOC103429118; K14843 pescadillo (A)	F-box protein At2g05970 OS=Arabidopsis thaliana GN=At2g05970 PE=2 SV=1	F-box-like	F-box domain containing protein,putative,expressed [Triticum aestivum]
	TraesZN3B01G027300	chr3B	11339564	11341088	Biological Process: lipid metabolic process (GO:0006629),Molecular Function: hydrolase activity, acting on ester bonds (GO:0016788)	GDSL-like Lipase/Acylhydrolase superfamily protein; K01206 alpha-L-fucosidase [EC:3.2.1.51] (A)	GDSL esterase/lipase At3g26430 OS=Arabidopsis thaliana GN=At3g26430 PE=2 SV=1	GDSL-like Lipase/Acylhydrolase	conserved hypothetical protein, expressed [Triticum aestivum]
	TraesZN3B01G027400	chr3B	11344845	11346151	Biological Process: lipid metabolic process (GO:0006629),Molecular Function: hydrolase activity, acting on ester bonds (GO:0016788)	GDSL-like Lipase/Acylhydrolase superfamily protein; K01206 alpha-L-fucosidase [EC:3.2.1.51] (A)	GDSL esterase/lipase At3g26430 OS=Arabidopsis thaliana GN=At3g26430 PE=2 SV=1	GDSL-like Lipase/Acylhydrolase	GDSL esterase/lipase [Aegilops tauschii]
	TraesZN3B01G027800	chr3B	11404754	11405891
	TraesZN3B01G028000	chr3B	11441255	11442488	Molecular Function: transferase activity, transferring acyl groups other than amino-acyl groups (GO:0016747)	hypothetical protein; K19747 BAHD acyltransferase [EC:2.3.1.-] (A)	Uncharacterized acetyltransferase At3g50280 OS=Arabidopsis thaliana GN=At3g50280 PE=3 SV=1	Transferase family	HCBT-like defense response protein,putative,expressed [Triticum aestivum]
	TraesZN3B01G028100	chr3B	11544297	11548596	Molecular Function: magnesium ion binding (GO:0000287),Biological Process: metabolic process (GO:0008152),Molecular Function: terpene synthase activity (GO:0010333),Molecular Function: lyase activity (GO:0016829)	(-)-germacrene D synthase-like; K15803 (-)-germacrene D synthase [EC:4.2.3.22 4.2.3.75] (A)	(S)-beta-bisabolene synthase OS=Zingiber officinale GN=TPS1 PE=1 SV=1	Terpene synthase, N-terminal domain	terpene synthase, putative, expressed [Triticum aestivum]
	TraesZN3B01G028600	chr3B	11718220	11719296	--	hypothetical protein; K12825 splicing factor 3A subunit 1 (A)	--	--	PAP fibrillin domain containing protein,expressed [Triticum aestivum]
	TraesZN3B01G028700	chr3B	11723665	11724847	--	hypothetical protein; K12825 splicing factor 3A subunit 1 (A)	--	--	conserved hypothetical protein, expressed [Triticum aestivum]
	TraesZN3B01G029000	chr3B	11816518	11817054
	TraesZN3B01G029400	chr3B	12105898	12106572	Molecular Function: protein kinase activity (GO:0004672),Molecular Function: ATP binding (GO:0005524),Biological Process: protein phosphorylation (GO:0006468)	disease resistance protein RPM1-like; K13457 disease resistance protein RPM1 (A)	Cysteine-rich receptor-like protein kinase 5 OS=Arabidopsis thaliana GN=CRK5 PE=1 SV=1	Protein tyrosine kinase	unnamed protein product [Triticum aestivum]
	TraesZN3B01G029600	chr3B	12169684	12171169	Molecular Function: transferase activity, transferring glycosyl groups (GO:0016757)	uncharacterized LOC105048468; K18134 protein O-GlcNAc transferase [EC:2.4.1.255] (A)	Protein O-linked-mannose beta-1,4-N-acetylglucosaminyltransferase 2 OS=Takifugu rubripes GN=pomgnt2 PE=2 SV=1	Protein of unknown function (DUF563)	glycosyltransferase, HGA-like,putative,expressed [Triticum aestivum]
	TraesZN3B01G029700	chr3B	12173884	12177532	Molecular Function: ionotropic glutamate receptor activity (GO:0004970),Molecular Function: transporter activity (GO:0005215),Molecular Function: extracellular-glutamate-gated ion channel activity (GO:0005234),Biological Process: transport (GO:0006810),Cellular Component: membrane (GO:0016020)	glutamate receptor 2.8-like; K05387 glutamate receptor, ionotropic, plant (A)	Glutamate receptor 2.5 OS=Arabidopsis thaliana GN=GLR2.5 PE=2 SV=2	Receptor family ligand binding region	Glutamate receptor 2.7 [Triticum urartu]
	TraesZN3B01G030400	chr3B	12805970	12806338	Cellular Component: nucleosome (GO:0000786),Molecular Function: DNA binding (GO:0003677),Cellular Component: nucleus (GO:0005634),Biological Process: nucleosome assembly (GO:0006334)	histone H2B.9; K11252 histone H2B (A)	Histone H2B.11 OS=Oryza sativa subsp. japonica GN=H2B.11 PE=3 SV=1	--	PREDICTED: histone H2B.9 [Beta vulgaris subsp. vulgaris]
	TraesZN3B01G031200	chr3B	13102045	13103328	Molecular Function: protein binding (GO:0005515)	--	Putative F-box protein At3g52320 OS=Arabidopsis thaliana GN=At3g52320 PE=3 SV=1	F-box domain	hypothetical protein F775_12851 [Aegilops tauschii]
	TraesZN3B01G031500	chr3B	13146491	13152492	Molecular Function: protein binding (GO:0005515),Molecular Function: zinc ion binding (GO:0008270)	E3 ubiquitin-protein ligase EL5-like; K16286 E3 ubiquitin-protein ligase EL5 [EC:2.3.2.27] (A)	E3 ubiquitin-protein ligase EL5 OS=Oryza sativa subsp. japonica GN=EL5.1 PE=1 SV=1	Ring finger domain	unnamed protein product [Triticum aestivum]
	TraesZN3B01G031700	chr3B	13187631	13194539
	TraesZN3B01G032000	chr3B	13373179	13374753	Molecular Function: sulfotransferase activity (GO:0008146)	flavonol sulfotransferase-like; K01025 [EC:2.8.2.-] (A)	Cytosolic sulfotransferase 5 OS=Arabidopsis thaliana GN=SOT5 PE=1 SV=1	Sulfotransferase domain	Sulfotransferase 17 [Triticum urartu]
	TraesZN3B01G032400	chr3B	13606159	13607378	--	--	--	--	predicted protein [Hordeum vulgare subsp. vulgare]
	TraesZN3B01G032500	chr3B	13607464	13607766
	TraesZN3B01G032600	chr3B	13607779	13608399	--	--	--	--	hypothetical protein TRIUR3_32550 [Triticum urartu]
	TraesZN3B01G033600	chr3B	13933449	13934437	Molecular Function: protein binding (GO:0005515)	probable glutathione S-transferase GSTU6-like; K00799 glutathione S-transferase [EC:2.5.1.18] (A)	Probable glutathione S-transferase GSTU6 OS=Oryza sativa subsp. japonica GN=GSTU6 PE=2 SV=2	Glutathione S-transferase, N-terminal domain	hypothetical protein F775_42860 [Aegilops tauschii]
	TraesZN3B01G033800	chr3B	14013852	14015671
	TraesZN3B01G034200	chr3B	14242785	14243372
	TraesZN3B01G034500	chr3B	14320709	14327510	Cellular Component: membrane (GO:0016020)	uncharacterized LOC105650086; K15601 lysine-specific demethylase 3 [EC:1.14.11.-] (A)	CSC1-like protein ERD4 OS=Arabidopsis thaliana GN=ERD4 PE=2 SV=1	Cytosolic domain of 10TM putative phosphate transporter	Putative membrane protein [Aegilops tauschii]
	TraesZN3B01G034700	chr3B	14399912	14400312	--	--	--	--	hypothetical protein TRIUR3_07706 [Triticum urartu]
	TraesZN3B01G034800	chr3B	14405252	14406336	Molecular Function: protein binding (GO:0005515)	BTB/POZ and MATH domain-containing protein 2-like; K10523 speckle-type POZ protein (A)	BTB/POZ and MATH domain-containing protein 2 OS=Arabidopsis thaliana GN=BPM2 PE=1 SV=1	MATH domain	unnamed protein product [Triticum aestivum]
	TraesZN3B01G035000	chr3B	14451971	14453290	Molecular Function: protein binding (GO:0005515)	--	F-box protein At5g49610 OS=Arabidopsis thaliana GN=At5g49610 PE=1 SV=1	F-box domain	unnamed protein product [Triticum aestivum]
	TraesZN3B01G035500	chr3B	14578315	14582182	--	probable mannan synthase 11; K13680 beta-mannan synthase [EC:2.4.1.32] (A)	Probable mannan synthase 11 OS=Oryza sativa subsp. japonica GN=CSLA11 PE=2 SV=1	Glycosyltransferase like family 2	hypothetical protein F775_21241 [Aegilops tauschii]
	TraesZN3B01G036000	chr3B	15083658	15085899	Molecular Function: protein kinase activity (GO:0004672),Molecular Function: protein tyrosine kinase activity (GO:0004713),Molecular Function: ATP binding (GO:0005524),Biological Process: protein phosphorylation (GO:0006468),Molecular Function: carbohydrate binding (GO:0030246)	putative receptor-like protein kinase At4g00960; K04730 interleukin-1 receptor-associated kinase 1 [EC:2.7.11.1] (A)	Probable L-type lectin-domain containing receptor kinase S.5 OS=Arabidopsis thaliana GN=LECRKS5 PE=2 SV=1	Protein kinase domain	putative L-type lectin-domain containing receptor kinase S.5 [Triticum urartu]
	TraesZN3B01G036100	chr3B	15098662	15100596	Molecular Function: protein kinase activity (GO:0004672),Molecular Function: ATP binding (GO:0005524),Biological Process: protein phosphorylation (GO:0006468),Molecular Function: carbohydrate binding (GO:0030246)	probable L-type lectin-domain containing receptor kinase S.7-like; K04730 interleukin-1 receptor-associated kinase 1 [EC:2.7.11.1] (A)	Probable L-type lectin-domain containing receptor kinase S.5 OS=Arabidopsis thaliana GN=LECRKS5 PE=2 SV=1	Protein tyrosine kinase	putative L-type lectin-domain containing receptor kinase S.5 [Triticum urartu]
	TraesZN3B01G036200	chr3B	15100600	15101364	Molecular Function: protein kinase activity (GO:0004672),Molecular Function: protein tyrosine kinase activity (GO:0004713),Molecular Function: ATP binding (GO:0005524),Biological Process: protein phosphorylation (GO:0006468)	SORBIDRAFT_02g039465, Sb02g039465; hypothetical protein; K04730 interleukin-1 receptor-associated kinase 1 [EC:2.7.11.1] (A)	Probable L-type lectin-domain containing receptor kinase S.7 OS=Arabidopsis thaliana GN=LECRKS7 PE=2 SV=1	Protein kinase domain	putative L-type lectin-domain containing receptor kinase S.5 [Triticum urartu]
	TraesZN3B01G036600	chr3B	15306117	15307132	Cellular Component: nucleus (GO:0005634),Biological Process: ubiquitin-dependent protein catabolic process (GO:0006511),Biological Process: multicellular organismal development (GO:0007275)	E3 ubiquitin-protein ligase SINA-like 7; K04506 E3 ubiquitin-protein ligase SIAH1 [EC:2.3.2.27] (A)	E3 ubiquitin-protein ligase SINA-like 3 OS=Arabidopsis thaliana GN=At1g66630 PE=2 SV=1	--	unnamed protein product [Triticum aestivum]
	TraesZN3B01G036800	chr3B	15650096	15650380
	TraesZN3B01G036900	chr3B	15650915	15652724	Cellular Component: nucleus (GO:0005634),Biological Process: ubiquitin-dependent protein catabolic process (GO:0006511),Biological Process: multicellular organismal development (GO:0007275),Molecular Function: zinc ion binding (GO:0008270)	putative E3 ubiquitin-protein ligase SINA-like 6; K04506 E3 ubiquitin-protein ligase SIAH1 [EC:2.3.2.27] (A)	E3 ubiquitin-protein ligase SINA-like 10 OS=Arabidopsis thaliana GN=At5g37930 PE=2 SV=1	Seven in absentia protein family	E3 ubiquitin-protein ligase SINA-like 11 [Triticum urartu]
	TraesZN3B01G037300	chr3B	16330824	16333241	--	--	--	--	Spore coat protein A [Aegilops tauschii]
	TraesZN3B01G038700	chr3B	17018917	17021405	--	uncharacterized LOC103430801; K08518 syntaxin-binding protein 5 (A)	--	gag-polypeptide of LTR copia-type	hypothetical protein F775_02685 [Aegilops tauschii]
	TraesZN3B01G038800	chr3B	17072921	17074345	Biological Process: metabolic process (GO:0008152),Molecular Function: transferase activity, transferring hexosyl groups (GO:0016758)	UDP-glycosyltransferase 72B1-like; K08237 hydroquinone glucosyltransferase [EC:2.4.1.218] (A)	UDP-glycosyltransferase 72B1 OS=Arabidopsis thaliana GN=UGT72B1 PE=1 SV=1	UDP-glucoronosyl and UDP-glucosyl transferase	unnamed protein product [Triticum aestivum]
	TraesZN3B01G038900	chr3B	17080298	17080576
	TraesZN3B01G040100	chr3B	18425764	18426658	Molecular Function: serine-type endopeptidase inhibitor activity (GO:0004867),Cellular Component: extracellular region (GO:0005576)	--	Bowman-Birk type trypsin inhibitor OS=Hordeum vulgare GN=BBBI PE=1 SV=1	Bowman-Birk serine protease inhibitor family	unnamed protein product [Triticum aestivum]
	TraesZN3B01G040900	chr3B	18618858	18625499	Molecular Function: serine-type endopeptidase inhibitor activity (GO:0004867),Cellular Component: extracellular region (GO:0005576)	--	Bowman-Birk type trypsin inhibitor OS=Hordeum vulgare GN=BBBI PE=1 SV=1	Bowman-Birk serine protease inhibitor family	Bowman-Birk type trypsin inhibitor [Triticum urartu]
	TraesZN3B01G041000	chr3B	18684411	18685215	Molecular Function: serine-type endopeptidase inhibitor activity (GO:0004867),Cellular Component: extracellular region (GO:0005576)	--	Bowman-Birk type trypsin inhibitor OS=Hordeum vulgare GN=BBBI PE=1 SV=1	Bowman-Birk serine protease inhibitor family	unnamed protein product [Triticum aestivum]
	TraesZN3B01G041100	chr3B	18706012	18708682	Molecular Function: protein binding (GO:0005515)	LRR receptor-like serine/threonine-protein kinase FLS2; K13420 LRR receptor-like serine/threonine-protein kinase FLS2 [EC:2.7.11.1] (A)	Probable LRR receptor-like serine/threonine-protein kinase At4g08850 OS=Arabidopsis thaliana GN=At4g08850 PE=2 SV=3	-	LRR receptor-like serine/threonine-protein kinase GSO1 [Aegilops tauschii]
	TraesZN3B01G041200	chr3B	18708688	18710271	Molecular Function: protein binding (GO:0005515)	Eix1; EIX receptor 1; K13466 EIX receptor 1/2 (A)	DNA-damage-repair/toleration protein DRT100 OS=Arabidopsis thaliana GN=DRT100 PE=2 SV=2	Leucine Rich Repeat	Leucine-rich repeat receptor protein kinase EXS [Aegilops tauschii]
	TraesZN3B01G041300	chr3B	18712756	18713226	--	probable LRR receptor-like serine/threonine-protein kinase At4g36180; K13466 EIX receptor 1/2 (A)	Leucine-rich repeat receptor-like kinase protein FLORAL ORGAN NUMBER1 OS=Oryza sativa subsp. japonica GN=FON1 PE=1 SV=1	Leucine Rich repeats (2 copies)	AWJL218 [Triticum aestivum]
	TraesZN3B01G041500	chr3B	18716505	18719875	Molecular Function: protein binding (GO:0005515)	Eix1; EIX receptor 1; K13466 EIX receptor 1/2 (A)	LRR receptor-like serine/threonine-protein kinase FLS2 OS=Arabidopsis thaliana GN=FLS2 PE=1 SV=1	Leucine rich repeat N-terminal domain	LRR protein WM1.2 [Aegilops tauschii]
	TraesZN3B01G041600	chr3B	18770863	18773236	Molecular Function: protein binding (GO:0005515)	Eix1; EIX receptor 1; K13466 EIX receptor 1/2 (A)	LRR receptor-like serine/threonine-protein kinase ERL1 OS=Arabidopsis thaliana GN=ERL1 PE=1 SV=1	Leucine rich repeat N-terminal domain	LRR receptor-like serine/threonine-protein kinase GSO1 [Aegilops tauschii]
	TraesZN3B01G041800	chr3B	18819911	18820393	--	probable LRR receptor-like serine/threonine-protein kinase At4g36180; K13466 EIX receptor 1/2 (A)	Leucine-rich repeat receptor-like kinase protein FLORAL ORGAN NUMBER1 OS=Oryza sativa subsp. japonica GN=FON1 PE=1 SV=1	Leucine Rich repeats (2 copies)	Putative LRR receptor-like serine/threonine-protein kinase [Aegilops tauschii]
	TraesZN3B01G042300	chr3B	19019986	19020813	--	--	--	--	hypothetical protein TRIUR3_20731 [Triticum urartu]
	TraesZN3B01G045100	chr3B	20714634	20723661	--	hypothetical protein; K02936 large subunit ribosomal protein L7Ae (A)	60S ribosomal protein L7a-2 OS=Arabidopsis thaliana GN=RPL7AB PE=1 SV=1	--	predicted protein [Hordeum vulgare subsp. vulgare]
	TraesZN3B01G047800	chr3B	22681173	22685196	Molecular Function: protein binding (GO:0005515)	polyubiquitin-like; K08770 ubiquitin C (A)	Polyubiquitin (Fragment) OS=Hordeum vulgare PE=2 SV=1	Ubiquitin family	PREDICTED: polyubiquitin-like [Setaria italica]
	TraesZN3B01G048100	chr3B	22709068	22715015	--	probable serine/threonine-protein kinase GCN2; K16196 eukaryotic translation initiation factor 2-alpha kinase 4 [EC:2.7.11.1] (A)	--	Retrotransposon gag protein	retrotransposon protein, putative, unclassified, expressed [Oryza sativa Japonica Group]
	TraesZN3B01G048700	chr3B	22803802	22804691	Molecular Function: aspartic-type endopeptidase activity (GO:0004190),Biological Process: proteolysis (GO:0006508)	--	--	Xylanase inhibitor C-terminal	PREDICTED: basic 7S globulin 2-like [Brachypodium distachyon]
	TraesZN3B01G053000	chr3B	25021482	25022051
	TraesZN3B01G062600	chr3B	32623524	32624287	Molecular Function: polysaccharide binding (GO:0030247)	--	Probable serine/threonine-protein kinase At1g18390 OS=Arabidopsis thaliana GN=At1g18390 PE=2 SV=2	Wall-associated receptor kinase galacturonan-binding	unnamed protein product [Triticum aestivum]
	TraesZN3B01G063000	chr3B	32979146	32980242	Molecular Function: polysaccharide binding (GO:0030247)	--	--	Wall-associated receptor kinase galacturonan-binding	hypothetical protein F775_03313 [Aegilops tauschii]
	TraesZN3B01G063500	chr3B	33521417	33524034	--	--	--	--	hypothetical protein TRIUR3_11313 [Triticum urartu]
	TraesZN3B01G063800	chr3B	33891338	33891945	--	--	--	--	hypothetical protein F775_05782 [Aegilops tauschii]
	TraesZN3B01G063900	chr3B	33894777	33904095	--	--	--	--	ABC transporter C family member 10 [Aegilops tauschii]
	TraesZN3B01G064700	chr3B	34669933	34670517	--	uncharacterized LOC103697909; K01209 alpha-N-arabinofuranosidase [EC:3.2.1.55] (A)	--	gag-polypeptide of LTR copia-type	PREDICTED: uncharacterized protein LOC104584937 [Brachypodium distachyon]
	TraesZN3B01G066300	chr3B	37054898	37055551	Cellular Component: photosystem I (GO:0009522),Cellular Component: photosystem I reaction center (GO:0009538),Biological Process: photosynthesis (GO:0015979)	photosystem I reaction center subunit XI, chloroplastic-like; K02699 photosystem I subunit XI (A)	Photosystem I reaction center subunit XI, chloroplastic OS=Hordeum vulgare GN=PSAL PE=1 SV=1	Photosystem I reaction centre subunit XI	Photosystem I reaction center subunit XI, chloroplastic [Aegilops tauschii]
	TraesZN3B01G066600	chr3B	37394837	37395565	Biological Process: lipid transport (GO:0006869),Molecular Function: lipid binding (GO:0008289)	--	Non-specific lipid-transfer protein 4.3 OS=Hordeum vulgare GN=LTP4.3 PE=2 SV=1	Protease inhibitor/seed storage/LTP family	type 1 non specific lipid transfer protein precursor [Triticum aestivum]
	TraesZN3B01G082800	chr3B	55927952	55930035	Cellular Component: membrane (GO:0016020)	probable fructose-bisphosphate aldolase 3, chloroplastic; K01623 fructose-bisphosphate aldolase, class I [EC:4.1.2.13] (A)	WAT1-related protein At5g64700 OS=Arabidopsis thaliana GN=At5g64700 PE=2 SV=1	EamA-like transporter family	unnamed protein product [Triticum aestivum]
	TraesZN3B01G082900	chr3B	55966723	55968055	Biological Process: proteolysis (GO:0006508),Molecular Function: cysteine-type peptidase activity (GO:0008234)	ervatamin-B-like; K01365 cathepsin L [EC:3.4.22.15] (A)	Fruit bromelain OS=Ananas comosus PE=1 SV=1	Cathepsin propeptide inhibitor domain (I29)	unnamed protein product [Triticum aestivum]
	TraesZN3B01G084000	chr3B	56696007	56696482
	TraesZN3B01G084300	chr3B	56707218	56707836	--	actin-related protein 3; K18584 actin-related protein 3 (A)	Actin-related protein 3 OS=Oryza sativa subsp. japonica GN=ARP3 PE=2 SV=1	--	unnamed protein product [Vitis vinifera]
	TraesZN3B01G084400	chr3B	56711695	56714821	Molecular Function: ATP binding (GO:0005524),Molecular Function: ATPase activity (GO:0016887)	hypothetical protein; K06185 ATP-binding cassette, subfamily F, member 2 (A)	Protein GCN20 OS=Saccharomyces cerevisiae (strain ATCC 204508 / S288c) GN=GCN20 PE=1 SV=1	ABC transporter	iron-inhibited ABC transporter, partial [Pseudotsuga macrocarpa]
	TraesZN3B01G093100	chr3B	66526767	66528165
	TraesZN3B01G093300	chr3B	66904910	66923181	--	--	--	--	hypothetical protein F775_16792 [Aegilops tauschii]
	TraesZN3B01G093400	chr3B	66926995	66927351	--	--	--	--	hypothetical protein F775_29781 [Aegilops tauschii]
	TraesZN3B01G369400	chr3B	550995385	550996698	Molecular Function: peroxidase activity (GO:0004601),Biological Process: response to oxidative stress (GO:0006979),Molecular Function: heme binding (GO:0020037),Biological Process: oxidation-reduction process (GO:0055114)	GRMZM2G150731; putative class III secretory plant peroxidase family protein; K00430 peroxidase [EC:1.11.1.7] (A)	Peroxidase 2 OS=Zea mays GN=PER2 PE=2 SV=1	Peroxidase	Peroxidase 2 [Triticum urartu]
	TraesZN3B01G381600	chr3B	566521594	566521977
	TraesZN3B01G384100	chr3B	569674829	569676430	--	--	--	--	Deoxyuridine 5'-triphosphate nucleotidohydrolase [Triticum urartu]
	TraesZN3B01G384200	chr3B	569752405	569765980	--	--	--	Domain of unknown function (DUF569)	hypothetical protein OsJ_26158 [Oryza sativa Japonica Group]
	TraesZN3B01G384400	chr3B	569865290	569866033	--	--	--	--	hypothetical protein TRIUR3_13504 [Triticum urartu]
	TraesZN3B01G384500	chr3B	569866205	569866492
	TraesZN3B01G388600	chr3B	575947047	575952448	Molecular Function: nucleic acid binding (GO:0003676),Molecular Function: zinc ion binding (GO:0008270)	protein FAR1-RELATED SEQUENCE 5-like; K17604 zinc finger SWIM domain-containing protein 3 (A)	Protein FAR1-RELATED SEQUENCE 5 OS=Arabidopsis thaliana GN=FRS5 PE=2 SV=1	--	predicted protein [Hordeum vulgare subsp. vulgare]
	TraesZN3B01G476700	chr3B	692267871	692268186
	TraesZN3B01G476800	chr3B	692269169	692274821	--	uncharacterized LOC105650086; K15601 lysine-specific demethylase 3 [EC:1.14.11.-] (A)	Calcium permeable stress-gated cation channel 1 OS=Arabidopsis thaliana GN=CSC1 PE=2 SV=1	--	hv711N16.16, partial [Hordeum vulgare subsp. vulgare]
	TraesZN3B01G476900	chr3B	692426888	692427412	--	--	--	--	hypothetical protein TRIUR3_26494 [Triticum urartu]
	TraesZN3B01G479100	chr3B	694649043	694649528	--	mitochondrial import inner membrane translocase subunit TIM50-like; K17496 mitochondrial import inner membrane translocase subunit TIM50 (A)	Pentatricopeptide repeat-containing protein At2g36240 OS=Arabidopsis thaliana GN=At2g36240 PE=2 SV=1	PPR repeat	hypothetical protein F775_24059 [Aegilops tauschii]
	TraesZN3B01G479300	chr3B	694724358	694725776	--	pentatricopeptide repeat-containing protein At1g63400-like; K17964 leucine-rich PPR motif-containing protein, mitochondrial (A)	Pentatricopeptide repeat-containing protein At2g36240 OS=Arabidopsis thaliana GN=At2g36240 PE=2 SV=1	Pentatricopeptide repeat domain	uncharacterized protein LOC100274616 [Zea mays]
	TraesZN3B01G479400	chr3B	694728235	694729908	Molecular Function: protein binding (GO:0005515)	FLS2; flagellin-sensitive 2; K13420 LRR receptor-like serine/threonine-protein kinase FLS2 [EC:2.7.11.1] (A)	Probable LRR receptor-like serine/threonine-protein kinase At4g08850 OS=Arabidopsis thaliana GN=At4g08850 PE=2 SV=3	Leucine Rich Repeat	unnamed protein product [Triticum aestivum]
	TraesZN3B01G479500	chr3B	694729968	694730669	Molecular Function: protein binding (GO:0005515)	probable LRR receptor-like serine/threonine-protein kinase At4g36180; K13466 EIX receptor 1/2 (A)	Leucine-rich repeat receptor-like protein FASCIATED EAR2 OS=Zea mays GN=FEA2 PE=1 SV=1	Leucine Rich Repeat	unnamed protein product [Triticum aestivum]
	TraesZN3B01G479600	chr3B	694732704	694735477	Molecular Function: protein binding (GO:0005515)	LRR receptor-like serine/threonine-protein kinase FLS2; K13420 LRR receptor-like serine/threonine-protein kinase FLS2 [EC:2.7.11.1] (A)	LRR receptor-like serine/threonine-protein kinase FLS2 OS=Arabidopsis thaliana GN=FLS2 PE=1 SV=1	Leucine rich repeat N-terminal domain	unnamed protein product [Triticum aestivum]
	TraesZN3B01G479700	chr3B	694898989	694899717
	TraesZN3B01G479800	chr3B	695095603	695096297	Molecular Function: protein binding (GO:0005515)	probable LRR receptor-like serine/threonine-protein kinase At4g36180; K13466 EIX receptor 1/2 (A)	Protein BRASSINOSTEROID INSENSITIVE 1 OS=Arabidopsis thaliana GN=BRI1 PE=1 SV=1	Leucine Rich Repeat	Putative LRR receptor-like serine/threonine-protein kinase [Aegilops tauschii]
	TraesZN3B01G479900	chr3B	695138985	695141796	--	--	--	--	hypothetical protein F775_05809 [Aegilops tauschii]
	TraesZN3B01G484600	chr3B	701692098	701692465	Molecular Function: nucleic acid binding (GO:0003676),Molecular Function: DNA binding (GO:0003677),Biological Process: regulation of transcription, DNA-dependent (GO:0006355)	GRMZM2G389768; uncharacterized LOC100857032; K09250 cellular nucleic acid-binding protein (A)	Temperature acclimation protein B (Fragment) OS=Pseudomonas fragi GN=tapB PE=2 SV=1	'Cold-shock' DNA-binding domain	unnamed protein product [Triticum aestivum]
	TraesZN3B01G485400	chr3B	702358467	702358817	--	--	--	--	hypothetical protein TRIUR3_25384 [Triticum urartu]
	TraesZN3B01G485600	chr3B	702412000	702412592
	TraesZN3B01G485700	chr3B	702424116	702424352
	TraesZN3B01G485900	chr3B	704748256	704752573	--	--	--	--	unnamed protein product [Triticum aestivum]
	TraesZN3B01G486100	chr3B	704759282	704763324	--	--	--	--	Phosphorylated carbohydrates phosphatase [Aegilops tauschii]
	TraesZN3B01G486200	chr3B	706142784	706186152
	TraesZN3B01G486400	chr3B	706602973	706603260
	TraesZN3B01G486500	chr3B	706607286	706607676	--	histone-lysine N-methyltransferase ASHR3-like; K11423 histone-lysine N-methyltransferase SETD2 [EC:2.1.1.43] (A)	--	--	hypothetical protein TRIUR3_02313 [Triticum urartu]
	TraesZN3B01G502600	chr3B	728495285	728495668	--	--	--	--	Plastidic glucose transporter 4 [Aegilops tauschii]
	TraesZN3B01G503100	chr3B	728631532	728634438	Molecular Function: ADP binding (GO:0043531)	NBS-LRR resistance gene-like protein ARGH35; K13457 disease resistance protein RPM1 (A)	Disease resistance protein RPM1 OS=Arabidopsis thaliana GN=RPM1 PE=1 SV=1	NB-ARC domain	Disease resistance protein RPM1 [Aegilops tauschii]
	TraesZN3B01G503200	chr3B	728672710	728673441	--	--	Protein ARABIDILLO 1 OS=Arabidopsis thaliana GN=FBX5 PE=1 SV=1	--	predicted protein [Hordeum vulgare subsp. vulgare]
	TraesZN3B01G503400	chr3B	728680414	728681302
	TraesZN3B01G503500	chr3B	728719072	728720711	--	--	--	--	Disease resistance protein RPM1 [Aegilops tauschii]
	TraesZN3B01G507600	chr3B	733233634	733235060	--	uncharacterized LOC102702220; K07407 alpha-galactosidase [EC:3.2.1.22] (A)	--	--	hypothetical protein LOC_Os03g56740 [Oryza sativa Japonica Group]
	TraesZN3B01G507700	chr3B	733294546	733295262	--	--	--	--	OSJNBa0040D17.13 [Oryza sativa Japonica Group]
	TraesZN3B01G509000	chr3B	735294003	735294329
	TraesZN3B01G509100	chr3B	735923906	735924933	--	--	--	--	unnamed protein product [Triticum aestivum]
	TraesZN3B01G517200	chr3B	741780888	741783964	Molecular Function: transporter activity (GO:0005215),Biological Process: transport (GO:0006810),Cellular Component: membrane (GO:0016020)	protein NRT1/ PTR FAMILY 6.4; K14638 solute carrier family 15 (peptide/histidine transporter), member 3/4 (A)	Protein NRT1/ PTR FAMILY 6.3 OS=Arabidopsis thaliana GN=NPF6.3 PE=1 SV=1	POT family	predicted protein [Hordeum vulgare subsp. vulgare]
	TraesZN3B01G519300	chr3B	744452178	744453559
	TraesZN3B01G519400	chr3B	744457383	744457601	--	--	--	--	hypothetical protein F775_11310 [Aegilops tauschii]
	TraesZN3B01G525300	chr3B	749836155	749840147	Molecular Function: iron ion binding (GO:0005506),Molecular Function: electron carrier activity (GO:0009055),Molecular Function: heme binding (GO:0020037)	Os01g0935700; K00413 ubiquinol-cytochrome c reductase cytochrome c1 subunit (A)	Cytochrome c1-1, heme protein, mitochondrial OS=Solanum tuberosum GN=CYCL PE=2 SV=1	Cytochrome C1 family	Cytochrome c1-1, heme protein, mitochondrial [Triticum urartu]
	TraesZN3B01G525400	chr3B	750001134	750002284	--	--	--	--	unnamed protein product [Triticum aestivum]
	TraesZN3B01G532600	chr3B	759085496	759087790	--	--	--	Protein of unknown function (DUF295)	predicted protein [Hordeum vulgare subsp. vulgare]
	TraesZN3B01G544100	chr3B	770587678	770587964
	TraesZN3B01G544900	chr3B	771818491	771818950	--	--	--	Reverse transcriptase-like	Serine/threonine-protein kinase/endoribonuclease ire-1 [Aegilops tauschii]
	TraesZN3B01G546600	chr3B	772601921	772603644	--	--	--	gag-polypeptide of LTR copia-type	PREDICTED: uncharacterized protein LOC104582265 [Brachypodium distachyon]
	TraesZN3B01G551400	chr3B	777133020	777134575	--	BI1-like protein; K06890 uncharacterized protein (A)	BI1-like protein OS=Arabidopsis thaliana GN=At4g15470 PE=2 SV=1	Inhibitor of apoptosis-promoting Bax1	unnamed protein product [Triticum aestivum]
	TraesZN3B01G551700	chr3B	777282931	777286788	--	BI1-like protein; K06890 uncharacterized protein (A)	BI1-like protein OS=Arabidopsis thaliana GN=At4g15470 PE=2 SV=1	Inhibitor of apoptosis-promoting Bax1	hypothetical protein TRIUR3_19365 [Triticum urartu]
	TraesZN3B01G552000	chr3B	777313066	777314575	Molecular Function: hydrolase activity, hydrolyzing O-glycosyl compounds (GO:0004553),Biological Process: carbohydrate metabolic process (GO:0005975)	hypothetical protein; K19891 glucan endo-1,3-beta-glucosidase 1/2/3 [EC:3.2.1.39] (A)	Glucan endo-1,3-beta-glucosidase GIII OS=Hordeum vulgare PE=1 SV=1	Glycosyl hydrolases family 17	beta-1,3-glucanase precursor [Triticum aestivum]
	TraesZN3B01G552300	chr3B	777948559	777951604	--	--	--	--	hypothetical protein TRIUR3_09560 [Triticum urartu]
	TraesZN3B01G573500	chr3B	796541529	796543549	--	--	UPF0481 protein At3g47200 OS=Arabidopsis thaliana GN=At3g47200 PE=2 SV=1	Plant protein of unknown function	hypothetical protein TRIUR3_12212 [Triticum urartu]
	TraesZN3B01G592700	chr3B	817817171	817818384	--	--	--	--	hypothetical protein F775_15813 [Aegilops tauschii]
	TraesZN3B01G592800	chr3B	817819500	817819900	--	uncharacterized LOC100828831; K08738 cytochrome c (A)	--	Domain of unknown function (DUF4283)	PREDICTED: uncharacterized protein At4g02000-like [Brachypodium distachyon]
	TraesZN3B01G594200	chr3B	818430326	818436754	Biological Process: defense response (GO:0006952),Molecular Function: ADP binding (GO:0043531)	putative disease resistance RPP13-like protein 3-like; K13457 disease resistance protein RPM1 (A)	Disease resistance protein RPM1 OS=Arabidopsis thaliana GN=RPM1 PE=1 SV=1	Cleavage site for pathogenic type III effector avirulence factor Avr	Disease resistance protein RPM1 [Aegilops tauschii]
	TraesZN3B01G597900	chr3B	821224366	821225422	--	--	--	Root cap	hypothetical protein F775_11423 [Aegilops tauschii]
	TraesZN3B01G598000	chr3B	821257657	821257809	--	--	--	--	unknown [Medicago truncatula]
	TraesZN3B01G598600	chr3B	822215495	822216176	--	--	--	--	unnamed protein product [Triticum aestivum]
	TraesZN3B01G599600	chr3B	822747175	822761374	Molecular Function: protein kinase activity (GO:0004672),Molecular Function: protein tyrosine kinase activity (GO:0004713),Molecular Function: structural molecule activity (GO:0005198),Molecular Function: ATP binding (GO:0005524),Biological Process: protein phosphorylation (GO:0006468),Biological Process: defense response (GO:0006952),Molecular Function: ADP binding (GO:0043531)	putative disease resistance RPP13-like protein 3-like; K13457 disease resistance protein RPM1 (A)	Disease resistance protein RPP13 OS=Arabidopsis thaliana GN=RPP13 PE=2 SV=2	MSP (Major sperm protein) domain	unnamed protein product [Triticum aestivum]
	TraesZN3B01G599800	chr3B	822881396	822881842	--	--	--	--	unnamed protein product [Triticum aestivum]
	TraesZN3B01G599900	chr3B	822881956	822883194	Molecular Function: protein binding (GO:0005515),Molecular Function: ADP binding (GO:0043531)	putative disease resistance protein RGA1; K15078 structure-specific endonuclease subunit SLX1 [EC:3.6.1.-] (A)	Putative disease resistance protein RGA4 OS=Solanum bulbocastanum GN=RGA4 PE=2 SV=1	Leucine Rich Repeat	Putative disease resistance protein RGA4 [Triticum urartu]
	TraesZN3B01G600000	chr3B	822883283	822884176	Biological Process: defense response (GO:0006952),Molecular Function: ADP binding (GO:0043531)	putative disease resistance protein RGA1; K15078 structure-specific endonuclease subunit SLX1 [EC:3.6.1.-] (A)	Putative disease resistance protein RGA4 OS=Solanum bulbocastanum GN=RGA4 PE=2 SV=1	NB-ARC domain	unnamed protein product [Triticum aestivum]
	TraesZN3B01G600100	chr3B	822893808	822895371	Molecular Function: ADP binding (GO:0043531)	LRR and NB-ARC domains-containing disease resistance protein, putative isoform 1; K15078 structure-specific endonuclease subunit SLX1 [EC:3.6.1.-] (A)	Putative disease resistance protein RGA4 OS=Solanum bulbocastanum GN=RGA4 PE=2 SV=1	NB-ARC domain	unnamed protein product [Triticum aestivum]
	TraesZN3B01G600200	chr3B	822911152	822917710	Biological Process: defense response (GO:0006952),Molecular Function: ADP binding (GO:0043531)	putative disease resistance protein RGA1; K15078 structure-specific endonuclease subunit SLX1 [EC:3.6.1.-] (A)	Putative disease resistance protein RGA1 OS=Solanum bulbocastanum GN=RGA1 PE=2 SV=2	NB-ARC domain	powdery mildew resistance protein PM, partial [Triticum aestivum]
	TraesZN3B01G600300	chr3B	822945353	822952940	Biological Process: defense response (GO:0006952),Molecular Function: ADP binding (GO:0043531)	disease resistance protein RPM1-like; K13457 disease resistance protein RPM1 (A)	Disease resistance protein RPM1 OS=Arabidopsis thaliana GN=RPM1 PE=1 SV=1	NB-ARC domain	RGA-6RL3 [Secale cereale]
	TraesZN3B01G600400	chr3B	822963291	822965576	Biological Process: defense response (GO:0006952),Molecular Function: ADP binding (GO:0043531)	putative disease resistance protein RGA1; K15078 structure-specific endonuclease subunit SLX1 [EC:3.6.1.-] (A)	Putative disease resistance protein RGA4 OS=Solanum bulbocastanum GN=RGA4 PE=2 SV=1	NB-ARC domain	Putative disease resistance protein RGA4 [Triticum urartu]
	TraesZN3B01G600500	chr3B	822965685	822967303	--	putative disease resistance protein RGA1; K19613 leucine-rich repeat protein SHOC2 (A)	Putative disease resistance protein At3g14460 OS=Arabidopsis thaliana GN=At3g14460 PE=3 SV=1	-	unnamed protein product [Triticum aestivum]
	TraesZN3B01G600700	chr3B	823127020	823127274	--	--	--	--	hypothetical protein TRIUR3_15097 [Triticum urartu]
	TraesZN3B01G600900	chr3B	823151414	823169853	Biological Process: defense response (GO:0006952),Molecular Function: ADP binding (GO:0043531)	disease resistance protein RPM1-like; K13457 disease resistance protein RPM1 (A)	Disease resistance protein RPM1 OS=Arabidopsis thaliana GN=RPM1 PE=1 SV=1	NB-ARC domain	RGA-6RL3 [Secale cereale]
	TraesZN3B01G601000	chr3B	823242325	823244790	--	ABC transporter B family member 11-like; K05658 ATP-binding cassette, subfamily B (MDR/TAP), member 1 [EC:3.6.3.44] (A)	--	--	hypothetical protein SORBIDRAFT_01g023250 [Sorghum bicolor]
	TraesZN3B01G601100	chr3B	823246750	823248394	Molecular Function: ADP binding (GO:0043531)	SORBIDRAFT_02g001150, Sb02g001150; hypothetical protein; K13457 disease resistance protein RPM1 (A)	Disease resistance protein RPM1 OS=Arabidopsis thaliana GN=RPM1 PE=1 SV=1	NB-ARC domain	unnamed protein product [Triticum aestivum]
	TraesZN3B01G611300	chr3B	830007235	830013646	Molecular Function: protein binding (GO:0005515)	protein ACCELERATED CELL DEATH 6-like; K19626 inversin (A)	Ankyrin repeat-containing protein At3g12360 OS=Arabidopsis thaliana GN=At3g12360 PE=2 SV=1	Domain of unknown function	unnamed protein product [Triticum aestivum]
	TraesZN3B01G611600	chr3B	830096652	830097160	--	disease resistance protein RPP13-like; K13457 disease resistance protein RPM1 (A)	Putative disease resistance protein At1g50180 OS=Arabidopsis thaliana GN=At1g50180 PE=3 SV=2	--	hypothetical protein OsI_28706 [Oryza sativa Indica Group]
	TraesZN3B01G611700	chr3B	830098544	830101100	Biological Process: defense response (GO:0006952),Molecular Function: ADP binding (GO:0043531)	disease resistance protein RPP13-like; K13457 disease resistance protein RPM1 (A)	Disease resistance protein RPM1 OS=Arabidopsis thaliana GN=RPM1 PE=1 SV=1	NB-ARC domain	hypothetical protein OsI_37604 [Oryza sativa Indica Group]
	TraesZN3B01G612400	chr3B	830347781	830348961	--	extensin-like; K05747 Wiskott-Aldrich syndrome protein (A)	Ninja-family protein 3 OS=Triticum aestivum GN=AFP-D1 PE=3 SV=1	Ethylene-responsive binding factor-associated repression	PREDICTED: ninja-family protein Os03g0419100-like isoform X2 [Brachypodium distachyon]
	TraesZN3B01G613000	chr3B	831128897	831129766	--	--	Metallothionein-like protein 4A OS=Oryza sativa subsp. japonica GN=MT4A PE=2 SV=1	--	unnamed protein product [Triticum aestivum]
	TraesZN3B01G617300	chr3B	834464781	834468407	Biological Process: defense response (GO:0006952),Molecular Function: ADP binding (GO:0043531)	SORBIDRAFT_05g027220, Sb05g027220; hypothetical protein; K13457 disease resistance protein RPM1 (A)	Disease resistance RPP13-like protein 4 OS=Arabidopsis thaliana GN=RPP13L4 PE=1 SV=2	NB-ARC domain	Disease resistance RPP13-like protein 4 [Triticum urartu]
	TraesZN3D01G009700	chr3D	3843355	3844724
	TraesZN3D01G009800	chr3D	3865244	3865731	--	--	--	--	hypothetical protein TRIUR3_07206 [Triticum urartu]
	TraesZN3D01G011100	chr3D	4417577	4420305	Molecular Function: fatty-acyl-CoA reductase (alcohol-forming) activity (GO:0080019)	fatty acyl-CoA reductase 1-like; K13356 alcohol-forming fatty acyl-CoA reductase [EC:1.2.1.84] (A)	Fatty acyl-CoA reductase 2 OS=Arabidopsis thaliana GN=FAR2 PE=2 SV=2	Male sterility protein	Fatty acyl-CoA reductase 1 [Aegilops tauschii]
	TraesZN3D01G011600	chr3D	4510129	4517509	Molecular Function: diacylglycerol O-acyltransferase activity (GO:0004144),Biological Process: glycerolipid biosynthetic process (GO:0045017)	O-acyltransferase WSD1; K15406 wax-ester synthase / diacylglycerol O-acyltransferase [EC:2.3.1.75 2.3.1.20] (A)	O-acyltransferase WSD1 OS=Arabidopsis thaliana GN=WSD1 PE=2 SV=1	Wax ester synthase-like Acyl-CoA acyltransferase domain	predicted protein [Hordeum vulgare subsp. vulgare]
	TraesZN3D01G037500	chr3D	17359773	17360667	--	17.9 kDa heat shock protein 2-like; K13993 HSP20 family protein (A)	17.9 kDa heat shock protein 2 OS=Oryza sativa subsp. japonica GN=HSP17.9B PE=2 SV=1	Hsp20/alpha crystallin family	hypothetical protein TRIUR3_34188 [Triticum urartu]
	TraesZN3D01G037600	chr3D	17411626	17412547	--	17.9 kDa heat shock protein 2-like; K13993 HSP20 family protein (A)	17.9 kDa heat shock protein 2 OS=Oryza sativa subsp. japonica GN=HSP17.9B PE=2 SV=1	Hsp20/alpha crystallin family	unnamed protein product [Triticum aestivum]
	TraesZN3D01G037700	chr3D	17430468	17431772	Biological Process: metabolic process (GO:0008152),Molecular Function: oxidoreductase activity (GO:0016491)	short-chain type dehydrogenase/reductase; K00059 3-oxoacyl-[acyl-carrier protein] reductase [EC:1.1.1.100] (A)	Short-chain type dehydrogenase/reductase OS=Picea abies PE=2 SV=1	Enoyl-(Acyl carrier protein) reductase	unnamed protein product [Triticum aestivum]
	TraesZN3D01G044100	chr3D	22582494	22585526	Molecular Function: calcium ion binding (GO:0005509)	calcineurin B-like protein 9; K06268 serine/threonine-protein phosphatase 2B regulatory subunit (A)	Calcineurin B-like protein 9 OS=Oryza sativa subsp. japonica GN=CBL9 PE=2 SV=2	EF-hand domain pair	calcineurin B-like protein 9-2 [Triticum aestivum]
	TraesZN3D01G044300	chr3D	22658960	22660537	--	--	--	Domain of unknown function (DUF1719)	hypothetical protein F775_04334 [Aegilops tauschii]
	TraesZN3D01G044400	chr3D	22756741	22758649	Molecular Function: aspartic-type endopeptidase activity (GO:0004190),Biological Process: proteolysis (GO:0006508)	protein ASPARTIC PROTEASE IN GUARD CELL 1-like; K01381 saccharopepsin [EC:3.4.23.25] (A)	Protein ASPARTIC PROTEASE IN GUARD CELL 1 OS=Arabidopsis thaliana GN=ASPG1 PE=1 SV=1	Xylanase inhibitor C-terminal	unnamed protein product [Triticum aestivum]
	TraesZN3D01G044500	chr3D	22772879	22774905	--	--	Repressor of RNA polymerase III transcription MAF1 homolog OS=Xenopus laevis GN=maf1 PE=2 SV=1	Maf1 regulator	unnamed protein product [Triticum aestivum]
	TraesZN3D01G052500	chr3D	27322823	27324226	Molecular Function: protein binding (GO:0005515)	uncharacterized LOC103429118; K14843 pescadillo (A)	Putative F-box protein At3g03730 OS=Arabidopsis thaliana GN=At3g03730 PE=4 SV=1	F-box-like	hypothetical protein F775_13619 [Aegilops tauschii]
	TraesZN3D01G376300	chr3D	439243844	439245003	--	--	Sigma factor binding protein 1, chloroplastic OS=Arabidopsis thaliana GN=SIB1 PE=1 SV=1	VQ motif	unnamed protein product [Triticum aestivum]
	TraesZN3D01G512000	chr3D	551819199	551819609
	TraesZN3D01G512300	chr3D	552017234	552017664	--	hypothetical protein; K14416 elongation factor 1 alpha-like protein (A)	Flowering-promoting factor 1-like protein 2 OS=Oryza sativa subsp. japonica GN=Os01g0933500 PE=2 SV=1	--	predicted protein [Hordeum vulgare subsp. vulgare]
	TraesZN3D01G512600	chr3D	552626078	552627240	Molecular Function: protein binding (GO:0005515)	glutathione S-transferase 3; K00799 glutathione S-transferase [EC:2.5.1.18] (A)	Glutathione S-transferase 3 OS=Zea mays GN=GST3 PE=1 SV=4	Glutathione S-transferase, C-terminal domain	glutathione transferase F5 [Triticum aestivum]
	TraesZN3D01G513000	chr3D	552983718	552984972	Molecular Function: protein binding (GO:0005515)	glutathione S-transferase 3; K00799 glutathione S-transferase [EC:2.5.1.18] (A)	Glutathione S-transferase 3 OS=Zea mays GN=GST3 PE=1 SV=4	Glutathione S-transferase, C-terminal domain	hypothetical protein F775_18987 [Aegilops tauschii]
	TraesZN3D01G562100	chr3D	587641341	587642643	--	--	--	--	imp biosynthesis protein (chloroplast) [Oryza sativa Indica Group]
	TraesZN3D01G575700	chr3D	597106087	597106822	Molecular Function: RNA binding (GO:0003723),Biological Process: rRNA processing (GO:0006364),Biological Process: tRNA processing (GO:0008033),Molecular Function: methyltransferase activity (GO:0008168)	probable mediator of RNA polymerase II transcription subunit 36b; K14563 rRNA 2'-O-methyltransferase fibrillarin [EC:2.1.1.-] (A)	Mediator of RNA polymerase II transcription subunit 36a OS=Arabidopsis thaliana GN=MED36A PE=1 SV=2	--	UDP-glycosyltransferase 74F2 [Triticum urartu]
	TraesZN3D01G575900	chr3D	597120134	597121906	Molecular Function: catalytic activity (GO:0003824),Biological Process: cellular metabolic process (GO:0044237),Molecular Function: coenzyme binding (GO:0050662)	--	3-oxo-Delta(4,5)-steroid 5-beta-reductase OS=Digitalis lanata PE=1 SV=1	NAD dependent epimerase/dehydratase family	unnamed protein product [Triticum aestivum]
	TraesZN3D01G576100	chr3D	597148302	597150844	Biological Process: defense response (GO:0006952),Molecular Function: ADP binding (GO:0043531)	probable disease resistance protein At1g12280; K13459 disease resistance protein RPS2 (A)	Probable disease resistance protein At4g14610 OS=Arabidopsis thaliana GN=At4g14610 PE=3 SV=1	NB-ARC domain	Putative disease resistance protein [Aegilops tauschii]
	TraesZN3D01G587200	chr3D	603998946	604004093	--	--	--	gag-polypeptide of LTR copia-type	hypothetical protein SORBIDRAFT_07g021667 [Sorghum bicolor]
	TraesZN3D01G588600	chr3D	604233530	604236107
	TraesZN3D01G588700	chr3D	604233706	604234810	--	--	--	--	hypothetical protein F775_23394 [Aegilops tauschii]
	TraesZN3D01G588900	chr3D	604309230	604313913	--	probable cleavage and polyadenylation specificity factor subunit 1-like; K14401 cleavage and polyadenylation specificity factor subunit 1 (A)	--	gag-polypeptide of LTR copia-type	UDP-glucose:glycoprotein glucosyltransferase 1 [Aegilops tauschii]
	TraesZN3D01G589000	chr3D	604314277	604314758	--	--	--	--	hypothetical protein TRIUR3_21429 [Triticum urartu]
	TraesZN3D01G589100	chr3D	604315932	604316334	--	--	--	--	hypothetical protein SORBIDRAFT_02g010455 [Sorghum bicolor]
	TraesZN3D01G591100	chr3D	605739553	605741340	Molecular Function: heme binding (GO:0020037)	AO090001000630; cytochrome B5; K00326 cytochrome-b5 reductase [EC:1.6.2.2] (A)	Cytochrome b5 OS=Oryza sativa subsp. japonica GN=Os05g0108800 PE=2 SV=2	Cytochrome b5-like Heme/Steroid binding domain	Cytochrome b5 [Triticum urartu]
	TraesZN3D01G591400	chr3D	605779803	605781695	--	hypothetical protein; K13207 CUG-BP- and ETR3-like factor (A)	Protein FLX-like 3 OS=Arabidopsis thaliana GN=FLXL3 PE=1 SV=1	--	unnamed protein product [Triticum aestivum]
	TraesZN3D01G592500	chr3D	606081225	606082911	--	uncharacterized LOC102722400; K12486 stromal membrane-associated protein (A)	--	Domain of unknown function (DUF4220)	hypothetical protein F775_22766 [Aegilops tauschii]
	TraesZN3D01G592600	chr3D	606082999	606083502	--	uncharacterized LOC102722400; K12486 stromal membrane-associated protein (A)	--	Protein of unknown function, DUF594	hypothetical protein F775_22766 [Aegilops tauschii]
	TraesZN3D01G593100	chr3D	606402685	606402909	Molecular Function: hydrogen ion transmembrane transporter activity (GO:0015078),Biological Process: ATP synthesis coupled proton transport (GO:0015986),Biological Process: ATP hydrolysis coupled proton transport (GO:0015991),Cellular Component: proton-transporting two-sector ATPase complex, proton-transporting domain (GO:0033177),Cellular Component: proton-transporting ATP synthase complex, coup…	atpH, W841_p067; ATP synthase CF0 subunit III; K02110 F-type H+-transporting ATPase subunit c (A)	ATP synthase subunit c, chloroplastic OS=Triticum aestivum GN=atpH PE=1 SV=1	ATP synthase subunit C	ATP synthase CF0 C subunit [Oryza sativa Japonica Group]
	TraesZN3D01G595700	chr3D	608344273	608345570	Molecular Function: protein binding (GO:0005515)	ANKRD44; ankyrin repeat domain 44; K15503 serine/threonine-protein phosphatase 6 regulatory ankyrin repeat subunit B (A)	Ankyrin repeat-containing protein At3g12360 OS=Arabidopsis thaliana GN=At3g12360 PE=2 SV=1	Ankyrin repeat	hypothetical protein F775_13124 [Aegilops tauschii]
	TraesZN3D01G604600	chr3D	613153666	613158754	Biological Process: defense response (GO:0006952),Molecular Function: ADP binding (GO:0043531)	putative disease resistance protein RGA3; K15078 structure-specific endonuclease subunit SLX1 [EC:3.6.1.-] (A)	Disease resistance protein RGA2 OS=Solanum bulbocastanum GN=RGA2 PE=1 SV=1	NB-ARC domain	Disease resistance protein RGA2 [Aegilops tauschii]
	TraesZN3D01G604700	chr3D	613170498	613170979	--	--	--	Protein of unknown function, DUF538	hypothetical protein F775_20164 [Aegilops tauschii]
	TraesZN4A01G000200	chr4A	8726	9124	Biological Process: translation (GO:0006412)	rps7, W841_p006; ribosomal protein S7; K02992 small subunit ribosomal protein S7 (A)	30S ribosomal protein S7, chloroplastic OS=Sorghum bicolor GN=rps7-A PE=3 SV=1	Ribosomal protein S7p/S5e	ribosomal protein S7 (chloroplast) [Hordeum vulgare subsp. spontaneum]
	TraesZN4A01G000300	chr4A	28540	30392	--	--	--	--	hypothetical protein BVRB_5g113470 [Beta vulgaris subsp. vulgaris]
	TraesZN4A01G025900	chr4A	19840287	19840611	Molecular Function: DNA binding (GO:0003677),Molecular Function: protein dimerization activity (GO:0046983)	MADS-box transcription factor 21-like; K09264 MADS-box transcription factor, plant (A)	MADS-box transcription factor 1 OS=Oryza sativa subsp. japonica GN=MADS1 PE=1 SV=1	SRF-type transcription factor (DNA-binding and dimerisation domain)	MADS-box transcription factor 1 [Triticum urartu]
	TraesZN4A01G034700	chr4A	28872049	28872438
	TraesZN4A01G166800	chr4A	347847807	347849720	Molecular Function: protein kinase activity (GO:0004672),Molecular Function: protein tyrosine kinase activity (GO:0004713),Molecular Function: ATP binding (GO:0005524),Biological Process: protein phosphorylation (GO:0006468)	serine/threonine-protein kinase At5g01020-like; K04730 interleukin-1 receptor-associated kinase 1 [EC:2.7.11.1] (A)	Serine/threonine-protein kinase At5g01020 OS=Arabidopsis thaliana GN=At5g01020 PE=1 SV=1	Protein tyrosine kinase	predicted protein [Hordeum vulgare subsp. vulgare]
	TraesZN4A01G233200	chr4A	511291617	511295037	--	--	--	--	hypothetical protein TRIUR3_29994 [Triticum urartu]
	TraesZN4A01G315400	chr4A	593727812	593733027	Molecular Function: DNA binding (GO:0003677),Biological Process: regulation of transcription, DNA-dependent (GO:0006355)	--	--	No apical meristem (NAM) protein	hypothetical protein ZOSMA_250G00090, partial [Zostera marina]
	TraesZN4A01G316800	chr4A	594423555	594423902
	TraesZN4A01G317500	chr4A	594685804	594686382	--	Eix1; EIX receptor 1; K13466 EIX receptor 1/2 (A)	Receptor-like protein 12 OS=Arabidopsis thaliana GN=RLP12 PE=2 SV=2	Leucine rich repeat N-terminal domain	LRR receptor-like serine/threonine-protein kinase GSO2 [Aegilops tauschii]
	TraesZN4A01G318400	chr4A	595049649	595051228	--	--	--	--	hypothetical protein F775_24023 [Aegilops tauschii]
	TraesZN4A01G319900	chr4A	596602901	596618978	Biological Process: defense response (GO:0006952),Molecular Function: ADP binding (GO:0043531)	putative disease resistance protein RGA4; K19613 leucine-rich repeat protein SHOC2 (A)	Putative disease resistance protein RGA3 OS=Solanum bulbocastanum GN=RGA3 PE=2 SV=2	NB-ARC domain	Putative disease resistance protein RGA3 [Triticum urartu]
	TraesZN4A01G320000	chr4A	596621448	596624334	Molecular Function: protein kinase activity (GO:0004672),Molecular Function: protein tyrosine kinase activity (GO:0004713),Molecular Function: calcium ion binding (GO:0005509),Molecular Function: protein binding (GO:0005515),Molecular Function: ATP binding (GO:0005524),Biological Process: protein phosphorylation (GO:0006468),Molecular Function: polysaccharide binding (GO:0030247)	SORBIDRAFT_02g002100, Sb02g002100; hypothetical protein; K04730 interleukin-1 receptor-associated kinase 1 [EC:2.7.11.1] (A)	Wall-associated receptor kinase 2 OS=Arabidopsis thaliana GN=WAK2 PE=1 SV=1	Wall-associated receptor kinase galacturonan-binding	Wall-associated receptor kinase 2 [Triticum urartu]
	TraesZN4A01G320400	chr4A	596856311	596858810	Biological Process: defense response (GO:0006952),Molecular Function: ADP binding (GO:0043531)	putative disease resistance protein RGA3; K15078 structure-specific endonuclease subunit SLX1 [EC:3.6.1.-] (A)	Putative disease resistance RPP13-like protein 1 OS=Arabidopsis thaliana GN=RPPL1 PE=3 SV=1	NB-ARC domain	Putative disease resistance RPP13-like protein 1 [Aegilops tauschii]
	TraesZN4A01G322900	chr4A	597819075	597820733	--	--	--	--	hypothetical protein F775_20554 [Aegilops tauschii]
	TraesZN4A01G324700	chr4A	599471759	599474790	--	--	--	--	hypothetical protein TRIUR3_31867 [Triticum urartu]
	TraesZN4A01G331400	chr4A	604054856	604055230
	TraesZN4A01G342100	chr4A	610322442	610323426	--	--	--	--	hypothetical protein TRIUR3_06336 [Triticum urartu]
	TraesZN4A01G342200	chr4A	610323567	610323770	Molecular Function: protein binding (GO:0005515)	--	--	F-box domain	hypothetical protein TRIUR3_34467 [Triticum urartu]
	TraesZN4A01G349200	chr4A	615387173	615388489	--	pirin-like protein; K06911 uncharacterized protein (A)	Pirin-like protein OS=Solanum lycopersicum PE=2 SV=1	Pirin C-terminal cupin domain	hypothetical protein F775_20550 [Aegilops tauschii]
	TraesZN4A01G349500	chr4A	615492395	615493603
	TraesZN4A01G452600	chr4A	705825750	705828758	--	uncharacterized LOC103449447; K14400 pre-mRNA cleavage complex 2 protein Pcf11 (A)	--	gag-polypeptide of LTR copia-type	hypothetical protein F775_02685 [Aegilops tauschii]
	TraesZN4A01G452800	chr4A	705839369	705842410	Molecular Function: protein binding (GO:0005515)	Di-glucose binding protein with Kinesin motor domain; K10406 kinesin family member C2/C3 (A)	Receptor-like protein 12 OS=Arabidopsis thaliana GN=RLP12 PE=2 SV=2	Leucine rich repeat N-terminal domain	predicted protein [Hordeum vulgare subsp. vulgare]
	TraesZN4A01G452900	chr4A	705897896	705899981	Molecular Function: iron ion binding (GO:0005506),Molecular Function: electron carrier activity (GO:0009055),Molecular Function: oxidoreductase activity, acting on paired donors, with incorporation or reduction of molecular oxygen (GO:0016705),Molecular Function: heme binding (GO:0020037),Biological Process: oxidation-reduction process (GO:0055114)	premnaspirodiene oxygenase-like; K00512 steroid 17alpha-monooxygenase / 17alpha-hydroxyprogesterone aldolase [EC:1.14.14.19 4.1.2.30] (A)	Premnaspirodiene oxygenase OS=Hyoscyamus muticus GN=CYP71D55 PE=1 SV=1	Cytochrome P450	Cytochrome P450 71D7 [Aegilops tauschii]
	TraesZN4A01G466000	chr4A	718089687	718091447	--	--	--	--	hypothetical protein TRIUR3_04869 [Triticum urartu]
	TraesZN4A01G466100	chr4A	718097359	718097688	--	--	--	--	hypothetical protein [Oryza sativa Indica Group]
	TraesZN4A01G466200	chr4A	718214594	718220880	Molecular Function: protein kinase activity (GO:0004672),Molecular Function: protein tyrosine kinase activity (GO:0004713),Molecular Function: ATP binding (GO:0005524),Biological Process: protein phosphorylation (GO:0006468),Biological Process: defense response (GO:0006952),Molecular Function: ADP binding (GO:0043531)	putative disease resistance RPP13-like protein 3-like; K13457 disease resistance protein RPM1 (A)	Disease resistance RPP13-like protein 4 OS=Arabidopsis thaliana GN=RPP13L4 PE=1 SV=2	Protein kinase domain	Putative late blight resistance protein-like protein R1C-3 [Triticum urartu]
	TraesZN4A01G466400	chr4A	718254051	718255389	Molecular Function: ADP binding (GO:0043531)	putative inactive disease susceptibility protein LOV1; K13457 disease resistance protein RPM1 (A)	Disease resistance protein RPP13 OS=Arabidopsis thaliana GN=RPP13 PE=2 SV=2	NB-ARC domain	Disease resistance protein RPP13 [Aegilops tauschii]
	TraesZN4A01G466500	chr4A	718257201	718258738	Molecular Function: chromatin binding (GO:0003682)	transcription factor MYB39-like; K09422 myb proto-oncogene protein, plant (A)	Transcription factor MYB39 OS=Arabidopsis thaliana GN=MYB39 PE=2 SV=1	Myb-like DNA-binding domain	Regulatory protein NPR1 [Aegilops tauschii]
	TraesZN4A01G466700	chr4A	718278554	718279575	Molecular Function: protein binding (GO:0005515)	--	F-box protein At5g49610 OS=Arabidopsis thaliana GN=At5g49610 PE=1 SV=1	F-box domain	hypothetical protein TRIUR3_31032 [Triticum urartu]
	TraesZN4A01G466800	chr4A	718342019	718344761	Molecular Function: protein binding (GO:0005515)	--	F-box protein At5g07610 OS=Arabidopsis thaliana GN=At5g07610 PE=2 SV=1	F-box domain	F-box protein [Aegilops tauschii]
	TraesZN4A01G466900	chr4A	718342280	718343444	--	--	--	--	Nuclear pore complex protein [Aegilops tauschii]
	TraesZN4A01G467000	chr4A	718430494	718430847	--	--	--	--	hypothetical protein TRIUR3_03638 [Triticum urartu]
	TraesZN4A01G467100	chr4A	718431091	718433735	--	polypyrimidine tract-binding protein 2-like; K14948 polypyrimidine tract-binding protein 2 (A)	--	--	hypothetical protein TRIUR3_03638 [Triticum urartu]
	TraesZN4A01G470000	chr4A	720807973	720808882	--	--	Probable carbohydrate esterase At4g34215 OS=Arabidopsis thaliana GN=At4g34215 PE=1 SV=2	Carbohydrate esterase, sialic acid-specific acetylesterase	predicted protein [Hordeum vulgare subsp. vulgare]
	TraesZN4A01G470100	chr4A	720836996	720837907	Molecular Function: protein binding (GO:0005515)	Os01g0949800; K00799 glutathione S-transferase [EC:2.5.1.18] (A)	Probable glutathione S-transferase OS=Nicotiana tabacum PE=2 SV=1	Glutathione S-transferase, C-terminal domain	hypothetical protein F775_20866 [Aegilops tauschii]
	TraesZN4A01G470900	chr4A	721227703	721228756
	TraesZN4A01G471000	chr4A	721228765	721229038
	TraesZN4A01G471100	chr4A	721230732	721232476	Biological Process: defense response (GO:0006952),Molecular Function: ADP binding (GO:0043531)	LRR and NB-ARC domains-containing disease resistance protein, putative isoform 1; K15078 structure-specific endonuclease subunit SLX1 [EC:3.6.1.-] (A)	Disease resistance protein RGA2 OS=Solanum bulbocastanum GN=RGA2 PE=1 SV=1	NB-ARC domain	Putative disease resistance protein RGA1 [Triticum urartu]
	TraesZN4A01G471400	chr4A	721263181	721266952	Molecular Function: protein binding (GO:0005515),Biological Process: defense response (GO:0006952),Molecular Function: ADP binding (GO:0043531)	putative disease resistance protein RGA3; K15078 structure-specific endonuclease subunit SLX1 [EC:3.6.1.-] (A)	Putative disease resistance protein RGA4 OS=Solanum bulbocastanum GN=RGA4 PE=2 SV=1	Leucine Rich Repeat	unnamed protein product [Triticum aestivum]
	TraesZN4A01G471500	chr4A	721266980	721267573	Molecular Function: ADP binding (GO:0043531)	LRR and NB-ARC domains-containing disease resistance protein, putative isoform 1; K15078 structure-specific endonuclease subunit SLX1 [EC:3.6.1.-] (A)	Putative disease resistance protein RGA1 OS=Solanum bulbocastanum GN=RGA1 PE=2 SV=2	NB-ARC domain	NBS2-RDG2A [Hordeum vulgare subsp. vulgare]
	TraesZN4A01G472800	chr4A	722002396	722005389	Molecular Function: protein binding (GO:0005515)	putative pirin-like protein At3g59260; K06911 uncharacterized protein (A)	Putative F-box/FBD/LRR-repeat protein At1g78760 OS=Arabidopsis thaliana GN=At1g78760 PE=3 SV=1	F-box domain	hypothetical protein TRIUR3_09536 [Triticum urartu]
	TraesZN4A01G474700	chr4A	722934651	722936942	--	--	--	--	hypothetical protein TRIUR3_23843 [Triticum urartu]
	TraesZN4A01G474800	chr4A	723027049	723031447	--	--	--	--	hypothetical protein TRIUR3_23842 [Triticum urartu]
	TraesZN4A01G475900	chr4A	723292384	723296473	--	--	--	--	predicted protein [Hordeum vulgare subsp. vulgare]
	TraesZN4A01G476500	chr4A	723774454	723776846	--	--	--	--	hypothetical protein TRIUR3_11313 [Triticum urartu]
	TraesZN4A01G476600	chr4A	723778957	723789275
	TraesZN4A01G476700	chr4A	723789963	723790640
	TraesZN4A01G477000	chr4A	723988440	723993756	Cellular Component: mitochondrial inner membrane (GO:0005743),Biological Process: mitochondrial pyruvate transport (GO:0006850)	putative upf0041 domain-containing protein; K11086 small nuclear ribonucleoprotein B and B' (A)	Mitochondrial pyruvate carrier 4 OS=Arabidopsis thaliana GN=MPC4 PE=3 SV=1	Uncharacterised protein family (UPF0041)	probable light-induced protein [Triticum aestivum]
	TraesZN4A01G477100	chr4A	724008352	724010319	Biological Process: metabolic process (GO:0008152),Molecular Function: transferase activity, transferring hexosyl groups (GO:0016758)	UDP-glycosyltransferase 74F2-like; K13691 pathogen-inducible salicylic acid glucosyltransferase [EC:2.4.1.-] (A)	UDP-glycosyltransferase 86A1 OS=Arabidopsis thaliana GN=UGT86A1 PE=2 SV=1	UDP-glucoronosyl and UDP-glucosyl transferase	predicted protein [Hordeum vulgare subsp. vulgare]
	TraesZN4A01G478500	chr4A	724802981	724803792	--	--	--	--	uncharacterized protein LOC100381891 [Zea mays]
	TraesZN4A01G478800	chr4A	724859205	724859885	Molecular Function: protein kinase activity (GO:0004672),Molecular Function: ATP binding (GO:0005524),Biological Process: protein phosphorylation (GO:0006468)	Os06g0557100; K00924 [EC:2.7.1.-] (A)	Receptor-like protein kinase 5 OS=Arabidopsis thaliana GN=RLK5 PE=1 SV=1	Protein kinase domain	Receptor-like protein kinase HAIKU2 [Triticum urartu]
	TraesZN4A01G479700	chr4A	725028430	725030199	--	--	--	--	hypothetical protein TRIUR3_35028 [Triticum urartu]
	TraesZN4A01G479800	chr4A	725083067	725085138	--	putative disease resistance protein At3g14460; K19613 leucine-rich repeat protein SHOC2 (A)	Putative disease resistance protein At3g14460 OS=Arabidopsis thaliana GN=At3g14460 PE=3 SV=1	--	Putative disease resistance protein RGA4 [Triticum urartu]
	TraesZN4A01G480100	chr4A	725107240	725107826	--	cell cycle checkpoint protein RAD17; K06662 cell cycle checkpoint protein (A)	--	Myb/SANT-like DNA-binding domain	hypothetical protein F775_22863 [Aegilops tauschii]
	TraesZN4A01G480400	chr4A	725109235	725110712	--	--	--	--	transposon protein, putative, CACTA, En/Spm sub-class [Oryza sativa Japonica Group]
	TraesZN4A01G480800	chr4A	725242165	725243868	--	--	BAG family molecular chaperone regulator 7 OS=Arabidopsis thaliana GN=BAG7 PE=1 SV=1	--	hypothetical protein TRIUR3_11241 [Triticum urartu]
	TraesZN4A01G481500	chr4A	725369089	725370886	--	--	--	--	hypothetical protein TRIUR3_24828 [Triticum urartu]
	TraesZN4A01G482300	chr4A	725721221	725723081	--	--	--	--	PREDICTED: uncharacterized protein LOC100844493 [Brachypodium distachyon]
	TraesZN4A01G483700	chr4A	726269858	726271480	Molecular Function: ADP binding (GO:0043531)	putative disease resistance RPP13-like protein 3; K13457 disease resistance protein RPM1 (A)	--	NB-ARC domain	putative disease resistance protein RXW24L [Triticum urartu]
	TraesZN4A01G483800	chr4A	726328455	726329243	--	disease resistance protein At4g27190; K13459 disease resistance protein RPS2 (A)	Disease resistance protein RPS5 OS=Arabidopsis thaliana GN=RPS5 PE=1 SV=2	--	hypothetical protein F775_17829 [Aegilops tauschii]
	TraesZN4A01G484000	chr4A	726339981	726340259	--	--	--	--	hypothetical protein TRIUR3_26950 [Triticum urartu]
	TraesZN4A01G484900	chr4A	726498529	726498935
	TraesZN4A01G485000	chr4A	726500703	726502040	Molecular Function: protein kinase activity (GO:0004672),Molecular Function: protein tyrosine kinase activity (GO:0004713),Molecular Function: ATP binding (GO:0005524),Biological Process: protein phosphorylation (GO:0006468)	Os11g0692500; Protein kinase, catalytic domain domain containing protein.; K04730 interleukin-1 receptor-associated kinase 1 [EC:2.7.11.1] (A)	Probable LRR receptor-like serine/threonine-protein kinase At3g47570 OS=Arabidopsis thaliana GN=At3g47570 PE=2 SV=1	Protein tyrosine kinase	Putative LRR receptor-like serine/threonine-protein kinase [Aegilops tauschii]
	TraesZN4A01G485200	chr4A	726674566	726675002	--	histidine--tRNA ligase, cytoplasmic; K01892 histidyl-tRNA synthetase [EC:6.1.1.21] (A)	Histidine--tRNA ligase, cytoplasmic OS=Oryza sativa subsp. japonica GN=Os05g0150900 PE=2 SV=2	--	PREDICTED: histidine--tRNA ligase [Setaria italica]
	TraesZN4A01G485300	chr4A	726675292	726677810	Molecular Function: protein binding (GO:0005515)	probable LRR receptor-like serine/threonine-protein kinase At4g08850; K04730 interleukin-1 receptor-associated kinase 1 [EC:2.7.11.1] (A)	Leucine-rich repeat receptor-like serine/threonine-protein kinase At1g17230 OS=Arabidopsis thaliana GN=At1g17230 PE=2 SV=2	Leucine rich repeat N-terminal domain	LRR receptor-like serine/threonine-protein kinase FLS2 [Aegilops tauschii]
	TraesZN4A01G485600	chr4A	726730069	726730609
	TraesZN4A01G486000	chr4A	726805876	726806795
	TraesZN4A01G486100	chr4A	726822160	726830858	Molecular Function: iron ion binding (GO:0005506),Biological Process: fatty acid biosynthetic process (GO:0006633),Molecular Function: oxidoreductase activity (GO:0016491),Biological Process: oxidation-reduction process (GO:0055114)	methylsterol monooxygenase 1-1-like; K14423 4,4-dimethyl-9beta,19-cyclopropylsterol-4alpha-methyl oxidase [EC:1.14.13.72] (A)	Methylsterol monooxygenase 1-2 OS=Arabidopsis thaliana GN=SMO1-2 PE=2 SV=1	Fatty acid hydroxylase superfamily	predicted protein [Hordeum vulgare subsp. vulgare]
	TraesZN4A01G486200	chr4A	726911123	726913175	--	uncharacterized LOC102722400; K12486 stromal membrane-associated protein (A)	--	Protein of unknown function, DUF594	hypothetical protein SORBIDRAFT_07g003260 [Sorghum bicolor]
	TraesZN4A01G486900	chr4A	727056842	727057483	--	SORBIDRAFT_05g027300, Sb05g027300; hypothetical protein; K13457 disease resistance protein RPM1 (A)	--	--	Os09g0357500, partial [Oryza sativa Japonica Group]
	TraesZN4A01G487200	chr4A	727176234	727178059	--	chaperonin CPN60-like 2, mitochondrial; K04077 chaperonin GroEL (A)	Chaperonin CPN60, mitochondrial OS=Arabidopsis thaliana GN=CPN60 PE=2 SV=2	--	PREDICTED: uncharacterized protein LOC100825394 [Brachypodium distachyon]
	TraesZN4A01G487600	chr4A	727227083	727230843	--	SORBIDRAFT_05g026175, Sb05g026175; hypothetical protein; K17302 coatomer, subunit beta' (A)	--	--	hypothetical protein F775_24233 [Aegilops tauschii]
	TraesZN4A01G487700	chr4A	727255190	727269907	Molecular Function: catalytic activity (GO:0003824),Biological Process: cellular metabolic process (GO:0044237),Molecular Function: coenzyme binding (GO:0050662)	SORBIDRAFT_05g027300, Sb05g027300; hypothetical protein; K13457 disease resistance protein RPM1 (A)	UDP-glucose 4-epimerase 2 OS=Arabidopsis thaliana GN=UGE2 PE=1 SV=1	NAD dependent epimerase/dehydratase family	Disease resistance RPP8-like protein 3 [Aegilops tauschii]
	TraesZN4A01G487900	chr4A	727305046	727307278	--	--	--	Protein of unknown function (DUF3754)	PREDICTED: uncharacterized protein LOC100840178 [Brachypodium distachyon]
	TraesZN4A01G488900	chr4A	727539631	727540287	--	disease resistance protein RPP13-like; K13457 disease resistance protein RPM1 (A)	--	--	putative disease resistance protein RXW24L [Triticum urartu]
	TraesZN4A01G490300	chr4A	727923052	727923890
	TraesZN4A01G490900	chr4A	728280590	728282892	--	--	Cysteine-rich receptor-like protein kinase 25 OS=Arabidopsis thaliana GN=CRK25 PE=3 SV=1	Salt stress response/antifungal	hypothetical protein F775_16608 [Aegilops tauschii]
	TraesZN4A01G491100	chr4A	728397711	728398180	--	hypothetical protein; K15078 structure-specific endonuclease subunit SLX1 [EC:3.6.1.-] (A)	Putative disease resistance protein RGA3 OS=Solanum bulbocastanum GN=RGA3 PE=2 SV=2	--	hypothetical protein TRIUR3_14634 [Triticum urartu]
	TraesZN4A01G491200	chr4A	728459180	728460120	Molecular Function: sulfotransferase activity (GO:0008146)	cytosolic sulfotransferase 15-like; K01016 estrone sulfotransferase [EC:2.8.2.4] (A)	Cytosolic sulfotransferase 14 OS=Arabidopsis thaliana GN=SOT14 PE=2 SV=1	Sulfotransferase domain	predicted protein [Hordeum vulgare subsp. vulgare]
	TraesZN4A01G492200	chr4A	728902201	728902587
	TraesZN4A01G492300	chr4A	729059742	729063564	Molecular Function: protein kinase activity (GO:0004672),Molecular Function: protein tyrosine kinase activity (GO:0004713),Molecular Function: ATP binding (GO:0005524),Biological Process: protein phosphorylation (GO:0006468)	GRMZM2G094541; putative protein kinase superfamily protein; K04730 interleukin-1 receptor-associated kinase 1 [EC:2.7.11.1] (A)	Putative receptor-like protein kinase At4g00960 OS=Arabidopsis thaliana GN=At4g00960 PE=3 SV=2	Protein kinase domain	Putative coatomer subunit beta'-3 [Aegilops tauschii]
	TraesZN4A01G492500	chr4A	729104267	729104896	Molecular Function: protein binding (GO:0005515)	hypothetical protein; K13420 LRR receptor-like serine/threonine-protein kinase FLS2 [EC:2.7.11.1] (A)	Receptor-like protein 12 OS=Arabidopsis thaliana GN=RLP12 PE=2 SV=2	Leucine Rich Repeat	LRR receptor-like serine/threonine-protein kinase FLS2 [Triticum urartu]
	TraesZN4A01G492700	chr4A	729316771	729317538	Molecular Function: oxidoreductase activity (GO:0016491),Molecular Function: oxidoreductase activity, acting on paired donors, with incorporation or reduction of molecular oxygen, 2-oxoglutarate as one donor, and incorporation of one atom each of oxygen into both donors (GO:0016706),Biological Process: oxidation-reduction process (GO:0055114)	1-aminocyclopropane-1-carboxylate oxidase 2; K05933 aminocyclopropanecarboxylate oxidase [EC:1.14.17.4] (A)	Probable 2-oxoglutarate/Fe(II)-dependent dioxygenase OS=Papaver somniferum GN=DIOX2 PE=2 SV=1	2OG-Fe(II) oxygenase superfamily	Protein SRG1 [Triticum urartu]
	TraesZN4A01G492900	chr4A	729325292	729325762
	TraesZN4A01G493000	chr4A	729326021	729326917	--	proline-rich receptor-like protein kinase PERK15; K04730 interleukin-1 receptor-associated kinase 1 [EC:2.7.11.1] (A)	Cysteine-rich receptor-like protein kinase 10 OS=Arabidopsis thaliana GN=CRK10 PE=1 SV=3	Salt stress response/antifungal	hypothetical protein F775_16608 [Aegilops tauschii]
	TraesZN4A01G493700	chr4A	729434528	729435315	--	putative disease resistance RPP13-like protein 3-like; K13457 disease resistance protein RPM1 (A)	--	--	Disease resistance protein RPP13 [Aegilops tauschii]
	TraesZN4B01G000100	chr4B	51699	54541	Cellular Component: membrane (GO:0016020)	similar to membrane associated protein SLP-2; K11293 protein HIRA/HIR1 (A)	Stomatin-like protein 2, mitochondrial OS=Rattus norvegicus GN=Stoml2 PE=1 SV=1	SPFH domain / Band 7 family	hypothetical protein F775_15485 [Aegilops tauschii]
	TraesZN4B01G003600	chr4B	3051273	3052130	Biological Process: negative regulation of translation (GO:0017148),Molecular Function: rRNA N-glycosylase activity (GO:0030598)	protein synthesis inhibitor II-like; K10523 speckle-type POZ protein (A)	60 kDa jasmonate-induced protein OS=Hordeum vulgare PE=2 SV=1	Ribosome inactivating protein	predicted protein [Hordeum vulgare subsp. vulgare]
	TraesZN4B01G016500	chr4B	14419977	14424811
	TraesZN4B01G045700	chr4B	34188914	34189707	Molecular Function: copper ion binding (GO:0005507),Molecular Function: electron carrier activity (GO:0009055)	--	Chemocyanin OS=Lilium longiflorum PE=1 SV=1	Plastocyanin-like domain	Basic blue protein [Triticum urartu]
	TraesZN4B01G270100	chr4B	473539142	473541821	--	BRCA1-A complex subunit BRE-like; K12173 BRCA1-A complex subunit BRE (A)	Thaumatin-like protein 1 OS=Prunus persica PE=2 SV=1	Thaumatin family	PREDICTED: thaumatin-like protein 1b [Brachypodium distachyon]
	TraesZN4B01G370600	chr4B	617894349	617981954	Molecular Function: DNA binding (GO:0003677),Biological Process: regulation of transcription, DNA-dependent (GO:0006355)	NAC domain-containing protein 89-like; K12581 CCR4-NOT transcription complex subunit 7/8 (A)	Putative NAC domain-containing protein 94 OS=Arabidopsis thaliana GN=ANAC094 PE=3 SV=1	No apical meristem (NAM) protein	Putative NAC domain-containing protein 94 [Triticum urartu]
	TraesZN4B01G371400	chr4B	618276650	618277506	Molecular Function: nucleic acid binding (GO:0003676),Molecular Function: ribonuclease H activity (GO:0004523)	--	Putative ribonuclease H protein At1g65750 OS=Arabidopsis thaliana GN=At1g65750 PE=3 SV=1	Reverse transcriptase-like	hypothetical protein OsJ_07834 [Oryza sativa Japonica Group]
	TraesZN4B01G371600	chr4B	618285961	618288786	Biological Process: mRNA splicing, via spliceosome (GO:0000398),Molecular Function: protein binding (GO:0005515),Cellular Component: intracellular (GO:0005622),Cellular Component: nucleus (GO:0005634),Biological Process: RNA processing (GO:0006396)	protein STABILIZED1; K12855 pre-mRNA-processing factor 6 (A)	Protein STABILIZED1 OS=Arabidopsis thaliana GN=STA1 PE=1 SV=1	PRP1 splicing factor, N-terminal	Pre-mRNA-processing factor 6 [Aegilops tauschii]
	TraesZN4B01G389300	chr4B	637575670	637576172	--	--	--	--	predicted protein [Hordeum vulgare subsp. vulgare]
	TraesZN4B01G400500	chr4B	645951280	645951579	Molecular Function: O-methyltransferase activity (GO:0008171)	OMT2.1; O-methyltransferase; K16040 trans-resveratrol di-O-methyltransferase [EC:2.1.1.240] (A)	Trans-resveratrol di-O-methyltransferase OS=Vitis vinifera GN=ROMT PE=1 SV=2	O-methyltransferase	O-methyltransferase ZRP4 [Aegilops tauschii]
	TraesZN4B01G417500	chr4B	658247174	658248018	Molecular Function: manganese ion binding (GO:0030145),Molecular Function: nutrient reservoir activity (GO:0045735)	uncharacterized LOC101250545; K11426 SET and MYND domain-containing protein (A)	Germin-like protein 8-5 OS=Oryza sativa subsp. japonica GN=Os08g0189400 PE=2 SV=1	Cupin	germin-like protein 4 [Triticum monococcum]
	TraesZN4B01G425000	chr4B	663988711	663989896	Biological Process: proteolysis (GO:0006508),Molecular Function: cysteine-type peptidase activity (GO:0008234)	cysteine protease, putative (EC:1.3.1.74); K16292 KDEL-tailed cysteine endopeptidase [EC:3.4.22.-] (A)	Fruit bromelain OS=Ananas comosus PE=1 SV=1	Cathepsin propeptide inhibitor domain (I29)	predicted protein [Hordeum vulgare subsp. vulgare]
	TraesZN4B01G425200	chr4B	664044196	664058200	Biological Process: proteolysis (GO:0006508),Molecular Function: cysteine-type peptidase activity (GO:0008234)	ervatamin-B-like; K16292 KDEL-tailed cysteine endopeptidase [EC:3.4.22.-] (A)	Fruit bromelain OS=Ananas comosus PE=1 SV=1	Cathepsin propeptide inhibitor domain (I29)	predicted protein [Hordeum vulgare subsp. vulgare]
	TraesZN4B01G425300	chr4B	664119129	664136756	Biological Process: proteolysis (GO:0006508),Molecular Function: cysteine-type peptidase activity (GO:0008234)	ervatamin-B-like; K16292 KDEL-tailed cysteine endopeptidase [EC:3.4.22.-] (A)	Fruit bromelain OS=Ananas comosus PE=1 SV=1	Cathepsin propeptide inhibitor domain (I29)	predicted protein [Hordeum vulgare subsp. vulgare]
	TraesZN4B01G425400	chr4B	664154781	664156190	Biological Process: proteolysis (GO:0006508),Molecular Function: cysteine-type peptidase activity (GO:0008234)	cysteine protease, putative (EC:1.3.1.74); K16292 KDEL-tailed cysteine endopeptidase [EC:3.4.22.-] (A)	Fruit bromelain OS=Ananas comosus PE=1 SV=1	Cathepsin propeptide inhibitor domain (I29)	predicted protein [Hordeum vulgare subsp. vulgare]
	TraesZN4B01G425500	chr4B	664190983	664192393	Biological Process: proteolysis (GO:0006508),Molecular Function: cysteine-type peptidase activity (GO:0008234)	cysteine protease, putative (EC:1.3.1.74); K16292 KDEL-tailed cysteine endopeptidase [EC:3.4.22.-] (A)	Fruit bromelain OS=Ananas comosus PE=1 SV=1	Cathepsin propeptide inhibitor domain (I29)	predicted protein [Hordeum vulgare subsp. vulgare]
	TraesZN4B01G426100	chr4B	664888047	664888736	Molecular Function: chitin binding (GO:0008061)	endochitinase-like; K01183 chitinase [EC:3.2.1.14] (A)	Root-specific lectin OS=Hordeum vulgare PE=1 SV=1	Chitin recognition protein	PREDICTED: agglutinin isolectin 3-like [Setaria italica]
	TraesZN4D01G006800	chr4D	4162856	4165590	Molecular Function: protein binding (GO:0005515)	Eix1; EIX receptor 1; K13466 EIX receptor 1/2 (A)	Receptor-like protein 12 OS=Arabidopsis thaliana GN=RLP12 PE=2 SV=2	Leucine rich repeat N-terminal domain	LRR receptor-like serine/threonine-protein kinase GSO2 [Aegilops tauschii]
	TraesZN4D01G006900	chr4D	4165625	4165798	--	--	--	--	putative TdLFC49 protein, partial [Triticum turgidum subsp. durum]
	TraesZN4D01G079000	chr4D	57979006	57981863	Molecular Function: zinc ion binding (GO:0008270),Molecular Function: oxidoreductase activity (GO:0016491),Molecular Function: transferase activity, transferring acyl groups other than amino-acyl groups (GO:0016747),Biological Process: oxidation-reduction process (GO:0055114)	Os12g0226700; K07119 uncharacterized protein (A)	2-alkenal reductase (NADP(+)-dependent) OS=Nicotiana tabacum GN=DBR PE=1 SV=1	Zinc-binding dehydrogenase	Putative NADP-dependent oxidoreductase P1 [Aegilops tauschii]
	TraesZN4D01G079100	chr4D	58093684	58095368	Molecular Function: polygalacturonase activity (GO:0004650),Biological Process: carbohydrate metabolic process (GO:0005975)	Os11g0249400; Similar to Polygalacturonase family protein, expressed.; K01184 polygalacturonase [EC:3.2.1.15] (A)	Polygalacturonase OS=Prunus persica PE=2 SV=1	Glycosyl hydrolases family 28	predicted protein [Hordeum vulgare subsp. vulgare]
	TraesZN4D01G079200	chr4D	58204627	58206099	Cellular Component: membrane (GO:0016020)	probable fructose-bisphosphate aldolase 3, chloroplastic; K01623 fructose-bisphosphate aldolase, class I [EC:4.1.2.13] (A)	WAT1-related protein At3g30340 OS=Arabidopsis thaliana GN=At3g30340 PE=2 SV=1	EamA-like transporter family	Auxin-induced protein 5NG4 [Aegilops tauschii]
	TraesZN4D01G155100	chr4D	185025894	185031719	--	--	--	--	predicted protein [Hordeum vulgare subsp. vulgare]
	TraesZN4D01G357900	chr4D	497800854	497801932	Molecular Function: protein binding (GO:0005515)	--	--	TPR repeat	predicted protein [Hordeum vulgare subsp. vulgare]
	TraesZN4D01G358000	chr4D	497802368	497805112	Molecular Function: structural constituent of ribosome (GO:0003735),Cellular Component: ribosome (GO:0005840),Biological Process: translation (GO:0006412)	54S ribosomal protein L19, mitochondrial-like; K02867 large subunit ribosomal protein L11 (A)	54S ribosomal protein L19, mitochondrial OS=Schizosaccharomyces pombe (strain 972 / ATCC 24843) GN=mrpl19 PE=3 SV=1	Ribosomal protein L11, N-terminal domain	mitochondrial ribosomal protein L11 [Triticum aestivum]
	TraesZN4D01G360000	chr4D	498774310	498776220	--	receptor-like protein kinase FERONIA; K04730 interleukin-1 receptor-associated kinase 1 [EC:2.7.11.1] (A)	Probable receptor-like protein kinase At5g24010 OS=Arabidopsis thaliana GN=At5g24010 PE=1 SV=1	Carbohydrate-binding protein of the ER	predicted protein [Hordeum vulgare subsp. vulgare]
	TraesZN4D01G360100	chr4D	498791942	498793219	--	--	--	--	hypothetical protein TRIUR3_14299 [Triticum urartu]
	TraesZN4D01G379200	chr4D	508702908	508703987	Molecular Function: metal ion binding (GO:0046872)	DNA repair protein XRCC3 homolog; K10880 DNA-repair protein XRCC3 (A)	Zinc finger protein 2 OS=Arabidopsis thaliana GN=ZFP2 PE=2 SV=1	--	Zinc finger protein 2 [Aegilops tauschii]
	TraesZN5A01G000100	chr5A	65457	66200
	TraesZN5A01G001200	chr5A	1232688	1233577	--	--	--	--	hypothetical protein OsI_13171 [Oryza sativa Indica Group]
	TraesZN5A01G001300	chr5A	1282072	1283271	Molecular Function: ADP binding (GO:0043531)	Os02g0300500; Disease resistance protein domain containing protein.; K13457 disease resistance protein RPM1 (A)	Disease resistance protein RPP13 OS=Arabidopsis thaliana GN=RPP13 PE=2 SV=2	NB-ARC domain	Disease resistance protein RPP13 [Triticum urartu]
	TraesZN5A01G008800	chr5A	7346238	7346678	--	--	--	--	hypothetical protein OsI_20779 [Oryza sativa Indica Group]
	TraesZN5A01G011300	chr5A	9057802	9061481	--	--	--	Protein of unknown function (DUF3615)	hypothetical protein TRIUR3_12313 [Triticum urartu]
	TraesZN5A01G012400	chr5A	10875315	10876412	--	putative rRNA methyltransferase; K14857 AdoMet-dependent rRNA methyltransferase SPB1 [EC:2.1.1.-] (A)	--	Endonuclease/Exonuclease/phosphatase family	hypothetical protein SORBIDRAFT_01g021750 [Sorghum bicolor]
	TraesZN5A01G012500	chr5A	11002944	11003886	--	--	--	--	PREDICTED: uncharacterized protein LOC100846512 [Brachypodium distachyon]
	TraesZN5A01G013000	chr5A	11202756	11205472	Molecular Function: protein binding (GO:0005515)	probable glutathione S-transferase GSTU6; K00799 glutathione S-transferase [EC:2.5.1.18] (A)	Probable glutathione S-transferase GSTU6 OS=Oryza sativa subsp. japonica GN=GSTU6 PE=2 SV=2	Glutathione S-transferase, C-terminal domain	putative glutathione S-transferase GSTU6 [Triticum urartu]
	TraesZN5A01G023700	chr5A	22305001	22305872	--	--	--	--	hypothetical protein TRIUR3_17502 [Triticum urartu]
	TraesZN5A01G023800	chr5A	22308127	22309769	Biological Process: metabolic process (GO:0008152),Molecular Function: transferase activity, transferring hexosyl groups (GO:0016758)	UDP-glycosyltransferase 74F1-like; K13691 pathogen-inducible salicylic acid glucosyltransferase [EC:2.4.1.-] (A)	UDP-glycosyltransferase 74E1 OS=Arabidopsis thaliana GN=UGT74E1 PE=3 SV=1	UDP-glucoronosyl and UDP-glucosyl transferase	UDP-glycosyltransferase 74F2 [Triticum urartu]
	TraesZN5A01G023900	chr5A	22359039	22361173	Molecular Function: catalytic activity (GO:0003824),Molecular Function: dTDP-4-dehydrorhamnose reductase activity (GO:0008831),Biological Process: cellular metabolic process (GO:0044237),Biological Process: extracellular polysaccharide biosynthetic process (GO:0045226),Molecular Function: coenzyme binding (GO:0050662)	trifunctional UDP-glucose 4,6-dehydratase/UDP-4-keto-6-deoxy-D-glucose 3,5-epimerase/UDP-4-keto-L-rhamnose-reductase RHM1; K12450 UDP-glucose 4,6-dehydratase [EC:4.2.1.76] (A)	Trifunctional UDP-glucose 4,6-dehydratase/UDP-4-keto-6-deoxy-D-glucose 3,5-epimerase/UDP-4-keto-L-rhamnose-reductase RHM1 OS=Arabidopsis thaliana GN=RHM1 PE=1 SV=1	RmlD substrate binding domain	putative rhamnose biosynthetic enzyme 1 [Triticum urartu]
	TraesZN5A01G024000	chr5A	22362181	22362789
	TraesZN5A01G024200	chr5A	23034472	23037008	Molecular Function: serine-type endopeptidase activity (GO:0004252),Biological Process: proteolysis (GO:0006508),Molecular Function: identical protein binding (GO:0042802),Biological Process: negative regulation of catalytic activity (GO:0043086)	peptidase, putative (EC:3.4.21.25); K18443 golgi-specific brefeldin A-resistance guanine nucleotide exchange factor 1 (A)	Subtilisin-like protease SBT5.3 OS=Arabidopsis thaliana GN=AIR3 PE=2 SV=1	PA domain	predicted protein [Hordeum vulgare subsp. vulgare]
	TraesZN5A01G032400	chr5A	33161882	33182926	--	--	--	Protein of unknown function (DUF3615)	hypothetical protein F775_18811 [Aegilops tauschii]
	TraesZN5A01G032500	chr5A	33184005	33187830	--	heat shock cognate 70 kDa protein 2; K03283 heat shock 70kDa protein 1/8 (A)	Heat shock cognate 70 kDa protein 2 OS=Solanum lycopersicum GN=HSC-2 PE=2 SV=1	Hsp70 protein	PREDICTED: heat shock cognate 70 kDa protein 2 [Brachypodium distachyon]
	TraesZN5A01G032600	chr5A	33359567	33359719	--	--	--	--	unknown [Medicago truncatula]
	TraesZN5A01G032700	chr5A	33478538	33479854	--	--	--	--	hypothetical protein TRIUR3_26742 [Triticum urartu]
	TraesZN5A01G035700	chr5A	37462488	37462871
	TraesZN5A01G035800	chr5A	37463454	37467078	Molecular Function: protein binding (GO:0005515)	--	--	F-box domain	hypothetical protein TRIUR3_34561 [Triticum urartu]
	TraesZN5A01G038400	chr5A	40252732	40255416	--	uncharacterized LOC103628646; K15255 ATP-dependent DNA helicase PIF1 [EC:3.6.4.12] (A)	--	--	hypothetical protein TRIUR3_20164 [Triticum urartu]
	TraesZN5A01G062200	chr5A	68291780	68292903
	TraesZN5A01G063800	chr5A	72177090	72177788
	TraesZN5A01G063900	chr5A	72223708	72225160
	TraesZN5A01G067100	chr5A	75416129	75417358	--	ribosome biogenesis protein NSA2 homolog; K14842 ribosome biogenesis protein NSA2 (A)	--	Retrotransposon gag protein	retrotransposon protein, putative, unclassified [Oryza sativa Japonica Group]
	TraesZN5A01G068100	chr5A	78667973	78668491	--	--	--	--	hypothetical protein [Oryza sativa Japonica Group]
	TraesZN5A01G068200	chr5A	78668757	78669809	--	D8, GRMZM2G144744; DELLA protein DWARF8; K14494 DELLA protein (A)	DELLA protein DWARF8 OS=Zea mays GN=D8 PE=1 SV=1	GRAS domain family	hypothetical protein TRIUR3_18790 [Triticum urartu]
	TraesZN5A01G088000	chr5A	113017235	113019019	--	--	--	gag-polypeptide of LTR copia-type	hypothetical protein TRIUR3_11313 [Triticum urartu]
	TraesZN5A01G243000	chr5A	437760304	437761944
	TraesZN5A01G256100	chr5A	451931152	451932280	Biological Process: metabolic process (GO:0008152),Molecular Function: hydrolase activity (GO:0016787)	2-hydroxyisoflavanone dehydratase-like; K13258 2-hydroxyisoflavanone dehydratase [EC:4.2.1.105] (A)	Tuliposide A-converting enzyme b3, amyloplastic OS=Tulipa gesneriana GN=TCEA-B3 PE=1 SV=1	alpha/beta hydrolase fold	predicted protein [Hordeum vulgare subsp. vulgare]
	TraesZN5A01G274300	chr5A	470688566	470689710	Molecular Function: iron ion binding (GO:0005506),Molecular Function: electron carrier activity (GO:0009055),Molecular Function: oxidoreductase activity, acting on paired donors, with incorporation or reduction of molecular oxygen (GO:0016705),Molecular Function: heme binding (GO:0020037),Biological Process: oxidation-reduction process (GO:0055114)	Os03g0760200; K00517 [EC:1.14.-.-] (A)	Cytochrome P450 81E8 OS=Medicago truncatula GN=CYP81E8 PE=2 SV=1	Cytochrome P450	predicted protein [Hordeum vulgare subsp. vulgare]
	TraesZN5A01G278300	chr5A	473489099	473489765	--	--	Protein CHAPERONE-LIKE PROTEIN OF POR1, chloroplastic OS=Arabidopsis thaliana GN=CPP1 PE=1 SV=1	Protein of unknown function (DUF3353)	BAX.1 [Triticum aestivum]
	TraesZN5A01G278400	chr5A	473490425	473491793	Molecular Function: protein dimerization activity (GO:0046983)	uncharacterized LOC103425146; K14487 auxin responsive GH3 gene family (A)	--	hAT family C-terminal dimerisation region	PREDICTED: uncharacterized protein LOC103629788 isoform X2 [Zea mays]
	TraesZN5A01G287600	chr5A	478973034	478973651
	TraesZN5A01G316100	chr5A	507430623	507430974	--	ribonucleoside-diphosphate reductase large subunit-like; K10807 ribonucleoside-diphosphate reductase subunit M1 [EC:1.17.4.1] (A)	Ribonucleoside-diphosphate reductase large subunit OS=Arabidopsis thaliana GN=RNR1 PE=1 SV=1	--	unnamed protein product [Triticum aestivum]
	TraesZN5A01G335700	chr5A	533861027	533861941	--	--	--	--	predicted protein [Hordeum vulgare subsp. vulgare]
	TraesZN5A01G356600	chr5A	550617347	550620387	--	--	--	--	hypothetical protein TRIUR3_12587 [Triticum urartu]
	TraesZN5A01G356700	chr5A	550620534	550620965	--	uncharacterized LOC103628646; K15255 ATP-dependent DNA helicase PIF1 [EC:3.6.4.12] (A)	--	--	PREDICTED: uncharacterized protein LOC100832196 [Brachypodium distachyon]
	TraesZN5A01G356800	chr5A	550622003	550624129	Biological Process: telomere maintenance (GO:0000723),Molecular Function: DNA helicase activity (GO:0003678),Biological Process: DNA repair (GO:0006281)	SORBIDRAFT_03g044710, Sb03g044710; hypothetical protein; K15255 ATP-dependent DNA helicase PIF1 [EC:3.6.4.12] (A)	ATP-dependent DNA helicase PIF1 OS=Trypanosoma brucei brucei (strain 927/4 GUTat10.1) GN=PIF1 PE=1 SV=1	Helitron helicase-like domain at N-terminus	PREDICTED: uncharacterized protein LOC100842946 [Brachypodium distachyon]
	TraesZN5A01G356900	chr5A	550624162	550624869	Biological Process: telomere maintenance (GO:0000723),Molecular Function: DNA helicase activity (GO:0003678),Molecular Function: helicase activity (GO:0004386),Molecular Function: ATP binding (GO:0005524),Biological Process: DNA repair (GO:0006281)	ATP-dependent DNA helicase PIF6-like; K15255 ATP-dependent DNA helicase PIF1 [EC:3.6.4.12] (A)	ATP-dependent DNA helicase PIF1 OS=Rattus norvegicus GN=Pif1 PE=2 SV=1	Helicase	PREDICTED: ATP-dependent DNA helicase PIF6-like [Brachypodium distachyon]
	TraesZN5A01G357000	chr5A	550626806	550627437
	TraesZN5A01G367200	chr5A	560017880	560018921	Cellular Component: integral to membrane (GO:0016021)	--	Hydrophobic protein OSR8 OS=Oryza sativa subsp. japonica GN=OSR8 PE=3 SV=1	Proteolipid membrane potential modulator	Hydrophobic protein OSR8 [Aegilops tauschii]
	TraesZN5A01G387000	chr5A	576250726	576251595	--	--	--	--	hypothetical protein F775_00043 [Aegilops tauschii]
	TraesZN5A01G406800	chr5A	591056416	591056778
	TraesZN5A01G437200	chr5A	610715617	610717973	--	pco119463; bifunctional polymyxin resistance arnA protein (EC:4.2.1.46); K12449 UDP-apiose/xylose synthase (A)	UDP-D-apiose/UDP-D-xylose synthase OS=Oryza sativa subsp. japonica GN=Os01g0969100 PE=2 SV=1	--	unnamed protein product [Triticum aestivum]
	TraesZN5A01G505500	chr5A	667227905	667228579
	TraesZN5A01G537700	chr5A	694997641	694998522
	TraesZN5B01G005200	chr5B	8750425	8751234	Molecular Function: monooxygenase activity (GO:0004497),Molecular Function: iron ion binding (GO:0005506),Molecular Function: electron carrier activity (GO:0009055),Molecular Function: oxidoreductase activity, acting on paired donors, with incorporation or reduction of molecular oxygen (GO:0016705),Molecular Function: heme binding (GO:0020037),Biological Process: oxidation-reduction process (GO:0…	obtusifoliol 14-alpha demethylase-like; K05917 sterol 14-demethylase [EC:1.14.13.70] (A)	Obtusifoliol 14-alpha demethylase OS=Sorghum bicolor GN=CYP51 PE=1 SV=1	Cytochrome P450	Obtusifoliol 14-alpha demethylase [Aegilops tauschii]
	TraesZN5B01G005300	chr5B	8751289	8752360	Molecular Function: iron ion binding (GO:0005506),Molecular Function: electron carrier activity (GO:0009055),Molecular Function: oxidoreductase activity, acting on paired donors, with incorporation or reduction of molecular oxygen (GO:0016705),Molecular Function: heme binding (GO:0020037),Biological Process: oxidation-reduction process (GO:0055114)	obtusifoliol 14-alpha demethylase-like; K05917 sterol 14-demethylase [EC:1.14.13.70] (A)	Obtusifoliol 14-alpha demethylase OS=Sorghum bicolor GN=CYP51 PE=1 SV=1	Cytochrome P450	Obtusifoliol 14-alpha demethylase [Aegilops tauschii]
	TraesZN5B01G005500	chr5B	8950507	8950815
	TraesZN5B01G005700	chr5B	8983553	8985534	Molecular Function: protein kinase activity (GO:0004672),Molecular Function: protein tyrosine kinase activity (GO:0004713),Molecular Function: structural molecule activity (GO:0005198),Molecular Function: ATP binding (GO:0005524),Biological Process: protein phosphorylation (GO:0006468)	Os11g0212300; Similar to Protein kinase domain containing protein, expressed.; K04730 interleukin-1 receptor-associated kinase 1 [EC:2.7.11.1] (A)	Cysteine-rich receptor-like protein kinase 26 OS=Arabidopsis thaliana GN=CRK26 PE=2 SV=1	MSP (Major sperm protein) domain	Putative cysteine-rich receptor-like protein kinase 23 [Aegilops tauschii]
	TraesZN5B01G005900	chr5B	9024980	9030647	Molecular Function: protein kinase activity (GO:0004672),Molecular Function: protein tyrosine kinase activity (GO:0004713),Molecular Function: ATP binding (GO:0005524),Biological Process: protein phosphorylation (GO:0006468)	Os11g0212300; Similar to Protein kinase domain containing protein, expressed.; K04730 interleukin-1 receptor-associated kinase 1 [EC:2.7.11.1] (A)	Putative receptor-like protein kinase At4g00960 OS=Arabidopsis thaliana GN=At4g00960 PE=3 SV=2	Protein kinase domain	Cysteine-rich receptor-like protein kinase 41 [Aegilops tauschii]
	TraesZN5B01G006100	chr5B	9239380	9251087	Molecular Function: protein kinase activity (GO:0004672),Molecular Function: protein tyrosine kinase activity (GO:0004713),Molecular Function: protein binding (GO:0005515),Molecular Function: ATP binding (GO:0005524),Biological Process: protein phosphorylation (GO:0006468),Biological Process: defense response (GO:0006952),Molecular Function: ADP binding (GO:0043531)	aquaporin TIP2-1-like; K09873 aquaporin TIP (A)	Disease resistance protein RGA2 OS=Solanum bulbocastanum GN=RGA2 PE=1 SV=1	Leucine rich repeat	Tsn1 [Aegilops speltoides]
	TraesZN5B01G006200	chr5B	9397446	9411181	Molecular Function: protein kinase activity (GO:0004672),Molecular Function: protein tyrosine kinase activity (GO:0004713),Molecular Function: structural molecule activity (GO:0005198),Molecular Function: ATP binding (GO:0005524),Biological Process: protein phosphorylation (GO:0006468)	probable serine/threonine-protein kinase GCN2; K17302 coatomer, subunit beta' (A)	Cysteine-rich receptor-like protein kinase 26 OS=Arabidopsis thaliana GN=CRK26 PE=2 SV=1	MSP (Major sperm protein) domain	Disease resistance protein RGA2 [Aegilops tauschii]
	TraesZN5B01G006300	chr5B	9488793	9490805	--	uncharacterized LOC102722400; K12486 stromal membrane-associated protein (A)	--	Protein of unknown function, DUF594	hypothetical protein TRIUR3_05861 [Triticum urartu]
	TraesZN5B01G006600	chr5B	9914604	9922585	Molecular Function: protein binding (GO:0005515),Biological Process: defense response (GO:0006952),Molecular Function: ADP binding (GO:0043531)	aquaporin TIP2-1-like; K09873 aquaporin TIP (A)	Putative disease resistance protein RGA1 OS=Solanum bulbocastanum GN=RGA1 PE=2 SV=2	Leucine Rich Repeat	Cysteine-rich receptor-like protein kinase 26 [Triticum urartu]
	TraesZN5B01G006700	chr5B	9943682	9946169	--	putative disease resistance protein RGA3; K15078 structure-specific endonuclease subunit SLX1 [EC:3.6.1.-] (A)	Probable disease resistance protein At5g04720 OS=Arabidopsis thaliana GN=At5g04720 PE=2 SV=1	--	Putative disease resistance protein RGA3 [Aegilops tauschii]
	TraesZN5B01G006900	chr5B	10143175	10146217	--	uncharacterized LOC103430801; K08518 syntaxin-binding protein 5 (A)	--	gag-polypeptide of LTR copia-type	hypothetical protein F775_02685 [Aegilops tauschii]
	TraesZN5B01G007100	chr5B	10226148	10226654
	TraesZN5B01G007200	chr5B	10244876	10245291	--	uncharacterized LOC103449447; K14400 pre-mRNA cleavage complex 2 protein Pcf11 (A)	--	gag-polypeptide of LTR copia-type	hypothetical protein F775_02685 [Aegilops tauschii]
	TraesZN5B01G007400	chr5B	10265761	10270339	--	uncharacterized LOC100256016; K06630 14-3-3 protein epsilon (A)	--	Zinc knuckle	PREDICTED: uncharacterized protein LOC104584230 [Brachypodium distachyon]
	TraesZN5B01G007900	chr5B	10440780	10441652	--	--	--	--	PREDICTED: atherin-like [Brachypodium distachyon]
	TraesZN5B01G008000	chr5B	10441705	10443176
	TraesZN5B01G008200	chr5B	10773336	10773600
	TraesZN5B01G008400	chr5B	10972836	10974836	--	aquaporin TIP2-1-like; K09873 aquaporin TIP (A)	Disease resistance protein RGA2 OS=Solanum bulbocastanum GN=RGA2 PE=1 SV=1	--	Putative disease resistance protein RGA3 [Aegilops tauschii]
	TraesZN5B01G008500	chr5B	10979650	10982295	Molecular Function: protein kinase activity (GO:0004672),Molecular Function: protein tyrosine kinase activity (GO:0004713),Molecular Function: ATP binding (GO:0005524),Biological Process: protein phosphorylation (GO:0006468)	G-type lectin S-receptor-like serine/threonine-protein kinase SD2-5; K04733 interleukin-1 receptor-associated kinase 4 [EC:2.7.11.1] (A)	G-type lectin S-receptor-like serine/threonine-protein kinase SD2-5 OS=Arabidopsis thaliana GN=SD25 PE=1 SV=1	D-mannose binding lectin	G-type lectin S-receptor-like serine/threonine-protein kinase SD2-5 [Triticum urartu]
	TraesZN5B01G008600	chr5B	11068842	11075190	Molecular Function: polysaccharide binding (GO:0030247)	SORBIDRAFT_08g018520, Sb08g018520; hypothetical protein; K04730 interleukin-1 receptor-associated kinase 1 [EC:2.7.11.1] (A)	Wall-associated receptor kinase 4 OS=Arabidopsis thaliana GN=WAK4 PE=2 SV=1	Wall-associated receptor kinase galacturonan-binding	predicted protein [Hordeum vulgare subsp. vulgare]
	TraesZN5B01G017200	chr5B	18998115	18998612	--	--	--	--	hypothetical protein F775_43811 [Aegilops tauschii]
	TraesZN5B01G021100	chr5B	22642964	22646254	Biological Process: defense response (GO:0006952),Molecular Function: ADP binding (GO:0043531)	disease resistance protein RPP13-like; K13457 disease resistance protein RPM1 (A)	Disease resistance protein RPM1 OS=Arabidopsis thaliana GN=RPM1 PE=1 SV=1	NB-ARC domain	predicted protein [Hordeum vulgare subsp. vulgare]
	TraesZN5B01G021500	chr5B	23553014	23556564	Molecular Function: protein binding (GO:0005515)	DNA topoisomerase 2-like; K03164 DNA topoisomerase II [EC:5.99.1.3] (A)	Putative F-box protein At5g55150 OS=Arabidopsis thaliana GN=At5g55150 PE=4 SV=2	F-box-like	hypothetical protein F775_17831 [Aegilops tauschii]
	TraesZN5B01G022000	chr5B	23957516	23960791	Molecular Function: protein binding (GO:0005515)	Eix1; EIX receptor 1; K13466 EIX receptor 1/2 (A)	LRR receptor-like serine/threonine-protein kinase GSO1 OS=Arabidopsis thaliana GN=GSO1 PE=2 SV=1	Leucine rich repeat N-terminal domain	predicted protein [Hordeum vulgare subsp. vulgare]
	TraesZN5B01G022100	chr5B	23963800	23965437	Molecular Function: protein binding (GO:0005515)	Eix1; EIX receptor 1; K13466 EIX receptor 1/2 (A)	LRR receptor-like serine/threonine-protein kinase ERECTA OS=Arabidopsis thaliana GN=ERECTA PE=1 SV=1	Leucine Rich repeat	predicted protein [Hordeum vulgare subsp. vulgare]
	TraesZN5B01G022200	chr5B	24008223	24011532	Molecular Function: protein binding (GO:0005515)	Eix1; EIX receptor 1; K13466 EIX receptor 1/2 (A)	LRR receptor-like serine/threonine-protein kinase ERL1 OS=Arabidopsis thaliana GN=ERL1 PE=1 SV=1	Leucine rich repeat N-terminal domain	LRR receptor-like serine/threonine-protein kinase GSO2 [Aegilops tauschii]
	TraesZN5B01G022600	chr5B	24318052	24321141	Molecular Function: protein binding (GO:0005515)	Eix1; EIX receptor 1; K13466 EIX receptor 1/2 (A)	LRR receptor-like serine/threonine-protein kinase GSO1 OS=Arabidopsis thaliana GN=GSO1 PE=2 SV=1	Leucine rich repeat N-terminal domain	Leucine-rich repeat receptor protein kinase EXS [Aegilops tauschii]
	TraesZN5B01G024700	chr5B	26471589	26472668	--	--	--	--	predicted protein [Hordeum vulgare subsp. vulgare]
	TraesZN5B01G025900	chr5B	27959643	27960259	--	--	--	--	hypothetical protein TRIUR3_29124 [Triticum urartu]
	TraesZN5B01G026100	chr5B	28370963	28371544	--	--	--	--	hypothetical protein F775_05478 [Aegilops tauschii]
	TraesZN5B01G026200	chr5B	28373639	28374518	--	--	--	--	hypothetical protein F775_14251 [Aegilops tauschii]
	TraesZN5B01G029900	chr5B	32916240	32920596	Biological Process: defense response (GO:0006952),Molecular Function: ADP binding (GO:0043531)	disease resistance protein RPP13-like; K13457 disease resistance protein RPM1 (A)	Disease resistance protein RPP8 OS=Arabidopsis thaliana GN=RPP8 PE=1 SV=2	NB-ARC domain	hypothetical protein OsI_37604 [Oryza sativa Indica Group]
	TraesZN5B01G030000	chr5B	33033266	33034380	Molecular Function: ADP binding (GO:0043531)	SORBIDRAFT_10g010670, Sb10g010670; hypothetical protein; K13457 disease resistance protein RPM1 (A)	Disease resistance protein RPP13 OS=Arabidopsis thaliana GN=RPP13 PE=2 SV=2	NB-ARC domain	Disease resistance protein RPM1 [Triticum urartu]
	TraesZN5B01G034000	chr5B	41403131	41403755
	TraesZN5B01G034100	chr5B	41410495	41414622
	TraesZN5B01G119500	chr5B	165678700	165680150	Molecular Function: zinc ion binding (GO:0008270)	uncharacterized LOC101300290; K17086 transmembrane 9 superfamily member 2/4 (A)	--	SWIM zinc finger	hypothetical protein SORBIDRAFT_02g023020 [Sorghum bicolor]
	TraesZN5B01G130800	chr5B	211816896	211824711
	TraesZN5B01G131000	chr5B	211955693	211955908	--	--	--	--	hypothetical protein TRIUR3_25384 [Triticum urartu]
	TraesZN5B01G131100	chr5B	212443015	212443548
	TraesZN5B01G145100	chr5B	245706595	245719768	Molecular Function: hydrolase activity (GO:0016787)	Y105C5B.3; Purple acid phosphatase; K01113 alkaline phosphatase D [EC:3.1.3.1] (A)	Probable purple acid phosphatase 20 OS=Arabidopsis thaliana GN=PAP20 PE=2 SV=1	Calcineurin-like phosphoesterase	Putative inactive purple acid phosphatase 20 [Aegilops tauschii]
	TraesZN5B01G147200	chr5B	251675691	251676214
	TraesZN5B01G190900	chr5B	316146811	316147793	--	--	--	--	hypothetical protein F775_00031 [Aegilops tauschii]
	TraesZN5B01G191000	chr5B	316147834	316148579	--	--	--	--	hypothetical protein TRIUR3_31004 [Triticum urartu]
	TraesZN5B01G266000	chr5B	417426314	417426709
	TraesZN5B01G282400	chr5B	438355430	438365101	Molecular Function: zinc ion binding (GO:0008270)	protein FAR1-RELATED SEQUENCE 5-like isoform X1; K17604 zinc finger SWIM domain-containing protein 3 (A)	Protein FAR1-RELATED SEQUENCE 5 OS=Arabidopsis thaliana GN=FRS5 PE=2 SV=1	SWIM zinc finger	Protein FAR1-RELATED SEQUENCE 5 [Aegilops tauschii]
	TraesZN5B01G282500	chr5B	438365435	438369382	Molecular Function: polysaccharide binding (GO:0030247)	wall-associated receptor kinase 2-like; K04730 interleukin-1 receptor-associated kinase 1 [EC:2.7.11.1] (A)	Wall-associated receptor kinase 2 OS=Arabidopsis thaliana GN=WAK2 PE=1 SV=1	Wall-associated receptor kinase galacturonan-binding	Wall-associated receptor kinase 2 [Aegilops tauschii]
	TraesZN5B01G282600	chr5B	438377088	438378322	--	--	--	--	hypothetical protein TRIUR3_13794 [Triticum urartu]
	TraesZN5B01G283000	chr5B	439247747	439248229
	TraesZN5B01G291400	chr5B	448644957	448645142
	TraesZN5B01G291600	chr5B	448665324	448666073	--	--	--	--	hypothetical protein F775_01546 [Aegilops tauschii]
	TraesZN5B01G291800	chr5B	448683623	448684080
	TraesZN5B01G292400	chr5B	449022861	449023427
	TraesZN5B01G306900	chr5B	464716207	464717761
	TraesZN5B01G307300	chr5B	465340438	465341559
	TraesZN5B01G307600	chr5B	465508525	465509255
	TraesZN5B01G314700	chr5B	471914344	471915505	--	--	--	--	hypothetical protein F775_06754 [Aegilops tauschii]
	TraesZN5B01G317600	chr5B	474257845	474258338	--	UBP1-associated protein 2C-like; K12741 heterogeneous nuclear ribonucleoprotein A1/A3 (A)	Probable RNA-binding protein ARP1 OS=Arabidopsis thaliana GN=ARP1 PE=2 SV=1	--	RNA-binding protein 24 [Aegilops tauschii]
	TraesZN5B01G317900	chr5B	474819420	474819745
	TraesZN5B01G320200	chr5B	476171183	476335830	--	--	--	Domain of unknown function (DUF4477)	predicted protein [Hordeum vulgare subsp. vulgare]
	TraesZN5B01G332700	chr5B	487498411	487512082	--	--	--	--	hypothetical protein TRIUR3_00847 [Triticum urartu]
	TraesZN5B01G332800	chr5B	487635783	487636325	--	--	--	--	hypothetical protein F775_26737 [Aegilops tauschii]
	TraesZN5B01G333400	chr5B	487686729	487688162
	TraesZN5B01G334000	chr5B	487950613	487951213
	TraesZN5B01G363900	chr5B	519998823	520000713	--	--	Pathogenesis-related protein 1A/1B OS=Hordeum vulgare PE=2 SV=1	Thaumatin family	--
	TraesZN5B01G364000	chr5B	520053566	520055273	--	--	--	Protein of unknown function (DUF1618)	hypothetical protein F775_23617 [Aegilops tauschii]
	TraesZN5B01G364100	chr5B	520130152	520133454
	TraesZN5B01G364200	chr5B	520152701	520156760	--	LINE-1 retrotransposable element ORF2 protein; K18195 rhamnogalacturonan endolyase [EC:4.2.2.23] (A)	Putative ribonuclease H protein At1g65750 OS=Arabidopsis thaliana GN=At1g65750 PE=3 SV=1	Endonuclease/Exonuclease/phosphatase family	retrotransposon protein, putative, unclassified [Oryza sativa Japonica Group]
	TraesZN5B01G364300	chr5B	520188240	520189015	--	--	--	--	PREDICTED: uncharacterized protein LOC100832028 [Brachypodium distachyon]
	TraesZN5B01G364400	chr5B	520193443	520194060	--	--	--	F-box associated domain	hypothetical protein F775_26796 [Aegilops tauschii]
	TraesZN5B01G365600	chr5B	520785917	520786558	Molecular Function: nucleic acid binding (GO:0003676),Molecular Function: exonuclease activity (GO:0004527),Cellular Component: intracellular (GO:0005622)	Os02g0481900; Hypothetical conserved gene.; K12619 5'-3' exoribonuclease 2 [EC:3.1.13.-] (A)	5'-3' exoribonuclease 2 OS=Arabidopsis thaliana GN=XRN2 PE=2 SV=1	XRN 5'-3' exonuclease N-terminus	5'-3' exoribonuclease 2 [Aegilops tauschii]
	TraesZN5B01G391800	chr5B	542146961	542147113	--	--	--	--	unknown [Medicago truncatula]
	TraesZN5B01G393600	chr5B	544092941	544093713	--	--	--	--	hypothetical protein F775_24449 [Aegilops tauschii]
	TraesZN5B01G397700	chr5B	548388422	548388901	Molecular Function: polysaccharide binding (GO:0030247)	wall-associated receptor kinase 2-like; K04730 interleukin-1 receptor-associated kinase 1 [EC:2.7.11.1] (A)	Wall-associated receptor kinase 2 OS=Arabidopsis thaliana GN=WAK2 PE=1 SV=1	Wall-associated receptor kinase galacturonan-binding	Wall-associated receptor kinase 5 [Aegilops tauschii]
	TraesZN5B01G398000	chr5B	548566210	548566511	--	--	--	--	hypothetical protein F775_25256 [Aegilops tauschii]
	TraesZN5B01G398100	chr5B	548567441	548568419	--	--	--	--	hypothetical protein TRIUR3_24164 [Triticum urartu]
	TraesZN5B01G398600	chr5B	548627362	548628188
	TraesZN5B01G405800	chr5B	555174358	555215745	Molecular Function: polysaccharide binding (GO:0030247)	Os03g0642600; Similar to Protein kinase domain containing protein, expressed.; K04730 interleukin-1 receptor-associated kinase 1 [EC:2.7.11.1] (A)	Wall-associated receptor kinase 3 OS=Arabidopsis thaliana GN=WAK3 PE=2 SV=2	Wall-associated receptor kinase galacturonan-binding	Wall-associated receptor kinase 3 [Aegilops tauschii]
	TraesZN5B01G444200	chr5B	590708850	590719257	--	glycerate dehydrogenase; K15893 hydroxypyruvate reductase 1 (A)	Glycerate dehydrogenase OS=Cucumis sativus GN=HPR-A PE=2 SV=1	--	hypothetical protein ZEAMMB73_651158 [Zea mays]
	TraesZN5B01G458100	chr5B	602607264	602640905	Molecular Function: protein kinase activity (GO:0004672),Molecular Function: protein tyrosine kinase activity (GO:0004713),Molecular Function: ATP binding (GO:0005524),Biological Process: protein phosphorylation (GO:0006468)	cysteine-rich receptor-like protein kinase 26; K04730 interleukin-1 receptor-associated kinase 1 [EC:2.7.11.1] (A)	Putative receptor-like protein kinase At4g00960 OS=Arabidopsis thaliana GN=At4g00960 PE=3 SV=2	Protein kinase domain	hypothetical protein F775_00644 [Aegilops tauschii]
	TraesZN5B01G458900	chr5B	603677018	603678001	--	SORBIDRAFT_03g044710, Sb03g044710; hypothetical protein; K15255 ATP-dependent DNA helicase PIF1 [EC:3.6.4.12] (A)	--	Helitron helicase-like domain at N-terminus	PREDICTED: uncharacterized protein LOC100833043 isoform X2 [Brachypodium distachyon]
	TraesZN5B01G465400	chr5B	607045188	607046510	--	--	--	--	predicted protein [Hordeum vulgare subsp. vulgare]
	TraesZN5B01G465500	chr5B	607046730	607047080
	TraesZN5B01G465600	chr5B	607303210	607314012	Biological Process: defense response (GO:0006952),Molecular Function: ADP binding (GO:0043531)	putative disease resistance RPP13-like protein 3; K13457 disease resistance protein RPM1 (A)	Disease resistance protein RGA2 OS=Solanum bulbocastanum GN=RGA2 PE=1 SV=1	NB-ARC domain	Putative disease resistance protein RGA3 [Aegilops tauschii]
	TraesZN5B01G465700	chr5B	607315996	607319891	Biological Process: defense response (GO:0006952),Molecular Function: ADP binding (GO:0043531)	disease resistance protein RPP13-like; K13457 disease resistance protein RPM1 (A)	Disease resistance protein RPM1 OS=Arabidopsis thaliana GN=RPM1 PE=1 SV=1	NB-ARC domain	Disease resistance protein RPM1 [Aegilops tauschii]
	TraesZN5B01G466300	chr5B	607944833	607947486	--	--	--	--	hypothetical protein TRIUR3_02403 [Triticum urartu]
	TraesZN5B01G479700	chr5B	619863628	619864789
	TraesZN5B01G480800	chr5B	620733482	620736593	--	putative pentatricopeptide repeat-containing protein At1g12700, mitochondrial; K17964 leucine-rich PPR motif-containing protein, mitochondrial (A)	Pentatricopeptide repeat-containing protein At3g53700, chloroplastic OS=Arabidopsis thaliana GN=MEE40 PE=2 SV=1	PPR repeat	PREDICTED: pentatricopeptide repeat-containing protein At5g64320, mitochondrial-like [Brachypodium distachyon]
	TraesZN5B01G480900	chr5B	620738126	620740395	Molecular Function: protein binding (GO:0005515)	protein ACCELERATED CELL DEATH 6-like; K19626 inversin (A)	Ankyrin repeat-containing protein At2g01680 OS=Arabidopsis thaliana GN=At2g01680 PE=2 SV=1	Domain of unknown function	hypothetical protein F775_08914 [Aegilops tauschii]
	TraesZN5B01G491600	chr5B	632096076	632097043	--	--	--	--	PREDICTED: uncharacterized protein LOC100252848 [Vitis vinifera]
	TraesZN5B01G492200	chr5B	632875503	632876025	Cellular Component: nucleosome (GO:0000786),Molecular Function: DNA binding (GO:0003677),Cellular Component: nucleus (GO:0005634),Biological Process: nucleosome assembly (GO:0006334)	histone H2A-like; K11251 histone H2A (A)	Histone H2A OS=Petroselinum crispum PE=2 SV=1	Core histone H2A/H2B/H3/H4	Histone H2A [Triticum urartu]
	TraesZN5B01G498000	chr5B	641520810	641521747	--	--	Putative ripening-related protein 7 OS=Oryza sativa subsp. japonica GN=Os10g0489400 PE=3 SV=1	--	hypothetical protein F775_07903 [Aegilops tauschii]
	TraesZN5B01G498100	chr5B	641539451	641540454	--	lysosomal alpha-mannosidase-like; K01191 alpha-mannosidase [EC:3.2.1.24] (A)	--	--	Lysosomal alpha-mannosidase [Aegilops tauschii]
	TraesZN5B01G506800	chr5B	649249275	649254830	--	--	--	--	hypothetical protein TRIUR3_11313 [Triticum urartu]
	TraesZN5B01G507300	chr5B	649658293	649659859	--	--	--	--	hypothetical protein F775_42263 [Aegilops tauschii]
	TraesZN5B01G533500	chr5B	671206359	671208446	Molecular Function: protein kinase activity (GO:0004672),Molecular Function: protein tyrosine kinase activity (GO:0004713),Molecular Function: ATP binding (GO:0005524),Biological Process: protein phosphorylation (GO:0006468),Molecular Function: carbohydrate binding (GO:0030246)	L-type lectin-domain containing receptor kinase IV.1-like; K04730 interleukin-1 receptor-associated kinase 1 [EC:2.7.11.1] (A)	L-type lectin-domain containing receptor kinase IV.2 OS=Arabidopsis thaliana GN=LECRK42 PE=2 SV=1	Protein kinase domain	PREDICTED: L-type lectin-domain containing receptor kinase IV.1-like [Setaria italica]
	TraesZN5B01G533900	chr5B	671487713	671489398	--	--	--	--	hypothetical protein F775_00031 [Aegilops tauschii]
	TraesZN5B01G535400	chr5B	672524105	672525264
	TraesZN5B01G539000	chr5B	676032821	676034351	Molecular Function: enzyme inhibitor activity (GO:0004857),Molecular Function: pectinesterase activity (GO:0030599)	--	Putative invertase inhibitor OS=Platanus acerifolia PE=1 SV=1	Plant invertase/pectin methylesterase inhibitor	Putative invertase inhibitor [Aegilops tauschii]
	TraesZN5B01G542500	chr5B	678556166	678557296	--	uncharacterized LOC100828831; K08738 cytochrome c (A)	--	Zinc knuckle	hypothetical protein SORBIDRAFT_07g007880 [Sorghum bicolor]
	TraesZN5B01G542600	chr5B	678557612	678558265	--	uncharacterized LOC106441311; K05909 laccase [EC:1.10.3.2] (A)	--	Endonuclease/Exonuclease/phosphatase family	hypothetical protein SORBIDRAFT_0011s003210 [Sorghum bicolor]
	TraesZN5B01G548500	chr5B	684320462	684323933	--	--	RuBisCO large subunit-binding protein subunit alpha, chloroplastic OS=Pisum sativum PE=1 SV=2	--	predicted protein [Hordeum vulgare subsp. vulgare]
	TraesZN5B01G548700	chr5B	684331072	684333685	Molecular Function: protein binding (GO:0005515)	Eix1; EIX receptor 1; K13466 EIX receptor 1/2 (A)	LRR receptor-like serine/threonine-protein kinase GSO1 OS=Arabidopsis thaliana GN=GSO1 PE=2 SV=1	Leucine rich repeat N-terminal domain	LRR receptor-like serine/threonine-protein kinase GSO1 [Triticum urartu]
	TraesZN5B01G549100	chr5B	684518241	684520058	--	--	--	--	hypothetical protein TRIUR3_31123 [Triticum urartu]
	TraesZN5B01G549200	chr5B	684583549	684586176	Molecular Function: protein binding (GO:0005515)	--	F-box/FBD/LRR-repeat protein At5g18770 OS=Arabidopsis thaliana GN=At5g18770 PE=2 SV=1	F-box domain	hypothetical protein TRIUR3_23433 [Triticum urartu]
	TraesZN5B01G578200	chr5B	705591548	705596540	Molecular Function: structural molecule activity (GO:0005198)	uncharacterized LOC101779298; K17302 coatomer, subunit beta' (A)	Vesicle-associated protein 1-4 OS=Arabidopsis thaliana GN=PVA14 PE=2 SV=1	MSP (Major sperm protein) domain	Cysteine-rich receptor-like protein kinase 26 [Aegilops tauschii]
	TraesZN5B01G578300	chr5B	705671901	705672374	--	--	--	--	hypothetical protein F775_00205 [Aegilops tauschii]
	TraesZN5D01G020900	chr5D	18992884	18993261	--	--	Protein TAR1 OS=Kluyveromyces lactis (strain ATCC 8585 / CBS 2359 / DSM 70799 / NBRC 1267 / NRRL Y-1140 / WM37) GN=TAR1-A PE=4 SV=2	--	hypothetical protein SORBIDRAFT_0016s002240 [Sorghum bicolor]
	TraesZN5D01G021100	chr5D	19009709	19009879	--	--	--	--	hypothetical protein SOVF_183600 [Spinacia oleracea]
	TraesZN5D01G021200	chr5D	19025487	19027726	--	--	--	--	hypothetical protein SORBIDRAFT_0016s002240 [Sorghum bicolor]
	TraesZN5D01G022000	chr5D	22632663	22633319	--	--	--	--	hypothetical protein TRIUR3_25366 [Triticum urartu]
	TraesZN5D01G022100	chr5D	22636117	22636748	--	--	--	--	hypothetical protein F775_31559 [Aegilops tauschii]
	TraesZN5D01G022300	chr5D	22965861	22966581	--	glycoside hydrolase family 2 protein; K01192 beta-mannosidase [EC:3.2.1.25] (A)	Thaumatin-like pathogenesis-related protein 3 OS=Avena sativa GN=RASTL-3 PE=2 SV=1	Thaumatin family	hypothetical protein F775_29062 [Aegilops tauschii]
	TraesZN5D01G022400	chr5D	22974172	22974852	--	glycoside hydrolase family 2 protein; K01192 beta-mannosidase [EC:3.2.1.25] (A)	Osmotin-like protein OSML13 OS=Solanum commersonii PE=2 SV=1	Thaumatin family	predicted protein [Hordeum vulgare subsp. vulgare]
	TraesZN5D01G022500	chr5D	22978536	22979265	--	glycoside hydrolase family 2 protein; K01192 beta-mannosidase [EC:3.2.1.25] (A)	Zeamatin OS=Zea mays GN=Zlp PE=1 SV=2	Thaumatin family	thaumatin-like protein TLP5 [Hordeum vulgare]
	TraesZN5D01G022600	chr5D	23023913	23024491	--	glycoside hydrolase family 2 protein; K01192 beta-mannosidase [EC:3.2.1.25] (A)	Zeamatin OS=Zea mays GN=Zlp PE=1 SV=2	Thaumatin family	hypothetical protein F775_32839 [Aegilops tauschii]
	TraesZN5D01G022700	chr5D	23226996	23227509	--	--	Thaumatin-like pathogenesis-related protein 3 OS=Avena sativa GN=RASTL-3 PE=2 SV=1	Thaumatin family	hypothetical protein F775_25746 [Aegilops tauschii]
	TraesZN5D01G022800	chr5D	23275218	23275872	--	glycoside hydrolase family 2 protein; K01192 beta-mannosidase [EC:3.2.1.25] (A)	Thaumatin-like pathogenesis-related protein 3 OS=Avena sativa GN=RASTL-3 PE=2 SV=1	Thaumatin family	hypothetical protein TRIUR3_03506 [Triticum urartu]
	TraesZN5D01G022900	chr5D	23502227	23502768	--	--	Thaumatin-like protein OS=Oryza sativa subsp. japonica GN=Os12g0628600 PE=1 SV=1	--	thaumatin-like protein TLP3 [Hordeum vulgare]
	TraesZN5D01G234700	chr5D	328448406	328450245	Biological Process: lipid metabolic process (GO:0006629),Molecular Function: hydrolase activity, acting on ester bonds (GO:0016788)	Zeta-carotene desaturase, chloroplast precursor, putative (EC:1.14.99.30); K00514 zeta-carotene desaturase [EC:1.3.5.6] (A)	GDSL esterase/lipase At5g45910 OS=Arabidopsis thaliana GN=At5g45910 PE=2 SV=1	GDSL-like Lipase/Acylhydrolase	GDSL esterase/lipase [Aegilops tauschii]
	TraesZN5D01G289900	chr5D	379040874	379042172	Molecular Function: protein binding (GO:0005515)	GRMZM2G129493, GRMZM2G362362; uncharacterized LOC103648573; K01188 beta-glucosidase [EC:3.2.1.21] (A)	Polygalacturonase inhibitor 1 OS=Oryza sativa subsp. japonica GN=FOR1 PE=2 SV=1	Leucine rich repeat N-terminal domain	hypothetical protein F775_43048 [Aegilops tauschii]
	TraesZN5D01G466200	chr5D	502885082	502888347	--	--	--	Protein of unknown function (DUF1618)	hypothetical protein F775_00044 [Aegilops tauschii]
	TraesZN5D01G468300	chr5D	506363574	506386544	--	--	--	--	predicted protein [Hordeum vulgare subsp. vulgare]
	TraesZN5D01G473800	chr5D	511509757	511509996
	TraesZN5D01G558100	chr5D	561324993	561325694	--	--	--	--	PREDICTED: protein NDR1-like [Brachypodium distachyon]
	TraesZN5D01G559400	chr5D	561706887	561708340	Molecular Function: transferase activity, transferring acyl groups other than amino-acyl groups (GO:0016747)	HXXXD-type acyl-transferase family protein; K15400 omega-hydroxypalmitate O-feruloyl transferase [EC:2.3.1.188] (A)	Spermidine sinapoyl CoA acyltransferase OS=Arabidopsis thaliana GN=SDT PE=1 SV=1	Transferase family	3'-N-debenzoyl-2'-deoxytaxol N-benzoyltransferase [Aegilops tauschii]
	TraesZN5D01G559800	chr5D	561950810	561952327	--	probable mediator of RNA polymerase II transcription subunit 37e; K03283 heat shock 70kDa protein 1/8 (A)	Heat shock cognate 70 kDa protein OS=Petunia hybrida GN=HSP70 PE=2 SV=1	Hsp70 protein	PREDICTED: probable mediator of RNA polymerase II transcription subunit 37e [Brassica rapa]
	TraesZN5D01G559900	chr5D	561952355	561952754	--	heat shock cognate 70 kDa protein 2-like; K03283 heat shock 70kDa protein 1/8 (A)	Probable mediator of RNA polymerase II transcription subunit 37c OS=Arabidopsis thaliana GN=MED37C PE=1 SV=1	Hsp70 protein	CytHSP70, partial [Triticum aestivum]
	TraesZN5D01G560000	chr5D	561953146	561953655	--	heat shock cognate 70 kDa protein 2-like; K03283 heat shock 70kDa protein 1/8 (A)	Heat shock 70 kDa protein OS=Zea mays GN=HSP70 PE=3 SV=2	Hsp70 protein	CytHSP70, partial [Triticum aestivum]
	TraesZN5D01G560100	chr5D	561998531	561999658	Molecular Function: protein binding (GO:0005515)	tyrosine-sulfated glycopeptide receptor 1-like; K19613 leucine-rich repeat protein SHOC2 (A)	Phytosulfokine receptor 1 OS=Arabidopsis thaliana GN=PSKR1 PE=2 SV=4	Leucine rich repeat N-terminal domain	Phytosulfokine receptor 1 [Triticum urartu]
	TraesZN5D01G561100	chr5D	562288694	562289569	Molecular Function: transporter activity (GO:0005215),Biological Process: transport (GO:0006810),Cellular Component: membrane (GO:0016020)	probable aquaporin PIP2-8; K09872 aquaporin PIP (A)	Aquaporin PIP2-3 OS=Zea mays GN=PIP2-3 PE=2 SV=1	Major intrinsic protein	Aquaporin PIP2-3 [Aegilops tauschii]
	TraesZN5D01G561200	chr5D	562337474	562338343	Molecular Function: transporter activity (GO:0005215),Biological Process: transport (GO:0006810),Cellular Component: membrane (GO:0016020)	SORBIDRAFT_0012s010440, Sb0012s010440; hypothetical protein; K09872 aquaporin PIP (A)	Aquaporin PIP2-3 OS=Zea mays GN=PIP2-3 PE=2 SV=1	Major intrinsic protein	Aquaporin PIP2-3 [Aegilops tauschii]
	TraesZN5D01G561700	chr5D	562602580	562604237	--	--	--	--	hypothetical protein F775_20554 [Aegilops tauschii]
	TraesZN6A01G000500	chr6A	1191711	1204115	Molecular Function: protein kinase activity (GO:0004672),Molecular Function: protein tyrosine kinase activity (GO:0004713),Molecular Function: ATP binding (GO:0005524),Biological Process: protein phosphorylation (GO:0006468),Biological Process: cell wall macromolecule catabolic process (GO:0016998)	GRMZM2G410991; uncharacterized LOC100384051; K13473 chitin elicitor-binding protein (A)	Chitin elicitor-binding protein OS=Oryza sativa subsp. japonica GN=CEBIP PE=1 SV=1	LysM domain	Chitin elicitor-binding protein [Triticum urartu]
	TraesZN6A01G000600	chr6A	1272608	1276010	Molecular Function: protein kinase activity (GO:0004672),Molecular Function: protein tyrosine kinase activity (GO:0004713),Molecular Function: calcium ion binding (GO:0005509),Molecular Function: protein binding (GO:0005515),Molecular Function: ATP binding (GO:0005524),Biological Process: protein phosphorylation (GO:0006468),Molecular Function: polysaccharide binding (GO:0030247)	wall-associated receptor kinase 2-like; K04730 interleukin-1 receptor-associated kinase 1 [EC:2.7.11.1] (A)	Wall-associated receptor kinase 5 OS=Arabidopsis thaliana GN=WAK5 PE=2 SV=1	Calcium-binding EGF domain	Wall-associated receptor kinase 4 [Aegilops tauschii]
	TraesZN6A01G000700	chr6A	1350231	1350715	Molecular Function: transferase activity, transferring acyl groups other than amino-acyl groups (GO:0016747)	Os10g0503300; K19861 benzyl alcohol O-benzoyltransferase [EC:2.3.1.196 2.3.1.232] (A)	Benzyl alcohol O-benzoyltransferase OS=Nicotiana tabacum GN=HSR201 PE=1 SV=1	Transferase family	predicted protein, partial [Hordeum vulgare subsp. vulgare]
	TraesZN6A01G003400	chr6A	2423756	2424224	Molecular Function: protein binding (GO:0005515)	Phenylalanyl-tRNA synthetase class IIc family protein; K01889 phenylalanyl-tRNA synthetase alpha chain [EC:6.1.1.20] (A)	F-box protein At5g49610 OS=Arabidopsis thaliana GN=At5g49610 PE=1 SV=1	F-box domain	predicted protein [Hordeum vulgare subsp. vulgare]
	TraesZN6A01G004300	chr6A	2588730	2590400
	TraesZN6A01G005200	chr6A	3752619	3757051	--	ITIH1; inter-alpha-trypsin inhibitor heavy chain 1; K19014 inter-alpha-trypsin inhibitor heavy chain H1 (A)	Inter-alpha-trypsin inhibitor heavy chain H4 OS=Homo sapiens GN=ITIH4 PE=1 SV=4	von Willebrand factor type A domain	hypothetical protein F775_15416 [Aegilops tauschii]
	TraesZN6A01G005800	chr6A	4303902	4304687
	TraesZN6A01G007400	chr6A	5207321	5210447	Cellular Component: integral to membrane (GO:0016021)	bidirectional sugar transporter SWEET14-like; K15382 solute carrier family 50 (sugar transporter) (A)	Bidirectional sugar transporter SWEET14 OS=Oryza sativa subsp. japonica GN=SWEET14 PE=2 SV=1	Sugar efflux transporter for intercellular exchange	Bidirectional sugar transporter SWEET14 [Triticum urartu]
	TraesZN6A01G008000	chr6A	5684345	5687741	--	--	--	--	hypothetical protein TRIUR3_23082 [Triticum urartu]
	TraesZN6A01G008100	chr6A	5723084	5724021	--	SORBIDRAFT_05g027220, Sb05g027220; hypothetical protein; K13457 disease resistance protein RPM1 (A)	--	--	Disease resistance protein RPP13 [Aegilops tauschii]
	TraesZN6A01G008500	chr6A	5908669	5912943	Molecular Function: protein kinase activity (GO:0004672),Molecular Function: protein tyrosine kinase activity (GO:0004713),Molecular Function: ATP binding (GO:0005524),Biological Process: protein phosphorylation (GO:0006468)	SORBIDRAFT_03g036190, Sb03g036190; hypothetical protein; K04730 interleukin-1 receptor-associated kinase 1 [EC:2.7.11.1] (A)	Cysteine-rich receptor-like protein kinase 25 OS=Arabidopsis thaliana GN=CRK25 PE=3 SV=1	Salt stress response/antifungal	PREDICTED: cysteine-rich receptor-like protein kinase 15 [Brachypodium distachyon]
	TraesZN6A01G009100	chr6A	6199192	6201242	--	--	--	F-box-like	hypothetical protein F775_21139 [Aegilops tauschii]
	TraesZN6A01G011100	chr6A	7547376	7547711	Molecular Function: protein binding (GO:0005515)	probable glutathione S-transferase GSTF1; K00799 glutathione S-transferase [EC:2.5.1.18] (A)	Probable glutathione S-transferase GSTF1 OS=Oryza sativa subsp. japonica GN=GSTF1 PE=1 SV=2	Glutathione S-transferase, N-terminal domain	Os01g0370900 [Oryza sativa Japonica Group]
	TraesZN6A01G011800	chr6A	8006872	8007507	--	disease resistance protein RPM1-like; K13457 disease resistance protein RPM1 (A)	--	--	Disease resistance protein RPM1 [Aegilops tauschii]
	TraesZN6A01G016100	chr6A	10061298	10061516	--	--	--	--	hypothetical protein F775_02307 [Aegilops tauschii]
	TraesZN6A01G016600	chr6A	10195502	10195963	--	uncharacterized LOC100823987; K15032 mTERF domain-containing protein, mitochondrial (A)	--	mTERF	hypothetical protein F775_13071 [Aegilops tauschii]
	TraesZN6A01G016700	chr6A	10295307	10296238	--	uncharacterized LOC100827317; K15032 mTERF domain-containing protein, mitochondrial (A)	--	mTERF	hypothetical protein TRIUR3_06575 [Triticum urartu]
	TraesZN6A01G018500	chr6A	11850382	11850777
	TraesZN6A01G018900	chr6A	12014505	12015494	Molecular Function: iron ion binding (GO:0005506),Biological Process: fatty acid biosynthetic process (GO:0006633),Molecular Function: oxidoreductase activity (GO:0016491),Biological Process: oxidation-reduction process (GO:0055114)	sphinganine C(4)-monooxygenase 1-like; K04713 sphinganine C4-monooxygenase [EC:1.14.18.5] (A)	Sphinganine C(4)-monooxygenase 2 OS=Arabidopsis thaliana GN=SBH2 PE=1 SV=1	Fatty acid hydroxylase superfamily	PREDICTED: sphinganine C(4)-monooxygenase 1-like [Zea mays]
	TraesZN6A01G019900	chr6A	12403060	12404394	--	glucose-6-phosphate isomerase, cytosolic B-like; K01810 glucose-6-phosphate isomerase [EC:5.3.1.9] (A)	--	--	hypothetical protein F775_24837 [Aegilops tauschii]
	TraesZN6A01G020600	chr6A	12785525	12792086	Biological Process: defense response (GO:0006952),Molecular Function: ADP binding (GO:0043531)	disease resistance protein RPM1-like; K13457 disease resistance protein RPM1 (A)	Disease resistance protein RPM1 OS=Arabidopsis thaliana GN=RPM1 PE=1 SV=1	Leucine rich repeat	PREDICTED: disease resistance protein RPM1-like [Brachypodium distachyon]
	TraesZN6A01G021000	chr6A	12861307	12866071	Molecular Function: protein kinase activity (GO:0004672),Molecular Function: protein tyrosine kinase activity (GO:0004713),Molecular Function: calcium ion binding (GO:0005509),Molecular Function: protein binding (GO:0005515),Molecular Function: ATP binding (GO:0005524),Biological Process: protein phosphorylation (GO:0006468),Molecular Function: polysaccharide binding (GO:0030247)	SORBIDRAFT_02g002100, Sb02g002100; hypothetical protein; K04730 interleukin-1 receptor-associated kinase 1 [EC:2.7.11.1] (A)	Wall-associated receptor kinase 5 OS=Arabidopsis thaliana GN=WAK5 PE=2 SV=1	Wall-associated receptor kinase galacturonan-binding	OSJNBa0024J22.12 [Oryza sativa Japonica Group]
	TraesZN6A01G021100	chr6A	12932478	12936981	Molecular Function: protein binding (GO:0005515)	protein ACCELERATED CELL DEATH 6-like; K19626 inversin (A)	Ankyrin repeat-containing protein At3g12360 OS=Arabidopsis thaliana GN=At3g12360 PE=2 SV=1	Domain of unknown function	PREDICTED: uncharacterized protein LOC100844147 [Brachypodium distachyon]
	TraesZN6A01G026000	chr6A	16176927	16177466	--	uncharacterized LOC100823987; K15032 mTERF domain-containing protein, mitochondrial (A)	--	mTERF	hypothetical protein F775_05578 [Aegilops tauschii]
	TraesZN6A01G028100	chr6A	16870682	16871312	Cellular Component: nucleosome (GO:0000786),Molecular Function: DNA binding (GO:0003677),Cellular Component: nucleus (GO:0005634),Biological Process: nucleosome assembly (GO:0006334)	histone H2B.3-like; K11252 histone H2B (A)	Histone H2B.2 OS=Triticum aestivum PE=1 SV=2	Core histone H2A/H2B/H3/H4	Histone H2B.2 [Aegilops tauschii]
	TraesZN6A01G032300	chr6A	19191961	19192556
	TraesZN6A01G035900	chr6A	22265966	22270340	--	uncharacterized LOC100842672; K15032 mTERF domain-containing protein, mitochondrial (A)	--	mTERF	hypothetical protein F775_21099 [Aegilops tauschii]
	TraesZN6A01G036100	chr6A	22380222	22382876	--	--	--	--	hypothetical protein TRIUR3_09296 [Triticum urartu]
	TraesZN6A01G036500	chr6A	22400112	22401479	Molecular Function: protein binding (GO:0005515)	--	Putative F-box/LRR-repeat protein At5g02700 OS=Arabidopsis thaliana GN=At5g02700 PE=4 SV=1	F-box domain	hypothetical protein F775_01547 [Aegilops tauschii]
	TraesZN6A01G036600	chr6A	22437794	22438051
	TraesZN6A01G037000	chr6A	22640078	22644146	--	--	Putative cysteine-rich receptor-like protein kinase 35 OS=Arabidopsis thaliana GN=CRK35 PE=3 SV=3	Salt stress response/antifungal	predicted protein [Hordeum vulgare subsp. vulgare]
	TraesZN6A01G037200	chr6A	22701693	22701977	--	--	--	--	hypothetical protein TRIUR3_04463 [Triticum urartu]
	TraesZN6A01G037300	chr6A	22702021	22704862	--	--	--	--	hypothetical protein TRIUR3_04463 [Triticum urartu]
	TraesZN6A01G037500	chr6A	22721304	22721785	--	--	--	--	hypothetical protein TRIUR3_25063 [Triticum urartu]
	TraesZN6A01G037600	chr6A	23401278	23422399	--	probable DEAD-box ATP-dependent RNA helicase 48; K17679 ATP-dependent RNA helicase MSS116, mitochondrial [EC:3.6.4.13] (A)	Putative DEAD-box ATP-dependent RNA helicase 33 OS=Arabidopsis thaliana GN=RH33 PE=3 SV=1	--	unnamed protein product [Triticum aestivum]
	TraesZN6A01G039600	chr6A	24909606	24910262
	TraesZN6A01G040400	chr6A	26198544	26203167	Molecular Function: nutrient reservoir activity (GO:0045735)	--	Alpha/beta-gliadin OS=Triticum aestivum PE=2 SV=2	Protease inhibitor/seed storage/LTP family	alpha-gliadin [Triticum dicoccoides]
	TraesZN6A01G040700	chr6A	27967540	27971387	Molecular Function: protein binding (GO:0005515),Cellular Component: nucleus (GO:0005634),Molecular Function: zinc ion binding (GO:0008270),Molecular Function: histone-lysine N-methyltransferase activity (GO:0018024),Biological Process: histone lysine methylation (GO:0034968)	histone-lysine N-methyltransferase EHMT1-like; K11420 euchromatic histone-lysine N-methyltransferase [EC:2.1.1.43] (A)	Histone-lysine N-methyltransferase SUVR4 OS=Arabidopsis thaliana GN=SUVR4 PE=1 SV=2	Ubiquitin-binding WIYLD domain	Histone-lysine N-methyltransferase SUVR4 [Triticum urartu]
	TraesZN6A01G040900	chr6A	28059368	28060309	Molecular Function: manganese ion binding (GO:0030145),Molecular Function: nutrient reservoir activity (GO:0045735)	uncharacterized LOC101250545; K11426 SET and MYND domain-containing protein (A)	Germin-like protein 8-14 OS=Oryza sativa subsp. japonica GN=GER5 PE=1 SV=1	Cupin	Germin-like protein 8-14 [Triticum urartu]
	TraesZN6A01G041000	chr6A	28582688	28583878	Molecular Function: peroxidase activity (GO:0004601),Biological Process: response to oxidative stress (GO:0006979),Molecular Function: heme binding (GO:0020037),Biological Process: oxidation-reduction process (GO:0055114)	peroxidase 47-like; K00430 peroxidase [EC:1.11.1.7] (A)	Peroxidase 47 OS=Arabidopsis thaliana GN=PER47 PE=2 SV=2	Peroxidase	Peroxidase 47 [Aegilops tauschii]
	TraesZN6A01G041100	chr6A	28679162	28682031	Molecular Function: DNA binding (GO:0003677),Biological Process: regulation of transcription, DNA-dependent (GO:0006355)	NAC domain-containing protein 89-like; K12581 CCR4-NOT transcription complex subunit 7/8 (A)	NAC domain-containing protein 82 OS=Arabidopsis thaliana GN=NAC082 PE=1 SV=1	No apical meristem (NAM) protein	NAC domain-containing protein 78 [Triticum urartu]
	TraesZN6A01G041400	chr6A	29063286	29063612	--	--	--	--	Disease resistance protein RGA2 [Aegilops tauschii]
	TraesZN6A01G041600	chr6A	29159945	29160684	--	chloroplast processing peptidase-like; K03100 signal peptidase I [EC:3.4.21.89] (A)	--	--	hypothetical protein F775_02675 [Aegilops tauschii]
	TraesZN6A01G041800	chr6A	29344733	29344951
	TraesZN6A01G041900	chr6A	29345378	29352856	--	uncharacterized LOC106441311; K05909 laccase [EC:1.10.3.2] (A)	Putative ribonuclease H protein At1g65750 OS=Arabidopsis thaliana GN=At1g65750 PE=3 SV=1	zinc-binding in reverse transcriptase	Alanyl-tRNA synthetase [Triticum urartu]
	TraesZN6A01G042000	chr6A	29461731	29463939	--	uncharacterized LOC104602232; K00383 glutathione reductase (NADPH) [EC:1.8.1.7] (A)	--	--	Os12g0428300 [Oryza sativa Japonica Group]
	TraesZN6A01G042100	chr6A	29496731	29498130	Molecular Function: DNA binding (GO:0003677),Biological Process: regulation of transcription, DNA-dependent (GO:0006355)	NAC domain-containing protein 89-like; K12581 CCR4-NOT transcription complex subunit 7/8 (A)	NAC domain-containing protein 45 OS=Arabidopsis thaliana GN=NAC045 PE=2 SV=1	No apical meristem (NAM) protein	NAC domain-containing protein 74 [Aegilops tauschii]
	TraesZN6A01G042200	chr6A	29507469	29508621
	TraesZN6A01G042300	chr6A	29530521	29532215	Molecular Function: DNA binding (GO:0003677),Biological Process: regulation of transcription, DNA-dependent (GO:0006355)	NAC domain-containing protein 89-like; K12581 CCR4-NOT transcription complex subunit 7/8 (A)	NAC domain-containing protein 82 OS=Arabidopsis thaliana GN=NAC082 PE=1 SV=1	No apical meristem (NAM) protein	NAC domain-containing protein 74 [Aegilops tauschii]
	TraesZN6A01G042700	chr6A	29790371	29791528	Biological Process: defense response (GO:0006952),Molecular Function: ADP binding (GO:0043531)	putative disease resistance protein RGA1; K15078 structure-specific endonuclease subunit SLX1 [EC:3.6.1.-] (A)	Putative disease resistance RPP13-like protein 1 OS=Arabidopsis thaliana GN=RPPL1 PE=3 SV=1	NB-ARC domain	Putative disease resistance RPP13-like protein 1 [Aegilops tauschii]
	TraesZN6A01G043000	chr6A	29883494	29886432	Molecular Function: zinc ion binding (GO:0008270)	--	--	--	PREDICTED: uncharacterized protein LOC104584965 [Brachypodium distachyon]
	TraesZN6A01G043200	chr6A	30008495	30008963
	TraesZN6A01G043400	chr6A	30092049	30093086	--	glutathione reductase, chloroplastic-like; K00383 glutathione reductase (NADPH) [EC:1.8.1.7] (A)	--	Protein of unknown function (DUF295)	hypothetical protein F775_21951 [Aegilops tauschii]
	TraesZN6A01G043500	chr6A	30106103	30106906	--	--	--	--	Pumilio-like protein 5 [Triticum urartu]
	TraesZN6A01G043900	chr6A	30134148	30135430	--	--	--	--	hypothetical protein F775_12606 [Aegilops tauschii]
	TraesZN6A01G044700	chr6A	30294926	30297582	--	--	UPF0481 protein At3g47200 OS=Arabidopsis thaliana GN=At3g47200 PE=2 SV=1	Plant protein of unknown function	predicted protein [Hordeum vulgare subsp. vulgare]
	TraesZN6A01G045200	chr6A	30390636	30391292	--	--	--	--	PREDICTED: uncharacterized protein LOC101762912 [Setaria italica]
	TraesZN6A01G045700	chr6A	30469083	30475689	Molecular Function: ATP binding (GO:0005524),Molecular Function: phosphatidylinositol phosphate kinase activity (GO:0016307),Biological Process: cellular protein metabolic process (GO:0044267),Biological Process: phosphatidylinositol metabolic process (GO:0046488)	putative 1-phosphatidylinositol-3-phosphate 5-kinase FAB1D; K00921 1-phosphatidylinositol-3-phosphate 5-kinase [EC:2.7.1.150] (A)	Putative 1-phosphatidylinositol-3-phosphate 5-kinase FAB1C OS=Arabidopsis thaliana GN=FAB1C PE=2 SV=1	TCP-1/cpn60 chaperonin family	1-phosphatidylinositol-3-phosphate 5-kinase FAB1 [Triticum urartu]
	TraesZN6A01G046600	chr6A	32537506	32541889	Molecular Function: protein binding (GO:0005515),Molecular Function: zinc ion binding (GO:0008270)	uncharacterized LOC105314653; K15692 E3 ubiquitin-protein ligase RNF13 [EC:2.3.2.27] (A)	E3 ubiquitin ligase BIG BROTHER-related OS=Arabidopsis thaliana GN=BBR PE=2 SV=1	Ring finger domain	PREDICTED: uncharacterized protein LOC105314653 [Amphimedon queenslandica]
	TraesZN6A01G046700	chr6A	32550537	32550944	Molecular Function: protein binding (GO:0005515)	ubiquitin-protein ligase; K10268 F-box and leucine-rich repeat protein 2/20 (A)	Putative F-box/LRR-repeat protein 9 OS=Arabidopsis thaliana GN=FBL9 PE=3 SV=1	F-box-like	hypothetical protein F775_03835 [Aegilops tauschii]
	TraesZN6A01G046800	chr6A	32573299	32581523	--	dolichyl-diphosphooligosaccharide--protein glycosyltransferase subunit 1B; K12666 oligosaccharyltransferase complex subunit alpha (ribophorin I) (A)	Dolichyl-diphosphooligosaccharide--protein glycosyltransferase subunit 1B OS=Oryza sativa subsp. japonica GN=OST1B PE=2 SV=1	--	hypothetical protein OsI_39276 [Oryza sativa Indica Group]
	TraesZN6A01G046900	chr6A	32588557	32589351
	TraesZN6A01G047200	chr6A	32601112	32611321	Biological Process: telomere maintenance (GO:0000723),Molecular Function: DNA helicase activity (GO:0003678),Biological Process: DNA repair (GO:0006281)	SORBIDRAFT_03g044710, Sb03g044710; hypothetical protein; K15255 ATP-dependent DNA helicase PIF1 [EC:3.6.4.12] (A)	ATP-dependent DNA helicase PIF1 OS=Trypanosoma brucei brucei (strain 927/4 GUTat10.1) GN=PIF1 PE=1 SV=1	Helitron helicase-like domain at N-terminus	PREDICTED: uncharacterized protein LOC100842946 [Brachypodium distachyon]
	TraesZN6A01G048300	chr6A	32755903	32756463	--	--	--	--	predicted protein [Hordeum vulgare subsp. vulgare]
	TraesZN6A01G048400	chr6A	32756480	32757182	--	pentatricopeptide repeat-containing protein At4g25270, chloroplastic-like; K13800 UMP-CMP kinase [EC:2.7.4.- 2.7.4.14] (A)	Putative pentatricopeptide repeat-containing protein At3g25970 OS=Arabidopsis thaliana GN=PCMP-E46 PE=3 SV=2	PPR repeat	hypothetical protein F775_17803 [Aegilops tauschii]
	TraesZN6A01G049100	chr6A	32902833	32903554	Biological Process: lipid metabolic process (GO:0006629),Molecular Function: O-acyltransferase activity (GO:0008374)	Os10g0163370; Lecithin:cholesterol acyltransferase family protein.; K06129 lysophospholipase III [EC:3.1.1.5] (A)	Lecithin-cholesterol acyltransferase-like 1 OS=Arabidopsis thaliana GN=LCAT1 PE=2 SV=1	--	Lecithin:cholesterol acyltransferase family protein, expressed [Oryza sativa Japonica Group]
	TraesZN6A01G049800	chr6A	33801038	33802424
	TraesZN6A01G049900	chr6A	33802938	33805568	Molecular Function: protein dimerization activity (GO:0046983)	protein argonaute 4B-like; K11593 eukaryotic translation initiation factor 2C (A)	Zinc finger BED domain-containing protein RICESLEEPER 2 OS=Oryza sativa subsp. japonica GN=Os03g0733400 PE=2 SV=1	hAT family C-terminal dimerisation region	Os01g0290300 [Oryza sativa Japonica Group]
	TraesZN6A01G050000	chr6A	33826286	33837055	Biological Process: drug transmembrane transport (GO:0006855),Molecular Function: drug transmembrane transporter activity (GO:0015238),Molecular Function: antiporter activity (GO:0015297),Cellular Component: membrane (GO:0016020),Biological Process: transmembrane transport (GO:0055085)	protein DETOXIFICATION 35-like; K03327 multidrug resistance protein, MATE family (A)	Protein TRANSPARENT TESTA 12 OS=Arabidopsis thaliana GN=TT12 PE=2 SV=1	MatE	Serine/threonine-protein kinase/endoribonuclease ire-1 [Aegilops tauschii]
	TraesZN6A01G050500	chr6A	34327114	34327602	--	--	--	--	hypothetical protein F775_29113 [Aegilops tauschii]
	TraesZN6A01G051500	chr6A	34538499	34538810	Cellular Component: nucleosome (GO:0000786),Molecular Function: DNA binding (GO:0003677),Cellular Component: nucleus (GO:0005634),Biological Process: nucleosome assembly (GO:0006334)	hypothetical protein; K11254 histone H4 (A)	Histone H4 OS=Glycine max PE=3 SV=1	Core histone H2A/H2B/H3/H4	hypothetical protein ZEAMMB73_313798 [Zea mays]
	TraesZN6A01G054100	chr6A	35546561	35547316	--	--	--	--	hypothetical protein TRIUR3_04740 [Triticum urartu]
	TraesZN6A01G054200	chr6A	35552118	35554018
	TraesZN6A01G054400	chr6A	35779238	35779807	--	--	--	--	hypothetical protein TRIUR3_16995 [Triticum urartu]
	TraesZN6A01G054600	chr6A	35941706	35942248	Cellular Component: nucleosome (GO:0000786),Molecular Function: DNA binding (GO:0003677),Cellular Component: nucleus (GO:0005634),Biological Process: nucleosome assembly (GO:0006334)	hypothetical protein; K11254 histone H4 (A)	Histone H4 OS=Glycine max PE=3 SV=1	Core histone H2A/H2B/H3/H4	hypothetical protein ZEAMMB73_313798 [Zea mays]
	TraesZN6A01G054800	chr6A	36042324	36042866	Cellular Component: nucleosome (GO:0000786),Molecular Function: DNA binding (GO:0003677),Cellular Component: nucleus (GO:0005634),Biological Process: nucleosome assembly (GO:0006334)	hypothetical protein; K11254 histone H4 (A)	Histone H4 OS=Glycine max PE=3 SV=1	Core histone H2A/H2B/H3/H4	hypothetical protein ZEAMMB73_313798 [Zea mays]
	TraesZN6A01G056100	chr6A	36896098	36940910	--	--	--	--	Subtilisin-like protease [Triticum urartu]
	TraesZN6A01G056400	chr6A	36943226	36967430	--	deoxyuridine 5'-triphosphate nucleotidohydrolase; K01520 dUTP pyrophosphatase [EC:3.6.1.23] (A)	Deoxyuridine 5'-triphosphate nucleotidohydrolase OS=Oryza sativa subsp. japonica GN=DUT PE=3 SV=1	--	Deoxyuridine 5'-triphosphate nucleotidohydrolase [Triticum urartu]
	TraesZN6A01G058500	chr6A	38744618	38745133	Cellular Component: nucleosome (GO:0000786),Molecular Function: DNA binding (GO:0003677),Cellular Component: nucleus (GO:0005634),Biological Process: nucleosome assembly (GO:0006334)	hypothetical protein; K11254 histone H4 (A)	Histone H4 OS=Glycine max PE=3 SV=1	Core histone H2A/H2B/H3/H4	Histone H4 [Larimichthys crocea]
	TraesZN6A01G058800	chr6A	38775643	38776339	Cellular Component: nucleosome (GO:0000786),Molecular Function: DNA binding (GO:0003677),Biological Process: nucleosome assembly (GO:0006334)	hypothetical protein; K11253 histone H3 (A)	Histone H3.2 OS=Triticum aestivum PE=1 SV=2	Core histone H2A/H2B/H3/H4	hypothetical protein CARUB_v10021660mg, partial [Capsella rubella]
	TraesZN6A01G059800	chr6A	39234560	39242025	--	--	Protein EXECUTER 2, chloroplastic OS=Oryza sativa subsp. japonica GN=EX2 PE=2 SV=1	Plant mobile domain	hypothetical protein F775_01679 [Aegilops tauschii]
	TraesZN6A01G060400	chr6A	40023463	40024615	--	--	--	--	hypothetical protein TRIUR3_10187 [Triticum urartu]
	TraesZN6A01G060500	chr6A	40025163	40028351	Molecular Function: protein kinase activity (GO:0004672),Molecular Function: protein tyrosine kinase activity (GO:0004713),Molecular Function: protein binding (GO:0005515),Molecular Function: ATP binding (GO:0005524),Biological Process: protein phosphorylation (GO:0006468)	LRR receptor-like serine/threonine-protein kinase EFR; K13428 LRR receptor-like serine/threonine-protein kinase EFR [EC:2.7.11.1] (A)	Probable LRR receptor-like serine/threonine-protein kinase At3g47570 OS=Arabidopsis thaliana GN=At3g47570 PE=2 SV=1	Leucine Rich repeat	Putative LRR receptor-like serine/threonine-protein kinase [Aegilops tauschii]
	TraesZN6A01G061700	chr6A	41097594	41098561
	TraesZN6A01G061800	chr6A	41104791	41105318	--	Transferases,tRNA-methyltransferases; K00566 tRNA-specific 2-thiouridylase [EC:2.8.1.-] (A)	--	Retrotransposon gag protein	putative retrotransposon protein [Phyllostachys edulis]
	TraesZN6A01G061900	chr6A	41105624	41105944	--	--	--	--	Synaptotagmin-7 [Triticum urartu]
	TraesZN6A01G062200	chr6A	41379294	41381633
	TraesZN6A01G062400	chr6A	41447518	41448051
	TraesZN6A01G071800	chr6A	53637600	53637908	--	--	--	--	hypothetical protein F775_04805 [Aegilops tauschii]
	TraesZN6A01G094700	chr6A	75144604	75147909	Molecular Function: nucleic acid binding (GO:0003676),Molecular Function: zinc ion binding (GO:0008270)	--	--	--	hypothetical protein SORBIDRAFT_04g033030 [Sorghum bicolor]
	TraesZN6A01G101200	chr6A	83495309	83497320
	TraesZN6A01G253800	chr6A	455962486	455964876
	TraesZN6A01G344500	chr6A	568841583	568842109
	TraesZN6A01G346100	chr6A	571521012	571522192	--	--	LRR receptor-like serine/threonine-protein kinase ERECTA OS=Arabidopsis thaliana GN=ERECTA PE=1 SV=1	--	predicted protein [Hordeum vulgare subsp. vulgare]
	TraesZN6A01G371100	chr6A	593807225	593808688	--	SORBIDRAFT_04g036130, Sb04g036130; hypothetical protein; K10268 F-box and leucine-rich repeat protein 2/20 (A)	F-box/LRR-repeat protein 14 OS=Arabidopsis thaliana GN=FBL14 PE=2 SV=1	Leucine Rich repeat	hypothetical protein F775_23199 [Aegilops tauschii]
	TraesZN6A01G383800	chr6A	600141363	600142064	--	--	--	--	hypothetical protein TRIUR3_01503 [Triticum urartu]
	TraesZN6A01G392800	chr6A	605974942	605976580	--	--	--	--	hypothetical protein TRIUR3_17587 [Triticum urartu]
	TraesZN6A01G402400	chr6A	611312462	611314410
	TraesZN6A01G403300	chr6A	611692263	611693580
	TraesZN6A01G404100	chr6A	612028210	612029482	--	--	--	--	unknown [Triticum aestivum]
	TraesZN6A01G405100	chr6A	612794108	612797406	--	CYP77A6; K15399 cytochrome P450, family 77, subfamily A, polypeptide 6 [EC:1.14.-.-] (A)	Cytochrome P450 89A2 OS=Arabidopsis thaliana GN=CYP89A2 PE=2 SV=2	--	Cytochrome P450 89A2 [Triticum urartu]
	TraesZN6A01G405200	chr6A	612797430	612798025	Molecular Function: iron ion binding (GO:0005506),Molecular Function: electron carrier activity (GO:0009055),Molecular Function: oxidoreductase activity, acting on paired donors, with incorporation or reduction of molecular oxygen (GO:0016705),Molecular Function: heme binding (GO:0020037),Biological Process: oxidation-reduction process (GO:0055114)	Os10g0514901; Similar to Cytochrome P450 family protein.; K00512 steroid 17alpha-monooxygenase / 17alpha-hydroxyprogesterone aldolase [EC:1.14.14.19 4.1.2.30] (A)	Cytochrome P450 89A9 OS=Arabidopsis thaliana GN=CYP89A9 PE=2 SV=1	Cytochrome P450	Cytochrome P450 89A2 [Triticum urartu]
	TraesZN6A01G405400	chr6A	612868086	612868934	--	GRMZM2G147869; putative disease resistance RPP13-like protein 3; K13457 disease resistance protein RPM1 (A)	--	--	Disease resistance protein RPM1 [Aegilops tauschii]
	TraesZN6A01G405500	chr6A	612868955	612871169	Molecular Function: ADP binding (GO:0043531)	SORBIDRAFT_09g001800, Sb09g001800; hypothetical protein; K13457 disease resistance protein RPM1 (A)	Disease resistance protein RPM1 OS=Arabidopsis thaliana GN=RPM1 PE=1 SV=1	NB-ARC domain	Disease resistance protein RPM1 [Aegilops tauschii]
	TraesZN6A01G405900	chr6A	613085346	613086422	--	--	--	Protein of unknown function (DUF1668)	hypothetical protein F775_23205 [Aegilops tauschii]
	TraesZN6A01G406200	chr6A	613177934	613178410	--	--	--	--	predicted protein, partial [Hordeum vulgare subsp. vulgare]
	TraesZN6A01G406700	chr6A	613300704	613301708	Molecular Function: calcium ion binding (GO:0005509),Cellular Component: endoplasmic reticulum (GO:0005783),Biological Process: protein folding (GO:0006457),Molecular Function: unfolded protein binding (GO:0051082)	calreticulin; K08057 calreticulin (A)	Calreticulin OS=Oryza sativa subsp. japonica GN=Os07g0246200 PE=1 SV=2	Calreticulin family	Calreticulin [Triticum urartu]
	TraesZN6A01G407000	chr6A	613399834	613406121
	TraesZN6A01G407300	chr6A	613441874	613443210	Molecular Function: protein kinase activity (GO:0004672),Molecular Function: protein tyrosine kinase activity (GO:0004713),Molecular Function: ATP binding (GO:0005524),Biological Process: protein phosphorylation (GO:0006468)	G-type lectin S-receptor-like serine/threonine-protein kinase SD2-5; K04733 interleukin-1 receptor-associated kinase 4 [EC:2.7.11.1] (A)	Zeamatin OS=Zea mays GN=Zlp PE=1 SV=2	Protein kinase domain	Zeamatin [Aegilops tauschii]
	TraesZN6A01G407400	chr6A	613443211	613443630	Molecular Function: protein kinase activity (GO:0004672),Biological Process: protein phosphorylation (GO:0006468)	G-type lectin S-receptor-like serine/threonine-protein kinase SD2-5; K04733 interleukin-1 receptor-associated kinase 4 [EC:2.7.11.1] (A)	G-type lectin S-receptor-like serine/threonine-protein kinase SD2-5 OS=Arabidopsis thaliana GN=SD25 PE=1 SV=1	Protein tyrosine kinase	G-type lectin S-receptor-like serine/threonine-protein kinase SD2-5 [Triticum urartu]
	TraesZN6A01G410100	chr6A	614743807	614747042
	TraesZN6A01G410600	chr6A	614949064	614949611	--	--	--	--	hypothetical protein F775_13189 [Aegilops tauschii]
	TraesZN6A01G411100	chr6A	615342257	615345119	Molecular Function: protein binding (GO:0005515)	--	F-box protein At1g80960 OS=Arabidopsis thaliana GN=At1g80960 PE=2 SV=3	F-box domain	hypothetical protein F775_16129 [Aegilops tauschii]
	TraesZN6A01G411200	chr6A	615356498	615358005	Molecular Function: protein binding (GO:0005515)	--	--	--	hypothetical protein F775_17201 [Aegilops tauschii]
	TraesZN6A01G411800	chr6A	615443440	615444278	--	pyrophosphate--fructose 6-phosphate 1-phosphotransferase subunit alpha-like; K00895 pyrophosphate--fructose-6-phosphate 1-phosphotransferase [EC:2.7.1.90] (A)	--	--	predicted protein [Hordeum vulgare subsp. vulgare]
	TraesZN6A01G412400	chr6A	615625495	615626255
	TraesZN6A01G413000	chr6A	616414971	616416468	Biological Process: protein folding (GO:0006457),Cellular Component: prefoldin complex (GO:0016272),Molecular Function: unfolded protein binding (GO:0051082)	--	--	Prefoldin subunit	hypothetical protein TRIUR3_33307 [Triticum urartu]
	TraesZN6A01G413100	chr6A	616422921	616423253	--	--	--	--	Putative disease resistance protein RGA3 [Aegilops tauschii]
	TraesZN6A01G413800	chr6A	616497405	616507991	Molecular Function: protein binding (GO:0005515)	GM23234 gene product from transcript GM23234-RA; K10380 ankyrin (A)	Ankyrin repeat-containing protein At3g12360 OS=Arabidopsis thaliana GN=At3g12360 PE=2 SV=1	Domain of unknown function	hypothetical protein F775_12549 [Aegilops tauschii]
	TraesZN6A01G414200	chr6A	616684778	616696700	Molecular Function: protein binding (GO:0005515)	protein ACCELERATED CELL DEATH 6-like; K19626 inversin (A)	Ankyrin repeat-containing protein At5g02620 OS=Arabidopsis thaliana GN=At5g02620 PE=1 SV=1	Ankyrin repeats (many copies)	hypothetical protein F775_01536 [Aegilops tauschii]
	TraesZN6A01G414700	chr6A	616897987	616900754	Biological Process: defense response (GO:0006952),Molecular Function: ADP binding (GO:0043531)	hypothetical protein; K15078 structure-specific endonuclease subunit SLX1 [EC:3.6.1.-] (A)	Disease resistance protein RGA2 OS=Solanum bulbocastanum GN=RGA2 PE=1 SV=1	NB-ARC domain	Putative disease resistance RPP13-like protein 1 [Aegilops tauschii]
	TraesZN6A01G414900	chr6A	616907193	616907547	--	--	--	--	Putative disease resistance RPP13-like protein 1 [Aegilops tauschii]
	TraesZN6A01G415000	chr6A	616911589	616920714	Biological Process: defense response (GO:0006952),Molecular Function: ADP binding (GO:0043531)	putative disease resistance protein RGA3; K15078 structure-specific endonuclease subunit SLX1 [EC:3.6.1.-] (A)	Putative disease resistance protein RGA4 OS=Solanum bulbocastanum GN=RGA4 PE=2 SV=1	NB-ARC domain	Putative disease resistance protein RGA4 [Aegilops tauschii]
	TraesZN6A01G415200	chr6A	616951679	616956649	--	putative disease resistance protein RGA1; K19613 leucine-rich repeat protein SHOC2 (A)	--	--	Putative disease resistance protein RGA4 [Aegilops tauschii]
	TraesZN6A01G415500	chr6A	617030488	617031075	--	--	--	--	Zinc finger A20 and AN1 domain-containing stress-associated protein 8 [Triticum urartu]
	TraesZN6A01G415600	chr6A	617032487	617033079
	TraesZN6A01G415800	chr6A	617134917	617135505	--	--	--	--	Putative disease resistance protein RGA3 [Aegilops tauschii]
	TraesZN6A01G416000	chr6A	617137020	617139098	--	putative disease resistance protein RGA1; K19613 leucine-rich repeat protein SHOC2 (A)	Putative disease resistance RPP13-like protein 1 OS=Arabidopsis thaliana GN=RPPL1 PE=3 SV=1	--	Putative disease resistance protein RGA4 [Aegilops tauschii]
	TraesZN6A01G416100	chr6A	617142313	617143551
	TraesZN6A01G416700	chr6A	617899319	617900034	--	--	--	--	hypothetical protein TRIUR3_13482 [Triticum urartu]
	TraesZN6A01G416800	chr6A	617932633	617936800	--	--	--	--	hypothetical protein TRIUR3_20312 [Triticum urartu]
	TraesZN6A01G416900	chr6A	617937408	617937739	--	--	--	--	hypothetical protein OsI_11206 [Oryza sativa Indica Group]
	TraesZN6A01G417000	chr6A	617944270	617944539	--	--	--	--	hypothetical protein TRIUR3_24810 [Triticum urartu]
	TraesZN6A01G417100	chr6A	617995350	617995836	--	--	--	--	predicted protein [Hordeum vulgare subsp. vulgare]
	TraesZN6A01G417500	chr6A	618074842	618077421	--	--	--	--	hypothetical protein TRIUR3_12217 [Triticum urartu]
	TraesZN6A01G417800	chr6A	618097268	618100657	Molecular Function: protein kinase activity (GO:0004672),Molecular Function: protein tyrosine kinase activity (GO:0004713),Molecular Function: protein binding (GO:0005515),Molecular Function: ATP binding (GO:0005524),Biological Process: protein phosphorylation (GO:0006468)	probable LRR receptor-like serine/threonine-protein kinase At3g47570; K04730 interleukin-1 receptor-associated kinase 1 [EC:2.7.11.1] (A)	Probable LRR receptor-like serine/threonine-protein kinase At3g47570 OS=Arabidopsis thaliana GN=At3g47570 PE=2 SV=1	Leucine Rich repeat	Putative LRR receptor-like serine/threonine-protein kinase [Aegilops tauschii]
	TraesZN6A01G417900	chr6A	618100785	618101563	Molecular Function: protein binding (GO:0005515)	LRR receptor-like serine/threonine-protein kinase EFR; K13428 LRR receptor-like serine/threonine-protein kinase EFR [EC:2.7.11.1] (A)	LRR receptor-like serine/threonine-protein kinase EFR OS=Arabidopsis thaliana GN=EFR PE=1 SV=1	Leucine rich repeat N-terminal domain	Putative LRR receptor-like serine/threonine-protein kinase [Aegilops tauschii]
	TraesZN6A01G418200	chr6A	618264508	618269811	Molecular Function: protein binding (GO:0005515)	callose synthase 3-like; K11000 callose synthase [EC:2.4.1.-] (A)	Uncharacterized protein PYUK71.03c OS=Schizosaccharomyces pombe (strain 972 / ATCC 24843) GN=SPAPYUK71.03c PE=1 SV=1	Maintenance of mitochondrial morphology protein 1	predicted protein [Hordeum vulgare subsp. vulgare]
	TraesZN6A01G419100	chr6A	618392446	618392993	--	putative disease resistance RPP13-like protein 3; K13457 disease resistance protein RPM1 (A)	--	--	predicted protein [Hordeum vulgare subsp. vulgare]
	TraesZN6A01G419200	chr6A	618401034	618402388
	TraesZN6A01G419300	chr6A	618402544	618403110	Molecular Function: ADP binding (GO:0043531)	putative disease resistance RPP13-like protein 3; K13457 disease resistance protein RPM1 (A)	Disease resistance RPP13-like protein 4 OS=Arabidopsis thaliana GN=RPP13L4 PE=1 SV=2	NB-ARC domain	Disease resistance protein RPM1 [Aegilops tauschii]
	TraesZN6A01G419500	chr6A	618409713	618410177	--	putative disease resistance RPP13-like protein 3; K13457 disease resistance protein RPM1 (A)	--	--	Disease resistance RPP13-like protein 4 [Triticum urartu]
	TraesZN6A01G420600	chr6A	618789364	618789627
	TraesZN6A01G420700	chr6A	618809044	618810332
	TraesZN6A01G421400	chr6A	618969079	618970287	--	--	Uncharacterized protein At2g24330 OS=Arabidopsis thaliana GN=At2g24330 PE=2 SV=1	--	hypothetical protein TRIUR3_25360 [Triticum urartu]
	TraesZN6A01G421500	chr6A	619162176	619164270	--	--	--	--	hypothetical protein F775_25293 [Aegilops tauschii]
	TraesZN6A01G421600	chr6A	619189556	619189708	--	--	--	--	unknown [Medicago truncatula]
	TraesZN6B01G006800	chr6B	5061767	5062577	--	receptor homology region, transmembrane domain- and RING domain-containing protein 1; K15692 E3 ubiquitin-protein ligase RNF13 [EC:2.3.2.27] (A)	Thiosulfate sulfurtransferase 18 OS=Arabidopsis thaliana GN=STR18 PE=1 SV=1	Rhodanese-like domain	hypothetical protein F775_13839 [Aegilops tauschii]
	TraesZN6B01G006900	chr6B	5064907	5065586	--	receptor homology region, transmembrane domain- and RING domain-containing protein 1; K15692 E3 ubiquitin-protein ligase RNF13 [EC:2.3.2.27] (A)	Rhodanese-like domain-containing protein 17 OS=Arabidopsis thaliana GN=STR17 PE=2 SV=1	Rhodanese-like domain	hypothetical protein F775_13839 [Aegilops tauschii]
	TraesZN6B01G007000	chr6B	5072957	5073750	--	receptor homology region, transmembrane domain- and RING domain-containing protein 1; K15692 E3 ubiquitin-protein ligase RNF13 [EC:2.3.2.27] (A)	Rhodanese-like domain-containing protein 17 OS=Arabidopsis thaliana GN=STR17 PE=2 SV=1	Rhodanese-like domain	hypothetical protein F775_28046 [Aegilops tauschii]
	TraesZN6B01G007100	chr6B	5076022	5076783	--	receptor homology region, transmembrane domain- and RING domain-containing protein 1; K15692 E3 ubiquitin-protein ligase RNF13 [EC:2.3.2.27] (A)	Thiosulfate sulfurtransferase 18 OS=Arabidopsis thaliana GN=STR18 PE=1 SV=1	Rhodanese-like domain	hypothetical protein F775_28045 [Aegilops tauschii]
	TraesZN6B01G007300	chr6B	5214028	5215603	--	--	--	--	hypothetical protein F775_28919 [Aegilops tauschii]
	TraesZN6B01G007700	chr6B	5579440	5580461	Molecular Function: catalytic activity (GO:0003824),Biological Process: cellular metabolic process (GO:0044237),Molecular Function: coenzyme binding (GO:0050662)	cinnamoyl-CoA reductase 1-like; K09753 cinnamoyl-CoA reductase [EC:1.2.1.44] (A)	Cinnamoyl-CoA reductase 1 OS=Arabidopsis thaliana GN=CCR1 PE=1 SV=1	NAD dependent epimerase/dehydratase family	predicted protein [Hordeum vulgare subsp. vulgare]
	TraesZN6B01G008100	chr6B	6080426	6081411	Molecular Function: ADP binding (GO:0043531)	putative disease resistance RPP13-like protein 3-like; K13457 disease resistance protein RPM1 (A)	Probable disease resistance protein RDL6 OS=Arabidopsis thaliana GN=RDL6 PE=2 SV=1	NB-ARC domain	predicted protein [Hordeum vulgare subsp. vulgare]
	TraesZN6B01G009900	chr6B	7073008	7074909	--	putative disease resistance RPP13-like protein 3; K13457 disease resistance protein RPM1 (A)	Disease resistance RPP13-like protein 4 OS=Arabidopsis thaliana GN=RPP13L4 PE=1 SV=2	--	Disease resistance protein RPP13 [Aegilops tauschii]
	TraesZN6B01G010100	chr6B	7161006	7162444	Molecular Function: metalloendopeptidase activity (GO:0004222),Biological Process: proteolysis (GO:0006508),Cellular Component: membrane (GO:0016020)	T-complex protein 1 subunit theta; K09500 T-complex protein 1 subunit theta (A)	Mitochondrial metalloendopeptidase OMA1 OS=Schizosaccharomyces pombe (strain 972 / ATCC 24843) GN=oma1 PE=3 SV=1	Peptidase family M48	Mitochondrial metalloendopeptidase OMA1 [Aegilops tauschii]
	TraesZN6B01G010300	chr6B	7292751	7293044
	TraesZN6B01G010400	chr6B	7334011	7334539	--	uncharacterized LOC102722400; K12486 stromal membrane-associated protein (A)	--	Domain of unknown function (DUF4220)	hypothetical protein OsI_25601 [Oryza sativa Indica Group]
	TraesZN6B01G010500	chr6B	7340243	7340458	--	--	--	Protein of unknown function, DUF594	hypothetical protein OsI_33754 [Oryza sativa Indica Group]
	TraesZN6B01G010700	chr6B	7587926	7589506	Molecular Function: ADP binding (GO:0043531)	disease resistance protein RPM1-like; K13457 disease resistance protein RPM1 (A)	Disease resistance protein RPM1 OS=Arabidopsis thaliana GN=RPM1 PE=1 SV=1	NB-ARC domain	Disease resistance protein RPM1 [Aegilops tauschii]
	TraesZN6B01G010800	chr6B	7662687	7663914	Molecular Function: protein binding (GO:0005515)	--	F-box protein At5g18160 OS=Arabidopsis thaliana GN=At5g18160 PE=2 SV=1	F-box domain	hypothetical protein TRIUR3_23868 [Triticum urartu]
	TraesZN6B01G010900	chr6B	7709419	7709897	Biological Process: response to stress (GO:0006950)	--	--	Universal stress protein family	--
	TraesZN6B01G011000	chr6B	7741472	7745271	Molecular Function: ADP binding (GO:0043531)	GRMZM2G147869; putative disease resistance RPP13-like protein 3; K13457 disease resistance protein RPM1 (A)	Disease resistance protein RPM1 OS=Arabidopsis thaliana GN=RPM1 PE=1 SV=1	NB-ARC domain	Disease resistance protein RPM1 [Triticum urartu]
	TraesZN6B01G011100	chr6B	7818968	7820099	--	--	--	--	hypothetical protein F775_43811 [Aegilops tauschii]
	TraesZN6B01G011200	chr6B	8008308	8011213	--	--	--	--	hypothetical protein F775_20177 [Aegilops tauschii]
	TraesZN6B01G011300	chr6B	8022198	8024195	--	disease resistance protein RPM1-like; K13457 disease resistance protein RPM1 (A)	--	--	Disease resistance protein RPM1 [Aegilops tauschii]
	TraesZN6B01G011400	chr6B	8365290	8366941	--	--	--	--	PREDICTED: uncharacterized protein LOC101754447 [Setaria italica]
	TraesZN6B01G011500	chr6B	8616356	8616979	--	GRMZM2G075710; embryogenesis transmembrane protein; K11267 sister chromatid cohesion protein PDS5 (A)	--	Domain of unknown function	PREDICTED: uncharacterized protein LOC104585483 [Brachypodium distachyon]
	TraesZN6B01G011900	chr6B	8895959	8898347	--	uncharacterized LOC102722400; K12486 stromal membrane-associated protein (A)	--	Protein of unknown function, DUF594	hypothetical protein F775_01583 [Aegilops tauschii]
	TraesZN6B01G012300	chr6B	9042601	9044045	--	--	--	--	predicted protein [Hordeum vulgare subsp. vulgare]
	TraesZN6B01G013700	chr6B	10112778	10114352	Molecular Function: protein binding (GO:0005515)	probable glutathione S-transferase GSTF1; K00799 glutathione S-transferase [EC:2.5.1.18] (A)	Probable glutathione S-transferase GSTF1 OS=Oryza sativa subsp. japonica GN=GSTF1 PE=1 SV=2	Glutathione S-transferase, N-terminal domain	PREDICTED: probable glutathione S-transferase GSTF1 [Brachypodium distachyon]
	TraesZN6B01G013800	chr6B	10140980	10143696	Molecular Function: protein binding (GO:0005515)	Eix1; EIX receptor 1; K13466 EIX receptor 1/2 (A)	LRR receptor-like serine/threonine-protein kinase FLS2 OS=Arabidopsis thaliana GN=FLS2 PE=1 SV=1	Leucine rich repeat N-terminal domain	LRR receptor-like serine/threonine-protein kinase FLS2 [Aegilops tauschii]
	TraesZN6B01G014600	chr6B	10319272	10320470
	TraesZN6B01G014900	chr6B	10385666	10388016	Molecular Function: ADP binding (GO:0043531)	disease resistance protein RPM1-like; K13457 disease resistance protein RPM1 (A)	Disease resistance protein RPM1 OS=Arabidopsis thaliana GN=RPM1 PE=1 SV=1	NB-ARC domain	Disease resistance protein RPM1 [Aegilops tauschii]
	TraesZN6B01G015100	chr6B	10410930	10412278	--	putative pentatricopeptide repeat-containing protein At1g12700, mitochondrial; K17964 leucine-rich PPR motif-containing protein, mitochondrial (A)	Protein Rf1, mitochondrial OS=Oryza sativa subsp. indica GN=Rf1 PE=2 SV=1	PPR repeat	hypothetical protein F775_12462 [Aegilops tauschii]
	TraesZN6B01G015200	chr6B	10412372	10413133	--	pentatricopeptide repeat-containing protein At1g62670, mitochondrial-like; K17710 pentatricopeptide repeat domain-containing protein 1 (A)	Protein Rf1, mitochondrial OS=Oryza sativa subsp. indica GN=Rf1 PE=2 SV=1	Pentatricopeptide repeat domain	Protein Rf1, mitochondrial [Triticum urartu]
	TraesZN6B01G015700	chr6B	10940931	10941806	Molecular Function: ADP binding (GO:0043531)	SORBIDRAFT_05g027300, Sb05g027300; hypothetical protein; K13457 disease resistance protein RPM1 (A)	Putative disease resistance protein At1g50180 OS=Arabidopsis thaliana GN=At1g50180 PE=3 SV=2	NB-ARC domain	Disease resistance RPP8-like protein 3 [Aegilops tauschii]
	TraesZN6B01G017300	chr6B	12718399	12718665	Cellular Component: extracellular region (GO:0005576),Molecular Function: ion channel inhibitor activity (GO:0008200),Biological Process: pathogenesis (GO:0009405)	--	--	Conotoxin	Os11g0211800 [Oryza sativa Japonica Group]
	TraesZN6B01G017600	chr6B	12936582	12938707	Molecular Function: iron ion binding (GO:0005506),Biological Process: iron-sulfur cluster assembly (GO:0016226),Molecular Function: iron-sulfur cluster binding (GO:0051536)	DEHA2G23958p; K04488 nitrogen fixation protein NifU and related proteins (A)	Iron-sulfur cluster assembly protein 1 OS=Arabidopsis thaliana GN=ISU1 PE=2 SV=1	NifU-like N terminal domain	Iron sulfur cluster assembly protein 1, mitochondrial [Aegilops tauschii]
	TraesZN6B01G017900	chr6B	13333355	13334496	--	uncharacterized LOC100826866; K15032 mTERF domain-containing protein, mitochondrial (A)	--	mTERF	hypothetical protein F775_08797 [Aegilops tauschii]
	TraesZN6B01G018000	chr6B	13478117	13479559	Biological Process: metabolic process (GO:0008152),Molecular Function: transferase activity, transferring hexosyl groups (GO:0016758)	SORBIDRAFT_01g001220, Sb01g001220; hypothetical protein; K13030 cyanohydrin beta-glucosyltransferase [EC:2.4.1.85] (A)	7-deoxyloganetin glucosyltransferase OS=Gardenia jasminoides GN=UGT85A24 PE=1 SV=1	UDP-glucoronosyl and UDP-glucosyl transferase	Cytokinin-O-glucosyltransferase 2 [Aegilops tauschii]
	TraesZN6B01G018100	chr6B	13556570	13559543	--	uncharacterized LOC104581607; K15032 mTERF domain-containing protein, mitochondrial (A)	--	mTERF	hypothetical protein F775_13071 [Aegilops tauschii]
	TraesZN6B01G018200	chr6B	13574881	13579143	--	uncharacterized LOC104581607; K15032 mTERF domain-containing protein, mitochondrial (A)	--	mTERF	hypothetical protein TRIUR3_06344 [Triticum urartu]
	TraesZN6B01G018300	chr6B	13581296	13582276	--	uncharacterized LOC100828826; K15032 mTERF domain-containing protein, mitochondrial (A)	--	mTERF	unnamed protein product [Triticum aestivum]
	TraesZN6B01G018800	chr6B	13706299	13706655
	TraesZN6B01G018900	chr6B	13706736	13707242	--	uncharacterized LOC100823987; K15032 mTERF domain-containing protein, mitochondrial (A)	--	mTERF	hypothetical protein TRIUR3_06344 [Triticum urartu]
	TraesZN6B01G019000	chr6B	13714015	13715408	--	uncharacterized LOC100828826; K15032 mTERF domain-containing protein, mitochondrial (A)	--	--	hypothetical protein F775_18710 [Aegilops tauschii]
	TraesZN6B01G019100	chr6B	13717010	13717601	--	uncharacterized LOC100842672; K15032 mTERF domain-containing protein, mitochondrial (A)	--	mTERF	predicted protein [Hordeum vulgare subsp. vulgare]
	TraesZN6B01G019400	chr6B	13859355	13859614
	TraesZN6B01G020000	chr6B	14378185	14382004	--	uncharacterized LOC106441311; K05909 laccase [EC:1.10.3.2] (A)	--	Endonuclease/Exonuclease/phosphatase family	retrotransposon protein, putative, unclassified [Oryza sativa Japonica Group]
	TraesZN6B01G022300	chr6B	16155652	16160024	--	SORBIDRAFT_07g000550, Sb07g000550; hypothetical protein; K00512 steroid 17alpha-monooxygenase / 17alpha-hydroxyprogesterone aldolase [EC:1.14.14.19 4.1.2.30] (A)	Cytochrome P450 71A4 OS=Solanum melongena GN=CYP71A4 PE=2 SV=1	--	Cytochrome P450 71C1 [Aegilops tauschii]
	TraesZN6B01G022400	chr6B	16200982	16202883	Molecular Function: iron ion binding (GO:0005506),Molecular Function: electron carrier activity (GO:0009055),Molecular Function: oxidoreductase activity, acting on paired donors, with incorporation or reduction of molecular oxygen (GO:0016705),Molecular Function: heme binding (GO:0020037),Biological Process: oxidation-reduction process (GO:0055114)	SORBIDRAFT_03g007550, Sb03g007550; hypothetical protein; K00512 steroid 17alpha-monooxygenase / 17alpha-hydroxyprogesterone aldolase [EC:1.14.14.19 4.1.2.30] (A)	indolin-2-one monooxygenase OS=Zea mays GN=CYP71C2 PE=1 SV=1	Cytochrome P450	Cytochrome P450 71C2 [Triticum urartu]
	TraesZN6B01G022700	chr6B	16248231	16252292	Molecular Function: protein binding (GO:0005515)	BTB/POZ and MATH domain-containing protein 1-like; K10523 speckle-type POZ protein (A)	BTB/POZ and MATH domain-containing protein 1 OS=Arabidopsis thaliana GN=BPM1 PE=1 SV=1	BTB/POZ domain	PREDICTED: BTB/POZ and MATH domain-containing protein 1-like [Setaria italica]
	TraesZN6B01G023000	chr6B	16631203	16631607	--	uncharacterized LOC100828831; K08738 cytochrome c (A)	--	Zinc knuckle	hypothetical protein TRIUR3_12046 [Triticum urartu]
	TraesZN6B01G023100	chr6B	16631724	16632857	--	--	--	--	hypothetical protein TRIUR3_12046 [Triticum urartu]
	TraesZN6B01G023200	chr6B	16634558	16636627	Molecular Function: transferase activity, transferring acyl groups other than amino-acyl groups (GO:0016747)	shikimate O-hydroxycinnamoyltransferase-like; K13065 shikimate O-hydroxycinnamoyltransferase [EC:2.3.1.133] (A)	Shikimate O-hydroxycinnamoyltransferase OS=Nicotiana tabacum GN=HST PE=1 SV=1	Transferase family	Anthranilate N-benzoyltransferase protein 1 [Triticum urartu]
	TraesZN6B01G024000	chr6B	16888227	16937025	--	disease resistance protein RPS2-like; K13459 disease resistance protein RPS2 (A)	Disease resistance protein RPS2 OS=Arabidopsis thaliana GN=RPS2 PE=1 SV=1	--	hypothetical protein F775_18548 [Aegilops tauschii]
	TraesZN6B01G024100	chr6B	16951580	16953011	Molecular Function: transferase activity, transferring acyl groups other than amino-acyl groups (GO:0016747)	shikimate O-hydroxycinnamoyltransferase-like; K13065 shikimate O-hydroxycinnamoyltransferase [EC:2.3.1.133] (A)	Shikimate O-hydroxycinnamoyltransferase OS=Arabidopsis thaliana GN=HST PE=2 SV=1	Transferase family	Anthranilate N-benzoyltransferase protein 2 [Aegilops tauschii]
	TraesZN6B01G036400	chr6B	26843443	26844234	Cellular Component: nucleosome (GO:0000786),Molecular Function: DNA binding (GO:0003677),Cellular Component: nucleus (GO:0005634),Biological Process: nucleosome assembly (GO:0006334)	uncharacterized LOC100501869; K11251 histone H2A (A)	Histone H2A.1 OS=Triticum aestivum GN=H2A-9 PE=1 SV=2	Core histone H2A/H2B/H3/H4	protein H2A [Triticum aestivum]
	TraesZN6B01G036600	chr6B	26941703	26942136	Cellular Component: nucleosome (GO:0000786),Molecular Function: DNA binding (GO:0003677),Cellular Component: nucleus (GO:0005634),Biological Process: nucleosome assembly (GO:0006334)	histone H2B.3-like; K11252 histone H2B (A)	Histone H2B.2 OS=Triticum aestivum PE=1 SV=2	Core histone H2A/H2B/H3/H4	Histone H2B.2 [Aegilops tauschii]
	TraesZN6B01G037700	chr6B	27914739	27931879	--	TIDP3257, GRMZM2G334216; uncharacterized LOC100383701; K14948 polypyrimidine tract-binding protein 2 (A)	Polypyrimidine tract-binding protein homolog 3 OS=Arabidopsis thaliana GN=At1g43190 PE=2 SV=1	--	unnamed protein product [Triticum aestivum]
	TraesZN6B01G037900	chr6B	27955600	27956115	--	disease resistance protein RPS2-like; K13459 disease resistance protein RPS2 (A)	Disease resistance protein RPS2 OS=Arabidopsis thaliana GN=RPS2 PE=1 SV=1	--	predicted protein [Hordeum vulgare subsp. vulgare]
	TraesZN6B01G038000	chr6B	27956122	27957420	--	--	--	--	predicted protein [Hordeum vulgare subsp. vulgare]
	TraesZN6B01G038100	chr6B	27983788	27988263	--	disease resistance protein RPS2-like; K13459 disease resistance protein RPS2 (A)	Disease resistance protein RPS2 OS=Arabidopsis thaliana GN=RPS2 PE=1 SV=1	--	predicted protein [Hordeum vulgare subsp. vulgare]
	TraesZN6B01G038200	chr6B	27990610	27993197	--	--	--	--	hypothetical protein TRIUR3_11194 [Triticum urartu]
	TraesZN6B01G038300	chr6B	28009936	28011630	--	--	--	Domain of unknown function (DUF4220)	PREDICTED: uncharacterized protein LOC101755236 [Setaria italica]
	TraesZN6B01G038700	chr6B	28397372	28422020	Molecular Function: protein kinase activity (GO:0004672),Molecular Function: protein tyrosine kinase activity (GO:0004713),Molecular Function: ATP binding (GO:0005524),Biological Process: protein phosphorylation (GO:0006468)	probable serine/threonine-protein kinase GCN2; K17302 coatomer, subunit beta' (A)	Cysteine-rich receptor-like protein kinase 26 OS=Arabidopsis thaliana GN=CRK26 PE=2 SV=1	Protein kinase domain	Cysteine-rich receptor-like protein kinase 19 [Aegilops tauschii]
	TraesZN6B01G038800	chr6B	28426166	28426942	Molecular Function: protein kinase activity (GO:0004672),Molecular Function: protein tyrosine kinase activity (GO:0004713),Molecular Function: ATP binding (GO:0005524),Biological Process: protein phosphorylation (GO:0006468)	putative wall-associated receptor kinase-like 16; K04730 interleukin-1 receptor-associated kinase 1 [EC:2.7.11.1] (A)	Wall-associated receptor kinase 5 OS=Arabidopsis thaliana GN=WAK5 PE=2 SV=1	Protein tyrosine kinase	Wall-associated receptor kinase 1 [Aegilops tauschii]
	TraesZN6B01G038900	chr6B	28427144	28427689	--	--	--	--	Wall-associated receptor kinase 4 [Aegilops tauschii]
	TraesZN6B01G039100	chr6B	28502946	28503725
	TraesZN6B01G039200	chr6B	28729504	28730079	--	--	--	Plant mobile domain	hypothetical protein TRIUR3_02625 [Triticum urartu]
	TraesZN6B01G041100	chr6B	30377737	30378225	--	--	--	--	F-box/kelch-repeat protein SKIP4 [Triticum urartu]
	TraesZN6B01G047200	chr6B	37780001	37780999	Molecular Function: protein kinase activity (GO:0004672),Molecular Function: protein tyrosine kinase activity (GO:0004713),Molecular Function: ATP binding (GO:0005524),Biological Process: protein phosphorylation (GO:0006468)	SORBIDRAFT_02g002100, Sb02g002100; hypothetical protein; K04730 interleukin-1 receptor-associated kinase 1 [EC:2.7.11.1] (A)	Wall-associated receptor kinase 3 OS=Arabidopsis thaliana GN=WAK3 PE=2 SV=2	Protein kinase domain	Wall-associated receptor kinase 3 [Aegilops tauschii]
	TraesZN6B01G047400	chr6B	37849131	37849394
	TraesZN6B01G054000	chr6B	44787856	44795085	Biological Process: defense response (GO:0006952),Molecular Function: ADP binding (GO:0043531)	putative disease resistance protein RGA3; K15078 structure-specific endonuclease subunit SLX1 [EC:3.6.1.-] (A)	Putative disease resistance protein RGA4 OS=Solanum bulbocastanum GN=RGA4 PE=2 SV=1	DDE superfamily endonuclease	Putative disease resistance protein RGA4 [Aegilops tauschii]
	TraesZN6B01G054200	chr6B	44816653	44817003
	TraesZN6B01G054300	chr6B	44818429	44818857	--	disease resistance protein RPM1; K13457 disease resistance protein RPM1 (A)	Putative disease resistance protein RGA4 OS=Solanum bulbocastanum GN=RGA4 PE=2 SV=1	--	predicted protein, partial [Hordeum vulgare subsp. vulgare]
	TraesZN6B01G054500	chr6B	44826022	44828251	--	methionine aminopeptidase 1D, chloroplastic/mitochondrial; K17710 pentatricopeptide repeat domain-containing protein 1 (A)	Putative pentatricopeptide repeat-containing protein At3g25970 OS=Arabidopsis thaliana GN=PCMP-E46 PE=3 SV=2	Pentatricopeptide repeat domain	hypothetical protein F775_17803 [Aegilops tauschii]
	TraesZN6B01G054600	chr6B	44835943	44836410	Molecular Function: nucleic acid binding (GO:0003676),Molecular Function: zinc ion binding (GO:0008270)	--	--	--	Protein FAR1-RELATED SEQUENCE 5 [Triticum urartu]
	TraesZN6B01G054900	chr6B	44942757	44943634	--	uncharacterized LOC100250295; K03452 magnesium/proton exchanger (A)	Pentatricopeptide repeat-containing protein At1g62260, mitochondrial OS=Arabidopsis thaliana GN=PCMP-E10 PE=2 SV=1	Pentatricopeptide repeat domain	predicted protein [Hordeum vulgare subsp. vulgare]
	TraesZN6B01G055000	chr6B	44944127	44944468	--	hypothetical protein; K17285 selenium-binding protein 1 (A)	Putative pentatricopeptide repeat-containing protein At3g25970 OS=Arabidopsis thaliana GN=PCMP-E46 PE=3 SV=2	PPR repeat	predicted protein [Hordeum vulgare subsp. vulgare]
	TraesZN6B01G055100	chr6B	44944501	44945827	--	pentatricopeptide repeat-containing protein, putative; K15271 ATP-dependent DNA helicase HFM1/MER3 [EC:3.6.4.12] (A)	Putative pentatricopeptide repeat-containing protein At3g25970 OS=Arabidopsis thaliana GN=PCMP-E46 PE=3 SV=2	--	predicted protein [Hordeum vulgare subsp. vulgare]
	TraesZN6B01G055600	chr6B	45087350	45087850	--	--	--	--	predicted protein [Hordeum vulgare subsp. vulgare]
	TraesZN6B01G055700	chr6B	45112221	45117591	Biological Process: defense response (GO:0006952),Molecular Function: ADP binding (GO:0043531)	putative disease resistance protein RGA3; K15078 structure-specific endonuclease subunit SLX1 [EC:3.6.1.-] (A)	Putative disease resistance protein RGA4 OS=Solanum bulbocastanum GN=RGA4 PE=2 SV=1	NB-ARC domain	Disease resistance protein RGA2 [Aegilops tauschii]
	TraesZN6B01G062100	chr6B	50318155	50318581	--	--	--	--	hypothetical protein F775_24499 [Aegilops tauschii]
	TraesZN6B01G062300	chr6B	50332779	50333064	--	far upstream element-binding protein 1; K13210 far upstream element-binding protein (A)	--	--	predicted protein, partial [Hordeum vulgare subsp. vulgare]
	TraesZN6B01G062400	chr6B	50582043	50592275	Molecular Function: nucleotide binding (GO:0000166),Molecular Function: protein binding (GO:0005515),Biological Process: defense response (GO:0006952),Molecular Function: nucleoside-triphosphatase activity (GO:0017111),Molecular Function: ADP binding (GO:0043531)	putative disease resistance protein RGA4; K19613 leucine-rich repeat protein SHOC2 (A)	Disease resistance protein RGA2 OS=Solanum bulbocastanum GN=RGA2 PE=1 SV=1	Leucine Rich Repeat	Disease resistance protein RGA2 [Aegilops tauschii]
	TraesZN6B01G072100	chr6B	60526784	60526957
	TraesZN6B01G072700	chr6B	62008578	62010157	Molecular Function: DNA binding (GO:0003677),Biological Process: regulation of transcription, DNA-dependent (GO:0006355)	SORBIDRAFT_08g001520, Sb08g001520; hypothetical protein; K05747 Wiskott-Aldrich syndrome protein (A)	NAC domain-containing protein 14 OS=Arabidopsis thaliana GN=NAC014 PE=2 SV=1	No apical meristem (NAM) protein	NAC domain-containing protein 7 [Aegilops tauschii]
	TraesZN6B01G082100	chr6B	73209637	73210270
	TraesZN6B01G082200	chr6B	73216107	73217048
	TraesZN6B01G101000	chr6B	110198535	110198831	--	lysosomal alpha-mannosidase-like; K01191 alpha-mannosidase [EC:3.2.1.24] (A)	--	--	hypothetical protein [Zea mays]
	TraesZN6B01G101100	chr6B	110199132	110200452	--	--	Protein TAR1 OS=Kluyveromyces lactis (strain ATCC 8585 / CBS 2359 / DSM 70799 / NBRC 1267 / NRRL Y-1140 / WM37) GN=TAR1-A PE=4 SV=2	--	hypothetical protein SORBIDRAFT_0016s002240 [Sorghum bicolor]
	TraesZN6B01G102300	chr6B	112491988	112494824	--	protein FAR1-RELATED SEQUENCE 5-like; K17604 zinc finger SWIM domain-containing protein 3 (A)	Protein FAR-RED IMPAIRED RESPONSE 1 OS=Arabidopsis thaliana GN=FAR1 PE=1 SV=1	--	predicted protein [Hordeum vulgare subsp. vulgare]
	TraesZN6B01G104200	chr6B	114702144	114703758	Cellular Component: integral to membrane (GO:0016021)	hypothetical protein; K15382 solute carrier family 50 (sugar transporter) (A)	Bidirectional sugar transporter SWEET7b OS=Oryza sativa subsp. indica GN=SWEET7B PE=3 SV=1	Sugar efflux transporter for intercellular exchange	hypothetical protein EUTSA_v10027903mg [Eutrema salsugineum]
	TraesZN6B01G104400	chr6B	115131731	115132822
	TraesZN6B01G104800	chr6B	115722630	115723557	Biological Process: photosynthesis, light harvesting (GO:0009765),Cellular Component: membrane (GO:0016020)	chlorophyll a-b binding protein 3C, chloroplastic; K08912 light-harvesting complex II chlorophyll a/b binding protein 1 (A)	Chlorophyll a-b binding protein 3C, chloroplastic OS=Solanum lycopersicum GN=CAB3C PE=3 SV=1	Chlorophyll A-B binding protein	Chlorophyll a-b binding protein 3C, chloroplastic [Triticum urartu]
	TraesZN6B01G113700	chr6B	127162072	127163146
	TraesZN6B01G114100	chr6B	128304091	128304643	--	--	--	--	C2 domain-containing protein [Aegilops tauschii]
	TraesZN6B01G115400	chr6B	129471737	129472581
	TraesZN6B01G115500	chr6B	129473240	129474216	--	nuclear pore complex protein NUP205; K14310 nuclear pore complex protein Nup205 (A)	Nuclear pore complex protein NUP205 OS=Arabidopsis thaliana GN=NUP205 PE=1 SV=1	--	hypothetical protein TRIUR3_13415 [Triticum urartu]
	TraesZN6B01G117100	chr6B	131214628	131215239	--	--	--	Family of unknown function (DUF566)	unnamed protein product [Triticum aestivum]
	TraesZN6B01G123300	chr6B	138889944	138891345
	TraesZN6B01G123400	chr6B	138931039	138940896	--	SORBIDRAFT_04g005380, Sb04g005380; hypothetical protein; K19600 tubby-related protein 1 (A)	Tubby-like protein 4 OS=Oryza sativa subsp. japonica GN=TULP4 PE=3 SV=2	--	predicted protein [Hordeum vulgare subsp. vulgare]
	TraesZN6B01G124400	chr6B	140323381	140323743
	TraesZN6B01G124900	chr6B	141017135	141020895	Molecular Function: DNA binding (GO:0003677),Molecular Function: protein dimerization activity (GO:0046983)	protein argonaute 4B-like; K11593 eukaryotic translation initiation factor 2C (A)	Zinc finger BED domain-containing protein RICESLEEPER 2 OS=Oryza sativa subsp. japonica GN=Os03g0733400 PE=2 SV=1	BED zinc finger	predicted protein [Hordeum vulgare subsp. vulgare]
	TraesZN6B01G125000	chr6B	141027437	141031732	Molecular Function: protein binding (GO:0005515),Biological Process: defense response (GO:0006952),Molecular Function: ADP binding (GO:0043531)	aquaporin TIP2-1-like; K09873 aquaporin TIP (A)	Putative disease resistance protein RGA3 OS=Solanum bulbocastanum GN=RGA3 PE=2 SV=2	Leucine Rich Repeat	predicted protein [Hordeum vulgare subsp. vulgare]
	TraesZN6B01G125100	chr6B	141876446	141884189	Biological Process: cellular amino acid biosynthetic process (GO:0008652)	aspartokinase 1, chloroplastic-like; K00928 aspartate kinase [EC:2.7.2.4] (A)	Aspartokinase 3, chloroplastic OS=Arabidopsis thaliana GN=AK3 PE=1 SV=1	Amino acid kinase family	hypothetical protein OsI_14341 [Oryza sativa Indica Group]
	TraesZN6B01G125200	chr6B	141886735	141887194
	TraesZN6B01G128300	chr6B	144663800	144671683	Biological Process: defense response (GO:0006952),Molecular Function: ADP binding (GO:0043531)	disease resistance protein RPP13-like; K13457 disease resistance protein RPM1 (A)	Disease resistance protein RPP13 OS=Arabidopsis thaliana GN=RPP13 PE=2 SV=2	NB-ARC domain	Disease resistance protein RPM1 [Triticum urartu]
	TraesZN6B01G130600	chr6B	148194203	148199229	--	probable serine/threonine-protein kinase GCN2; K16196 eukaryotic translation initiation factor 2-alpha kinase 4 [EC:2.7.11.1] (A)	Retrotransposon-derived protein PEG10 OS=Mus musculus GN=Peg10 PE=1 SV=2	gag-polyprotein putative aspartyl protease	Putative pentatricopeptide repeat-containing protein [Aegilops tauschii]
	TraesZN6B01G130700	chr6B	148208812	148209737	Molecular Function: ADP binding (GO:0043531)	putative disease resistance RPP13-like protein 3; K13457 disease resistance protein RPM1 (A)	Probable disease resistance protein At1g59620 OS=Arabidopsis thaliana GN=At1g59620 PE=2 SV=3	NB-ARC domain	Putative disease resistance protein RDL6/RF9 [Aegilops tauschii]
	TraesZN6B01G130800	chr6B	148210667	148211360
	TraesZN6B01G133500	chr6B	150671879	150672240	--	--	--	--	hypothetical protein TRIUR3_18551 [Triticum urartu]
	TraesZN6B01G141600	chr6B	156560505	156560831
	TraesZN6B01G142400	chr6B	157503486	157503772	--	--	--	--	Os06g0660400 [Oryza sativa Japonica Group]
	TraesZN6B01G142700	chr6B	158006566	158008471	Molecular Function: protein binding (GO:0005515)	probable LRR receptor-like serine/threonine-protein kinase At3g47570-like; K13420 LRR receptor-like serine/threonine-protein kinase FLS2 [EC:2.7.11.1] (A)	Receptor-like protein 2 OS=Arabidopsis thaliana GN=RLP2 PE=2 SV=1	Leucine rich repeat	PREDICTED: receptor-like protein 2-like [Oryza brachyantha]
	TraesZN6B01G142800	chr6B	158008571	158010142	Molecular Function: protein binding (GO:0005515)	SORBIDRAFT_06g028760, Sb06g028760; hypothetical protein; K13420 LRR receptor-like serine/threonine-protein kinase FLS2 [EC:2.7.11.1] (A)	Receptor-like protein 2 OS=Arabidopsis thaliana GN=RLP2 PE=2 SV=1	Leucine rich repeat N-terminal domain	hypothetical protein OsI_05911 [Oryza sativa Indica Group]
	TraesZN6B01G158100	chr6B	179528037	179533056	--	--	Putative E3 ubiquitin-protein ligase LIN-1 OS=Lotus japonicus GN=CERBERUS PE=2 SV=2	--	hypothetical protein OsI_06007 [Oryza sativa Indica Group]
	TraesZN6B01G158200	chr6B	179534683	179535387	--	--	--	--	hypothetical protein F775_12168 [Aegilops tauschii]
	TraesZN6B01G193400	chr6B	242083121	242083309
	TraesZN6B01G193600	chr6B	242513104	242513890	--	--	--	--	predicted protein [Hordeum vulgare subsp. vulgare]
	TraesZN6B01G194200	chr6B	243155773	243156109	--	--	--	--	hypothetical protein F775_04598 [Aegilops tauschii]
	TraesZN6B01G199000	chr6B	251038713	251039172
	TraesZN6B01G210800	chr6B	280966739	280968229	--	--	--	--	hypothetical protein TRIUR3_23121 [Triticum urartu]
	TraesZN6B01G211000	chr6B	281027604	281029012	--	--	--	--	hypothetical protein TRIUR3_23121 [Triticum urartu]
	TraesZN6B01G268300	chr6B	439362756	439363177	--	--	Patatin-like protein 3 OS=Oryza sativa subsp. japonica GN=PLP3 PE=3 SV=1	--	unnamed protein product [Triticum aestivum]
	TraesZN6B01G342100	chr6B	549574458	549575977	--	disease resistance protein RPM1-like; K13457 disease resistance protein RPM1 (A)	Horcolin OS=Hordeum vulgare PE=3 SV=1	Jacalin-like lectin domain	PREDICTED: uncharacterized protein LOC100845115 [Brachypodium distachyon]
	TraesZN6B01G391500	chr6B	624249152	624251046	--	Pentatricopeptide repeat superfamily protein isoform 1; K01074 palmitoyl-protein thioesterase [EC:3.1.2.22] (A)	Pentatricopeptide repeat-containing protein At3g29230 OS=Arabidopsis thaliana GN=PCMP-E27 PE=2 SV=1	Pentatricopeptide repeat domain	PREDICTED: pentatricopeptide repeat-containing protein At3g29230-like [Brachypodium distachyon]
	TraesZN6B01G393200	chr6B	626787938	626788384	--	GNAT42, GRMZM5G818977, GRMZM5G818977_T01; putative acyl-CoA N-acyltransferases (NAT) family protein; K00670 peptide alpha-N-acetyltransferase [EC:2.3.1.88] (A)	N-alpha-acetyltransferase 11 OS=Rattus norvegicus GN=Naa11 PE=2 SV=1	--	putative acyl-CoA N-acyltransferases (NAT) family protein isoform 1 [Zea mays]
	TraesZN6B01G393300	chr6B	626788505	626788807
	TraesZN6B01G412400	chr6B	646174398	646174691	--	--	--	--	hypothetical protein TRIUR3_22604 [Triticum urartu]
	TraesZN6B01G412500	chr6B	646174774	646175310
	TraesZN6B01G422600	chr6B	657865628	657866368	--	--	--	--	hypothetical protein TRIUR3_11808 [Triticum urartu]
	TraesZN6B01G422700	chr6B	657947631	657948323	--	--	--	--	hypothetical protein F775_11958 [Aegilops tauschii]
	TraesZN6B01G428600	chr6B	663531803	663531955	--	--	--	--	unknown [Medicago truncatula]
	TraesZN6B01G430100	chr6B	665851597	665852095	--	--	Putative FBD-associated F-box protein At3g50710 OS=Arabidopsis thaliana GN=At3g50710 PE=4 SV=1	--	hypothetical protein TRIUR3_18913 [Triticum urartu]
	TraesZN6B01G436200	chr6B	670361595	670362515	Molecular Function: polysaccharide binding (GO:0030247)	Os03g0642600; Similar to Protein kinase domain containing protein, expressed.; K04730 interleukin-1 receptor-associated kinase 1 [EC:2.7.11.1] (A)	Wall-associated receptor kinase 5 OS=Arabidopsis thaliana GN=WAK5 PE=2 SV=1	Wall-associated receptor kinase galacturonan-binding	Wall-associated receptor kinase 3 [Aegilops tauschii]
	TraesZN6B01G446300	chr6B	677978745	677979428	--	--	--	Protein of unknown function (DUF679)	hypothetical protein F775_19787 [Aegilops tauschii]
[truncated: 283 more rows]
