# Supplementary material for: Origin and adaptation to high altitude of Tibetan semi-wild wheat
Source: Nat Commun. 2020 Oct 8;11:5085. doi: 10.1038/s41467-020-18738-5 (PMC7545183; doi:10.1038/s41467-020-18738-5)
Supplement: Supplementary file 5 — Supplementary Data 3 [file 41467_2020_18738_MOESM5_ESM.xlsx]

## Sheet: Sheet1
Supplementary Data 3. List and description of the 308 wheat accessions used in this study
	Sample	Group	Country	Region/Province,City	Average coverage depth	Source
	A1	AE	Caucasus		83.042	Cheng et al., Genome Biology, 2019
	A2	AE	Caucasus		21.322	Cheng et al., Genome Biology, 2019
	A3	AE	Caucasus		12.533	Cheng et al., Genome Biology, 2019
	A4	AE	Caucasus		20.312	Cheng et al., Genome Biology, 2019
	A5	AE	Caucasus		18.529	Cheng et al., Genome Biology, 2019
	W1	WE	Israel		9.27	Cheng et al., Genome Biology, 2019
	W2	WE	Israel		11.272	Cheng et al., Genome Biology, 2019
	W3	WE	Israel		10.62	Cheng et al., Genome Biology, 2019
	W4	WE	Israel		9.463	Cheng et al., Genome Biology, 2019
	W5	WE	Israel		11.762	Cheng et al., Genome Biology, 2019
	CS	CL	China	Sichuan	23.6497	Cheng et al., Genome Biology, 2019
	C1	NCL	Austria		4.00824	Cheng et al., Genome Biology, 2019
	C2	NCL	Austria		4.3712	Cheng et al., Genome Biology, 2019
	C3	NCL	Austria		4.34502	Cheng et al., Genome Biology, 2019
	C4	NCL	Bulgaria		4.31535	Cheng et al., Genome Biology, 2019
	C5	NCL	Andorra		4.30413	Cheng et al., Genome Biology, 2019
	C6	NCL	Andorra		4.29673	Cheng et al., Genome Biology, 2019
	C7	NCL	Spain		4.38725	Cheng et al., Genome Biology, 2019
	C8	NCL	Italy		4.21113	Cheng et al., Genome Biology, 2019
	C9	NCL	Portugal		4.55741	Cheng et al., Genome Biology, 2019
	C10	NCL	Portugal		4.56092	Cheng et al., Genome Biology, 2019
	C11	NCC	America		4.407	Cheng et al., Genome Biology, 2019
	C12	NCC	America		4.15926	Cheng et al., Genome Biology, 2019
	C13	NCC	America		4.5054	Cheng et al., Genome Biology, 2019
	C14	NCC	America		4.30129	Cheng et al., Genome Biology, 2019
	C15	NCC	America		4.24789	Cheng et al., Genome Biology, 2019
	C16	NCC	America		4.52806	Cheng et al., Genome Biology, 2019
	C17	NCC	America		4.61165	Cheng et al., Genome Biology, 2019
	C18	NCC	America		4.29177	Cheng et al., Genome Biology, 2019
	C19	NCC	America		4.56168	Cheng et al., Genome Biology, 2019
	C20	NCL	Armenia		4.57625	Cheng et al., Genome Biology, 2019
	C21	NCL	Armenia		4.56869	Cheng et al., Genome Biology, 2019
	C22	NCC	Egypt		4.6864	Cheng et al., Genome Biology, 2019
	C23	NCL	Egypt		4.67537	Cheng et al., Genome Biology, 2019
	C24	NCL	Jordan		4.74302	Cheng et al., Genome Biology, 2019
	C25	NCL	Jordan		3.97061	Cheng et al., Genome Biology, 2019
	C26	NCL	Afghanistan		4.31452	Cheng et al., Genome Biology, 2019
	C27	NCL	Afghanistan		4.69919	Cheng et al., Genome Biology, 2019
	C28	NCL	Afghanistan		4.77619	Cheng et al., Genome Biology, 2019
	C29	NCL	Uzbekistan		4.66661	Cheng et al., Genome Biology, 2019
	C30	NCL	Uzbekistan		5.64347	Cheng et al., Genome Biology, 2019
	C31	NCC	India		4.24982	Cheng et al., Genome Biology, 2019
	C32	NCC	India		4.61284	Cheng et al., Genome Biology, 2019
	C33	NCL	India		4.66076	Cheng et al., Genome Biology, 2019
	C34	NCL	India		4.36351	Cheng et al., Genome Biology, 2019
	C35	NCL	India		4.30222	Cheng et al., Genome Biology, 2019
	C36	CL	China	Hebei	4.82421	Cheng et al., Genome Biology, 2019
	C37	CL	China	Hangzhou	6.2926	Cheng et al., Genome Biology, 2019
	C38	CL	China	SIchuan	4.87931	Cheng et al., Genome Biology, 2019
	C39	CL	China	Heilongjiang	6.34691	Cheng et al., Genome Biology, 2019
	C40	CL	China	Neimenggu	4.62771	Cheng et al., Genome Biology, 2019
	C41	CC	China	Jiangsu	4.72107	Cheng et al., Genome Biology, 2019
	C42	CC	China	Henan	4.67408	Cheng et al., Genome Biology, 2019
	C43	CC	China	Shanxi	5.10402	Cheng et al., Genome Biology, 2019
	C44	CC	China	Shandong	5.04155	Cheng et al., Genome Biology, 2019
	C45	CC	China	Sichuan	4.75372	Cheng et al., Genome Biology, 2019
	C46	CC	China	Henan	4.89079	Cheng et al., Genome Biology, 2019
	C47	CC	China	Shanxi	9.99163	Cheng et al., Genome Biology, 2019
	C48	NCC	Canada		2.60434	Cheng et al., Genome Biology, 2019
	C49	NCC	America		8.2928	Cheng et al., Genome Biology, 2019
	C50	NCC	Austrilia		9.9874	Cheng et al., Genome Biology, 2019
	C51	NCC	Austrilia		14.6361	Cheng et al., Genome Biology, 2019
	C52	NCC	Austrilia		9.9443	Cheng et al., Genome Biology, 2019
	C53	NCC	Austrilia		12.8444	Cheng et al., Genome Biology, 2019
	C54	NCC	Austrilia		9.89782	Cheng et al., Genome Biology, 2019
	C55	NCC	Austrilia		14.9256	Cheng et al., Genome Biology, 2019
	C56	NCC	Austrilia		9.52377	Cheng et al., Genome Biology, 2019
	C57	NCC	Austrilia		3.76436	Cheng et al., Genome Biology, 2019
	C58	NCC	Mexico		5.38021	Cheng et al., Genome Biology, 2019
	C59	NCC	Austrilia		22.247	Cheng et al., Genome Biology, 2019
	C60	NCC	Israel		9.87145	Cheng et al., Genome Biology, 2019
	C61	NCC	Austrilia		12.044	Cheng et al., Genome Biology, 2019
	C62	NCC	Austrilia		21.7081	Cheng et al., Genome Biology, 2019
	S1	TS	China	Tibet,zuogong	8.17403	this study
	S2	TS	China	Tibet,langxian	8.50696	this study
	S3	TS	China	Tibet,jitang	8.42301	this study
	S4	TL	China	Duilongdeqing	7.9746	this study
	S5	TL	China	Tibet,Mozhugongka	7.94812	this study
	S6	CL	China	Yunnan	8.1749	this study
	S7	NCL	Germany		7.54025	this study
	S8	NCL	Germany		7.63519	this study
	S9	NCL	Germany		7.57126	this study
	S10	CL	China	Henan	8.17388	this study
	S11	CL	China	Beijing	7.70777	this study
	S12	NCC	France		8.08412	this study
	S13	CC	China	Tibet	8.03457	this study
	S14	TL	China	Tibet,linzhou	7.90769	this study
	S15	CL	China	Shandong	8.47199	this study
	S16	TS	China	Tibet,zuogong	6.17987	this study
	S17	TS	China	Tibet,jiacha	5.53398	this study
	S18	TS	China	Tibet,jiacha	5.31168	this study
	S19	TS	China	Tibet,jiacha	4.97027	this study
	S20	TS	China	Tibet,jiacha	5.58867	this study
	S21	TS	China	Tibet,jiacha	4.64248	this study
	S22	TS	China	Tibet,langxian	4.86492	this study
	S23	TS	China	Tibet,langxian	5.83843	this study
	S24	TS	China	Tibet,langxian	6.06782	this study
	S25	TS	China	Tibet,longzi	4.48138	this study
	S26	TS	China	Tibet,longzi	5.3608	this study
	S27	TS	China	Tibet,longzi	5.39476	this study
	S28	TS	China	Tibet,longzi	5.5339	this study
	S29	TS	China	Tibet,longzi	4.91544	this study
	S30	TS	China	Tibet,jitang	7.26914	this study
	S31	TS	China	Tibet,jitang	6.40875	this study
	S32	TS	China	Tibet,jitang	5.3167	this study
	S33	TS	China	Tibet,jitang	6.0423	this study
	S34	TS	China	Tibet,donglai	5.59433	this study
	S35	TS	China	Tibet,jiacha	4.89231	this study
	S36	TS	China	Tibet,donglai	6.72802	this study
	S37	TS	China	Tibet,dongga	5.45085	this study
	S38	TS	China	Tibet,laduo	5.56698	this study
	S39	TS	China	Tibet,laduo	4.94455	this study
	S40	TS	China	Tibet,laduo	6.15591	this study
	S41	TS	China	Tibet,gongrong	5.12405	this study
	S42	TS	China	Tibet,sanlin	5.48631	this study
	S43	TS	China	Tibet,gongrong	5.99515	this study
	S44	TS	China	Tibet,douyu	7.19137	this study
	S45	TS	China	Tibet,jinling	5.89181	this study
	S46	TL	China	Tibet,Rikaze-lasa	6.51682	this study
	S47	TL	China	Tibet,Qushui	6.06928	this study
	S48	TL	China	Tibet,Gongga	5.0096	this study
	S49	TL	China	Tibet,Jiangzi	4.97583	this study
	S50	TL	China	Tibet,Naidong-qiongjie	8.48269	this study
	S51	TL	China	Tibet,Zedang	4.94367	this study
	S52	TL	China	Tibet,Gongbujiangda	7.32985	this study
	S56	CL	China	Yunnan	5.92258	this study
	S57	CL	China	Yunnan	5.20745	this study
	S58	CL	China	Yunnan	4.97	this study
	S59	CL	China	Yunnan	5.66673	this study
	S60	CL	China	Henan	4.73661	this study
	S61	CL	China	Henan	5.09952	this study
	S62	CL	China	Shandong	5.1621	this study
	S64	CC	China	Shijiazhuang	5.62364	this study
	S67	CC	China	Beijing	5.66347	this study
	S72	TL	China	Tibet,Zedang	6.28183	this study
	S73	TL	China	Tibet,Zedang	5.6861	this study
	S74	TL	China	Tibet,Rikaze-lasa	6.60528	this study
	S75	TL	China	Tibet,Rikaze-lasa	5.74938	this study
	S76	TL	China	Tibet,Rikaze-lasa	5.3337	this study
	S77	TL	China	Tibet,Qushui	6.85504	this study
	S78	TL	China	Tibet,Qushui	6.41567	this study
	S79	TL	China	Tibet,Qiongjie	6.365	this study
	S80	TL	China	Tibet,Naidong-qiongjie	6.01194	this study
	S81	TL	China	Tibet,Naidong-qiongjie	4.94774	this study
	S82	TL	China	Tibet,Mozhugongka	5.56774	this study
	S83	TL	China	Tibet,Mozhugongka	6.01057	this study
	S84	TL	China	Tibet,Mozhugongka	6.06601	this study
	S86	TL	China	Tibet,Lasa	6.08125	this study
	S87	TL	China	Tibet,Jiangzi	5.92279	this study
	S88	TL	China	Tibet,Gongga	6.3007	this study
	S89	TL	China	Tibet,Gongbujiangda	5.46499	this study
	S90	TL	China	Tibet,Gongbujiangda	4.98825	this study
	S91	TL	China	Tibet,Duilongdeqing	5.61425	this study
	S92	TL	China	Tibet,Duilongdeqing	5.77615	this study
	S93	CL	China	Sichuan	4.54066	this study
	S94	CL	China	Sichuan	5.46591	this study
	S95	CL	China	Sichuan	6.46239	this study
	S96	CL	China	Sichuan	4.99942	this study
	S97	CL	China	Sichuan	6.51905	this study
	S98	CL	China	Sichuan	5.54955	this study
	S99	CL	China	Sichuan	5.23232	this study
	S100	CL	China	Sichuan	6.39207	this study
	S101	CL	China	Gansu	6.47044	this study
	S102	CL	China	Gansu	6.11891	this study
	S103	CL	China	Gansu	4.78195	this study
	S104	CL	China	Gansu	5.24327	this study
	S105	CL	China	Gansu	5.09384	this study
	S106	CL	China	Gansu	6.24356	this study
	S108	CL	China	Ningxia	4.51484	this study
	S109	CL	China	Ningxia	6.13234	this study
	S110	CL	China	Qinghai	5.65277	this study
	S111	CL	China	Qinghai	5.29612	this study
	S112	CL	China	Qinghai	5.57825	this study
	S113	CL	China	Qinghai	5.69009	this study
	S114	CL	China	Qinghai	6.09335	this study
	S115	NCL	Germany		4.96252	this study
	S116	NCL	Germany		5.63376	this study
	S117	NCL	Germany		5.03504	this study
	S118	NCL	Germany		5.9297	this study
	S119	NCL	Germany		5.19744	this study
	S120	NCL	Germany		6.20797	this study
	S121	NCL	Germany		5.80147	this study
	S122	NCL	Armenia		5.32274	this study
	S123	NCL	Turkey		4.54844	this study
	S124	NCL	Morocco		5.85805	this study
	S125	NCL	Ethiopia		6.21579	this study
	S126	NCL	Tadzhikistan		5.74129	this study
	S127	NCL	Tadzhikistan		4.81782	this study
	S128	NCL	Georgia		5.75687	this study
	S129	NCL	Georgia		5.60105	this study
	S130	NCL	Russia		7.15971	this study
	S131	NCL	Turkey		5.30877	this study
	S132	NCL	Palestine		5.93396	this study
	S133	NCL	Turkmenistan		6.00224	this study
	S134	NCL	Azerbaijan		6.08817	this study
	S135	CC	China	Henan	4.69886	this study
	S136	CC	China	Shandong	4.76034	this study
	S137	CC	China	Henan	5.63962	this study
	S139	CC	China	Henan	7.30298	this study
	S140	CC	China	Beijing	5.27548	this study
	S142	CC	China	Hebei	6.99037	this study
	S143	TS	China	Tibet,langxian	5.91277	this study
	S144	TS	China	Tibet,langxian	5.74492	this study
	S145	TS	China	Tibet,jitang	4.63535	this study
	S146	TS	China	Tibet,donglai	5.07317	this study
	S147	TS	China	Tibet,donglai	6.34315	this study
	S148	TS	China	Tibet,donglai	6.97949	this study
	S149	TS	China	Tibet,dongga	5.03851	this study
	S150	TS	China	Tibet,dongga	6.37553	this study
	S151	TS	China	Tibet,dongga	5.06239	this study
	S152	TS	China	Tibet,laduo	5.1535	this study
	S153	TS	China	Tibet,laduo	5.9124	this study
	S154	TS	China	Tibet,dongga	5.44309	this study
	S155	TS	China	Tibet,gongrong	6.41896	this study
	S156	TS	China	Tibet,gongrong	5.32095	this study
	S157	TS	China	Tibet,gongrong	6.84983	this study
	S158	TS	China	Tibet,douyu	4.98125	this study
	S159	TS	China	Tibet,sanlin	6.04688	this study
	S160	TS	China	Tibet,douyu	5.18027	this study
	S161	TS	China	Tibet,sanlin	6.17841	this study
	S162	TS	China	Tibet,douyu	5.41008	this study
	S163	TS	China	Tibet,douyu	6.92193	this study
	S164	TS	China	Tibet,sanlin	5.25386	this study
	S165	TS	China	Tibet,gongrong	4.88771	this study
	S166	TS	China	Tibet,jinling	6.4848	this study
	S167	TS	China	Tibet,jinling	6.04556	this study
	S168	TS	China	Tibet,jinling	4.83091	this study
	S169	TS	China	Tibet,jinling	6.115	this study
	S170	CL	China	Xinjiang	6.34166	this study
	S171	CL	China	Xinjiang	8.27383	this study
	S172	CL	China	Xinjiang	5.8495	this study
	S173	CL	China	Xinjiang	4.90728	this study
	S174	CL	China	Xinjiang	5.0811	this study
	S175	CL	China	Yunnan	6.862	this study
	S176	CL	China	Yunnan	5.95718	this study
	S177	CL	China	Yunnan	5.79144	this study
	S178	CL	China	Yunnan	7.29611	this study
	S179	CL	China	Yunnan	6.09054	this study
	S180	CL	China	Shanxi	6.92299	this study
	S181	CL	China	Shanxi	6.40681	this study
	S182	CL	China	Shanxi	5.65279	this study
	S183	CL	China	Shanxi	6.94328	this study
	S184	CL	China	Shanxi	7.02624	this study
	S185	CL	China	Shandong	6.2681	this study
	S186	CL	China	Shandong	4.60489	this study
	S187	CL	China	Shandong	6.532	this study
	S188	CL	China	Shandong	6.18114	this study
	S203	NCL	Turkey		5.4638	this study
	S204	NCL	Jordan		5.63384	this study
	S205	NCL	Egypt		5.34789	this study
	S206	NCL	Nepal		6.75425	this study
	S207	NCL	Nepal		6.46501	this study
	S208	NCL	India		5.62713	this study
	S209	CC	China	Shanxi	6.48754	this study
	S210	CC	China	Jiangsu	6.36704	this study
	S211	CC	China	Hubei	7.01598	this study
	S212	CC	China	Beijing	6.13722	this study
	S213	CC	China	Shanxi	6.96683	this study
	S214	CC	China	Shanxi	7.11506	this study
	S215	CC	China	Shandong	7.17208	this study
	S216	CC	China	Sichuan	5.83183	this study
	S217	CC	China	Henan	6.40184	this study
	S218	CC	China	Henan	6.55675	this study
	S219	CC	China	Chongqing	6.84656	this study
	S220	CC	China	Shandong	6.36252	this study
	S221	CC	China	Henan	6.30708	this study
	S223	CC	China	Henan	6.67841	this study
	S224	CC	China	Henan	6.42899	this study
	S225	CC	China	Beijing	6.57591	this study
	S227	CC	China	Shijiazhuang	5.64813	this study
	S228	CC	China	Tibet	5.73066	this study
	S229	CC	China	Tibet,Rikaze	6.87071	this study
	S230	CC	China	Tibet,Rikaze	5.49378	this study
	S231	NCC	America		6.19833	this study
	S232	NCC	America		6.24787	this study
	S233	NCC	Germany		5.54278	this study
	S234	NCC	America		6.05619	this study
	S235	NCC	France		5.53203	this study
	S236	NCC	Russia		6.16321	this study
	S237	NCC	Russia		6.45259	this study
	S238	NCC	Japan		5.70511	this study
	S239	NCC	Austrilia		5.9718	this study
	S240	CL	China	Gansu	6.85059	this study
	S241	CL	China	Qinghai	6.48921	this study
	S242	CL	China	Sichuan	5.58968	this study
	S243	TL	China	Tibet,milin	6.2811	this study
	S244	TL	China	Tibet,motuo	6.43341	this study
	S245	TL	China	Tibet,luoza	6.31503	this study
	S246	CL	China	Sichuan	5.97697	this study
	S247	TL	China	Tibet,ritu	6.71911	this study
	S248	TL	China	Tibet,chayu	7.09409	this study
	S249	CL	China	Sichuan	6.7961	this study
	S250	CL	China	Gansu	5.89755	this study
	S251	CL	China	Gansu	5.00319	this study
	S252	CL	China	Xinjiang	7.12692	this study
	S253	CL	China	Xinjiang	6.90196	this study
	S254	CL	China	Xinjiang	5.57736	this study
	S255	TS	China	Tibet,chayu	6.44003	this study
	S256	TS	China	Tibet,chayu	5.15662	this study
	S257	TS	China	Tibet,chayu	6.17966	this study
	S258	TS	China	Tibet,chayu	6.28602	this study
	S259	TS	China	Tibet,chayu	6.92243	this study
	S260	TS	China	Tibet,chayu	6.22521	this study
	S261	TS	China	Tibet,chayu	6.42389	this study
	S262	TS	China	Tibet,jiacha	6.4558	this study
	S264	TS	China	Tibet,langxian	7.02787	this study
	S265	TS	China	Tibet,langxian	5.59086	this study
	S266	TS	China	Tibet,gongrong	7.29905	this study
	S267	TS	China	Tibet,gongrong	6.60308	this study
	S268	TS	China	Tibet,gongrong	6.15621	this study
	S270	CC	China	Shandong	5.74901	this study
	S271	CC	China	Beijing	5.37953	this study
	S272	CC	China	Shandong	4.57448	this study
	S273	CC	China	Beijing	4.20258	this study
	S274	CC	China	Beijing	5.40056	this study
	S3331	CC	China	Beijing	5.1893	this study
	S6554	CC	China	Beijing	5.13098	this study
	Zang1817	TS	China	Tibet	19.9289	this study
