# Supplementary material for: Origin and adaptation to high altitude of Tibetan semi-wild wheat
Source: Nat Commun. 2020 Oct 8;11:5085. doi: 10.1038/s41467-020-18738-5 (PMC7545183; doi:10.1038/s41467-020-18738-5)
Supplement: Supplementary file 6 — Supplementary Data 4 [file 41467_2020_18738_MOESM6_ESM.xlsx]

## Sheet: sheet1
Supplementary Data 4. List of the SNP/InDel polymorphisms leading to gain of stop codons across all wheat accessions.
	Chr	Pos	Reference	Alternative	Gene	Effect	CDS postion	Position in protein
	chr1A	1162484	C	T	TraesCS1A02G001900	stop_gained	c.108G>A	p.Trp36*
	chr1A	3386405	G	T	TraesCS1A02G005800	stop_gained	c.2792C>A	p.Ser931*
	chr1A	3532190	G	A	TraesCS1A02G006400	stop_gained	c.607C>T	p.Gln203*
	chr1A	3776768	C	T	TraesCS1A02G007200	stop_gained	c.430C>T	p.Gln144*
	chr1A	6498237	G	GCAAAAATTACA	TraesCS1A02G010800	frameshift_variant&stop_gained	c.670_671insTGTAATTTTTG	p.Pro224fs
	chr1A	6498731	C	CTTAA	TraesCS1A02G010800	frameshift_variant&stop_gained	c.308_311dupTTAA	p.Lys104fs
	chr1A	6654950	C	A	TraesCS1A02G011300	stop_gained	c.229G>T	p.Glu77*
	chr1A	7183830	G	A	TraesCS1A02G012500	stop_gained	c.2444G>A	p.Trp815*
	chr1A	8328451	C	A	TraesCS1A02G015900	stop_gained	c.1305C>A	p.Cys435*
	chr1A	9554654	C	T	TraesCS1A02G018600	stop_gained	c.688C>T	p.Gln230*
	chr1A	9972538	G	A	TraesCS1A02G019900	stop_gained	c.1380G>A	p.Trp460*
	chr1A	12144214	G	C	TraesCS1A02G025100	stop_gained	c.251C>G	p.Ser84*
	chr1A	14075396	G	A	TraesCS1A02G030300	stop_gained	c.1963C>T	p.Gln655*
	chr1A	14586682	C	T	TraesCS1A02G031700	stop_gained	c.1771C>T	p.Arg591*
	chr1A	15924866	C	T	TraesCS1A02G033288	stop_gained	c.272G>A	p.Trp91*
	chr1A	16374153	C	T	TraesCS1A02G033501	stop_gained	c.235C>T	p.Gln79*
	chr1A	17257958	C	T	TraesCS1A02G034700	stop_gained	c.254G>A	p.Trp85*
	chr1A	21078622	C	T	TraesCS1A02G038600	stop_gained	c.1564C>T	p.Gln522*
	chr1A	24139273	G	A	TraesCS1A02G043400	stop_gained	c.872G>A	p.Trp291*
	chr1A	31901671	C	A	TraesCS1A02G049900	stop_gained	c.193G>T	p.Glu65*
	chr1A	31909432	G	T	TraesCS1A02G050000	stop_gained	c.88G>T	p.Glu30*
	chr1A	32476243	C	A	TraesCS1A02G051000	stop_gained	c.4G>T	p.Gly2*
	chr1A	35530241	C	A	TraesCS1A02G053600	stop_gained	c.1107C>A	p.Cys369*
	chr1A	35577952	G	T	TraesCS1A02G054200	stop_gained	c.546C>A	p.Tyr182*
	chr1A	36260792	C	A	TraesCS1A02G054800	stop_gained	c.517G>T	p.Glu173*
	chr1A	38484542	G	A	TraesCS1A02G058000	stop_gained	c.688C>T	p.Arg230*
	chr1A	40149700	C	T	TraesCS1A02G059300	stop_gained	c.420G>A	p.Trp140*
	chr1A	56337986	C	G	TraesCS1A02G072300	stop_gained	c.492C>G	p.Tyr164*
	chr1A	57399300	G	A	TraesCS1A02G073600	stop_gained	c.424C>T	p.Gln142*
	chr1A	74013309	C	CT	TraesCS1A02G087200	frameshift_variant&stop_gained	c.1677dupT	p.Arg560fs
	chr1A	91105025	C	T	TraesCS1A02G095400	stop_gained	c.1168C>T	p.Arg390*
	chr1A	96470631	A	AAT	TraesCS1A02G100400	frameshift_variant&stop_gained	c.165_166insTA	p.Gly56fs
	chr1A	100393017	A	T	TraesCS1A02G104800	stop_gained	c.1303A>T	p.Arg435*
	chr1A	115364635	G	A	TraesCS1A02G112800	stop_gained	c.331C>T	p.Arg111*
	chr1A	152463097	C	T	TraesCS1A02G126600	stop_gained	c.247C>T	p.Gln83*
	chr1A	152463443	C	T	TraesCS1A02G126600	stop_gained	c.535C>T	p.Gln179*
	chr1A	154077008	C	T	TraesCS1A02G127200	stop_gained&splice_region_variant	c.214C>T	p.Gln72*
	chr1A	168260958	G	A	TraesCS1A02G129900	stop_gained	c.240G>A	p.Trp80*
	chr1A	247314006	C	A	TraesCS1A02G143400	stop_gained	c.14761G>T	p.Glu4921*
	chr1A	271890789	A	T	TraesCS1A02G155000	stop_gained	c.362T>A	p.Leu121*
	chr1A	279826725	G	A	TraesCS1A02G157600	stop_gained	c.1712G>A	p.Trp571*
	chr1A	279830762	C	T	TraesCS1A02G157600	stop_gained	c.1978C>T	p.Arg660*
	chr1A	298110097	C	T	TraesCS1A02G165500	stop_gained	c.214C>T	p.Arg72*
	chr1A	306641363	C	T	TraesCS1A02G171500	stop_gained	c.556C>T	p.Arg186*
	chr1A	337776425	A	T	TraesCS1A02G186800	stop_gained	c.410T>A	p.Leu137*
	chr1A	340072112	C	T	TraesCS1A02G188300	stop_gained	c.124C>T	p.Gln42*
	chr1A	340072178	C	T	TraesCS1A02G188300	stop_gained	c.190C>T	p.Gln64*
	chr1A	352014027	C	T	TraesCS1A02G195000	stop_gained&splice_region_variant	c.340C>T	p.Gln114*
	chr1A	352867401	G	A	TraesCS1A02G195312	stop_gained	c.9G>A	p.Trp3*
	chr1A	352868635	C	T	TraesCS1A02G195312	stop_gained	c.1243C>T	p.Gln415*
	chr1A	357789247	G	A	TraesCS1A02G199200	stop_gained	c.62G>A	p.Trp21*
	chr1A	364656235	C	G	TraesCS1A02G203200	stop_gained	c.381C>G	p.Tyr127*
	chr1A	367383094	T	G	TraesCS1A02G205100	stop_gained	c.698T>G	p.Leu233*
	chr1A	367437678	T	A	TraesCS1A02G205200	stop_gained	c.106A>T	p.Lys36*
	chr1A	379647534	C	T	TraesCS1A02G215000	stop_gained	c.67C>T	p.Gln23*
	chr1A	380949958	C	T	TraesCS1A02G215400	stop_gained	c.3283C>T	p.Arg1095*
	chr1A	386425979	G	A	TraesCS1A02G218000	stop_gained	c.940C>T	p.Arg314*
	chr1A	388486471	G	A	TraesCS1A02G219600	stop_gained	c.221G>A	p.Trp74*
	chr1A	388829754	G	A	TraesCS1A02G219700	stop_gained	c.35G>A	p.Trp12*
	chr1A	389062602	G	T	TraesCS1A02G220200	stop_gained	c.505G>T	p.Gly169*
	chr1A	393999386	G	A	TraesCS1A02G223500	stop_gained	c.237G>A	p.Trp79*
	chr1A	394000160	G	A	TraesCS1A02G223500	stop_gained	c.915G>A	p.Trp305*
	chr1A	394000172	G	A	TraesCS1A02G223500	stop_gained	c.927G>A	p.Trp309*
	chr1A	396283171	C	G	TraesCS1A02G225900	stop_gained	c.20C>G	p.Ser7*
	chr1A	398136877	G	T	TraesCS1A02G227500	stop_gained	c.628G>T	p.Glu210*
	chr1A	399243778	G	A	TraesCS1A02G228100	stop_gained	c.580C>T	p.Gln194*
	chr1A	399592507	G	A	TraesCS1A02G228400	stop_gained	c.160C>T	p.Gln54*
	chr1A	400961098	G	GAGTCAATTGCACAGAACTA	TraesCS1A02G228800	frameshift_variant&stop_gained&splice_region_variant	c.274_275insAGTCAATTGCACAGAACTA	p.Gly92fs
	chr1A	426888350	C	T	TraesCS1A02G239700	stop_gained	c.931C>T	p.Arg311*
	chr1A	451618481	C	A	TraesCS1A02G258500	stop_gained	c.394G>T	p.Glu132*
	chr1A	455607962	G	A	TraesCS1A02G261300	stop_gained	c.712C>T	p.Arg238*
	chr1A	462532114	C	A	TraesCS1A02G267500	stop_gained	c.76G>T	p.Glu26*
	chr1A	462532186	G	A	TraesCS1A02G267500	stop_gained	c.4C>T	p.Gln2*
	chr1A	465106176	C	T	TraesCS1A02G271300	stop_gained	c.736C>T	p.Gln246*
	chr1A	472165311	C	A	TraesCS1A02G277100	stop_gained	c.440C>A	p.Ser147*
	chr1A	473628284	C	T	TraesCS1A02G277900	stop_gained	c.1100G>A	p.Trp367*
	chr1A	477655859	C	T	TraesCS1A02G280200	stop_gained	c.812G>A	p.Trp271*
	chr1A	480960844	C	A	TraesCS1A02G283500	stop_gained	c.142G>T	p.Glu48*
	chr1A	482247045	C	G	TraesCS1A02G284600	stop_gained	c.1977C>G	p.Tyr659*
	chr1A	488103081	C	A	TraesCS1A02G292600	stop_gained	c.757G>T	p.Glu253*
	chr1A	489357499	C	A	TraesCS1A02G294500	stop_gained	c.1171G>T	p.Glu391*
	chr1A	494674576	G	T	TraesCS1A02G299700	stop_gained	c.202G>T	p.Glu68*
	chr1A	494674691	C	A	TraesCS1A02G299700	stop_gained	c.317C>A	p.Ser106*
	chr1A	504840262	T	A	TraesCS1A02G313100	stop_gained	c.247A>T	p.Lys83*
	chr1A	507081332	G	A	TraesCS1A02G315600	stop_gained&splice_region_variant	c.955C>T	p.Gln319*
	chr1A	510342679	G	T	TraesCS1A02G319200	stop_gained	c.534C>A	p.Cys178*
	chr1A	513685564	C	T	TraesCS1A02G323100	stop_gained	c.839G>A	p.Trp280*
	chr1A	516652437	G	A	TraesCS1A02G326300	stop_gained	c.511C>T	p.Gln171*
	chr1A	517098065	C	A	TraesCS1A02G327700	stop_gained	c.760G>T	p.Glu254*
	chr1A	517488110	G	A	TraesCS1A02G328400	stop_gained	c.886C>T	p.Gln296*
	chr1A	519895290	C	T	TraesCS1A02G331000	stop_gained	c.385C>T	p.Gln129*
	chr1A	529126282	G	A	TraesCS1A02G339100	stop_gained	c.409C>T	p.Arg137*
	chr1A	529667680	C	A	TraesCS1A02G339500	stop_gained	c.2107G>T	p.Glu703*
	chr1A	530204320	C	A	TraesCS1A02G339800	stop_gained	c.1393G>T	p.Glu465*
	chr1A	532380328	G	T	TraesCS1A02G344300	stop_gained	c.991G>T	p.Glu331*
	chr1A	532530522	C	T	TraesCS1A02G344800	stop_gained	c.505C>T	p.Arg169*
	chr1A	532533352	C	G	TraesCS1A02G344800	stop_gained	c.1578C>G	p.Tyr526*
	chr1A	532769682	A	T	TraesCS1A02G345700	stop_gained	c.1806T>A	p.Tyr602*
	chr1A	532769692	C	T	TraesCS1A02G345700	stop_gained	c.1796G>A	p.Trp599*
	chr1A	534275969	A	T	TraesCS1A02G349300	stop_gained	c.427A>T	p.Lys143*
	chr1A	534942143	C	CTTCAGGACTGCATACCTCTG	TraesCS1A02G350000	frameshift_variant&stop_gained&splice_region_variant	c.293_294insCAGAGGTATGCAGTCCTGAA	p.Lys98fs
	chr1A	535313688	A	T	TraesCS1A02G350400	stop_gained	c.1324A>T	p.Lys442*
	chr1A	535486662	G	A	TraesCS1A02G351100	stop_gained	c.1115G>A	p.Trp372*
	chr1A	541147020	C	A	TraesCS1A02G359700	stop_gained	c.474C>A	p.Tyr158*
	chr1A	541775164	G	C	TraesCS1A02G360800	stop_gained	c.135C>G	p.Tyr45*
	chr1A	544200068	G	A	TraesCS1A02G364200	stop_gained	c.1111C>T	p.Arg371*
	chr1A	546178526	C	G	TraesCS1A02G367700	stop_gained	c.102C>G	p.Tyr34*
	chr1A	547864348	G	A	TraesCS1A02G370400	stop_gained	c.414G>A	p.Trp138*
	chr1A	548734626	C	T	TraesCS1A02G372100	stop_gained	c.1255C>T	p.Gln419*
	chr1A	550425684	T	A	TraesCS1A02G376000	stop_gained	c.957T>A	p.Tyr319*
	chr1A	551307597	C	A	TraesCS1A02G378700	stop_gained	c.222C>A	p.Tyr74*
	chr1A	558540499	C	CGTTGT	TraesCS1A02G391800	frameshift_variant&stop_gained	c.893_894insACAAC	p.Trp298fs
	chr1A	563323598	A	T	TraesCS1A02G397800	stop_gained	c.479T>A	p.Leu160*
	chr1A	568645311	G	T	TraesCS1A02G405900	stop_gained	c.1051G>T	p.Glu351*
	chr1A	568646456	G	A	TraesCS1A02G405900	stop_gained	c.2196G>A	p.Trp732*
	chr1A	569139635	A	T	TraesCS1A02G406600	stop_gained	c.38T>A	p.Leu13*
	chr1A	577637016	C	T	TraesCS1A02G421400	stop_gained	c.152G>A	p.Trp51*
	chr1A	577926585	C	G	TraesCS1A02G422400	stop_gained	c.3177C>G	p.Tyr1059*
	chr1A	582535480	T	TCTAG	TraesCS1A02G428900	frameshift_variant&stop_gained	c.290_291insGCTA	p.Tyr97fs
	chr1A	583604439	G	A	TraesCS1A02G431400	stop_gained	c.71G>A	p.Trp24*
	chr1A	583989935	A	T	TraesCS1A02G431900	stop_gained	c.1094T>A	p.Leu365*
	chr1A	584071895	G	GTAACTTTTTTTTGACGGATT	TraesCS1A02G432100	frameshift_variant&stop_gained	c.392_393insAATCCGTCAAAAAAAAGTTA	p.Cys131fs
	chr1A	586330534	A	AT	TraesCS1A02G435800	frameshift_variant&stop_gained	c.2693dupA	p.Tyr898fs
	chr1A	589636649	A	AT	TraesCS1A02G441000	frameshift_variant&stop_gained	c.2402dupA	p.Tyr801fs
	chr1A	590967395	C	T	TraesCS1A02G442200	stop_gained	c.1361G>A	p.Trp454*
	chr1A	592311647	C	T	TraesCS1A02G444200	stop_gained	c.871C>T	p.Gln291*
	chr1A	593281094	C	T	TraesCS1A02G445500	stop_gained	c.211C>T	p.Gln71*
	chr1B	1430844	G	C	TraesCS1B02G001800	stop_gained	c.3510C>G	p.Tyr1170*
	chr1B	2919613	T	A	TraesCS1B02G004700	stop_gained	c.2088T>A	p.Tyr696*
	chr1B	3269726	C	T	TraesCS1B02G005300	stop_gained&splice_region_variant	c.424C>T	p.Gln142*
	chr1B	3930307	T	A	TraesCS1B02G006300	stop_gained	c.2882T>A	p.Leu961*
	chr1B	4477418	C	T	TraesCS1B02G008200	stop_gained	c.271C>T	p.Gln91*
	chr1B	4591418	C	T	TraesCS1B02G009200	stop_gained	c.191G>A	p.Trp64*
	chr1B	5004328	G	A	TraesCS1B02G010600	stop_gained	c.490C>T	p.Gln164*
	chr1B	5004541	G	A	TraesCS1B02G010600	stop_gained	c.277C>T	p.Gln93*
	chr1B	5137623	C	T	TraesCS1B02G010900	stop_gained	c.547C>T	p.Gln183*
	chr1B	5424559	G	A	TraesCS1B02G011484	stop_gained	c.1084C>T	p.Gln362*
	chr1B	6436923	G	A	TraesCS1B02G013500	stop_gained	c.559C>T	p.Gln187*
	chr1B	6482139	A	T	TraesCS1B02G014000	stop_gained	c.466A>T	p.Lys156*
	chr1B	7034738	A	C	TraesCS1B02G014400	stop_gained	c.1254T>G	p.Tyr418*
	chr1B	7254431	A	T	TraesCS1B02G014800	stop_gained	c.2531T>A	p.Leu844*
	chr1B	7293951	G	T	TraesCS1B02G015000	stop_gained	c.166G>T	p.Glu56*
	chr1B	9593622	C	T	TraesCS1B02G020700	stop_gained	c.1767G>A	p.Trp589*
	chr1B	11181324	C	A	TraesCS1B02G023800	stop_gained	c.613G>T	p.Glu205*
	chr1B	13434482	G	GAT	TraesCS1B02G027700	frameshift_variant&stop_gained	c.176_177dupTA	p.Ser60fs
	chr1B	13898680	T	A	TraesCS1B02G028600	stop_gained	c.1277T>A	p.Leu426*
	chr1B	14931039	G	T	TraesCS1B02G030200	stop_gained	c.1432G>T	p.Glu478*
	chr1B	15518196	G	A	TraesCS1B02G031700	stop_gained	c.1279C>T	p.Gln427*
	chr1B	15579084	C	T	TraesCS1B02G032000	stop_gained	c.256C>T	p.Gln86*
	chr1B	15878680	C	A	TraesCS1B02G032700	stop_gained	c.1199C>A	p.Ser400*
	chr1B	17745515	G	T	TraesCS1B02G037300	stop_gained	c.419C>A	p.Ser140*
	chr1B	19054505	G	A	TraesCS1B02G039620	stop_gained	c.4600C>T	p.Gln1534*
	chr1B	20293686	A	T	TraesCS1B02G040900	stop_gained	c.706A>T	p.Lys236*
	chr1B	22706954	C	G	TraesCS1B02G043200	stop_gained	c.2790C>G	p.Tyr930*
	chr1B	29406710	A	T	TraesCS1B02G049700	stop_gained	c.71T>A	p.Leu24*
	chr1B	31969901	T	A	TraesCS1B02G051800	stop_gained	c.629T>A	p.Leu210*
	chr1B	39397134	G	A	TraesCS1B02G056500	stop_gained	c.769C>T	p.Arg257*
	chr1B	46693666	A	T	TraesCS1B02G061600	stop_gained	c.1396A>T	p.Lys466*
	chr1B	48265891	G	T	TraesCS1B02G063400	stop_gained	c.418G>T	p.Glu140*
	chr1B	48346521	T	TCAGATCA	TraesCS1B02G063800	frameshift_variant&stop_gained	c.498_499insTGATCTG	p.Thr167fs
	chr1B	48530649	G	A	TraesCS1B02G063900	stop_gained	c.23G>A	p.Trp8*
	chr1B	49219307	G	A	TraesCS1B02G064800	stop_gained	c.100C>T	p.Gln34*
	chr1B	53332650	G	T	TraesCS1B02G068800	stop_gained	c.184G>T	p.Glu62*
	chr1B	57790512	G	GATCA	TraesCS1B02G074600	frameshift_variant&stop_gained	c.1173_1176dupTGAT	p.Leu393fs
	chr1B	59473713	T	A	TraesCS1B02G076500	stop_gained	c.1243A>T	p.Arg415*
	chr1B	59631642	C	CTGACAAG	TraesCS1B02G077100	frameshift_variant&stop_gained	c.1042_1048dupGACAAGT	p.Phe350fs
	chr1B	63759530	C	T	TraesCS1B02G081100	stop_gained	c.28C>T	p.Gln10*
	chr1B	63967808	G	A	TraesCS1B02G081600	stop_gained	c.1537C>T	p.Gln513*
	chr1B	69364576	G	A	TraesCS1B02G084581	stop_gained	c.1942C>T	p.Gln648*
	chr1B	69384113	G	A	TraesCS1B02G084584	stop_gained	c.310C>T	p.Gln104*
	chr1B	70170091	C	T	TraesCS1B02G085300	stop_gained	c.226C>T	p.Arg76*
	chr1B	82742639	C	T	TraesCS1B02G087600	stop_gained&splice_region_variant	c.856C>T	p.Gln286*
	chr1B	89961819	C	T	TraesCS1B02G089400	stop_gained	c.730C>T	p.Gln244*
	chr1B	94185759	G	T	TraesCS1B02G092200	stop_gained	c.491C>A	p.Ser164*
	chr1B	104781265	A	T	TraesCS1B02G098400	stop_gained	c.1007T>A	p.Leu336*
	chr1B	106904917	T	A	TraesCS1B02G099400	stop_gained	c.887T>A	p.Leu296*
	chr1B	107131170	G	T	TraesCS1B02G099500	stop_gained	c.844G>T	p.Glu282*
	chr1B	108093640	C	T	TraesCS1B02G100000	stop_gained	c.267G>A	p.Trp89*
	chr1B	113816403	G	T	TraesCS1B02G104000	stop_gained	c.747C>A	p.Cys249*
	chr1B	116127212	C	T	TraesCS1B02G105000	stop_gained	c.283C>T	p.Arg95*
	chr1B	120417448	C	T	TraesCS1B02G108300	stop_gained	c.406C>T	p.Gln136*
	chr1B	143055042	C	T	TraesCS1B02G121100	stop_gained	c.1782G>A	p.Trp594*
	chr1B	152519090	C	G	TraesCS1B02G125300	stop_gained	c.726C>G	p.Tyr242*
	chr1B	168971194	C	T	TraesCS1B02G133500	stop_gained	c.25C>T	p.Arg9*
	chr1B	178098032	C	T	TraesCS1B02G138200	stop_gained	c.673C>T	p.Arg225*
	chr1B	188261981	C	A	TraesCS1B02G141000	stop_gained	c.247G>T	p.Glu83*
	chr1B	280183211	C	T	TraesCS1B02G162500	stop_gained	c.961C>T	p.Gln321*
	chr1B	292418080	C	T	TraesCS1B02G166600	stop_gained	c.157C>T	p.Arg53*
	chr1B	301274975	G	A	TraesCS1B02G169900	stop_gained	c.40C>T	p.Gln14*
	chr1B	317793638	C	T	TraesCS1B02G176400	stop_gained	c.874C>T	p.Arg292*
	chr1B	323679769	G	T	TraesCS1B02G178600	stop_gained	c.847G>T	p.Glu283*
	chr1B	325704114	G	A	TraesCS1B02G179400	stop_gained	c.91C>T	p.Arg31*
	chr1B	332155010	C	T	TraesCS1B02G185300	stop_gained	c.184C>T	p.Gln62*
	chr1B	336207218	C	T	TraesCS1B02G188000	stop_gained	c.121C>T	p.Gln41*
	chr1B	336352062	C	T	TraesCS1B02G188200	stop_gained	c.769C>T	p.Arg257*
	chr1B	357901017	T	A	TraesCS1B02G199800	stop_gained	c.145A>T	p.Lys49*
	chr1B	364420336	C	A	TraesCS1B02G202800	stop_gained	c.1311C>A	p.Cys437*
	chr1B	367438600	T	A	TraesCS1B02G203600	stop_gained&splice_region_variant	c.368T>A	p.Leu123*
	chr1B	375813420	A	T	TraesCS1B02G207800	stop_gained	c.556A>T	p.Arg186*
	chr1B	385162473	A	AATAG	TraesCS1B02G211600	frameshift_variant&stop_gained	c.2000_2001insATAG	p.Arg668fs
	chr1B	393075836	G	A	TraesCS1B02G217000	stop_gained	c.1702C>T	p.Gln568*
	chr1B	399318019	G	T	TraesCS1B02G221900	stop_gained	c.898G>T	p.Glu300*
	chr1B	402047841	G	A	TraesCS1B02G223900	stop_gained	c.67C>T	p.Gln23*
	chr1B	410796828	C	T	TraesCS1B02G228900	stop_gained	c.3280C>T	p.Arg1094*
	chr1B	410797583	G	A	TraesCS1B02G228900	stop_gained	c.3843G>A	p.Trp1281*
	chr1B	419201863	G	T	TraesCS1B02G233500	stop_gained	c.265G>T	p.Glu89*
	chr1B	421531874	C	A	TraesCS1B02G235500	stop_gained	c.333C>A	p.Tyr111*
	chr1B	427649146	C	A	TraesCS1B02G239500	stop_gained	c.284C>A	p.Ser95*
	chr1B	452494969	G	A	TraesCS1B02G256800	stop_gained	c.974G>A	p.Trp325*
	chr1B	465586640	G	A	TraesCS1B02G264800	stop_gained	c.976C>T	p.Arg326*
	chr1B	466076174	G	T	TraesCS1B02G265400	stop_gained	c.324C>A	p.Tyr108*
	chr1B	471183352	A	C	TraesCS1B02G268400	stop_gained	c.2166T>G	p.Tyr722*
	chr1B	484217642	C	T	TraesCS1B02G276400	stop_gained	c.37C>T	p.Gln13*
	chr1B	491233032	G	A	TraesCS1B02G282300	stop_gained	c.891G>A	p.Trp297*
	chr1B	492780146	G	A	TraesCS1B02G283800	stop_gained	c.199C>T	p.Gln67*
	chr1B	499827044	C	T	TraesCS1B02G287600	stop_gained	c.25C>T	p.Arg9*
	chr1B	505059197	G	A	TraesCS1B02G289600	stop_gained	c.775C>T	p.Gln259*
	chr1B	509891997	A	T	TraesCS1B02G292400	stop_gained	c.336T>A	p.Tyr112*
	chr1B	517895859	G	A	TraesCS1B02G297400	stop_gained	c.134G>A	p.Trp45*
	chr1B	530666655	C	A	TraesCS1B02G308000	stop_gained	c.919G>T	p.Glu307*
	chr1B	535917981	G	A	TraesCS1B02G312300	stop_gained	c.319C>T	p.Gln107*
	chr1B	536572465	C	A	TraesCS1B02G312600	stop_gained	c.328G>T	p.Glu110*
	chr1B	544808918	C	T	TraesCS1B02G320500	stop_gained	c.1957C>T	p.Arg653*
	chr1B	549766050	C	T	TraesCS1B02G324100	stop_gained	c.208C>T	p.Gln70*
	chr1B	551497825	TTCCGAGTCCGGG	T	TraesCS1B02G326000	stop_gained&disruptive_inframe_deletion	c.429_440delCCCGGACTCGGA	p.Tyr143_Glu147delinsTer
	chr1B	554990602	G	GT	TraesCS1B02G328200	frameshift_variant&stop_gained	c.447dupT	p.Asp150fs
	chr1B	556265901	A	T	TraesCS1B02G330600	stop_gained	c.910A>T	p.Lys304*
	chr1B	562471991	C	CAATCGTCGGT	TraesCS1B02G335500	frameshift_variant&stop_gained	c.325_334dupATCGTCGGTA	p.Ser112fs
	chr1B	571711268	G	C	TraesCS1B02G343500	stop_gained	c.20C>G	p.Ser7*
	chr1B	577675471	C	T	TraesCS1B02G348100	stop_gained	c.479G>A	p.Trp160*
	chr1B	577912110	C	T	TraesCS1B02G348500	stop_gained	c.795G>A	p.Trp265*
	chr1B	579777599	G	A	TraesCS1B02G349100	stop_gained	c.970C>T	p.Arg324*
	chr1B	579981856	C	T	TraesCS1B02G349600	stop_gained	c.116G>A	p.Trp39*
	chr1B	584160681	C	G	TraesCS1B02G354500	stop_gained	c.1014C>G	p.Tyr338*
	chr1B	584635533	G	T	TraesCS1B02G355100	stop_gained	c.195C>A	p.Tyr65*
	chr1B	587268399	G	T	TraesCS1B02G357300	stop_gained	c.385G>T	p.Glu129*
	chr1B	587611983	ACTT	A	TraesCS1B02G357900	stop_gained&disruptive_inframe_deletion	c.1875_1877delCTT	p.Tyr625_Leu626delinsTer
	chr1B	588153000	G	A	TraesCS1B02G358600	stop_gained	c.1187G>A	p.Trp396*
	chr1B	588481269	C	CGCTGTAG	TraesCS1B02G359200	frameshift_variant&stop_gained	c.587_588insGGCTGTA	p.Tyr196fs
	chr1B	589051228	C	T	TraesCS1B02G360400	stop_gained	c.571C>T	p.Gln191*
	chr1B	589051888	G	A	TraesCS1B02G360400	stop_gained	c.833G>A	p.Trp278*
	chr1B	591420474	C	A	TraesCS1B02G362800	stop_gained	c.363C>A	p.Tyr121*
	chr1B	593890000	G	A	TraesCS1B02G364300	stop_gained	c.625C>T	p.Gln209*
	chr1B	603147052	G	C	TraesCS1B02G372500	stop_gained	c.2405C>G	p.Ser802*
	chr1B	612424751	G	T	TraesCS1B02G379400	stop_gained	c.178G>T	p.Glu60*
	chr1B	612863685	C	CTGGTAAG	TraesCS1B02G379600	frameshift_variant&stop_gained	c.254_255insGTAAGTG	p.Ala86fs
	chr1B	615581795	G	A	TraesCS1B02G383600	stop_gained	c.57G>A	p.Trp19*
	chr1B	616131682	G	A	TraesCS1B02G383900	stop_gained	c.823C>T	p.Gln275*
	chr1B	621585431	G	T	TraesCS1B02G387300	stop_gained	c.602C>A	p.Ser201*
	chr1B	621946832	G	A	TraesCS1B02G387500	stop_gained	c.694C>T	p.Arg232*
	chr1B	622886342	G	C	TraesCS1B02G389300	stop_gained	c.285C>G	p.Tyr95*
	chr1B	623963264	T	A	TraesCS1B02G390500	stop_gained	c.1053T>A	p.Tyr351*
	chr1B	626155271	C	T	TraesCS1B02G393300	stop_gained	c.2308C>T	p.Gln770*
	chr1B	627156840	G	A	TraesCS1B02G395600	stop_gained	c.535C>T	p.Gln179*
	chr1B	627377706	G	A	TraesCS1B02G395700	stop_gained&splice_region_variant	c.61C>T	p.Gln21*
	chr1B	628625820	G	A	TraesCS1B02G397100	stop_gained	c.367C>T	p.Gln123*
	chr1B	629263364	G	A	TraesCS1B02G398200	stop_gained	c.1333C>T	p.Gln445*
	chr1B	630262065	G	C	TraesCS1B02G399100	stop_gained	c.1379C>G	p.Ser460*
	chr1B	632752433	C	T	TraesCS1B02G403100	stop_gained	c.535C>T	p.Gln179*
	chr1B	632765377	T	A	TraesCS1B02G403200	stop_gained	c.730A>T	p.Lys244*
	chr1B	633615496	C	T	TraesCS1B02G404400	stop_gained	c.754C>T	p.Gln252*
	chr1B	634145282	G	T	TraesCS1B02G407000	stop_gained	c.57C>A	p.Cys19*
	chr1B	636480970	C	T	TraesCS1B02G408700	stop_gained	c.455G>A	p.Trp152*
	chr1B	641200833	A	AAGGCAAAT	TraesCS1B02G416200	frameshift_variant&stop_gained	c.1547_1548insATAGGCAA	p.Asn516fs
	chr1B	641549340	G	A	TraesCS1B02G416900	stop_gained	c.127C>T	p.Gln43*
	chr1B	652460345	C	G	TraesCS1B02G426400	stop_gained	c.678C>G	p.Tyr226*
	chr1B	653323462	G	A	TraesCS1B02G428200	stop_gained	c.346C>T	p.Gln116*
	chr1B	653889521	G	C	TraesCS1B02G429000	stop_gained	c.1038C>G	p.Tyr346*
	chr1B	654275733	A	AGACC	TraesCS1B02G429800	frameshift_variant&stop_gained	c.2072_2073insGGTC	p.Tyr691fs
	chr1B	657406310	C	T	TraesCS1B02G433100	stop_gained	c.433C>T	p.Gln145*
	chr1B	659571673	C	A	TraesCS1B02G436100	stop_gained	c.82G>T	p.Gly28*
	chr1B	660461410	C	T	TraesCS1B02G437800	stop_gained	c.655C>T	p.Gln219*
	chr1B	660465819	C	A	TraesCS1B02G437900	stop_gained	c.500C>A	p.Ser167*
	chr1B	660528274	T	TCATTTGAGTTACCAGGATTAAGGTG	TraesCS1B02G438100	frameshift_variant&stop_gained	c.1252_1253insCACCTTAATCCTGGTAACTCAAATG	p.Gln418fs
	chr1B	660722982	A	T	TraesCS1B02G438500	stop_gained	c.1073T>A	p.Leu358*
	chr1B	661496795	C	A	TraesCS1B02G439600	stop_gained	c.4633G>T	p.Glu1545*
	chr1B	664800873	C	G	TraesCS1B02G443700	stop_gained	c.431C>G	p.Ser144*
	chr1B	665050079	C	G	TraesCS1B02G444400	stop_gained	c.1233C>G	p.Tyr411*
	chr1B	666930229	G	GTAC	TraesCS1B02G447000	stop_gained&disruptive_inframe_insertion	c.95_96insGTA	p.His31_Tyr32insTer
	chr1B	667819927	G	GGCTA	TraesCS1B02G448700	frameshift_variant&stop_gained	c.3111_3114dupTAGC	p.His1039fs
	chr1B	667821853	C	A	TraesCS1B02G448700	stop_gained	c.1273G>T	p.Glu425*
	chr1B	670273588	C	T	TraesCS1B02G455100	stop_gained	c.825G>A	p.Trp275*
	chr1B	670273715	C	T	TraesCS1B02G455100	stop_gained	c.698G>A	p.Trp233*
	chr1B	671392994	C	T	TraesCS1B02G457100	stop_gained	c.277C>T	p.Arg93*
	chr1B	671505588	C	T	TraesCS1B02G457200	stop_gained	c.271C>T	p.Gln91*
	chr1B	673175594	C	G	TraesCS1B02G459300	stop_gained	c.2237C>G	p.Ser746*
	chr1B	673855584	C	T	TraesCS1B02G460000	stop_gained	c.64C>T	p.Gln22*
	chr1B	674820912	G	T	TraesCS1B02G462600	stop_gained	c.838G>T	p.Glu280*
	chr1B	675982775	C	T	TraesCS1B02G464600	stop_gained	c.1021C>T	p.Gln341*
	chr1B	676071615	C	T	TraesCS1B02G464900	stop_gained	c.1147C>T	p.Gln383*
	chr1B	677305886	G	T	TraesCS1B02G467600	stop_gained	c.432C>A	p.Tyr144*
	chr1B	679707951	G	GT	TraesCS1B02G471700	frameshift_variant&stop_gained	c.1958_1959insA	p.Cys653fs
	chr1B	683485044	G	T	TraesCS1B02G475100	stop_gained	c.601G>T	p.Gly201*
	chr1B	683485095	C	T	TraesCS1B02G475100	stop_gained	c.652C>T	p.Gln218*
	chr1B	685620927	T	A	TraesCS1B02G477200	stop_gained	c.16A>T	p.Arg6*
	chr1D	650239	C	T	TraesCS1D02G002900	stop_gained	c.2815C>T	p.Arg939*
	chr1D	830041	G	T	TraesCS1D02G003100	stop_gained	c.100G>T	p.Glu34*
	chr1D	830097	G	A	TraesCS1D02G003100	stop_gained	c.156G>A	p.Trp52*
	chr1D	3964541	G	A	TraesCS1D02G007800	stop_gained	c.1179G>A	p.Trp393*
	chr1D	4769360	A	T	TraesCS1D02G009000	stop_gained	c.232A>T	p.Lys78*
	chr1D	4774823	G	T	TraesCS1D02G009000	stop_gained	c.1120G>T	p.Gly374*
	chr1D	5174854	C	T	TraesCS1D02G009443	stop_gained	c.141G>A	p.Trp47*
	chr1D	7031134	A	ATATTAAAAT	TraesCS1D02G014400	stop_gained&disruptive_inframe_insertion	c.524_525insATTTTAATA	p.Ser175delinsArgPheTerTyr
	chr1D	7031138	T	TTTCAATCAA	TraesCS1D02G014400	stop_gained&conservative_inframe_insertion	c.520_521insTTGATTGAA	p.Arg173_Asn174insIleAspTer
	chr1D	7442767	C	T	TraesCS1D02G016200	stop_gained	c.604C>T	p.Gln202*
	chr1D	7871253	A	AT	TraesCS1D02G017600	frameshift_variant&stop_gained	c.2631_2632insT	p.Asp878fs
	chr1D	8228658	G	A	TraesCS1D02G018800	stop_gained	c.421C>T	p.Gln141*
	chr1D	8606211	C	CTCT	TraesCS1D02G019600	stop_gained&conservative_inframe_insertion	c.754_755insAGA	p.Cys252delinsTerSer
	chr1D	8819540	C	T	TraesCS1D02G020500	stop_gained	c.16C>T	p.Gln6*
	chr1D	10738386	C	T	TraesCS1D02G026400	stop_gained	c.136C>T	p.Gln46*
	chr1D	13254077	G	T	TraesCS1D02G033000	stop_gained	c.1819G>T	p.Glu607*
	chr1D	13322525	A	T	TraesCS1D02G033300	stop_gained	c.1727T>A	p.Leu576*
	chr1D	13507348	G	T	TraesCS1D02G033500	stop_gained	c.1465G>T	p.Glu489*
	chr1D	17657641	A	C	TraesCS1D02G037500	stop_gained	c.2393T>G	p.Leu798*
	chr1D	17657842	G	T	TraesCS1D02G037500	stop_gained	c.2192C>A	p.Ser731*
	chr1D	18098524	G	GT	TraesCS1D02G037900	frameshift_variant&stop_gained	c.522dupT	p.Asp175fs
	chr1D	20969813	G	T	TraesCS1D02G042500	stop_gained	c.373G>T	p.Gly125*
	chr1D	28224170	C	CTAAT	TraesCS1D02G048400	frameshift_variant&stop_gained	c.2095_2096insATTA	p.Arg699fs
	chr1D	37438138	C	A	TraesCS1D02G056500	stop_gained	c.634G>T	p.Glu212*
	chr1D	38367506	A	T	TraesCS1D02G058200	stop_gained	c.183T>A	p.Cys61*
	chr1D	38789460	G	GTCTAAAA	TraesCS1D02G058900	frameshift_variant&stop_gained	c.2657_2658insCTAAAAT	p.Leu887fs
	chr1D	39651915	G	A	TraesCS1D02G059300	stop_gained	c.369G>A	p.Trp123*
	chr1D	39791859	T	A	TraesCS1D02G059500	stop_gained	c.1950T>A	p.Cys650*
	chr1D	40879272	G	A	TraesCS1D02G060700	stop_gained	c.277C>T	p.Gln93*
	chr1D	44275861	T	G	TraesCS1D02G063700	stop_gained	c.324T>G	p.Tyr108*
	chr1D	45079331	G	A	TraesCS1D02G064300	stop_gained	c.424C>T	p.Gln142*
	chr1D	49233682	C	T	TraesCS1D02G067351	stop_gained	c.414G>A	p.Trp138*
	chr1D	49436553	C	CCACTGGCACCGCTTGAAATGAGTGGTTAGCTATCTCAAAAACAATCAA	TraesCS1D02G067617	stop_gained&conservative_inframe_insertion	c.661_662insTTGATTGTTTTTGAGATAGCTAACCACTCATTTCAAGCGGTGCCAGTG	p.Ser220_Gly221insValAspCysPheTerAspSerTerProLeuIleSerSerGlyAlaSer
	chr1D	53868369	T	A	TraesCS1D02G073000	stop_gained	c.83T>A	p.Leu28*
	chr1D	61352002	C	T	TraesCS1D02G079000	stop_gained	c.253C>T	p.Gln85*
	chr1D	123699877	G	A	TraesCS1D02G122600	stop_gained	c.559C>T	p.Gln187*
	chr1D	180851348	G	A	TraesCS1D02G136300	stop_gained	c.245G>A	p.Trp82*
	chr1D	214267356	G	T	TraesCS1D02G153800	stop_gained	c.634G>T	p.Glu212*
	chr1D	257005765	C	T	TraesCS1D02G186200	stop_gained	c.25C>T	p.Gln9*
	chr1D	266178223	T	A	TraesCS1D02G191400	stop_gained	c.28A>T	p.Lys10*
	chr1D	280715154	C	T	TraesCS1D02G198900	stop_gained	c.2047C>T	p.Gln683*
	chr1D	309566510	G	T	TraesCS1D02G221700	stop_gained	c.505G>T	p.Gly169*
	chr1D	365986748	T	TTGA	TraesCS1D02G271500	stop_gained&conservative_inframe_insertion	c.1284_1285insTGA	p.His428_Met429insTer
	chr1D	379497999	G	C	TraesCS1D02G281600	stop_gained	c.950C>G	p.Ser317*
	chr1D	403377648	T	A	TraesCS1D02G306300	stop_gained	c.247A>T	p.Lys83*
	chr1D	403549274	C	CATCTCCTA	TraesCS1D02G306500	frameshift_variant&stop_gained	c.1563_1564insTAGGAGAT	p.Val522fs
	chr1D	403549436	G	A	TraesCS1D02G306500	stop_gained	c.1402C>T	p.Arg468*
	chr1D	415270584	G	A	TraesCS1D02G321900	stop_gained	c.655C>T	p.Gln219*
	chr1D	415599312	G	C	TraesCS1D02G322900	stop_gained	c.1961C>G	p.Ser654*
	chr1D	416114461	C	A	TraesCS1D02G323200	stop_gained	c.577G>T	p.Gly193*
	chr1D	420746633	C	T	TraesCS1D02G330000	stop_gained	c.615G>A	p.Trp205*
	chr1D	426987415	C	CCCTAGCAG	TraesCS1D02G337200	frameshift_variant&stop_gained	c.194_195insAGCCTAGC	p.Arg66fs
	chr1D	427040752	C	T	TraesCS1D02G337300	stop_gained	c.1534C>T	p.Gln512*
	chr1D	431430063	G	C	TraesCS1D02G341300	stop_gained	c.1406C>G	p.Ser469*
	chr1D	434337339	C	A	TraesCS1D02G347300	stop_gained	c.114C>A	p.Cys38*
	chr1D	434339369	C	T	TraesCS1D02G347300	stop_gained	c.1072C>T	p.Arg358*
	chr1D	435145433	C	G	TraesCS1D02G348000	stop_gained	c.588C>G	p.Tyr196*
	chr1D	435150319	G	A	TraesCS1D02G348100	stop_gained	c.2479C>T	p.Arg827*
	chr1D	435151225	G	A	TraesCS1D02G348100	stop_gained	c.1918C>T	p.Gln640*
	chr1D	435152138	C	A	TraesCS1D02G348100	stop_gained	c.1405G>T	p.Gly469*
	chr1D	436106442	A	T	TraesCS1D02G350300	stop_gained	c.1074T>A	p.Tyr358*
	chr1D	442440588	C	T	TraesCS1D02G359000	stop_gained	c.522G>A	p.Trp174*
	chr1D	447221443	C	T	TraesCS1D02G367200	stop_gained	c.523C>T	p.Gln175*
	chr1D	449234411	C	T	TraesCS1D02G370500	stop_gained	c.421C>T	p.Gln141*
	chr1D	449237066	T	A	TraesCS1D02G370500	stop_gained	c.1106T>A	p.Leu369*
	chr1D	455106203	A	ATT	TraesCS1D02G379100	frameshift_variant&stop_gained	c.4_5insAA	p.Phe2fs
	chr1D	455113969	T	TGA	TraesCS1D02G379200	frameshift_variant&stop_gained	c.247_248insGA	p.Ser83fs
	chr1D	456062125	C	T	TraesCS1D02G380700	stop_gained	c.745C>T	p.Gln249*
	chr1D	457939587	G	C	TraesCS1D02G383200	stop_gained	c.206C>G	p.Ser69*
	chr1D	476438010	C	A	TraesCS1D02G419400	stop_gained	c.1498G>T	p.Glu500*
	chr1D	481059647	C	T	TraesCS1D02G429300	stop_gained	c.817C>T	p.Arg273*
	chr1D	481059688	G	A	TraesCS1D02G429300	stop_gained	c.858G>A	p.Trp286*
	chr1D	482440466	C	CT	TraesCS1D02G433000	frameshift_variant&stop_gained	c.606dupT	p.Asp203fs
	chr1D	486757645	C	CT	TraesCS1D02G441900	frameshift_variant&stop_gained	c.2544_2545insT	p.Asn849fs
	chr1D	487289127	G	A	TraesCS1D02G443400	stop_gained	c.678G>A	p.Trp226*
	chr1D	487289324	T	A	TraesCS1D02G443400	stop_gained	c.875T>A	p.Leu292*
	chr1D	491639512	C	T	TraesCS1D02G449300	stop_gained	c.821G>A	p.Trp274*
	chr1D	491664052	A	T	TraesCS1D02G449400	stop_gained	c.758T>A	p.Leu253*
	chr1D	491688621	A	AGGTC	TraesCS1D02G449500	frameshift_variant&stop_gained	c.871_872insGACC	p.Leu291fs
	chr1D	494859522	A	T	TraesCS1D02G454100	stop_gained	c.1344T>A	p.Tyr448*
	chr2A	563696	C	CATTA	TraesCS2A02G001400	frameshift_variant&stop_gained	c.2130_2131insTAAT	p.Val711fs
	chr2A	564691	C	T	TraesCS2A02G001400	stop_gained	c.1136G>A	p.Trp379*
	chr2A	1777022	A	T	TraesCS2A02G002800	stop_gained	c.298A>T	p.Lys100*
	chr2A	2365995	G	T	TraesCS2A02G003900	stop_gained	c.3139G>T	p.Glu1047*
	chr2A	2489241	C	CCTCAGT	TraesCS2A02G004900	stop_gained&disruptive_inframe_insertion	c.4565_4566insACTGAG	p.Trp1522delinsTerLeuArg
	chr2A	2881829	A	T	TraesCS2A02G006500	stop_gained	c.802A>T	p.Lys268*
	chr2A	3837142	G	T	TraesCS2A02G009600	stop_gained	c.2129C>A	p.Ser710*
	chr2A	4043088	C	G	TraesCS2A02G010400	stop_gained	c.341C>G	p.Ser114*
	chr2A	4085745	C	T	TraesCS2A02G010600	stop_gained	c.313C>T	p.Gln105*
	chr2A	4086387	C	T	TraesCS2A02G010600	stop_gained	c.955C>T	p.Gln319*
	chr2A	4938219	G	A	TraesCS2A02G012400	stop_gained	c.1007G>A	p.Trp336*
	chr2A	5634656	C	A	TraesCS2A02G013600	stop_gained	c.54C>A	p.Cys18*
	chr2A	6302287	G	T	TraesCS2A02G015500	stop_gained	c.11C>A	p.Ser4*
	chr2A	7382472	C	A	TraesCS2A02G016100	stop_gained	c.71C>A	p.Ser24*
	chr2A	7727599	C	T	TraesCS2A02G016600	stop_gained	c.199C>T	p.Gln67*
	chr2A	8150053	G	GGCTT	TraesCS2A02G017400	frameshift_variant&stop_gained	c.1537_1540dupCTTG	p.Asp514fs
	chr2A	9120641	TCCC	T	TraesCS2A02G019800	stop_gained&disruptive_inframe_deletion	c.977_979delGGG	p.Trp326_Glu327delinsTer
	chr2A	10508275	C	T	TraesCS2A02G021900	stop_gained	c.742C>T	p.Gln248*
	chr2A	11823712	C	A	TraesCS2A02G024300	stop_gained	c.187G>T	p.Glu63*
	chr2A	12247303	G	T	TraesCS2A02G026500	stop_gained	c.1041C>A	p.Tyr347*
	chr2A	12972984	G	T	TraesCS2A02G028200	stop_gained	c.1144G>T	p.Glu382*
	chr2A	14470414	C	A	TraesCS2A02G031400	stop_gained	c.1666G>T	p.Glu556*
	chr2A	14997641	C	CCGCGGTAGCCAGCAAAG	TraesCS2A02G033600	frameshift_variant&stop_gained	c.131_132insGCGGTAGCCAGCAAAGC	p.Thr45fs
	chr2A	16524103	G	GGTTA	TraesCS2A02G040000	frameshift_variant&stop_gained	c.1983_1986dupTAAC	p.Leu663fs
	chr2A	17599146	G	T	TraesCS2A02G044500	stop_gained	c.1439C>A	p.Ser480*
	chr2A	17738833	C	A	TraesCS2A02G045100	stop_gained	c.1915G>T	p.Glu639*
	chr2A	17857548	ACTT	A	TraesCS2A02G045400	stop_gained&disruptive_inframe_deletion	c.207_209delCTT	p.Tyr69_Leu70delinsTer
	chr2A	18319932	A	T	TraesCS2A02G046900	stop_gained	c.892A>T	p.Lys298*
	chr2A	18355247	C	T	TraesCS2A02G047200	stop_gained	c.868C>T	p.Gln290*
	chr2A	18358955	G	A	TraesCS2A02G047300	stop_gained	c.692G>A	p.Trp231*
	chr2A	18358960	A	ATGAAGAAT	TraesCS2A02G047300	frameshift_variant&stop_gained	c.703_704insATTGAAGA	p.Met235fs
	chr2A	18414292	G	T	TraesCS2A02G047500	stop_gained	c.184G>T	p.Glu62*
	chr2A	19905020	C	T	TraesCS2A02G050700	stop_gained	c.326G>A	p.Trp109*
	chr2A	21460388	G	T	TraesCS2A02G053400	stop_gained	c.1020C>A	p.Tyr340*
	chr2A	22039255	G	T	TraesCS2A02G053900	stop_gained	c.74C>A	p.Ser25*
	chr2A	23926687	T	A	TraesCS2A02G055800	stop_gained	c.34A>T	p.Arg12*
	chr2A	24157276	G	A	TraesCS2A02G057300	stop_gained	c.109C>T	p.Gln37*
	chr2A	27371512	C	T	TraesCS2A02G060900	stop_gained	c.505C>T	p.Gln169*
	chr2A	27747843	G	C	TraesCS2A02G062700	stop_gained	c.71C>G	p.Ser24*
	chr2A	28784882	G	A	TraesCS2A02G064100	stop_gained	c.177G>A	p.Trp59*
	chr2A	30185432	C	T	TraesCS2A02G068300	stop_gained	c.2694G>A	p.Trp898*
	chr2A	31164459	C	CTTTGTAG	TraesCS2A02G070600	frameshift_variant&stop_gained	c.488_489insGTTTGTA	p.Tyr163fs
	chr2A	31938550	C	T	TraesCS2A02G071727	stop_gained	c.1846C>T	p.Gln616*
	chr2A	32230812	G	T	TraesCS2A02G072600	stop_gained	c.1103C>A	p.Ser368*
	chr2A	32512791	C	T	TraesCS2A02G073800	stop_gained	c.564G>A	p.Trp188*
	chr2A	32864086	C	A	TraesCS2A02G074400	stop_gained	c.504C>A	p.Tyr168*
	chr2A	32916815	G	T	TraesCS2A02G074500	stop_gained	c.217G>T	p.Glu73*
	chr2A	35913401	G	A	TraesCS2A02G078800	stop_gained	c.187C>T	p.Gln63*
	chr2A	36384713	C	T	TraesCS2A02G080400	stop_gained	c.421C>T	p.Arg141*
	chr2A	44028632	G	C	TraesCS2A02G091600	stop_gained	c.101C>G	p.Ser34*
	chr2A	47673284	C	T	TraesCS2A02G093300	stop_gained	c.4C>T	p.Gln2*
	chr2A	49174261	G	T	TraesCS2A02G095600	stop_gained	c.1078G>T	p.Gly360*
	chr2A	49927284	C	T	TraesCS2A02G096100	stop_gained	c.290G>A	p.Trp97*
	chr2A	58364456	G	T	TraesCS2A02G105900	stop_gained	c.920C>A	p.Ser307*
	chr2A	61350308	C	A	TraesCS2A02G109400	stop_gained	c.835G>T	p.Gly279*
	chr2A	62317085	TCGC	T	TraesCS2A02G110800	stop_gained&disruptive_inframe_deletion	c.2831_2833delGCG	p.Cys944_Glu945delinsTer
	chr2A	62358660	C	CTTCACAGGACAAGTGCAGCTTTTCTAACTGTCGTATATAT	TraesCS2A02G110900	frameshift_variant&stop_gained	c.2721_2722insATATATACGACAGTTAGAAAAGCTGCACTTGTCCTGTGAA	p.Asp908fs
	chr2A	65813342	G	T	TraesCS2A02G115300	stop_gained	c.720C>A	p.Tyr240*
	chr2A	71314309	A	T	TraesCS2A02G121600	stop_gained	c.1149T>A	p.Tyr383*
	chr2A	71797658	G	A	TraesCS2A02G122400	stop_gained	c.433C>T	p.Gln145*
	chr2A	72693604	G	T	TraesCS2A02G122600	stop_gained	c.1870G>T	p.Glu624*
	chr2A	73523516	C	T	TraesCS2A02G124600	stop_gained	c.655C>T	p.Arg219*
	chr2A	74052014	C	T	TraesCS2A02G125000	stop_gained	c.262C>T	p.Gln88*
	chr2A	74252324	C	T	TraesCS2A02G126000	stop_gained	c.1439G>A	p.Trp480*
	chr2A	75635712	G	A	TraesCS2A02G127900	stop_gained	c.265C>T	p.Arg89*
	chr2A	76362938	A	T	TraesCS2A02G128500	stop_gained	c.1498A>T	p.Lys500*
	chr2A	78323485	C	A	TraesCS2A02G130500	stop_gained	c.81C>A	p.Tyr27*
	chr2A	82034558	G	C	TraesCS2A02G136000	stop_gained	c.983C>G	p.Ser328*
	chr2A	82538753	C	CAT	TraesCS2A02G137000	frameshift_variant&stop_gained	c.470_471insAT	p.Trp157fs
	chr2A	83848216	G	C	TraesCS2A02G138400	stop_gained	c.882C>G	p.Tyr294*
	chr2A	83848268	A	ACCT	TraesCS2A02G138400	stop_gained&conservative_inframe_insertion	c.829_830insAGG	p.Phe277delinsTerVal
	chr2A	86969858	G	A	TraesCS2A02G141500	stop_gained	c.31C>T	p.Arg11*
	chr2A	87854557	G	A	TraesCS2A02G142200	stop_gained	c.774G>A	p.Trp258*
	chr2A	88739315	T	A	TraesCS2A02G143800	stop_gained	c.238A>T	p.Lys80*
	chr2A	94318569	C	T	TraesCS2A02G148400	stop_gained	c.202C>T	p.Gln68*
	chr2A	98570690	G	A	TraesCS2A02G150700	stop_gained	c.200G>A	p.Trp67*
	chr2A	98570970	G	A	TraesCS2A02G150700	stop_gained	c.372G>A	p.Trp124*
	chr2A	114867785	G	A	TraesCS2A02G162400	stop_gained	c.31C>T	p.Gln11*
	chr2A	117751680	C	A	TraesCS2A02G165200	stop_gained	c.1021G>T	p.Gly341*
	chr2A	125607968	C	T	TraesCS2A02G170400	stop_gained	c.16C>T	p.Gln6*
	chr2A	136052226	C	G	TraesCS2A02G176400	stop_gained	c.624C>G	p.Tyr208*
	chr2A	138527274	G	A	TraesCS2A02G179900	stop_gained	c.1456C>T	p.Arg486*
	chr2A	140708714	C	T	TraesCS2A02G181700	stop_gained	c.658C>T	p.Gln220*
	chr2A	141893053	G	C	TraesCS2A02G182500	stop_gained	c.1101C>G	p.Tyr367*
	chr2A	182392134	C	T	TraesCS2A02G205000	stop_gained	c.178C>T	p.Gln60*
	chr2A	192070231	T	A	TraesCS2A02G209000	stop_gained	c.343A>T	p.Lys115*
	chr2A	195357490	G	A	TraesCS2A02G211200	stop_gained	c.2111G>A	p.Trp704*
	chr2A	202212988	C	T	TraesCS2A02G215400	stop_gained	c.562C>T	p.Gln188*
	chr2A	203460581	C	T	TraesCS2A02G216800	stop_gained	c.936G>A	p.Trp312*
	chr2A	203757071	C	CCGGTGGTCAACCAGTAAGG	TraesCS2A02G217000	frameshift_variant&stop_gained	c.2048_2049insCCTTACTGGTTGACCACCG	p.Gln683fs
	chr2A	205131751	G	T	TraesCS2A02G218000	stop_gained	c.1120G>T	p.Glu374*
	chr2A	205924033	C	A	TraesCS2A02G218900	stop_gained	c.1766C>A	p.Ser589*
	chr2A	206910694	C	T	TraesCS2A02G219500	stop_gained	c.34C>T	p.Gln12*
	chr2A	206910778	C	T	TraesCS2A02G219500	stop_gained	c.118C>T	p.Gln40*
	chr2A	213062863	A	T	TraesCS2A02G222100	stop_gained	c.181A>T	p.Arg61*
	chr2A	234287939	TGAG	T	TraesCS2A02G226400	stop_gained&disruptive_inframe_deletion	c.867_869delCTC	p.Cys289_Ser290delinsTer
	chr2A	249151247	G	A	TraesCS2A02G228100	stop_gained	c.200G>A	p.Trp67*
	chr2A	278916406	C	A	TraesCS2A02G233700	stop_gained	c.3013G>T	p.Glu1005*
	chr2A	300391521	C	T	TraesCS2A02G236000	stop_gained	c.58C>T	p.Gln20*
	chr2A	332947614	C	A	TraesCS2A02G239700	stop_gained	c.172G>T	p.Gly58*
	chr2A	338279773	C	T	TraesCS2A02G242800	stop_gained	c.283C>T	p.Gln95*
	chr2A	346208135	A	T	TraesCS2A02G244100	stop_gained	c.1507A>T	p.Arg503*
	chr2A	350736591	C	T	TraesCS2A02G244800	stop_gained	c.243G>A	p.Trp81*
	chr2A	380538191	C	T	TraesCS2A02G251500	stop_gained	c.130C>T	p.Gln44*
	chr2A	401216443	A	C	TraesCS2A02G258100	stop_gained	c.360T>G	p.Tyr120*
	chr2A	414985423	C	A	TraesCS2A02G262600	stop_gained	c.1797C>A	p.Tyr599*
	chr2A	421911633	C	T	TraesCS2A02G265600	stop_gained	c.592C>T	p.Arg198*
	chr2A	442767201	C	T	TraesCS2A02G271200	stop_gained	c.361C>T	p.Arg121*
	chr2A	474308591	T	TA	TraesCS2A02G282800	frameshift_variant&stop_gained	c.137dupA	p.Tyr46fs
	chr2A	491461362	C	T	TraesCS2A02G287700	stop_gained	c.325C>T	p.Arg109*
	chr2A	500978722	C	A	TraesCS2A02G290700	stop_gained	c.64G>T	p.Glu22*
	chr2A	504276304	G	A	TraesCS2A02G292900	stop_gained	c.1747C>T	p.Arg583*
	chr2A	508071119	G	T	TraesCS2A02G295500	stop_gained	c.396C>A	p.Tyr132*
	chr2A	516238986	C	T	TraesCS2A02G300800	stop_gained	c.25C>T	p.Gln9*
	chr2A	529695014	C	T	TraesCS2A02G308000	stop_gained	c.2035C>T	p.Gln679*
	chr2A	533179733	C	T	TraesCS2A02G309800	stop_gained	c.114G>A	p.Trp38*
	chr2A	533830659	G	A	TraesCS2A02G310200	stop_gained	c.1135C>T	p.Gln379*
	chr2A	538431961	G	GGTACTCCCTCAAAGTTGGTTCATCTATTTTGGAACGGAGGGA	TraesCS2A02G314100	stop_gained&disruptive_inframe_insertion	c.203_204insTCCCTCCGTTCCAAAATAGATGAACCAACTTTGAGGGAGTAC	p.Thr68_Trp69insProSerValProLysTerMetAsnGlnLeuTerGlySerThr
	chr2A	541198383	A	T	TraesCS2A02G315500	stop_gained	c.442A>T	p.Lys148*
	chr2A	543741853	G	T	TraesCS2A02G318600	stop_gained	c.574G>T	p.Gly192*
	chr2A	556106010	C	T	TraesCS2A02G325900	stop_gained	c.1206G>A	p.Trp402*
	chr2A	564266602	C	A	TraesCS2A02G331300	stop_gained	c.695C>A	p.Ser232*
	chr2A	572451725	C	T	TraesCS2A02G338000	stop_gained	c.637C>T	p.Gln213*
	chr2A	572713468	G	A	TraesCS2A02G338700	stop_gained	c.287G>A	p.Trp96*
	chr2A	576069966	C	G	TraesCS2A02G340700	stop_gained	c.54C>G	p.Tyr18*
	chr2A	578654443	A	T	TraesCS2A02G342000	stop_gained	c.160A>T	p.Arg54*
	chr2A	579074799	C	T	TraesCS2A02G342200	stop_gained	c.112C>T	p.Arg38*
	chr2A	606677822	C	A	TraesCS2A02G362300	stop_gained	c.1846G>T	p.Glu616*
	chr2A	619616556	C	A	TraesCS2A02G377000	stop_gained	c.1130C>A	p.Ser377*
	chr2A	656241639	C	T	TraesCS2A02G402200	stop_gained	c.910C>T	p.Gln304*
	chr2A	670685868	C	T	TraesCS2A02G413600	stop_gained	c.129G>A	p.Trp43*
	chr2A	672528963	A	AATCTCTGAAGAGTT	TraesCS2A02G416100	frameshift_variant&stop_gained	c.602_603insAACTCTTCAGAGAT	p.Tyr201fs
	chr2A	672528965	A	AGTTAATGGAG	TraesCS2A02G416100	frameshift_variant&stop_gained	c.600_601insCTCCATTAAC	p.Tyr201fs
	chr2A	672530162	C	CCATTCAA	TraesCS2A02G416100	frameshift_variant&stop_gained	c.155_156insTTGAATG	p.Lys52fs
	chr2A	690738177	G	T	TraesCS2A02G439400	stop_gained	c.19G>T	p.Gly7*
	chr2A	691847304	G	A	TraesCS2A02G441900	stop_gained	c.442C>T	p.Gln148*
	chr2A	691847606	C	A	TraesCS2A02G441900	stop_gained	c.298G>T	p.Glu100*
	chr2A	701489460	G	A	TraesCS2A02G452300	stop_gained	c.241C>T	p.Arg81*
	chr2A	703875578	C	T	TraesCS2A02G455100	stop_gained	c.1771C>T	p.Gln591*
	chr2A	709838084	G	A	TraesCS2A02G464200	stop_gained	c.43C>T	p.Gln15*
	chr2A	710359383	G	A	TraesCS2A02G465600	stop_gained	c.4586G>A	p.Trp1529*
	chr2A	711542329	C	T	TraesCS2A02G467100	stop_gained	c.355C>T	p.Gln119*
	chr2A	711856632	C	A	TraesCS2A02G467400	stop_gained	c.747C>A	p.Cys249*
	chr2A	712184574	A	ACGGCGCTCAG	TraesCS2A02G468100	frameshift_variant&stop_gained	c.128_129insCTGAGCGCCG	p.Gly44fs
	chr2A	714856735	G	T	TraesCS2A02G473400	stop_gained	c.660C>A	p.Tyr220*
	chr2A	715426261	G	A	TraesCS2A02G474400	stop_gained	c.19C>T	p.Gln7*
	chr2A	715945873	A	AT	TraesCS2A02G475400	frameshift_variant&stop_gained	c.495_496insT	p.Asn166fs
	chr2A	716467198	C	T	TraesCS2A02G477200	stop_gained	c.124C>T	p.Gln42*
	chr2A	716999278	C	T	TraesCS2A02G478045	stop_gained	c.763C>T	p.Arg255*
	chr2A	716999716	G	A	TraesCS2A02G478046	stop_gained	c.420G>A	p.Trp140*
	chr2A	717200791	C	A	TraesCS2A02G478700	stop_gained	c.498C>A	p.Tyr166*
	chr2A	717555841	T	A	TraesCS2A02G479200	stop_gained	c.1321A>T	p.Arg441*
	chr2A	717556461	G	A	TraesCS2A02G479200	stop_gained	c.793C>T	p.Gln265*
	chr2A	717564252	C	T	TraesCS2A02G479300	stop_gained	c.2391G>A	p.Trp797*
	chr2A	718137747	G	A	TraesCS2A02G480400	stop_gained	c.1201C>T	p.Gln401*
	chr2A	718353243	C	T	TraesCS2A02G480700	stop_gained	c.1438C>T	p.Gln480*
	chr2A	718353550	C	T	TraesCS2A02G480700	stop_gained	c.1579C>T	p.Gln527*
	chr2A	718462648	C	T	TraesCS2A02G481000	stop_gained	c.1324C>T	p.Arg442*
	chr2A	718835923	C	CTTTTTTTAACT	TraesCS2A02G481800	frameshift_variant&stop_gained	c.268_269insTTTTTTAACTT	p.Cys90fs
	chr2A	718836571	C	G	TraesCS2A02G481800	stop_gained	c.714C>G	p.Tyr238*
	chr2A	720061043	A	T	TraesCS2A02G485100	stop_gained	c.1353T>A	p.Tyr451*
	chr2A	727194552	A	T	TraesCS2A02G496000	stop_gained	c.1316T>A	p.Leu439*
	chr2A	727443882	C	T	TraesCS2A02G496500	stop_gained&splice_region_variant	c.37C>T	p.Gln13*
	chr2A	729129091	G	A	TraesCS2A02G499200	stop_gained	c.1291C>T	p.Arg431*
	chr2A	729298924	C	A	TraesCS2A02G500500	stop_gained	c.262G>T	p.Glu88*
	chr2A	731374295	A	T	TraesCS2A02G502600	stop_gained	c.157A>T	p.Arg53*
	chr2A	731984738	C	T	TraesCS2A02G502700	stop_gained	c.7C>T	p.Gln3*
	chr2A	734893474	G	A	TraesCS2A02G508300	stop_gained	c.1555C>T	p.Arg519*
	chr2A	734987598	G	T	TraesCS2A02G508700	stop_gained	c.1110C>A	p.Tyr370*
	chr2A	735564773	A	T	TraesCS2A02G510300	stop_gained	c.1775T>A	p.Leu592*
	chr2A	738298811	C	T	TraesCS2A02G513800	stop_gained	c.646C>T	p.Gln216*
	chr2A	739445580	C	T	TraesCS2A02G515200	stop_gained	c.331C>T	p.Gln111*
	chr2A	739701996	A	T	TraesCS2A02G515600	stop_gained	c.1737T>A	p.Tyr579*
	chr2A	739876757	G	C	TraesCS2A02G515900	stop_gained	c.186C>G	p.Tyr62*
	chr2A	744809725	G	A	TraesCS2A02G522700	stop_gained	c.1951C>T	p.Gln651*
	chr2A	744812762	G	A	TraesCS2A02G522700	stop_gained	c.439C>T	p.Arg147*
	chr2A	745428214	C	T	TraesCS2A02G525000	stop_gained	c.121C>T	p.Gln41*
	chr2A	746254073	C	G	TraesCS2A02G525800	stop_gained	c.474C>G	p.Tyr158*
	chr2A	746841544	C	T	TraesCS2A02G526800	stop_gained	c.326G>A	p.Trp109*
	chr2A	748437601	C	T	TraesCS2A02G530700	stop_gained	c.76C>T	p.Arg26*
	chr2A	748906351	G	A	TraesCS2A02G532600	stop_gained	c.2164C>T	p.Gln722*
	chr2A	752758242	C	CATA	TraesCS2A02G541000	stop_gained&disruptive_inframe_insertion	c.729_731dupATA	p.Ser243_Tyr244insTer
	chr2A	753209206	G	T	TraesCS2A02G542800	stop_gained	c.937G>T	p.Gly313*
	chr2A	753255735	T	A	TraesCS2A02G543100	stop_gained&splice_region_variant	c.586A>T	p.Lys196*
	chr2A	758371972	G	T	TraesCS2A02G551700	stop_gained	c.612C>A	p.Tyr204*
	chr2A	759577051	T	A	TraesCS2A02G554600	stop_gained	c.334A>T	p.Lys112*
	chr2A	759823944	G	T	TraesCS2A02G555300	stop_gained	c.227C>A	p.Ser76*
	chr2A	761541475	C	T	TraesCS2A02G558200	stop_gained	c.758G>A	p.Trp253*
	chr2A	762568560	G	A	TraesCS2A02G559900	stop_gained	c.548G>A	p.Trp183*
	chr2A	762603491	A	T	TraesCS2A02G560100	stop_gained	c.211A>T	p.Lys71*
	chr2A	762984184	G	A	TraesCS2A02G561100	stop_gained	c.63G>A	p.Trp21*
	chr2A	763692817	C	T	TraesCS2A02G562500	stop_gained	c.1873C>T	p.Gln625*
	chr2A	764819060	C	G	TraesCS2A02G564900	stop_gained	c.20C>G	p.Ser7*
	chr2A	765173476	G	A	TraesCS2A02G565800	stop_gained	c.1744C>T	p.Arg582*
	chr2A	766713360	G	T	TraesCS2A02G568400	stop_gained	c.181G>T	p.Glu61*
	chr2A	768267056	G	C	TraesCS2A02G571300	stop_gained	c.65C>G	p.Ser22*
	chr2A	768528986	C	G	TraesCS2A02G571900	stop_gained	c.1596C>G	p.Tyr532*
	chr2A	768620606	C	G	TraesCS2A02G572300	stop_gained	c.1050C>G	p.Tyr350*
	chr2A	768664924	C	T	TraesCS2A02G572700	stop_gained	c.868C>T	p.Gln290*
	chr2A	768678217	G	T	TraesCS2A02G572800	stop_gained	c.979G>T	p.Gly327*
	chr2A	769341437	C	T	TraesCS2A02G574300	stop_gained	c.1325G>A	p.Trp442*
	chr2A	769642195	T	TACTTCCTA	TraesCS2A02G575000	frameshift_variant&stop_gained	c.336_337insTAACTTCC	p.Thr113fs
	chr2A	770248534	C	T	TraesCS2A02G575900	stop_gained	c.464G>A	p.Trp155*
	chr2A	770251076	C	T	TraesCS2A02G575900	stop_gained	c.152G>A	p.Trp51*
	chr2A	770414482	G	A	TraesCS2A02G576600	stop_gained	c.4C>T	p.Gln2*
	chr2A	771609568	G	A	TraesCS2A02G578000	stop_gained	c.57G>A	p.Trp19*
	chr2A	771864337	G	GTAAAT	TraesCS2A02G578900	frameshift_variant&stop_gained	c.1000_1004dupATTTA	p.Tyr335fs
	chr2A	771864367	A	T	TraesCS2A02G578900	stop_gained	c.980T>A	p.Leu327*
	chr2A	772688393	G	GCCTA	TraesCS2A02G580400	frameshift_variant&stop_gained	c.2782_2783insCCTA	p.Gly928fs
	chr2A	772688752	A	ATCTTGAG	TraesCS2A02G580400	frameshift_variant&stop_gained	c.3141_3142insTCTTGAG	p.Thr1049fs
	chr2A	773339718	G	A	TraesCS2A02G581200	stop_gained	c.535C>T	p.Gln179*
	chr2A	773340629	C	A	TraesCS2A02G581200	stop_gained	c.46G>T	p.Glu16*
	chr2A	774815144	G	A	TraesCS2A02G582400	stop_gained	c.1906C>T	p.Gln636*
	chr2A	775618231	C	A	TraesCS2A02G584100	stop_gained	c.565G>T	p.Glu189*
	chr2A	776601219	C	T	TraesCS2A02G586300	stop_gained	c.1036C>T	p.Gln346*
	chr2A	777836881	G	C	TraesCS2A02G588900	stop_gained	c.21C>G	p.Tyr7*
	chr2A	778588178	G	GACTGACA	TraesCS2A02G590200	frameshift_variant&stop_gained	c.2227_2228insACTGACA	p.Val743fs
	chr2A	778827922	G	A	TraesCS2A02G591000	stop_gained	c.660G>A	p.Trp220*
	chr2B	1800036	C	T	TraesCS2B02G003500	stop_gained	c.192G>A	p.Trp64*
	chr2B	4753417	T	A	TraesCS2B02G008300	stop_gained	c.877A>T	p.Lys293*
	chr2B	6023045	T	TAAGTTCACTTCTCTTTCTTAAGAGGA	TraesCS2B02G011300	frameshift_variant&stop_gained&splice_region_variant	c.207_208insAAGTTCACTTCTCTTTCTTAAGAGGA	p.Val70fs
	chr2B	6023780	G	T	TraesCS2B02G011300	stop_gained	c.529G>T	p.Glu177*
	chr2B	7579770	G	A	TraesCS2B02G015700	stop_gained	c.1496G>A	p.Trp499*
	chr2B	8593323	T	A	TraesCS2B02G018600	stop_gained	c.773T>A	p.Leu258*
	chr2B	8595678	G	A	TraesCS2B02G018600	stop_gained	c.3128G>A	p.Trp1043*
	chr2B	11287806	C	A	TraesCS2B02G024400	stop_gained	c.2503G>T	p.Glu835*
	chr2B	13155494	C	T	TraesCS2B02G027900	stop_gained	c.1333C>T	p.Gln445*
	chr2B	13185915	G	A	TraesCS2B02G028100	stop_gained	c.239G>A	p.Trp80*
	chr2B	13313986	C	T	TraesCS2B02G028600	stop_gained	c.1119G>A	p.Trp373*
	chr2B	14618360	C	A	TraesCS2B02G031600	stop_gained	c.739G>T	p.Glu247*
	chr2B	16857590	C	T	TraesCS2B02G034600	stop_gained	c.1348C>T	p.Gln450*
	chr2B	16897731	C	T	TraesCS2B02G034900	stop_gained	c.483G>A	p.Trp161*
	chr2B	17389106	A	ATT	TraesCS2B02G036600	frameshift_variant&stop_gained	c.889_890insAA	p.Leu297fs
	chr2B	18306915	G	A	TraesCS2B02G040400	stop_gained	c.1816C>T	p.Gln606*
	chr2B	19440865	T	G	TraesCS2B02G042700	stop_gained	c.140T>G	p.Leu47*
	chr2B	19442584	C	T	TraesCS2B02G042700	stop_gained	c.1687C>T	p.Arg563*
	chr2B	19442873	A	AT	TraesCS2B02G042700	frameshift_variant&stop_gained	c.1644dupT	p.Ser549fs
	chr2B	22018781	A	T	TraesCS2B02G045100	stop_gained	c.2483T>A	p.Leu828*
	chr2B	22138829	A	T	TraesCS2B02G045200	stop_gained	c.1118T>A	p.Leu373*
	chr2B	22727349	C	G	TraesCS2B02G045600	stop_gained	c.2772C>G	p.Tyr924*
	chr2B	26322877	A	T	TraesCS2B02G053800	stop_gained	c.304A>T	p.Arg102*
	chr2B	29155985	C	G	TraesCS2B02G060900	stop_gained	c.2292C>G	p.Tyr764*
	chr2B	30495041	C	T	TraesCS2B02G063900	stop_gained	c.328C>T	p.Arg110*
	chr2B	32948862	G	T	TraesCS2B02G065900	stop_gained	c.290C>A	p.Ser97*
	chr2B	34475897	C	T	TraesCS2B02G067900	stop_gained	c.430C>T	p.Gln144*
	chr2B	35365739	G	GTTTTGAC	TraesCS2B02G068800	frameshift_variant&stop_gained	c.1001_1002insCTTTTGA	p.Glu334fs
	chr2B	39339686	C	T	TraesCS2B02G073400	stop_gained	c.1097G>A	p.Trp366*
	chr2B	45133572	T	A	TraesCS2B02G080800	stop_gained	c.421A>T	p.Lys141*
	chr2B	45133662	G	A	TraesCS2B02G080800	stop_gained	c.331C>T	p.Gln111*
	chr2B	47181312	G	T	TraesCS2B02G084300	stop_gained	c.2887G>T	p.Glu963*
	chr2B	47642843	C	A	TraesCS2B02G085500	stop_gained	c.811G>T	p.Glu271*
	chr2B	47840779	C	T	TraesCS2B02G086200	stop_gained	c.137G>A	p.Trp46*
	chr2B	48041971	C	A	TraesCS2B02G086300	stop_gained	c.1995C>A	p.Cys665*
	chr2B	50741687	T	A	TraesCS2B02G090000	stop_gained	c.421A>T	p.Lys141*
	chr2B	52911994	C	T	TraesCS2B02G091800	stop_gained	c.602G>A	p.Trp201*
	chr2B	53037109	C	T	TraesCS2B02G091900	stop_gained	c.707G>A	p.Trp236*
	chr2B	54238510	T	A	TraesCS2B02G093700	stop_gained	c.613A>T	p.Arg205*
	chr2B	62177965	C	A	TraesCS2B02G101200	stop_gained	c.1429G>T	p.Glu477*
	chr2B	64090167	G	C	TraesCS2B02G103200	stop_gained	c.180C>G	p.Tyr60*
	chr2B	64764419	G	A	TraesCS2B02G103800	stop_gained	c.136C>T	p.Gln46*
	chr2B	65236299	C	A	TraesCS2B02G104900	stop_gained	c.424G>T	p.Glu142*
	chr2B	68196953	G	A	TraesCS2B02G107000	stop_gained	c.387G>A	p.Trp129*
	chr2B	68225239	T	A	TraesCS2B02G107200	stop_gained	c.766A>T	p.Arg256*
	chr2B	71302962	C	T	TraesCS2B02G109900	stop_gained	c.2728C>T	p.Gln910*
	chr2B	72588576	C	A	TraesCS2B02G110700	stop_gained	c.661G>T	p.Glu221*
	chr2B	78103384	C	CTAG	TraesCS2B02G115100	stop_gained&disruptive_inframe_insertion	c.728_729insCTA	p.Leu243_Ter244insTer
	chr2B	94033236	G	A	TraesCS2B02G125800	stop_gained	c.913C>T	p.Gln305*
	chr2B	94223872	G	A	TraesCS2B02G126200	stop_gained	c.907C>T	p.Gln303*
	chr2B	96050116	G	T	TraesCS2B02G128200	stop_gained	c.489C>A	p.Tyr163*
	chr2B	96089510	G	A	TraesCS2B02G128400	stop_gained	c.439C>T	p.Gln147*
	chr2B	100092424	C	A	TraesCS2B02G134000	stop_gained	c.169G>T	p.Glu57*
	chr2B	104301722	G	T	TraesCS2B02G137500	stop_gained	c.154G>T	p.Glu52*
	chr2B	104579457	A	T	TraesCS2B02G137600	stop_gained	c.1300A>T	p.Arg434*
	chr2B	107023364	C	T	TraesCS2B02G140500	stop_gained	c.623G>A	p.Trp208*
	chr2B	110479892	G	A	TraesCS2B02G144400	stop_gained	c.1723C>T	p.Arg575*
	chr2B	116410765	C	A	TraesCS2B02G150100	stop_gained	c.1168G>T	p.Gly390*
	chr2B	117992323	G	A	TraesCS2B02G151000	stop_gained	c.1873C>T	p.Arg625*
	chr2B	122384587	G	T	TraesCS2B02G154300	stop_gained	c.680C>A	p.Ser227*
	chr2B	131129493	G	T	TraesCS2B02G156800	stop_gained	c.1012G>T	p.Glu338*
	chr2B	134512765	G	A	TraesCS2B02G161500	stop_gained	c.583C>T	p.Gln195*
	chr2B	135025091	G	A	TraesCS2B02G162300	stop_gained	c.1387C>T	p.Gln463*
	chr2B	140851973	C	T	TraesCS2B02G168100	stop_gained	c.1299G>A	p.Trp433*
	chr2B	143000181	G	A	TraesCS2B02G170000	stop_gained	c.718C>T	p.Arg240*
	chr2B	144021569	G	A	TraesCS2B02G170800	stop_gained	c.312G>A	p.Trp104*
	chr2B	148401927	G	T	TraesCS2B02G174200	stop_gained	c.592G>T	p.Glu198*
	chr2B	150338735	C	A	TraesCS2B02G175100	stop_gained	c.475G>T	p.Glu159*
	chr2B	151104088	G	T	TraesCS2B02G176200	stop_gained	c.508G>T	p.Glu170*
	chr2B	151489287	C	T	TraesCS2B02G176500	stop_gained	c.600G>A	p.Trp200*
	chr2B	151901683	G	T	TraesCS2B02G176800	stop_gained	c.257C>A	p.Ser86*
	chr2B	155829641	C	T	TraesCS2B02G181300	stop_gained	c.226C>T	p.Gln76*
	chr2B	156917306	G	A	TraesCS2B02G181900	stop_gained	c.1348C>T	p.Arg450*
	chr2B	165244397	G	T	TraesCS2B02G189700	stop_gained	c.64G>T	p.Gly22*
	chr2B	171461646	G	A	TraesCS2B02G194600	stop_gained	c.883C>T	p.Gln295*
	chr2B	180619112	C	A	TraesCS2B02G201700	stop_gained	c.160G>T	p.Gly54*
	chr2B	184118585	C	G	TraesCS2B02G204200	stop_gained	c.1055C>G	p.Ser352*
	chr2B	184655195	C	G	TraesCS2B02G205300	stop_gained	c.162C>G	p.Tyr54*
	chr2B	185081217	A	T	TraesCS2B02G206400	stop_gained	c.853A>T	p.Lys285*
	chr2B	186316708	G	C	TraesCS2B02G207300	stop_gained	c.902C>G	p.Ser301*
	chr2B	188151123	A	ACTACGAGT	TraesCS2B02G207500	frameshift_variant&stop_gained	c.364_365insACTCGTAG	p.Val122fs
	chr2B	199221593	T	TTTCA	TraesCS2B02G214400	frameshift_variant&stop_gained	c.573_576dupTGAA	p.Thr193fs
	chr2B	199531094	C	A	TraesCS2B02G214600	stop_gained	c.666C>A	p.Tyr222*
	chr2B	201373029	G	A	TraesCS2B02G215900	stop_gained	c.856C>T	p.Arg286*
	chr2B	218293078	ACTT	A	TraesCS2B02G227200	stop_gained&disruptive_inframe_deletion	c.126_128delCTT	p.Tyr42_Leu43delinsTer
	chr2B	226730251	C	G	TraesCS2B02G230800	stop_gained	c.411C>G	p.Tyr137*
	chr2B	236882735	G	A	TraesCS2B02G236600	stop_gained	c.1399C>T	p.Arg467*
	chr2B	243080666	C	A	TraesCS2B02G239200	stop_gained	c.814G>T	p.Glu272*
	chr2B	244703027	G	T	TraesCS2B02G240300	stop_gained	c.322G>T	p.Glu108*
	chr2B	246576220	C	T	TraesCS2B02G242700	stop_gained	c.1162C>T	p.Arg388*
	chr2B	258643085	T	G	TraesCS2B02G249700	stop_gained	c.3387T>G	p.Tyr1129*
	chr2B	357690891	G	A	TraesCS2B02G265400	stop_gained	c.7C>T	p.Gln3*
	chr2B	359863147	A	ACATG	TraesCS2B02G267200	frameshift_variant&stop_gained	c.3061_3062insCATG	p.Lys1021fs
	chr2B	383648411	C	T	TraesCS2B02G277900	stop_gained	c.825G>A	p.Trp275*
	chr2B	391523719	G	A	TraesCS2B02G284300	stop_gained	c.302G>A	p.Trp101*
	chr2B	407887017	G	A	TraesCS2B02G292700	stop_gained	c.135G>A	p.Trp45*
	chr2B	412186427	G	T	TraesCS2B02G295200	stop_gained	c.865G>T	p.Glu289*
	chr2B	451265569	G	A	TraesCS2B02G315800	stop_gained	c.131G>A	p.Trp44*
	chr2B	451959162	G	C	TraesCS2B02G316700	stop_gained	c.372C>G	p.Tyr124*
	chr2B	462953637	G	A	TraesCS2B02G324000	stop_gained	c.142C>T	p.Arg48*
	chr2B	465130164	C	A	TraesCS2B02G325600	stop_gained	c.1441G>T	p.Glu481*
	chr2B	474903398	C	T	TraesCS2B02G330700	stop_gained	c.997C>T	p.Gln333*
	chr2B	495144434	G	A	TraesCS2B02G348400	stop_gained	c.2197C>T	p.Gln733*
	chr2B	504322005	C	T	TraesCS2B02G353400	stop_gained	c.342G>A	p.Trp114*
	chr2B	516100206	A	T	TraesCS2B02G362400	stop_gained	c.616A>T	p.Lys206*
	chr2B	527874241	T	TA	TraesCS2B02G370200	frameshift_variant&stop_gained	c.1058dupA	p.Tyr353fs
	chr2B	531718211	C	A	TraesCS2B02G373100	stop_gained	c.1668C>A	p.Tyr556*
	chr2B	549194695	T	A	TraesCS2B02G385800	stop_gained	c.127A>T	p.Lys43*
	chr2B	549385180	C	T	TraesCS2B02G386300	stop_gained	c.16C>T	p.Gln6*
	chr2B	550641645	G	T	TraesCS2B02G387400	stop_gained	c.333C>A	p.Cys111*
	chr2B	557989440	A	T	TraesCS2B02G393500	stop_gained	c.218T>A	p.Leu73*
	chr2B	566391757	G	A	TraesCS2B02G398700	stop_gained	c.751C>T	p.Gln251*
	chr2B	566392327	G	A	TraesCS2B02G398700	stop_gained	c.181C>T	p.Gln61*
	chr2B	574044357	G	A	TraesCS2B02G405800	stop_gained	c.70C>T	p.Gln24*
	chr2B	575352160	G	T	TraesCS2B02G406300	stop_gained	c.1000G>T	p.Glu334*
	chr2B	577202617	C	T	TraesCS2B02G407200	stop_gained	c.182G>A	p.Trp61*
	chr2B	581598843	C	A	TraesCS2B02G408700	stop_gained	c.67G>T	p.Glu23*
	chr2B	584116871	G	A	TraesCS2B02G410600	stop_gained	c.1390C>T	p.Gln464*
	chr2B	586906569	T	A	TraesCS2B02G412000	stop_gained	c.1122T>A	p.Cys374*
	chr2B	587168753	A	T	TraesCS2B02G412100	stop_gained&splice_region_variant	c.2413A>T	p.Arg805*
	chr2B	588536114	C	T	TraesCS2B02G412900	stop_gained	c.1036C>T	p.Arg346*
	chr2B	599667876	C	T	TraesCS2B02G418500	stop_gained	c.1447C>T	p.Gln483*
	chr2B	601334100	C	T	TraesCS2B02G419700	stop_gained	c.268C>T	p.Gln90*
	chr2B	622029249	G	T	TraesCS2B02G432800	stop_gained	c.414C>A	p.Cys138*
	chr2B	633693059	G	A	TraesCS2B02G441600	stop_gained	c.337C>T	p.Gln113*
	chr2B	636777205	G	A	TraesCS2B02G444000	stop_gained	c.12G>A	p.Trp4*
	chr2B	639518731	C	T	TraesCS2B02G446800	stop_gained	c.562C>T	p.Gln188*
	chr2B	639518783	C	CGCTGTAG	TraesCS2B02G446800	frameshift_variant&stop_gained	c.620_621insGGCTGTA	p.Tyr207fs
	chr2B	655015353	G	T	TraesCS2B02G461500	stop_gained	c.888C>A	p.Cys296*
	chr2B	655987493	G	T	TraesCS2B02G462300	stop_gained	c.517G>T	p.Glu173*
	chr2B	656358806	C	A	TraesCS2B02G462700	stop_gained	c.2119G>T	p.Glu707*
	chr2B	656359597	C	A	TraesCS2B02G462700	stop_gained	c.1738G>T	p.Glu580*
	chr2B	659065526	G	A	TraesCS2B02G464800	stop_gained	c.72G>A	p.Trp24*
	chr2B	670173955	G	GTGACGGTC	TraesCS2B02G473300	frameshift_variant&stop_gained	c.415_416insTCTGACGG	p.Glu139fs
	chr2B	670854461	C	T	TraesCS2B02G473900	stop_gained	c.1096C>T	p.Arg366*
	chr2B	671592784	G	A	TraesCS2B02G474500	stop_gained	c.898C>T	p.Gln300*
	chr2B	683118379	G	A	TraesCS2B02G486390	stop_gained	c.108G>A	p.Trp36*
	chr2B	687206987	G	C	TraesCS2B02G489700	stop_gained	c.740C>G	p.Ser247*
	chr2B	688433355	C	T	TraesCS2B02G490700	stop_gained	c.781C>T	p.Gln261*
	chr2B	689871722	TCAG	T	TraesCS2B02G491600	stop_gained&disruptive_inframe_deletion	c.1250_1252delCTG	p.Ser417_Glu418delinsTer
	chr2B	691038635	G	GCTAA	TraesCS2B02G493500	frameshift_variant&stop_gained	c.368_369insCTAA	p.Ala124fs
	chr2B	691055433	A	AAAT	TraesCS2B02G493600	stop_gained&disruptive_inframe_insertion	c.413_415dupAAT	p.Lys138_Ser139insTer
	chr2B	695116018	G	A	TraesCS2B02G498800	stop_gained	c.448C>T	p.Gln150*
	chr2B	695593195	C	T	TraesCS2B02G499900	stop_gained	c.643C>T	p.Gln215*
	chr2B	695890682	G	T	TraesCS2B02G500600	stop_gained	c.1570G>T	p.Glu524*
	chr2B	701268958	G	A	TraesCS2B02G505900	stop_gained	c.373C>T	p.Gln125*
	chr2B	704297082	C	CTTATTTT	TraesCS2B02G507800	frameshift_variant&stop_gained	c.930_931insTTATTTT	p.Glu311fs
	chr2B	707415268	A	C	TraesCS2B02G511600	stop_gained	c.1914T>G	p.Tyr638*
	chr2B	707960504	G	C	TraesCS2B02G512300	stop_gained	c.1413C>G	p.Tyr471*
	chr2B	708201364	C	T	TraesCS2B02G512900	stop_gained	c.1232G>A	p.Trp411*
	chr2B	708201881	G	A	TraesCS2B02G512900	stop_gained	c.715C>T	p.Arg239*
	chr2B	711442384	G	T	TraesCS2B02G516400	stop_gained	c.1472C>A	p.Ser491*
	chr2B	712831891	T	A	TraesCS2B02G518200	stop_gained	c.1235T>A	p.Leu412*
	chr2B	719293454	G	A	TraesCS2B02G524800	stop_gained	c.619C>T	p.Gln207*
	chr2B	722620506	C	T	TraesCS2B02G528100	stop_gained	c.709C>T	p.Gln237*
	chr2B	729899681	G	A	TraesCS2B02G533600	stop_gained	c.1744C>T	p.Gln582*
	chr2B	731535267	G	A	TraesCS2B02G535700	stop_gained	c.1369C>T	p.Gln457*
	chr2B	731896193	G	A	TraesCS2B02G536200	stop_gained	c.1942C>T	p.Gln648*
	chr2B	733073595	G	T	TraesCS2B02G537600	stop_gained	c.2023G>T	p.Glu675*
	chr2B	733179111	T	TTA	TraesCS2B02G537800	frameshift_variant&stop_gained	c.140_141dupTA	p.Ala48fs
	chr2B	733730792	G	GCTCCTGTCCTAAGGGCTGGAGCTCCATGTCGAAGACCTCCATCGTCCACTCCTTGCGTACAA	TraesCS2B02G538300	frameshift_variant&stop_gained	c.1196_1257dupTTGTACGCAAGGAGTGGACGATGGAGGTCTTCGACATGGAGCTCCAGCCCTTAGGACAGGAG	p.Gln420fs
	chr2B	733730870	G	A	TraesCS2B02G538300	stop_gained	c.1180C>T	p.Gln394*
	chr2B	736788917	C	T	TraesCS2B02G540400	stop_gained	c.1564C>T	p.Gln522*
	chr2B	737490797	C	T	TraesCS2B02G541200	stop_gained	c.331C>T	p.Gln111*
	chr2B	741154780	A	ATTAG	TraesCS2B02G543600	frameshift_variant&stop_gained	c.161_162insCTAA	p.Ser55fs
	chr2B	741383080	G	C	TraesCS2B02G543900	stop_gained	c.3063C>G	p.Tyr1021*
	chr2B	741389633	A	C	TraesCS2B02G544100	stop_gained	c.1992T>G	p.Tyr664*
	chr2B	741718257	C	T	TraesCS2B02G544400	stop_gained	c.94C>T	p.Arg32*
	chr2B	743331179	C	T	TraesCS2B02G546300	stop_gained	c.1645C>T	p.Gln549*
	chr2B	743357928	A	T	TraesCS2B02G546400	stop_gained	c.259A>T	p.Lys87*
	chr2B	743733208	G	A	TraesCS2B02G546800	stop_gained	c.367C>T	p.Gln123*
	chr2B	744185478	G	GTGA	TraesCS2B02G547800	stop_gained&disruptive_inframe_insertion	c.40_41insGAT	p.Arg13_Ser14insTer
	chr2B	744186195	A	AGT	TraesCS2B02G547800	frameshift_variant&stop_gained	c.548_549dupTG	p.Asn184fs
	chr2B	746080902	C	A	TraesCS2B02G550100	stop_gained	c.405C>A	p.Tyr135*
	chr2B	746081220	G	GACTC	TraesCS2B02G550100	frameshift_variant&stop_gained	c.722_723insACTC	p.Cys241fs
	chr2B	747114026	C	G	TraesCS2B02G551000	stop_gained	c.134C>G	p.Ser45*
	chr2B	747180508	G	T	TraesCS2B02G551200	stop_gained	c.1374C>A	p.Cys458*
	chr2B	749418570	G	C	TraesCS2B02G554300	stop_gained	c.3024C>G	p.Tyr1008*
	chr2B	750018371	G	C	TraesCS2B02G555400	stop_gained	c.14C>G	p.Ser5*
	chr2B	751811506	C	G	TraesCS2B02G557200	stop_gained	c.678C>G	p.Tyr226*
	chr2B	752833950	C	A	TraesCS2B02G558600	stop_gained	c.992C>A	p.Ser331*
	chr2B	752858094	G	A	TraesCS2B02G558700	stop_gained	c.399G>A	p.Trp133*
	chr2B	754924611	T	G	TraesCS2B02G562700	stop_gained	c.3902T>G	p.Leu1301*
	chr2B	764153175	A	T	TraesCS2B02G575100	stop_gained	c.1660A>T	p.Lys554*
	chr2B	766618602	A	T	TraesCS2B02G578600	stop_gained	c.608T>A	p.Leu203*
	chr2B	767173457	G	A	TraesCS2B02G579200	stop_gained	c.23G>A	p.Trp8*
	chr2B	767373375	T	TTGATGAA	TraesCS2B02G579400	frameshift_variant&stop_gained	c.1088_1089insATGATGA	p.Asp363fs
	chr2B	768103933	G	A	TraesCS2B02G580700	stop_gained	c.1687C>T	p.Gln563*
	chr2B	768105805	G	A	TraesCS2B02G580700	stop_gained	c.319C>T	p.Arg107*
	chr2B	777618193	G	A	TraesCS2B02G592800	stop_gained	c.634C>T	p.Arg212*
	chr2B	781794816	T	A	TraesCS2B02G598900	stop_gained	c.997A>T	p.Lys333*
	chr2B	782185217	G	GACTGAAGTTA	TraesCS2B02G599700	frameshift_variant&stop_gained	c.18_19insTAACTTCAGT	p.His7fs
	chr2B	784189236	G	GATAA	TraesCS2B02G600900	frameshift_variant&stop_gained	c.651_652insTAAA	p.Asn218fs
	chr2B	784663424	C	A	TraesCS2B02G602300	stop_gained	c.1067C>A	p.Ser356*
	chr2B	785290640	G	T	TraesCS2B02G603500	stop_gained	c.402C>A	p.Cys134*
	chr2B	785943075	C	T	TraesCS2B02G603900	stop_gained	c.91C>T	p.Gln31*
	chr2B	785953877	G	A	TraesCS2B02G604100	stop_gained	c.210G>A	p.Trp70*
	chr2B	792955386	C	T	TraesCS2B02G613600	stop_gained	c.358C>T	p.Arg120*
	chr2B	793165258	G	A	TraesCS2B02G614200	stop_gained	c.340C>T	p.Arg114*
	chr2B	793230031	G	A	TraesCS2B02G614600	stop_gained	c.181C>T	p.Gln61*
	chr2B	793367769	G	T	TraesCS2B02G615200	stop_gained	c.171C>A	p.Tyr57*
	chr2B	794893271	C	CGCTTG	TraesCS2B02G620000	frameshift_variant&stop_gained	c.1578_1579insGCTTG	p.Asn527fs
	chr2B	795070847	G	GACTA	TraesCS2B02G621000	frameshift_variant&stop_gained	c.348_349insTAGT	p.Pro117fs
	chr2B	801163509	C	T	TraesCS2B02G630000	stop_gained	c.988C>T	p.Gln330*
	chr2B	801223924	TCTTTAGAAATACTAAGAATATCAGACTCGTGGGCTGCAG	T	TraesCS2B02G630100	stop_gained&disruptive_inframe_deletion	c.80_118delCTGCAGCCCACGAGTCTGATATTCTTAGTATTTCTAAAG	p.Ser27_Glu40delinsTer
	chr2D	477159	C	CTG	TraesCS2D02G001000	frameshift_variant&stop_gained	c.1380_1381insTG	p.Lys461fs
	chr2D	2472423	C	A	TraesCS2D02G004000	stop_gained	c.667G>T	p.Gly223*
	chr2D	2543959	CTGG	C	TraesCS2D02G004500	stop_gained&disruptive_inframe_deletion	c.75_77delCCA	p.Tyr25_Gln26delinsTer
	chr2D	5232282	C	A	TraesCS2D02G010200	stop_gained	c.2003C>A	p.Ser668*
	chr2D	7053067	C	T	TraesCS2D02G014300	stop_gained	c.232C>T	p.Arg78*
	chr2D	8348051	T	A	TraesCS2D02G017400	stop_gained	c.880A>T	p.Lys294*
	chr2D	8687137	C	T	TraesCS2D02G018400	stop_gained	c.667C>T	p.Arg223*
	chr2D	9380677	C	G	TraesCS2D02G019500	stop_gained	c.231C>G	p.Tyr77*
	chr2D	9381632	C	T	TraesCS2D02G019500	stop_gained	c.1186C>T	p.Gln396*
	chr2D	9857429	C	A	TraesCS2D02G021100	stop_gained	c.798C>A	p.Tyr266*
	chr2D	9878853	G	T	TraesCS2D02G021400	stop_gained	c.464C>A	p.Ser155*
	chr2D	11822358	T	TAAA	TraesCS2D02G028800	stop_gained&disruptive_inframe_insertion	c.1285_1286insAAA	p.Trp429delinsTerArg
	chr2D	11857992	C	T	TraesCS2D02G029200	stop_gained	c.1745G>A	p.Trp582*
	chr2D	12393490	A	T	TraesCS2D02G030300	stop_gained&splice_region_variant	c.175A>T	p.Lys59*
	chr2D	12394402	G	A	TraesCS2D02G030300	stop_gained	c.752G>A	p.Trp251*
	chr2D	13192468	C	A	TraesCS2D02G034000	stop_gained	c.79G>T	p.Glu27*
	chr2D	14359010	G	A	TraesCS2D02G039100	stop_gained	c.103C>T	p.Gln35*
	chr2D	14747167	A	T	TraesCS2D02G040500	stop_gained	c.823A>T	p.Arg275*
	chr2D	16763312	G	T	TraesCS2D02G045900	stop_gained	c.1832C>A	p.Ser611*
	chr2D	17804879	C	T	TraesCS2D02G048700	stop_gained	c.431G>A	p.Trp144*
	chr2D	18326723	G	T	TraesCS2D02G050000	stop_gained	c.295G>T	p.Glu99*
	chr2D	28049351	C	T	TraesCS2D02G067100	stop_gained	c.661C>T	p.Gln221*
	chr2D	28084124	G	A	TraesCS2D02G067400	stop_gained	c.769C>T	p.Arg257*
	chr2D	28731358	T	TCAAA	TraesCS2D02G068300	frameshift_variant&stop_gained	c.1792_1793insTTTG	p.Asp598fs
	chr2D	28966473	C	CTGAG	TraesCS2D02G069100	frameshift_variant&stop_gained	c.1452_1453insTGAG	p.Thr485fs
	chr2D	30673495	G	A	TraesCS2D02G073300	stop_gained	c.1528C>T	p.Arg510*
	chr2D	33953684	G	A	TraesCS2D02G079600	stop_gained	c.1018C>T	p.Arg340*
	chr2D	43834798	G	A	TraesCS2D02G091900	stop_gained	c.979C>T	p.Gln327*
	chr2D	59882402	C	T	TraesCS2D02G107700	stop_gained	c.433C>T	p.Arg145*
	chr2D	69269361	C	T	TraesCS2D02G120000	stop_gained	c.79C>T	p.Arg27*
	chr2D	69502015	C	G	TraesCS2D02G120100	stop_gained	c.11C>G	p.Ser4*
	chr2D	69510288	G	T	TraesCS2D02G120200	stop_gained	c.78C>A	p.Tyr26*
	chr2D	70292571	C	T	TraesCS2D02G120700	stop_gained	c.307C>T	p.Gln103*
	chr2D	70950254	G	A	TraesCS2D02G121800	stop_gained	c.321G>A	p.Trp107*
	chr2D	70951115	G	A	TraesCS2D02G121800	stop_gained	c.1182G>A	p.Trp394*
	chr2D	71623117	C	T	TraesCS2D02G122700	stop_gained	c.1174C>T	p.Gln392*
	chr2D	71923078	G	T	TraesCS2D02G123100	stop_gained	c.47C>A	p.Ser16*
	chr2D	72441271	A	T	TraesCS2D02G123600	stop_gained	c.1134T>A	p.Tyr378*
	chr2D	73136563	G	T	TraesCS2D02G125200	stop_gained	c.655G>T	p.Glu219*
	chr2D	78692489	C	A	TraesCS2D02G133600	stop_gained	c.1178C>A	p.Ser393*
	chr2D	81256278	C	T	TraesCS2D02G138000	stop_gained	c.271C>T	p.Gln91*
	chr2D	81655166	G	T	TraesCS2D02G138700	stop_gained	c.867C>A	p.Tyr289*
	chr2D	82143918	C	T	TraesCS2D02G139200	stop_gained	c.931C>T	p.Gln311*
	chr2D	101379687	G	GCCGTCA	TraesCS2D02G157900	stop_gained&conservative_inframe_insertion	c.174_175insTGACGG	p.His58_Arg59insTerArg
	chr2D	109031710	T	A	TraesCS2D02G164500	stop_gained	c.962T>A	p.Leu321*
	chr2D	111590537	G	GTA	TraesCS2D02G168100	frameshift_variant&stop_gained	c.828_829insTA	p.Lys277fs
	chr2D	179134277	C	T	TraesCS2D02G216200	stop_gained	c.469C>T	p.Arg157*
	chr2D	187648518	G	T	TraesCS2D02G220400	stop_gained	c.29C>A	p.Ser10*
	chr2D	200925686	C	T	TraesCS2D02G230100	stop_gained	c.382C>T	p.Arg128*
	chr2D	308982425	C	G	TraesCS2D02G255900	stop_gained	c.65C>G	p.Ser22*
	chr2D	413778933	C	A	TraesCS2D02G322500	stop_gained	c.934G>T	p.Glu312*
	chr2D	516830542	G	T	TraesCS2D02G401900	stop_gained	c.991G>T	p.Glu331*
	chr2D	523358076	G	A	TraesCS2D02G408600	stop_gained	c.1792C>T	p.Arg598*
	chr2D	548977459	C	T	TraesCS2D02G439600	stop_gained	c.2161C>T	p.Gln721*
	chr2D	555107787	C	T	TraesCS2D02G443900	stop_gained	c.1084C>T	p.Arg362*
	chr2D	560399787	G	A	TraesCS2D02G450600	stop_gained	c.695G>A	p.Trp232*
	chr2D	571528476	G	GA	TraesCS2D02G465600	frameshift_variant&stop_gained	c.1487_1488insA	p.Cys496fs
	chr2D	572263718	T	A	TraesCS2D02G467000	stop_gained	c.133A>T	p.Lys45*
	chr2D	572263814	G	A	TraesCS2D02G467000	stop_gained	c.37C>T	p.Arg13*
	chr2D	576196081	G	A	TraesCS2D02G472500	stop_gained	c.454C>T	p.Gln152*
	chr2D	577342737	C	A	TraesCS2D02G474100	stop_gained	c.1381G>T	p.Glu461*
	chr2D	577344325	C	T	TraesCS2D02G474100	stop_gained	c.519G>A	p.Trp173*
	chr2D	590367105	C	A	TraesCS2D02G492800	stop_gained	c.509C>A	p.Ser170*
	chr2D	591320864	C	T	TraesCS2D02G494100	stop_gained	c.385C>T	p.Arg129*
	chr2D	593803446	G	T	TraesCS2D02G498300	stop_gained&splice_region_variant	c.1192G>T	p.Glu398*
	chr2D	593852178	G	A	TraesCS2D02G498400	stop_gained	c.615G>A	p.Trp205*
	chr2D	595157926	G	A	TraesCS2D02G500500	stop_gained	c.96G>A	p.Trp32*
	chr2D	599944702	A	T	TraesCS2D02G506000	stop_gained	c.2495T>A	p.Leu832*
	chr2D	600403406	C	T	TraesCS2D02G506700	stop_gained	c.334C>T	p.Gln112*
	chr2D	601690910	T	A	TraesCS2D02G509100	stop_gained	c.1231A>T	p.Arg411*
	chr2D	601963872	G	C	TraesCS2D02G509500	stop_gained	c.1536C>G	p.Tyr512*
	chr2D	602704556	C	T	TraesCS2D02G511000	stop_gained	c.1429C>T	p.Gln477*
	chr2D	608375541	C	T	TraesCS2D02G517300	stop_gained	c.472C>T	p.Arg158*
	chr2D	608558748	G	A	TraesCS2D02G518200	stop_gained	c.631C>T	p.Gln211*
	chr2D	609653570	C	G	TraesCS2D02G520600	stop_gained	c.1239C>G	p.Tyr413*
	chr2D	611227137	C	A	TraesCS2D02G522600	stop_gained	c.10G>T	p.Glu4*
	chr2D	614648339	G	A	TraesCS2D02G526000	stop_gained	c.940C>T	p.Gln314*
	chr2D	615572169	G	T	TraesCS2D02G528100	stop_gained	c.37G>T	p.Gly13*
	chr2D	615715701	C	T	TraesCS2D02G528300	stop_gained	c.577C>T	p.Gln193*
	chr2D	616949389	G	T	TraesCS2D02G530300	stop_gained	c.226G>T	p.Glu76*
	chr2D	618084704	T	TTCAG	TraesCS2D02G534000	frameshift_variant&stop_gained	c.435_436insCAGT	p.Glu146fs
	chr2D	618877919	G	A	TraesCS2D02G536400	stop_gained	c.1344G>A	p.Trp448*
	chr2D	620326654	G	A	TraesCS2D02G541000	stop_gained	c.1006C>T	p.Gln336*
	chr2D	621025068	G	T	TraesCS2D02G542500	stop_gained	c.285C>A	p.Tyr95*
	chr2D	621118079	G	A	TraesCS2D02G542800	stop_gained	c.238C>T	p.Gln80*
	chr2D	627113818	G	A	TraesCS2D02G551300	stop_gained	c.193C>T	p.Gln65*
	chr2D	627172045	C	A	TraesCS2D02G551700	stop_gained	c.1507G>T	p.Gly503*
	chr2D	629395437	C	T	TraesCS2D02G555200	stop_gained	c.1408C>T	p.Gln470*
	chr2D	629975426	C	T	TraesCS2D02G556100	stop_gained	c.334C>T	p.Arg112*
	chr2D	629990096	A	T	TraesCS2D02G556200	stop_gained	c.339T>A	p.Tyr113*
	chr2D	631946606	C	A	TraesCS2D02G559200	stop_gained	c.230C>A	p.Ser77*
	chr2D	634852032	G	T	TraesCS2D02G563800	stop_gained	c.1987G>T	p.Glu663*
	chr2D	635451151	C	T	TraesCS2D02G566000	stop_gained	c.284G>A	p.Trp95*
	chr2D	635593787	T	TCTA	TraesCS2D02G566400	stop_gained&conservative_inframe_insertion	c.2187_2188insTAG	p.Gly729_Asn730insTer
	chr2D	635807931	G	A	TraesCS2D02G567400	stop_gained	c.979C>T	p.Arg327*
	chr2D	636067967	G	A	TraesCS2D02G567800	stop_gained	c.2873G>A	p.Trp958*
	chr2D	637638976	C	A	TraesCS2D02G571100	stop_gained	c.1879G>T	p.Glu627*
	chr2D	638370824	G	A	TraesCS2D02G572700	stop_gained	c.1873C>T	p.Gln625*
	chr2D	638805582	T	TGATCA	TraesCS2D02G574000	frameshift_variant&stop_gained	c.1162_1163insGATCA	p.Ser388fs
	chr2D	638861844	A	AATC	TraesCS2D02G574300	stop_gained&conservative_inframe_insertion	c.1732_1733insGAT	p.Trp577_Phe578insTer
	chr2D	638862030	T	TTAA	TraesCS2D02G574300	stop_gained&disruptive_inframe_insertion&splice_region_variant	c.1715_1716insTTA	p.Pro572_Ala573insTer
	chr2D	640176412	C	T	TraesCS2D02G576700	stop_gained	c.745C>T	p.Arg249*
	chr2D	641578664	C	T	TraesCS2D02G578800	stop_gained	c.901C>T	p.Gln301*
	chr2D	642991661	C	T	TraesCS2D02G581400	stop_gained	c.376C>T	p.Gln126*
	chr2D	644138605	G	A	TraesCS2D02G585000	stop_gained	c.794G>A	p.Trp265*
	chr2D	647703229	C	A	TraesCS2D02G592700	stop_gained	c.649G>T	p.Glu217*
	chr2D	648354932	T	A	TraesCS2D02G594800	stop_gained	c.2519T>A	p.Leu840*
	chr3A	1055353	C	T	TraesCS3A02G001600	stop_gained	c.2115G>A	p.Trp705*
	chr3A	1055798	G	T	TraesCS3A02G001600	stop_gained	c.1670C>A	p.Ser557*
	chr3A	7472061	T	A	TraesCS3A02G007200	stop_gained	c.1069A>T	p.Lys357*
	chr3A	7820011	G	T	TraesCS3A02G007900	stop_gained	c.88G>T	p.Gly30*
	chr3A	9932449	T	TTTGGACTAGGAGCGCTC	TraesCS3A02G014000	frameshift_variant&stop_gained	c.298_299insGAGCGCTCTTGGACTAG	p.Asp100fs
	chr3A	10166944	T	TCATG	TraesCS3A02G014800	frameshift_variant&stop_gained	c.190_193dupCATG	p.Glu65fs
	chr3A	10167502	G	T	TraesCS3A02G014800	stop_gained	c.469G>T	p.Glu157*
	chr3A	12998424	C	G	TraesCS3A02G023400	stop_gained	c.1526C>G	p.Ser509*
	chr3A	13078682	G	A	TraesCS3A02G024000	stop_gained	c.1119G>A	p.Trp373*
	chr3A	14822407	G	A	TraesCS3A02G027600	stop_gained	c.145C>T	p.Arg49*
	chr3A	14857519	G	C	TraesCS3A02G027900	stop_gained	c.657C>G	p.Tyr219*
	chr3A	15618939	C	T	TraesCS3A02G029700	stop_gained	c.356G>A	p.Trp119*
	chr3A	17621902	A	ACACT	TraesCS3A02G032200	frameshift_variant&stop_gained	c.632_633insAGTG	p.Tyr211fs
	chr3A	18837182	G	A	TraesCS3A02G032800	stop_gained	c.124C>T	p.Gln42*
	chr3A	19283694	G	A	TraesCS3A02G033400	stop_gained	c.180G>A	p.Trp60*
	chr3A	19304449	C	G	TraesCS3A02G033400	stop_gained	c.117C>G	p.Tyr39*
	chr3A	20289774	G	A	TraesCS3A02G037400	stop_gained	c.310C>T	p.Gln104*
	chr3A	20955086	C	T	TraesCS3A02G039700	stop_gained	c.2352G>A	p.Trp784*
	chr3A	22777691	G	A	TraesCS3A02G042300	stop_gained	c.532C>T	p.Gln178*
	chr3A	24003652	G	A	TraesCS3A02G044500	stop_gained	c.988C>T	p.Arg330*
	chr3A	25908752	TTCACTCTATTCA	T	TraesCS3A02G048500	stop_gained&disruptive_inframe_deletion	c.869_880delTCACTCTATTCA	p.Phe290_Arg294delinsTer
	chr3A	25947023	C	T	TraesCS3A02G048700	stop_gained	c.45G>A	p.Trp15*
	chr3A	26406373	C	CT	TraesCS3A02G050000	frameshift_variant&stop_gained	c.855dupT	p.Glu286fs
	chr3A	27577938	TGTC	T	TraesCS3A02G051200	stop_gained&disruptive_inframe_deletion	c.41_43delGTC	p.Cys14_Gln15delinsTer
	chr3A	27578160	G	T	TraesCS3A02G051200	stop_gained	c.262G>T	p.Glu88*
	chr3A	37235510	C	A	TraesCS3A02G062000	stop_gained	c.825C>A	p.Cys275*
	chr3A	40185777	C	T	TraesCS3A02G066900	stop_gained&splice_region_variant	c.106C>T	p.Gln36*
	chr3A	41150066	G	T	TraesCS3A02G068800	stop_gained	c.103G>T	p.Glu35*
	chr3A	42443503	G	T	TraesCS3A02G070600	stop_gained	c.883G>T	p.Gly295*
	chr3A	44441630	TCGGTGCGAGGCAAGACGCTCC	T	TraesCS3A02G071700	stop_gained&disruptive_inframe_deletion	c.374_394delGGAGCGTCTTGCCTCGCACCG	p.Trp125_Glu132delinsTer
	chr3A	51917508	G	A	TraesCS3A02G080400	stop_gained	c.168G>A	p.Trp56*
	chr3A	55502976	G	A	TraesCS3A02G085900	stop_gained	c.1462C>T	p.Gln488*
	chr3A	71150667	T	A	TraesCS3A02G106800	stop_gained	c.1564A>T	p.Arg522*
	chr3A	71150785	G	A	TraesCS3A02G106800	stop_gained&splice_region_variant	c.1528C>T	p.Gln510*
	chr3A	71155570	C	T	TraesCS3A02G106900	stop_gained	c.151C>T	p.Gln51*
	chr3A	86458034	C	T	TraesCS3A02G117100	stop_gained	c.1862G>A	p.Trp621*
	chr3A	136567803	G	A	TraesCS3A02G150200	stop_gained	c.1255C>T	p.Gln419*
	chr3A	147284064	G	A	TraesCS3A02G155100	stop_gained	c.1069C>T	p.Arg357*
	chr3A	149211419	C	T	TraesCS3A02G155700	stop_gained	c.268C>T	p.Gln90*
	chr3A	159995834	C	A	TraesCS3A02G160000	stop_gained	c.441C>A	p.Tyr147*
	chr3A	161447919	C	T	TraesCS3A02G160700	stop_gained	c.1264C>T	p.Gln422*
	chr3A	165843682	C	T	TraesCS3A02G163400	stop_gained	c.187C>T	p.Arg63*
	chr3A	175844979	C	G	TraesCS3A02G168400	stop_gained	c.285C>G	p.Tyr95*
	chr3A	204884140	A	T	TraesCS3A02G179000	stop_gained	c.1490T>A	p.Leu497*
	chr3A	347831932	G	A	TraesCS3A02G203000	stop_gained	c.4C>T	p.Gln2*
	chr3A	478914327	C	T	TraesCS3A02G257100	stop_gained	c.454C>T	p.Gln152*
	chr3A	479772182	C	T	TraesCS3A02G258000	stop_gained	c.2620C>T	p.Arg874*
	chr3A	481885756	G	C	TraesCS3A02G259600	stop_gained	c.1431C>G	p.Tyr477*
	chr3A	491224172	G	A	TraesCS3A02G266700	stop_gained	c.668G>A	p.Trp223*
	chr3A	507308238	G	GT	TraesCS3A02G277600	frameshift_variant&stop_gained	c.969dupT	p.Glu324fs
	chr3A	507311995	G	A	TraesCS3A02G277600	stop_gained	c.1637G>A	p.Trp546*
	chr3A	514557891	G	A	TraesCS3A02G286500	stop_gained&splice_region_variant	c.87G>A	p.Trp29*
	chr3A	514559778	C	T	TraesCS3A02G286500	stop_gained	c.1420C>T	p.Gln474*
	chr3A	515281104	C	A	TraesCS3A02G286900	stop_gained	c.916G>T	p.Glu306*
	chr3A	528600057	G	A	TraesCS3A02G294800	stop_gained	c.388C>T	p.Gln130*
	chr3A	531266549	C	A	TraesCS3A02G296600	stop_gained	c.513C>A	p.Tyr171*
	chr3A	531944318	G	A	TraesCS3A02G297300	stop_gained	c.430C>T	p.Arg144*
	chr3A	532453148	G	A	TraesCS3A02G297800	stop_gained	c.865C>T	p.Gln289*
	chr3A	532453799	G	A	TraesCS3A02G297800	stop_gained	c.214C>T	p.Arg72*
	chr3A	532453822	C	T	TraesCS3A02G297800	stop_gained	c.191G>A	p.Trp64*
	chr3A	538005476	G	A	TraesCS3A02G303600	stop_gained	c.105G>A	p.Trp35*
	chr3A	559065438	C	T	TraesCS3A02G317900	stop_gained	c.613C>T	p.Gln205*
	chr3A	561399966	C	G	TraesCS3A02G319400	stop_gained	c.27C>G	p.Tyr9*
	chr3A	562101900	G	T	TraesCS3A02G319600	stop_gained	c.865G>T	p.Glu289*
	chr3A	571912721	G	A	TraesCS3A02G326600	stop_gained	c.427C>T	p.Gln143*
	chr3A	574341549	G	T	TraesCS3A02G329100	stop_gained	c.2740G>T	p.Glu914*
	chr3A	574517043	T	G	TraesCS3A02G329700	stop_gained&splice_region_variant	c.1407T>G	p.Tyr469*
	chr3A	589374090	G	A	TraesCS3A02G342100	stop_gained	c.256C>T	p.Arg86*
	chr3A	604568714	G	GGTGGTGCC	TraesCS3A02G356800	frameshift_variant&stop_gained	c.357_358insCCGTGGTG	p.Thr120fs
	chr3A	606528282	C	T	TraesCS3A02G358300	stop_gained	c.220C>T	p.Gln74*
	chr3A	623390016	G	A	TraesCS3A02G373400	stop_gained	c.378G>A	p.Trp126*
	chr3A	624534569	A	ATC	TraesCS3A02G375200	frameshift_variant&stop_gained	c.937_938insGA	p.Phe313fs
	chr3A	638711094	G	A	TraesCS3A02G390600	stop_gained	c.310C>T	p.Gln104*
	chr3A	641409497	C	T	TraesCS3A02G393500	stop_gained	c.4390C>T	p.Gln1464*
	chr3A	645392059	C	T	TraesCS3A02G398204	stop_gained	c.593G>A	p.Trp198*
	chr3A	648017459	G	T	TraesCS3A02G402400	stop_gained	c.154G>T	p.Glu52*
	chr3A	649605796	G	T	TraesCS3A02G404600	stop_gained	c.28G>T	p.Glu10*
	chr3A	651627599	G	A	TraesCS3A02G406700	stop_gained	c.205C>T	p.Gln69*
	chr3A	653339925	C	T	TraesCS3A02G408500	stop_gained	c.850C>T	p.Gln284*
	chr3A	654500950	G	T	TraesCS3A02G410300	stop_gained	c.1150G>T	p.Glu384*
	chr3A	657100335	A	AT	TraesCS3A02G413500	frameshift_variant&stop_gained	c.104_105insA	p.Cys35fs
	chr3A	674752619	G	A	TraesCS3A02G433300	stop_gained	c.1945C>T	p.Arg649*
	chr3A	679916362	C	T	TraesCS3A02G436300	stop_gained	c.103C>T	p.Arg35*
	chr3A	683214655	G	T	TraesCS3A02G440300	stop_gained	c.997G>T	p.Gly333*
	chr3A	683215378	C	T	TraesCS3A02G440300	stop_gained	c.1633C>T	p.Gln545*
	chr3A	686154863	C	G	TraesCS3A02G444700	stop_gained	c.546C>G	p.Tyr182*
	chr3A	686155531	A	ATAGAAAC	TraesCS3A02G444700	frameshift_variant&stop_gained	c.1220_1221insCTAGAAA	p.Lys407fs
	chr3A	686155572	T	TA	TraesCS3A02G444700	frameshift_variant&stop_gained	c.1256dupA	p.Tyr419fs
	chr3A	687677300	C	T	TraesCS3A02G447800	stop_gained	c.1417C>T	p.Arg473*
	chr3A	694957889	C	A	TraesCS3A02G457300	stop_gained	c.253G>T	p.Glu85*
	chr3A	695515941	G	A	TraesCS3A02G458300	stop_gained	c.630G>A	p.Trp210*
	chr3A	697375200	G	A	TraesCS3A02G461500	stop_gained	c.1206G>A	p.Trp402*
	chr3A	698352362	T	TATCCTCTATTTTG	TraesCS3A02G464100	frameshift_variant&stop_gained	c.781_782insCAAAATAGAGGAT	p.Asp261fs
	chr3A	699749955	C	A	TraesCS3A02G465300	stop_gained	c.456C>A	p.Tyr152*
	chr3A	700568990	G	A	TraesCS3A02G466800	stop_gained	c.131G>A	p.Trp44*
	chr3A	701869730	G	T	TraesCS3A02G469300	stop_gained	c.133G>T	p.Glu45*
	chr3A	701892578	G	A	TraesCS3A02G469400	stop_gained	c.763C>T	p.Gln255*
	chr3A	702558004	C	T	TraesCS3A02G470800	stop_gained	c.76C>T	p.Gln26*
	chr3A	703910750	T	A	TraesCS3A02G473000	stop_gained	c.612T>A	p.Cys204*
	chr3A	703911204	C	T	TraesCS3A02G473000	stop_gained	c.1066C>T	p.Gln356*
	chr3A	707393662	A	ATCCTCTGCCGTCCCGGTCAACGCGTGCCCGGC	TraesCS3A02G475900	frameshift_variant&stop_gained	c.32_33insGCCGGGCACGCGTTGACCGGGACGGCAGAGGA	p.Leu12fs
	chr3A	709375713	C	A	TraesCS3A02G477700	stop_gained	c.2280C>A	p.Cys760*
	chr3A	709375730	C	A	TraesCS3A02G477700	stop_gained	c.2297C>A	p.Ser766*
	chr3A	712628723	G	T	TraesCS3A02G481800	stop_gained	c.812C>A	p.Ser271*
	chr3A	713930700	G	T	TraesCS3A02G483800	stop_gained	c.615C>A	p.Tyr205*
	chr3A	714588990	G	A	TraesCS3A02G485600	stop_gained	c.952C>T	p.Arg318*
	chr3A	714632394	G	A	TraesCS3A02G486300	stop_gained	c.763C>T	p.Gln255*
	chr3A	714632967	G	A	TraesCS3A02G486300	stop_gained	c.190C>T	p.Gln64*
	chr3A	714758427	C	T	TraesCS3A02G486700	stop_gained	c.199C>T	p.Gln67*
	chr3A	721452492	C	T	TraesCS3A02G495500	stop_gained	c.1180C>T	p.Arg394*
	chr3A	723672886	G	A	TraesCS3A02G497700	stop_gained	c.544C>T	p.Gln182*
	chr3A	723672949	G	A	TraesCS3A02G497700	stop_gained	c.481C>T	p.Arg161*
	chr3A	724107860	G	A	TraesCS3A02G498500	stop_gained	c.666G>A	p.Trp222*
	chr3A	727353248	C	T	TraesCS3A02G505500	stop_gained	c.544C>T	p.Gln182*
	chr3A	728100535	G	A	TraesCS3A02G506700	stop_gained	c.869G>A	p.Trp290*
	chr3A	729315433	G	A	TraesCS3A02G508100	stop_gained	c.805C>T	p.Arg269*
	chr3A	729578650	C	T	TraesCS3A02G508300	stop_gained	c.135G>A	p.Trp45*
	chr3A	731843888	G	T	TraesCS3A02G512000	stop_gained	c.419C>A	p.Ser140*
	chr3A	732481995	C	A	TraesCS3A02G513100	stop_gained	c.715G>T	p.Glu239*
	chr3A	733045627	T	A	TraesCS3A02G514300	stop_gained	c.1284T>A	p.Cys428*
	chr3A	733466676	C	T	TraesCS3A02G514900	stop_gained	c.799C>T	p.Gln267*
	chr3A	734784632	A	AACCT	TraesCS3A02G517700	frameshift_variant&stop_gained	c.3088_3089insAGGT	p.Phe1030fs
	chr3A	735193651	T	A	TraesCS3A02G517900	stop_gained	c.637A>T	p.Lys213*
	chr3A	737210737	C	A	TraesCS3A02G519800	stop_gained	c.3551C>A	p.Ser1184*
	chr3A	738902187	C	A	TraesCS3A02G523400	stop_gained	c.35C>A	p.Ser12*
	chr3A	739159360	C	T	TraesCS3A02G524000	stop_gained	c.6G>A	p.Trp2*
	chr3A	739277163	G	A	TraesCS3A02G524400	stop_gained	c.844C>T	p.Arg282*
	chr3A	739378099	G	T	TraesCS3A02G524700	stop_gained	c.633C>A	p.Tyr211*
	chr3A	739673166	C	T	TraesCS3A02G525900	stop_gained	c.1639C>T	p.Gln547*
	chr3A	742436132	C	T	TraesCS3A02G528300	stop_gained	c.156G>A	p.Trp52*
	chr3A	742875379	C	T	TraesCS3A02G529300	stop_gained	c.1148G>A	p.Trp383*
	chr3A	746176296	G	T	TraesCS3A02G533600	stop_gained	c.447C>A	p.Tyr149*
	chr3A	750298271	C	CTAGG	TraesCS3A02G539000	frameshift_variant&stop_gained	c.520_521insCCTA	p.Gly174fs
	chr3B	2267172	G	A	TraesCS3B02G003000	stop_gained	c.208C>T	p.Gln70*
	chr3B	2299370	C	T	TraesCS3B02G003200	stop_gained	c.589C>T	p.Gln197*
	chr3B	7484265	A	C	TraesCS3B02G018100	stop_gained	c.956T>G	p.Leu319*
	chr3B	9418006	C	A	TraesCS3B02G022100	stop_gained	c.2602G>T	p.Glu868*
	chr3B	10051017	C	T	TraesCS3B02G023500	stop_gained	c.101G>A	p.Trp34*
	chr3B	10231795	C	T	TraesCS3B02G023900	stop_gained	c.154C>T	p.Gln52*
	chr3B	10304342	G	A	TraesCS3B02G024100	stop_gained	c.1258C>T	p.Gln420*
	chr3B	11240287	C	T	TraesCS3B02G026200	stop_gained	c.493C>T	p.Gln165*
	chr3B	11909487	C	A	TraesCS3B02G027300	stop_gained	c.798C>A	p.Cys266*
	chr3B	12149015	C	T	TraesCS3B02G028300	stop_gained	c.124C>T	p.Gln42*
	chr3B	13745677	G	GTA	TraesCS3B02G029900	frameshift_variant&stop_gained	c.375_376insTA	p.Glu126fs
	chr3B	14201589	G	A	TraesCS3B02G031200	stop_gained	c.823C>T	p.Arg275*
	chr3B	14548059	T	TATTTA	TraesCS3B02G032100	frameshift_variant&stop_gained	c.249_250insATTTA	p.Gly84fs
	chr3B	15077038	C	T	TraesCS3B02G032500	stop_gained	c.394C>T	p.Gln132*
	chr3B	15150940	C	G	TraesCS3B02G032600	stop_gained	c.315C>G	p.Tyr105*
	chr3B	15166287	C	T	TraesCS3B02G032800	stop_gained	c.624G>A	p.Trp208*
	chr3B	18001084	G	T	TraesCS3B02G037000	stop_gained	c.18C>A	p.Cys6*
	chr3B	18139304	C	T	TraesCS3B02G037300	stop_gained	c.586C>T	p.Arg196*
	chr3B	18247134	C	T	TraesCS3B02G037500	stop_gained	c.1669C>T	p.Gln557*
	chr3B	20541356	C	T	TraesCS3B02G041600	stop_gained	c.1684C>T	p.Gln562*
	chr3B	21347090	G	A	TraesCS3B02G042100	stop_gained	c.28C>T	p.Gln10*
	chr3B	22700178	G	T	TraesCS3B02G044800	stop_gained	c.532G>T	p.Glu178*
	chr3B	23693141	G	T	TraesCS3B02G046400	stop_gained	c.684C>A	p.Tyr228*
	chr3B	23706463	T	A	TraesCS3B02G046500	stop_gained	c.851T>A	p.Leu284*
	chr3B	25367301	G	T	TraesCS3B02G050800	stop_gained	c.478G>T	p.Glu160*
	chr3B	26503931	C	T	TraesCS3B02G052100	stop_gained	c.1084C>T	p.Gln362*
	chr3B	26587468	G	A	TraesCS3B02G052400	stop_gained	c.787C>T	p.Gln263*
	chr3B	26587622	A	ACACT	TraesCS3B02G052400	frameshift_variant&stop_gained	c.632_633insAGTG	p.Tyr211fs
	chr3B	26746705	G	A	TraesCS3B02G052800	stop_gained	c.679C>T	p.Arg227*
	chr3B	27487614	C	A	TraesCS3B02G053600	stop_gained	c.226G>T	p.Glu76*
	chr3B	28316132	G	A	TraesCS3B02G054500	stop_gained	c.556C>T	p.Arg186*
	chr3B	28518687	G	A	TraesCS3B02G055100	stop_gained	c.79C>T	p.Arg27*
	chr3B	29854534	C	T	TraesCS3B02G057200	stop_gained	c.1351C>T	p.Arg451*
	chr3B	30208576	C	A	TraesCS3B02G057900	stop_gained	c.1928C>A	p.Ser643*
	chr3B	30529214	C	A	TraesCS3B02G059017	stop_gained	c.95C>A	p.Ser32*
	chr3B	40847636	G	A	TraesCS3B02G068600	stop_gained	c.283C>T	p.Gln95*
	chr3B	41303377	C	A	TraesCS3B02G069300	stop_gained	c.301G>T	p.Glu101*
	chr3B	41509780	G	T	TraesCS3B02G069600	stop_gained	c.1095C>A	p.Tyr365*
	chr3B	50343550	T	TTA	TraesCS3B02G079400	frameshift_variant&stop_gained	c.251_252dupTA	p.Ser85fs
	chr3B	51161458	C	T	TraesCS3B02G081100	stop_gained	c.1621C>T	p.Arg541*
	chr3B	51230029	T	TTA	TraesCS3B02G081300	frameshift_variant&stop_gained	c.554_555dupTA	p.Asn186fs
	chr3B	51244246	C	CGAGCTGATCTCA	TraesCS3B02G081400	stop_gained&disruptive_inframe_insertion	c.230_231insGAGCTGATCTCA	p.Ser77_Gly78insSerTerSerHis
	chr3B	51727385	T	A	TraesCS3B02G081600	stop_gained	c.342T>A	p.Cys114*
	chr3B	51815124	T	A	TraesCS3B02G081800	stop_gained	c.409A>T	p.Arg137*
	chr3B	51859020	C	T	TraesCS3B02G081900	stop_gained	c.1918C>T	p.Arg640*
	chr3B	51918478	G	T	TraesCS3B02G082100	stop_gained	c.421G>T	p.Glu141*
	chr3B	52851464	G	A	TraesCS3B02G083800	stop_gained	c.1267C>T	p.Gln423*
	chr3B	54785559	G	A	TraesCS3B02G086500	stop_gained	c.732G>A	p.Trp244*
	chr3B	60629588	G	A	TraesCS3B02G091600	stop_gained	c.607C>T	p.Arg203*
	chr3B	61553592	TCAG	T	TraesCS3B02G092400	stop_gained&disruptive_inframe_deletion	c.224_226delCAG	p.Ser75_Glu76delinsTer
	chr3B	62954472	G	A	TraesCS3B02G094000	stop_gained	c.3187C>T	p.Arg1063*
	chr3B	66803898	G	C	TraesCS3B02G100200	stop_gained	c.1521C>G	p.Tyr507*
	chr3B	68349786	A	T	TraesCS3B02G101200	stop_gained	c.1173T>A	p.Tyr391*
	chr3B	72481838	C	A	TraesCS3B02G107000	stop_gained	c.2161G>T	p.Glu721*
	chr3B	72484087	G	A	TraesCS3B02G107000	stop_gained	c.43C>T	p.Arg15*
	chr3B	81050449	C	G	TraesCS3B02G114700	stop_gained	c.192C>G	p.Tyr64*
	chr3B	92202134	C	G	TraesCS3B02G121600	stop_gained	c.38C>G	p.Ser13*
	chr3B	92331453	G	C	TraesCS3B02G122400	stop_gained	c.1061C>G	p.Ser354*
	chr3B	95151448	C	T	TraesCS3B02G123300	stop_gained	c.3349C>T	p.Gln1117*
	chr3B	115078604	C	A	TraesCS3B02G132500	stop_gained	c.102C>A	p.Cys34*
	chr3B	119652440	G	A	TraesCS3B02G136700	stop_gained	c.411G>A	p.Trp137*
	chr3B	123616782	G	A	TraesCS3B02G138200	stop_gained	c.25C>T	p.Arg9*
	chr3B	123987444	G	T	TraesCS3B02G138300	stop_gained	c.49G>T	p.Glu17*
	chr3B	123987886	C	CT	TraesCS3B02G138300	frameshift_variant&stop_gained	c.492dupT	p.Asp165fs
	chr3B	125929342	A	T	TraesCS3B02G139300	stop_gained	c.1354A>T	p.Arg452*
	chr3B	126733200	G	T	TraesCS3B02G140600	stop_gained	c.393C>A	p.Tyr131*
	chr3B	129372040	C	A	TraesCS3B02G142000	stop_gained	c.1006G>T	p.Glu336*
	chr3B	129438769	G	A	TraesCS3B02G142200	stop_gained	c.2542C>T	p.Gln848*
	chr3B	132010029	G	A	TraesCS3B02G143100	stop_gained	c.312G>A	p.Trp104*
	chr3B	135687951	G	T	TraesCS3B02G146000	stop_gained	c.1303G>T	p.Glu435*
	chr3B	141814428	G	A	TraesCS3B02G150700	stop_gained	c.1261C>T	p.Arg421*
	chr3B	145901942	G	T	TraesCS3B02G153500	stop_gained	c.940G>T	p.Glu314*
	chr3B	169824145	C	T	TraesCS3B02G169800	stop_gained	c.265C>T	p.Gln89*
	chr3B	173119005	G	A	TraesCS3B02G172700	stop_gained&splice_region_variant	c.811C>T	p.Arg271*
	chr3B	173890250	T	A	TraesCS3B02G173600	stop_gained	c.960T>A	p.Cys320*
	chr3B	195098853	C	A	TraesCS3B02G183800	stop_gained	c.880G>T	p.Glu294*
	chr3B	199922132	G	A	TraesCS3B02G184400	stop_gained	c.55C>T	p.Gln19*
	chr3B	205464962	C	A	TraesCS3B02G191900	stop_gained	c.415G>T	p.Glu139*
	chr3B	205775634	C	T	TraesCS3B02G192100	stop_gained	c.229C>T	p.Gln77*
	chr3B	207304603	C	T	TraesCS3B02G193000	stop_gained	c.250C>T	p.Arg84*
	chr3B	212294746	G	T	TraesCS3B02G193400	stop_gained	c.193G>T	p.Gly65*
	chr3B	212298954	C	T	TraesCS3B02G193400	stop_gained	c.1180C>T	p.Gln394*
	chr3B	221134744	C	T	TraesCS3B02G195200	stop_gained	c.410G>A	p.Trp137*
	chr3B	222192739	G	A	TraesCS3B02G195600	stop_gained	c.613C>T	p.Arg205*
	chr3B	237336201	G	A	TraesCS3B02G203200	stop_gained	c.64C>T	p.Arg22*
	chr3B	237519768	G	T	TraesCS3B02G203500	stop_gained	c.418G>T	p.Glu140*
	chr3B	240802717	C	T	TraesCS3B02G206000	stop_gained	c.499C>T	p.Gln167*
	chr3B	244985176	C	T	TraesCS3B02G208800	stop_gained	c.265C>T	p.Gln89*
	chr3B	251181852	C	T	TraesCS3B02G211900	stop_gained	c.292C>T	p.Gln98*
	chr3B	252190449	C	T	TraesCS3B02G212300	stop_gained	c.904C>T	p.Gln302*
	chr3B	299750208	C	A	TraesCS3B02G224100	stop_gained	c.70G>T	p.Gly24*
	chr3B	304968977	G	A	TraesCS3B02G224600	stop_gained	c.2263C>T	p.Gln755*
	chr3B	338578816	G	A	TraesCS3B02G229400	stop_gained	c.1198C>T	p.Arg400*
	chr3B	373622908	C	A	TraesCS3B02G238400	stop_gained	c.676G>T	p.Glu226*
	chr3B	377912212	G	T	TraesCS3B02G239600	stop_gained	c.1101C>A	p.Tyr367*
	chr3B	393193286	C	T	TraesCS3B02G247100	stop_gained	c.271C>T	p.Gln91*
	chr3B	393338067	G	A	TraesCS3B02G247500	stop_gained&splice_region_variant	c.419G>A	p.Trp140*
	chr3B	405787817	G	GGAGAATA	TraesCS3B02G252600	frameshift_variant&stop_gained	c.143_144insAGAATAG	p.Asp49fs
	chr3B	405787819	C	CTAAAATAGCCAGTCGG	TraesCS3B02G252600	frameshift_variant&stop_gained	c.144_145insTAAAATAGCCAGTCGG	p.Asp49fs
	chr3B	413803309	C	T	TraesCS3B02G256100	stop_gained	c.871C>T	p.Arg291*
	chr3B	417265398	C	T	TraesCS3B02G259300	stop_gained	c.772C>T	p.Gln258*
	chr3B	417369203	C	T	TraesCS3B02G259400	stop_gained	c.337C>T	p.Arg113*
	chr3B	434426138	A	C	TraesCS3B02G269900	stop_gained	c.392T>G	p.Leu131*
	chr3B	441859544	G	C	TraesCS3B02G274200	stop_gained	c.116C>G	p.Ser39*
	chr3B	445588184	G	C	TraesCS3B02G275600	stop_gained	c.104C>G	p.Ser35*
	chr3B	447983626	G	A	TraesCS3B02G277900	stop_gained	c.412C>T	p.Gln138*
	chr3B	448753311	G	A	TraesCS3B02G278600	stop_gained	c.1957C>T	p.Gln653*
	chr3B	452463180	C	T	TraesCS3B02G281600	stop_gained	c.862C>T	p.Gln288*
	chr3B	463115095	G	A	TraesCS3B02G288600	stop_gained	c.2125C>T	p.Arg709*
	chr3B	470857361	C	T	TraesCS3B02G292400	stop_gained	c.796C>T	p.Arg266*
	chr3B	471250124	A	T	TraesCS3B02G292800	stop_gained	c.733A>T	p.Arg245*
	chr3B	473694998	G	A	TraesCS3B02G295000	stop_gained	c.1717C>T	p.Gln573*
	chr3B	473695493	G	A	TraesCS3B02G295000	stop_gained	c.1222C>T	p.Gln408*
	chr3B	473695718	T	A	TraesCS3B02G295000	stop_gained	c.997A>T	p.Lys333*
	chr3B	478082112	A	T	TraesCS3B02G298100	stop_gained	c.604A>T	p.Lys202*
	chr3B	480569493	G	A	TraesCS3B02G299700	stop_gained	c.520C>T	p.Gln174*
	chr3B	484872961	T	A	TraesCS3B02G301700	stop_gained	c.220A>T	p.Lys74*
	chr3B	488188865	G	A	TraesCS3B02G304000	stop_gained	c.936G>A	p.Trp312*
	chr3B	498917117	C	A	TraesCS3B02G310100	stop_gained	c.1069G>T	p.Glu357*
	chr3B	499453916	C	CGACCGCTT	TraesCS3B02G310900	frameshift_variant&stop_gained	c.2148_2155dupCCGCTTGA	p.Met719fs
	chr3B	505267710	T	A	TraesCS3B02G314200	stop_gained	c.1283T>A	p.Leu428*
	chr3B	508705242	C	T	TraesCS3B02G316900	stop_gained	c.2488C>T	p.Arg830*
	chr3B	519060153	C	A	TraesCS3B02G320200	stop_gained	c.829G>T	p.Glu277*
	chr3B	519401278	G	GGTC	TraesCS3B02G320400	stop_gained&conservative_inframe_insertion	c.607_608insGAC	p.Ser203delinsTerPro
	chr3B	519777956	C	T	TraesCS3B02G320800	stop_gained	c.309G>A	p.Trp103*
	chr3B	520370563	C	G	TraesCS3B02G321100	stop_gained	c.86C>G	p.Ser29*
	chr3B	550980192	G	T	TraesCS3B02G343000	stop_gained	c.725C>A	p.Ser242*
	chr3B	554095891	C	A	TraesCS3B02G344500	stop_gained	c.1351G>T	p.Glu451*
	chr3B	559883649	C	G	TraesCS3B02G349500	stop_gained	c.1067C>G	p.Ser356*
	chr3B	562062193	C	A	TraesCS3B02G352400	stop_gained	c.304G>T	p.Gly102*
	chr3B	562276199	C	T	TraesCS3B02G352500	stop_gained	c.2206C>T	p.Arg736*
	chr3B	564759057	A	AT	TraesCS3B02G354100	frameshift_variant&stop_gained	c.45_46insT	p.Asn16fs
	chr3B	569600574	C	T	TraesCS3B02G357900	stop_gained	c.358C>T	p.Gln120*
	chr3B	569600836	C	T	TraesCS3B02G357900	stop_gained&splice_region_variant	c.403C>T	p.Gln135*
	chr3B	569600926	A	T	TraesCS3B02G357900	stop_gained	c.493A>T	p.Lys165*
	chr3B	570055057	G	A	TraesCS3B02G358000	stop_gained	c.550C>T	p.Gln184*
	chr3B	571304045	G	T	TraesCS3B02G358900	stop_gained	c.56C>A	p.Ser19*
	chr3B	572679800	C	A	TraesCS3B02G360900	stop_gained	c.627C>A	p.Cys209*
	chr3B	579450507	C	G	TraesCS3B02G367500	stop_gained	c.17C>G	p.Ser6*
	chr3B	585722321	G	A	TraesCS3B02G372800	stop_gained	c.851G>A	p.Trp284*
	chr3B	585722833	C	T	TraesCS3B02G372800	stop_gained	c.1363C>T	p.Gln455*
	chr3B	585722995	C	T	TraesCS3B02G372800	stop_gained	c.1525C>T	p.Gln509*
	chr3B	612930194	C	T	TraesCS3B02G389600	stop_gained	c.973C>T	p.Gln325*
	chr3B	615636748	C	T	TraesCS3B02G390600	stop_gained	c.769C>T	p.Gln257*
	chr3B	650601930	G	A	TraesCS3B02G413500	stop_gained	c.889C>T	p.Arg297*
	chr3B	660316154	G	T	TraesCS3B02G423000	stop_gained	c.433G>T	p.Gly145*
	chr3B	665464703	A	T	TraesCS3B02G427000	stop_gained	c.163A>T	p.Lys55*
	chr3B	673142109	G	T	TraesCS3B02G435100	stop_gained	c.35C>A	p.Ser12*
	chr3B	684643463	G	A	TraesCS3B02G444800	stop_gained	c.1519C>T	p.Gln507*
	chr3B	685699152	G	A	TraesCS3B02G446200	stop_gained	c.511C>T	p.Gln171*
	chr3B	686126954	A	T	TraesCS3B02G446900	stop_gained	c.707T>A	p.Leu236*
	chr3B	694264090	C	A	TraesCS3B02G453300	stop_gained	c.731C>A	p.Ser244*
	chr3B	694315638	C	A	TraesCS3B02G453400	stop_gained	c.553G>T	p.Glu185*
	chr3B	702827077	G	A	TraesCS3B02G459200	stop_gained	c.2572C>T	p.Arg858*
	chr3B	702827667	C	A	TraesCS3B02G459200	stop_gained	c.2146G>T	p.Glu716*
	chr3B	703855044	G	A	TraesCS3B02G460200	stop_gained	c.560G>A	p.Trp187*
	chr3B	704122990	A	C	TraesCS3B02G460700	stop_gained	c.989T>G	p.Leu330*
	chr3B	705139215	G	T	TraesCS3B02G462000	stop_gained	c.268G>T	p.Glu90*
	chr3B	707152711	C	T	TraesCS3B02G464300	stop_gained	c.118C>T	p.Gln40*
	chr3B	708021792	G	C	TraesCS3B02G464900	stop_gained	c.990C>G	p.Tyr330*
	chr3B	716241007	G	A	TraesCS3B02G469300	stop_gained	c.715C>T	p.Gln239*
	chr3B	723466472	C	T	TraesCS3B02G474500	stop_gained	c.1417C>T	p.Gln473*
	chr3B	725118631	G	T	TraesCS3B02G476500	stop_gained	c.41C>A	p.Ser14*
	chr3B	726134377	A	AG	TraesCS3B02G477600	frameshift_variant&stop_gained	c.634_635insG	p.Tyr212fs
	chr3B	727463684	G	GTC	TraesCS3B02G479400	frameshift_variant&stop_gained	c.604_605insGA	p.Ser202fs
	chr3B	728134485	T	A	TraesCS3B02G479900	stop_gained	c.479T>A	p.Leu160*
	chr3B	728811595	C	A	TraesCS3B02G481000	stop_gained	c.1429G>T	p.Gly477*
	chr3B	728852356	C	A	TraesCS3B02G481100	stop_gained	c.60C>A	p.Tyr20*
	chr3B	729003403	C	A	TraesCS3B02G481600	stop_gained	c.56C>A	p.Ser19*
	chr3B	729168549	C	T	TraesCS3B02G481700	stop_gained	c.800G>A	p.Trp267*
	chr3B	729168555	G	GTTATGAAC	TraesCS3B02G481700	frameshift_variant&stop_gained	c.793_794insGTTCATAA	p.Thr265fs
	chr3B	730164006	G	A	TraesCS3B02G483400	stop_gained	c.1276C>T	p.Gln426*
	chr3B	736410393	T	TA	TraesCS3B02G489900	frameshift_variant&stop_gained	c.433_434insA	p.Trp145fs
	chr3B	739224891	G	T	TraesCS3B02G495000	stop_gained	c.1342G>T	p.Glu448*
	chr3B	740051938	C	T	TraesCS3B02G496700	stop_gained	c.526C>T	p.Gln176*
	chr3B	741338890	C	T	TraesCS3B02G497400	stop_gained	c.946C>T	p.Arg316*
	chr3B	741351976	G	A	TraesCS3B02G497500	stop_gained	c.394C>T	p.Gln132*
	chr3B	744598361	C	A	TraesCS3B02G500400	stop_gained	c.790G>T	p.Glu264*
	chr3B	745289832	C	T	TraesCS3B02G501200	stop_gained	c.1083G>A	p.Trp361*
	chr3B	747100106	G	GTCCTGAC	TraesCS3B02G503000	frameshift_variant&stop_gained	c.788_789insCTCCTGA	p.Glu263fs
	chr3B	747384690	G	A	TraesCS3B02G503200	stop_gained	c.311G>A	p.Trp104*
	chr3B	748454536	C	G	TraesCS3B02G504000	stop_gained	c.623C>G	p.Ser208*
	chr3B	749983297	G	GGGGTGAGC	TraesCS3B02G506400	frameshift_variant&stop_gained	c.53_60dupGGGTGAGC	p.Asn21fs
	chr3B	750900872	G	GTAGTAGTC	TraesCS3B02G507200	frameshift_variant&stop_gained	c.320_321insGACTACTA	p.Tyr107fs
	chr3B	752972197	C	CT	TraesCS3B02G508900	frameshift_variant&stop_gained	c.1051_1052insA	p.Cys351fs
	chr3B	753557953	C	T	TraesCS3B02G509200	stop_gained	c.1060C>T	p.Gln354*
	chr3B	756071744	C	T	TraesCS3B02G512400	stop_gained	c.148C>T	p.Gln50*
	chr3B	756439928	G	A	TraesCS3B02G513000	stop_gained	c.409C>T	p.Gln137*
	chr3B	759911496	C	T	TraesCS3B02G516800	stop_gained	c.100C>T	p.Arg34*
	chr3B	760335076	G	A	TraesCS3B02G517200	stop_gained	c.606G>A	p.Trp202*
	chr3B	762803510	G	A	TraesCS3B02G519500	stop_gained	c.1094G>A	p.Trp365*
	chr3B	764055738	C	CTTAA	TraesCS3B02G520799	frameshift_variant&stop_gained	c.571_572insAATT	p.Phe191fs
	chr3B	764055771	T	G	TraesCS3B02G520799	stop_gained	c.602T>G	p.Leu201*
	chr3B	765315761	G	T	TraesCS3B02G522200	stop_gained	c.16G>T	p.Glu6*
	chr3B	769298699	G	A	TraesCS3B02G527200	stop_gained	c.281G>A	p.Trp94*
	chr3B	770689797	A	T	TraesCS3B02G528900	stop_gained	c.132T>A	p.Tyr44*
	chr3B	771325843	G	C	TraesCS3B02G530100	stop_gained	c.791C>G	p.Ser264*
	chr3B	773900729	C	T	TraesCS3B02G534400	stop_gained	c.4C>T	p.Gln2*
	chr3B	780329002	G	A	TraesCS3B02G542900	stop_gained	c.132G>A	p.Trp44*
	chr3B	783289195	G	A	TraesCS3B02G547600	stop_gained	c.109C>T	p.Gln37*
	chr3B	783459880	C	T	TraesCS3B02G547800	stop_gained	c.3005G>A	p.Trp1002*
	chr3B	783461801	G	A	TraesCS3B02G547800	stop_gained	c.1084C>T	p.Gln362*
	chr3B	785469063	G	A	TraesCS3B02G550600	stop_gained	c.82C>T	p.Gln28*
	chr3B	787154555	C	T	TraesCS3B02G552500	stop_gained	c.214C>T	p.Gln72*
	chr3B	788510651	C	A	TraesCS3B02G554700	stop_gained	c.48C>A	p.Tyr16*
	chr3B	788515046	G	T	TraesCS3B02G554800	stop_gained	c.271G>T	p.Glu91*
	chr3B	789323046	G	A	TraesCS3B02G555900	stop_gained	c.595C>T	p.Gln199*
	chr3B	789498765	C	CTAGCTG	TraesCS3B02G556100	stop_gained&disruptive_inframe_insertion	c.3047_3048insCAGCTA	p.Arg1016delinsSerSerTer
	chr3B	794598654	G	T	TraesCS3B02G560700	stop_gained	c.1030G>T	p.Glu344*
	chr3B	794860058	G	A	TraesCS3B02G561100	stop_gained	c.3356G>A	p.Trp1119*
	chr3B	796651733	G	T	TraesCS3B02G563700	stop_gained	c.1491C>A	p.Tyr497*
	chr3B	798408364	C	T	TraesCS3B02G566400	stop_gained	c.420G>A	p.Trp140*
	chr3B	798459978	T	A	TraesCS3B02G566500	stop_gained	c.1695T>A	p.Tyr565*
	chr3B	799448542	T	TTCGC	TraesCS3B02G567900	frameshift_variant&stop_gained&splice_region_variant	c.423_426dupCGCT	p.Glu143fs
	chr3B	800933643	G	T	TraesCS3B02G568800	stop_gained	c.469G>T	p.Glu157*
	chr3B	800983077	TTCCTAGAGG	T	TraesCS3B02G568900	stop_gained&disruptive_inframe_deletion	c.407_415delTCCTAGAGG	p.Phe136_Glu139delinsTer
	chr3B	801311902	C	CTAG	TraesCS3B02G569900	stop_gained&disruptive_inframe_insertion	c.2579_2580insGTA	p.Asn859_Tyr860insTer
	chr3B	803512076	T	A	TraesCS3B02G572500	stop_gained	c.772A>T	p.Arg258*
	chr3B	806184219	G	T	TraesCS3B02G576400	stop_gained	c.16G>T	p.Glu6*
	chr3B	806757901	C	CT	TraesCS3B02G576700	frameshift_variant&stop_gained	c.537dupT	p.Asn180fs
	chr3B	807073898	G	C	TraesCS3B02G576800	stop_gained	c.204C>G	p.Tyr68*
	chr3B	809816484	G	A	TraesCS3B02G581200	stop_gained	c.247C>T	p.Arg83*
	chr3B	811181752	G	A	TraesCS3B02G584100	stop_gained	c.22C>T	p.Arg8*
	chr3B	812310078	C	CTCGTGAAG	TraesCS3B02G585200	frameshift_variant&stop_gained	c.64_65insAGTCGTGA	p.Ser22fs
	chr3B	818294119	A	C	TraesCS3B02G595300	stop_gained	c.92T>G	p.Leu31*
	chr3B	819632210	C	T	TraesCS3B02G596900	stop_gained	c.1034G>A	p.Trp345*
	chr3B	820447272	G	T	TraesCS3B02G599300	stop_gained	c.339C>A	p.Cys113*
	chr3B	825290817	G	A	TraesCS3B02G606000	stop_gained	c.1203G>A	p.Trp401*
	chr3B	826128118	C	T	TraesCS3B02G607725	stop_gained	c.427C>T	p.Gln143*
	chr3B	828782079	G	T	TraesCS3B02G609900	stop_gained	c.376G>T	p.Gly126*
	chr3B	828782346	G	T	TraesCS3B02G609900	stop_gained	c.643G>T	p.Glu215*
	chr3B	828993875	A	T	TraesCS3B02G610300	stop_gained	c.414T>A	p.Cys138*
	chr3D	1122316	C	CTTAA	TraesCS3D02G002400	frameshift_variant&stop_gained	c.3211_3212insAATT	p.Leu1071fs
	chr3D	1872789	G	A	TraesCS3D02G004700	stop_gained	c.865C>T	p.Gln289*
	chr3D	3772812	TCTC	T	TraesCS3D02G010400	stop_gained&disruptive_inframe_deletion	c.440_442delCTC	p.Ser147_Gln148delinsTer
	chr3D	4078143	G	T	TraesCS3D02G011400	stop_gained	c.1993G>T	p.Glu665*
	chr3D	4851560	C	A	TraesCS3D02G013400	stop_gained	c.528C>A	p.Tyr176*
	chr3D	5373753	C	A	TraesCS3D02G015200	stop_gained	c.2293G>T	p.Glu765*
	chr3D	7421714	A	T	TraesCS3D02G023300	stop_gained	c.2180T>A	p.Leu727*
	chr3D	9131988	G	T	TraesCS3D02G027000	stop_gained	c.102C>A	p.Cys34*
	chr3D	10233452	G	C	TraesCS3D02G028618	stop_gained	c.1032C>G	p.Tyr344*
	chr3D	11344249	C	A	TraesCS3D02G030600	stop_gained	c.338C>A	p.Ser113*
	chr3D	12751529	C	T	TraesCS3D02G034900	stop_gained	c.1256G>A	p.Trp419*
	chr3D	24055939	G	T	TraesCS3D02G057300	stop_gained	c.130G>T	p.Glu44*
	chr3D	26303160	C	T	TraesCS3D02G060500	stop_gained	c.1999C>T	p.Arg667*
	chr3D	26303790	A	T	TraesCS3D02G060500	stop_gained	c.2533A>T	p.Lys845*
	chr3D	28331399	ATGG	A	TraesCS3D02G064200	stop_gained&disruptive_inframe_deletion	c.705_707delTGG	p.Tyr235_Gly236delinsTer
	chr3D	31725254	C	A	TraesCS3D02G070800	stop_gained	c.1264G>T	p.Gly422*
	chr3D	32593176	C	G	TraesCS3D02G072700	stop_gained	c.363C>G	p.Tyr121*
	chr3D	38612849	C	T	TraesCS3D02G078000	stop_gained	c.49C>T	p.Gln17*
	chr3D	39430809	C	A	TraesCS3D02G079500	stop_gained	c.980C>A	p.Ser327*
	chr3D	41035072	T	A	TraesCS3D02G081900	stop_gained	c.278T>A	p.Leu93*
	chr3D	43539329	G	A	TraesCS3D02G086100	stop_gained	c.248G>A	p.Trp83*
	chr3D	43786586	G	T	TraesCS3D02G086300	stop_gained	c.1612G>T	p.Glu538*
	chr3D	50381341	A	AACTG	TraesCS3D02G098600	frameshift_variant&stop_gained	c.47_48insCTGA	p.Gly17fs
	chr3D	100228242	G	A	TraesCS3D02G139800	stop_gained	c.1493G>A	p.Trp498*
	chr3D	116023796	C	G	TraesCS3D02G151100	stop_gained	c.1470C>G	p.Tyr490*
	chr3D	116394081	G	A	TraesCS3D02G152200	stop_gained	c.1399C>T	p.Arg467*
	chr3D	121880591	G	A	TraesCS3D02G154800	stop_gained	c.190C>T	p.Gln64*
	chr3D	123689495	C	CT	TraesCS3D02G156300	frameshift_variant&stop_gained	c.824_825insA	p.Trp275fs
	chr3D	168586165	C	T	TraesCS3D02G183600	stop_gained	c.1168C>T	p.Arg390*
	chr3D	301346614	G	A	TraesCS3D02G220600	stop_gained	c.103C>T	p.Gln35*
	chr3D	318770563	C	T	TraesCS3D02G232200	stop_gained	c.549G>A	p.Trp183*
	chr3D	346821906	A	T	TraesCS3D02G247800	stop_gained	c.382A>T	p.Arg128*
	chr3D	346821957	C	T	TraesCS3D02G247800	stop_gained	c.433C>T	p.Gln145*
	chr3D	363598719	C	T	TraesCS3D02G261800	stop_gained	c.1253G>A	p.Trp418*
	chr3D	422960716	G	A	TraesCS3D02G309100	stop_gained	c.526C>T	p.Gln176*
	chr3D	447562695	C	A	TraesCS3D02G335500	stop_gained	c.488C>A	p.Ser163*
	chr3D	478740136	G	A	TraesCS3D02G364900	stop_gained	c.1169G>A	p.Trp390*
	chr3D	481732080	G	A	TraesCS3D02G368400	stop_gained	c.536G>A	p.Trp179*
	chr3D	511293720	T	A	TraesCS3D02G395800	stop_gained	c.94A>T	p.Arg32*
	chr3D	545156880	T	TGA	TraesCS3D02G431000	frameshift_variant&stop_gained	c.2774_2775insAG	p.Cys925fs
	chr3D	549744065	C	A	TraesCS3D02G439500	stop_gained	c.1753G>T	p.Glu585*
	chr3D	550683854	T	TAAATCA	TraesCS3D02G440500	stop_gained&disruptive_inframe_insertion	c.964_965insAAATCA	p.Phe322delinsTerIleIle
	chr3D	551345829	C	T	TraesCS3D02G441000	stop_gained	c.356G>A	p.Trp119*
	chr3D	551430794	G	A	TraesCS3D02G441300	stop_gained	c.356G>A	p.Trp119*
	chr3D	553406477	C	G	TraesCS3D02G444400	stop_gained	c.174C>G	p.Tyr58*
	chr3D	554418189	G	A	TraesCS3D02G445500	stop_gained	c.1609C>T	p.Arg537*
	chr3D	564655378	T	A	TraesCS3D02G459600	stop_gained	c.30T>A	p.Cys10*
	chr3D	564909130	C	A	TraesCS3D02G459700	stop_gained	c.730G>T	p.Glu244*
	chr3D	564909156	A	ACGTCAGG	TraesCS3D02G459700	frameshift_variant&stop_gained	c.703_704insCCTGACG	p.Val235fs
	chr3D	568611228	G	A	TraesCS3D02G464800	stop_gained	c.254G>A	p.Trp85*
	chr3D	573402938	C	T	TraesCS3D02G471000	stop_gained	c.442C>T	p.Arg148*
	chr3D	573728063	T	A	TraesCS3D02G471300	stop_gained	c.380T>A	p.Leu127*
	chr3D	575675927	C	G	TraesCS3D02G474700	stop_gained	c.1212C>G	p.Tyr404*
	chr3D	579370371	C	A	TraesCS3D02G480800	stop_gained	c.1699G>T	p.Glu567*
	chr3D	582018985	A	T	TraesCS3D02G485300	stop_gained	c.2230A>T	p.Arg744*
	chr3D	586582595	C	CTAT	TraesCS3D02G493300	stop_gained&disruptive_inframe_insertion	c.26_27insATA	p.Ser9_Leu10insTer
	chr3D	586874926	TGCA	T	TraesCS3D02G493600	stop_gained&disruptive_inframe_deletion	c.458_460delCAG	p.Ser153_Gln154delinsTer
	chr3D	587748496	A	T	TraesCS3D02G495700	stop_gained	c.712A>T	p.Lys238*
	chr3D	590041082	G	GCCGT	TraesCS3D02G500800	frameshift_variant&stop_gained	c.624_625insCCGT	p.Ser209fs
	chr3D	590331126	G	A	TraesCS3D02G501500	stop_gained	c.484C>T	p.Gln162*
	chr3D	592594359	G	A	TraesCS3D02G505100	stop_gained	c.452G>A	p.Trp151*
	chr3D	596635857	G	A	TraesCS3D02G511700	stop_gained	c.218G>A	p.Trp73*
	chr3D	596994879	C	T	TraesCS3D02G512500	stop_gained	c.751C>T	p.Gln251*
	chr3D	603155806	C	T	TraesCS3D02G521400	stop_gained	c.259C>T	p.Arg87*
	chr3D	603321636	C	A	TraesCS3D02G521700	stop_gained	c.111C>A	p.Tyr37*
	chr3D	604362644	A	AGAGGAGACTACGGG	TraesCS3D02G524200	frameshift_variant&stop_gained	c.611_612insCCCGTAGTCTCCTC	p.Ter205fs
	chr3D	605026577	C	T	TraesCS3D02G526100	stop_gained	c.521G>A	p.Trp174*
	chr3D	606002354	T	TCTACTCTTAGGTAAGA	TraesCS3D02G527600	frameshift_variant&stop_gained	c.1457_1458insCTCTTAGGTAAGACTA	p.Ile487fs
	chr3D	609289632	C	T	TraesCS3D02G534600	stop_gained	c.1586G>A	p.Trp529*
	chr3D	614883650	T	A	TraesCS3D02G545300	stop_gained	c.332T>A	p.Leu111*
	chr3D	615006857	C	T	TraesCS3D02G545400	stop_gained	c.1098G>A	p.Trp366*
	chr4A	18118824	A	ACT	TraesCS4A02G026300	frameshift_variant&stop_gained	c.2171_2172insAG	p.Tyr724fs
	chr4A	18268579	C	CT	TraesCS4A02G026600	frameshift_variant&stop_gained	c.981_982insT	p.Glu328fs
	chr4A	24556600	C	T	TraesCS4A02G031400	stop_gained	c.457C>T	p.Gln153*
	chr4A	24863937	G	A	TraesCS4A02G032400	stop_gained	c.10C>T	p.Gln4*
	chr4A	35476390	G	A	TraesCS4A02G042000	stop_gained	c.1555C>T	p.Gln519*
	chr4A	41034237	C	A	TraesCS4A02G050400	stop_gained	c.1519G>T	p.Gly507*
	chr4A	46553709	A	T	TraesCS4A02G055800	stop_gained	c.613A>T	p.Lys205*
	chr4A	75256676	T	TA	TraesCS4A02G075700	frameshift_variant&stop_gained	c.482dupA	p.Tyr161fs
	chr4A	75440521	G	A	TraesCS4A02G076500	stop_gained	c.391C>T	p.Gln131*
	chr4A	82259819	T	G	TraesCS4A02G079900	stop_gained	c.887T>G	p.Leu296*
	chr4A	96484359	G	A	TraesCS4A02G090300	stop_gained	c.1138C>T	p.Gln380*
	chr4A	103785419	C	T	TraesCS4A02G095900	stop_gained	c.898C>T	p.Gln300*
	chr4A	104267291	G	T	TraesCS4A02G096100	stop_gained	c.664G>T	p.Glu222*
	chr4A	104267439	T	G	TraesCS4A02G096100	stop_gained	c.710T>G	p.Leu237*
	chr4A	109845053	G	T	TraesCS4A02G098200	stop_gained	c.979G>T	p.Glu327*
	chr4A	125395878	C	G	TraesCS4A02G108200	stop_gained	c.1181C>G	p.Ser394*
	chr4A	171218988	G	T	TraesCS4A02G130300	stop_gained	c.681C>A	p.Cys227*
	chr4A	178374335	G	GTACTC	TraesCS4A02G132500	frameshift_variant&stop_gained	c.1550_1551insGAGTA	p.Tyr517fs
	chr4A	207385408	C	G	TraesCS4A02G138900	stop_gained	c.480C>G	p.Tyr160*
	chr4A	246661249	C	T	TraesCS4A02G145000	stop_gained	c.332G>A	p.Trp111*
	chr4A	257351959	G	A	TraesCS4A02G146600	stop_gained	c.28C>T	p.Gln10*
	chr4A	262787125	C	T	TraesCS4A02G147300	stop_gained	c.58C>T	p.Gln20*
	chr4A	277889537	C	T	TraesCS4A02G148300	stop_gained	c.1231C>T	p.Gln411*
	chr4A	295133551	C	T	TraesCS4A02G150200	stop_gained	c.61C>T	p.Gln21*
	chr4A	310790733	G	T	TraesCS4A02G156200	stop_gained	c.658G>T	p.Gly220*
	chr4A	344963999	C	A	TraesCS4A02G160500	stop_gained	c.826G>T	p.Glu276*
	chr4A	344964071	G	A	TraesCS4A02G160500	stop_gained	c.754C>T	p.Gln252*
	chr4A	351899081	C	G	TraesCS4A02G161700	stop_gained	c.464C>G	p.Ser155*
	chr4A	358840534	G	A	TraesCS4A02G162600	stop_gained	c.82C>T	p.Gln28*
	chr4A	436441977	C	T	TraesCS4A02G172000	stop_gained	c.1805G>A	p.Trp602*
	chr4A	439068592	G	A	TraesCS4A02G172900	stop_gained	c.304C>T	p.Gln102*
	chr4A	440253851	G	C	TraesCS4A02G173200	stop_gained	c.1311C>G	p.Tyr437*
	chr4A	440254018	G	A	TraesCS4A02G173200	stop_gained	c.1144C>T	p.Gln382*
	chr4A	441778022	G	A	TraesCS4A02G173600	stop_gained	c.121C>T	p.Gln41*
	chr4A	446470639	C	T	TraesCS4A02G175100	stop_gained	c.469C>T	p.Gln157*
	chr4A	454602962	G	A	TraesCS4A02G180400	stop_gained	c.1072C>T	p.Gln358*
	chr4A	467311244	G	A	TraesCS4A02G188600	stop_gained	c.421C>T	p.Arg141*
	chr4A	537438621	G	T	TraesCS4A02G228900	stop_gained	c.931G>T	p.Glu311*
	chr4A	541427057	A	ATACACACGTCTATT	TraesCS4A02G231900	frameshift_variant&stop_gained	c.1282_1283insAATAGACGTGTGTA	p.Ile428fs
	chr4A	544202389	C	T	TraesCS4A02G235700	stop_gained	c.770G>A	p.Trp257*
	chr4A	548066926	G	A	TraesCS4A02G238900	stop_gained	c.220C>T	p.Gln74*
	chr4A	558668993	C	T	TraesCS4A02G247800	stop_gained&splice_region_variant	c.586C>T	p.Arg196*
	chr4A	571031485	G	A	TraesCS4A02G258300	stop_gained	c.112C>T	p.Gln38*
	chr4A	571484231	C	A	TraesCS4A02G258900	stop_gained	c.673G>T	p.Glu225*
	chr4A	574766274	G	A	TraesCS4A02G262400	stop_gained	c.217C>T	p.Arg73*
	chr4A	584072828	G	A	TraesCS4A02G273700	stop_gained	c.115C>T	p.Gln39*
	chr4A	584310312	G	A	TraesCS4A02G274500	stop_gained	c.58C>T	p.Arg20*
	chr4A	590093079	C	T	TraesCS4A02G282600	stop_gained	c.163C>T	p.Arg55*
	chr4A	591864122	C	T	TraesCS4A02G286300	stop_gained	c.79C>T	p.Gln27*
	chr4A	595392188	C	T	TraesCS4A02G293400	stop_gained	c.769C>T	p.Gln257*
	chr4A	595395585	G	T	TraesCS4A02G293300	stop_gained	c.302C>A	p.Ser101*
	chr4A	597917671	C	T	TraesCS4A02G299900	stop_gained	c.1125G>A	p.Trp375*
	chr4A	598241588	C	T	TraesCS4A02G300700	stop_gained	c.71G>A	p.Trp24*
	chr4A	598245745	C	T	TraesCS4A02G300800	stop_gained	c.1115G>A	p.Trp372*
	chr4A	601156641	C	T	TraesCS4A02G306600	stop_gained	c.205C>T	p.Gln69*
	chr4A	602249557	G	A	TraesCS4A02G308600	stop_gained	c.1054C>T	p.Gln352*
	chr4A	602260924	C	T	TraesCS4A02G308700	stop_gained	c.889C>T	p.Gln297*
	chr4A	602271892	G	A	TraesCS4A02G308800	stop_gained	c.157C>T	p.Gln53*
	chr4A	602899795	A	AGAATTGATACAAAACTTTTCTC	TraesCS4A02G309700	frameshift_variant&stop_gained	c.632_633insGAGAAAAGTTTTGTATCAATTC	p.Tyr211fs
	chr4A	605727317	A	T	TraesCS4A02G315800	stop_gained	c.2629A>T	p.Lys877*
	chr4A	616611782	A	AACCTTTCTCTCTTCCATAGCTTCGTC	TraesCS4A02G332200	frameshift_variant&stop_gained	c.1062_1087dupGACGAAGCTATGGAAGAGAGAAAGGT	p.Phe363fs
	chr4A	617908016	G	A	TraesCS4A02G334900	stop_gained	c.1132C>T	p.Gln378*
	chr4A	618125026	T	TGATGAA	TraesCS4A02G335600	stop_gained&disruptive_inframe_insertion	c.3221_3222insATGAAG	p.Trp1074delinsTerTerArg
	chr4A	621515102	C	A	TraesCS4A02G340400	stop_gained	c.319G>T	p.Glu107*
	chr4A	621667542	C	T	TraesCS4A02G340700	stop_gained	c.97C>T	p.Gln33*
	chr4A	622179054	C	G	TraesCS4A02G342200	stop_gained	c.1301C>G	p.Ser434*
	chr4A	625532170	T	TTTCAGTAGAATGTATCAGCAGCCACA	TraesCS4A02G347800	frameshift_variant&stop_gained	c.733_734insAGTAGAATGTATCAGCAGCCACATTC	p.Arg245fs
	chr4A	627356371	C	T	TraesCS4A02G351600	stop_gained	c.709C>T	p.Gln237*
	chr4A	627389769	C	T	TraesCS4A02G351823	stop_gained	c.2086C>T	p.Gln696*
	chr4A	627947806	G	C	TraesCS4A02G352600	stop_gained	c.714C>G	p.Tyr238*
	chr4A	629867646	G	A	TraesCS4A02G356300	stop_gained	c.1423C>T	p.Arg475*
	chr4A	632734309	A	AT	TraesCS4A02G359400	frameshift_variant&stop_gained	c.888_889insT	p.Ser297fs
	chr4A	634840647	C	T	TraesCS4A02G361300	stop_gained	c.1567C>T	p.Gln523*
	chr4A	637921171	T	A	TraesCS4A02G364400	stop_gained	c.176T>A	p.Leu59*
	chr4A	646293708	G	A	TraesCS4A02G371700	stop_gained	c.295C>T	p.Arg99*
	chr4A	646312277	G	T	TraesCS4A02G371800	stop_gained	c.13G>T	p.Glu5*
	chr4A	646314363	C	T	TraesCS4A02G371800	stop_gained	c.187C>T	p.Gln63*
	chr4A	646784623	G	T	TraesCS4A02G372100	stop_gained	c.3016G>T	p.Glu1006*
	chr4A	647099805	C	A	TraesCS4A02G372300	stop_gained	c.529G>T	p.Glu177*
	chr4A	648261287	T	A	TraesCS4A02G373000	stop_gained	c.269T>A	p.Leu90*
	chr4A	648896890	C	CCCTCAGCTCCAAGG	TraesCS4A02G373800	frameshift_variant&stop_gained	c.84_85insCCTTGGAGCTGAGG	p.Asp29fs
	chr4A	649009070	G	T	TraesCS4A02G374200	stop_gained	c.997G>T	p.Gly333*
	chr4A	649202932	G	T	TraesCS4A02G374600	stop_gained	c.136G>T	p.Glu46*
	chr4A	650074661	G	A	TraesCS4A02G375700	stop_gained&splice_region_variant	c.745C>T	p.Gln249*
	chr4A	650600698	C	CT	TraesCS4A02G376200	frameshift_variant&stop_gained	c.1614_1615insT	p.Glu539fs
	chr4A	660924713	T	A	TraesCS4A02G383000	stop_gained	c.792T>A	p.Cys264*
	chr4A	661021816	A	T	TraesCS4A02G383200	stop_gained	c.653T>A	p.Leu218*
	chr4A	662052221	C	A	TraesCS4A02G384300	stop_gained	c.280G>T	p.Gly94*
	chr4A	662960229	C	A	TraesCS4A02G385800	stop_gained	c.568G>T	p.Glu190*
	chr4A	668750310	C	T	TraesCS4A02G393100	stop_gained	c.1570C>T	p.Gln524*
	chr4A	670942260	G	A	TraesCS4A02G395800	stop_gained	c.71G>A	p.Trp24*
	chr4A	673071492	C	A	TraesCS4A02G397800	stop_gained	c.1233C>A	p.Cys411*
	chr4A	673977230	C	A	TraesCS4A02G399400	stop_gained	c.1268C>A	p.Ser423*
	chr4A	681919550	G	A	TraesCS4A02G409400	stop_gained	c.1087C>T	p.Gln363*
	chr4A	684514722	G	GCTACT	TraesCS4A02G413100	frameshift_variant&stop_gained	c.2302_2303insAGTAG	p.Ser768fs
	chr4A	702340302	G	A	TraesCS4A02G431800	stop_gained	c.497G>A	p.Trp166*
	chr4A	716996190	C	T	TraesCS4A02G451600	stop_gained	c.2667G>A	p.Trp889*
	chr4A	717297437	C	T	TraesCS4A02G452300	stop_gained	c.784C>T	p.Gln262*
	chr4A	718466930	C	CAT	TraesCS4A02G454300	frameshift_variant&stop_gained	c.1770_1771insTA	p.Gly591fs
	chr4A	718467052	C	T	TraesCS4A02G454300	stop_gained	c.1891C>T	p.Gln631*
	chr4A	722410155	C	G	TraesCS4A02G457100	stop_gained	c.9C>G	p.Tyr3*
	chr4A	723021571	C	T	TraesCS4A02G458000	stop_gained	c.347G>A	p.Trp116*
	chr4A	725164062	G	T	TraesCS4A02G459500	stop_gained	c.1387G>T	p.Glu463*
	chr4A	728351950	G	A	TraesCS4A02G464400	stop_gained	c.1045C>T	p.Gln349*
	chr4A	728508538	A	T	TraesCS4A02G464900	stop_gained	c.1684A>T	p.Lys562*
	chr4A	729682602	T	TGTAGC	TraesCS4A02G467500	frameshift_variant&stop_gained	c.729_730insTAGCG	p.Glu244fs
	chr4A	730114047	A	T	TraesCS4A02G468300	stop_gained	c.153T>A	p.Tyr51*
	chr4A	731411293	A	T	TraesCS4A02G470600	stop_gained	c.3136A>T	p.Lys1046*
	chr4A	733999617	G	A	TraesCS4A02G474900	stop_gained	c.2602C>T	p.Gln868*
	chr4A	734881313	G	A	TraesCS4A02G476300	stop_gained	c.608G>A	p.Trp203*
	chr4A	739628865	G	A	TraesCS4A02G486600	stop_gained	c.1360C>T	p.Gln454*
	chr4A	741107794	T	A	TraesCS4A02G491482	stop_gained	c.1336A>T	p.Lys446*
	chr4A	742455197	C	T	TraesCS4A02G495400	stop_gained&splice_region_variant	c.175C>T	p.Gln59*
	chr4A	742554631	G	C	TraesCS4A02G495600	stop_gained	c.1607C>G	p.Ser536*
	chr4A	743111573	C	CCCT	TraesCS4A02G496600	stop_gained&disruptive_inframe_insertion	c.379_380insCCT	p.Gln127delinsProTer
	chr4B	1056745	A	T	TraesCS4B02G001800	stop_gained	c.387T>A	p.Cys129*
	chr4B	1782572	G	T	TraesCS4B02G003100	stop_gained	c.856G>T	p.Glu286*
	chr4B	1782668	A	T	TraesCS4B02G003100	stop_gained	c.952A>T	p.Arg318*
	chr4B	3782226	C	T	TraesCS4B02G005200	stop_gained	c.1360C>T	p.Gln454*
	chr4B	3783068	G	A	TraesCS4B02G005200	stop_gained	c.1994G>A	p.Trp665*
	chr4B	3783273	G	A	TraesCS4B02G005200	stop_gained	c.2199G>A	p.Trp733*
	chr4B	3783484	C	T	TraesCS4B02G005200	stop_gained	c.2410C>T	p.Arg804*
	chr4B	3783547	C	T	TraesCS4B02G005200	stop_gained	c.2473C>T	p.Arg825*
	chr4B	3783790	C	T	TraesCS4B02G005200	stop_gained	c.2716C>T	p.Gln906*
	chr4B	3829846	C	A	TraesCS4B02G005600	stop_gained	c.1417G>T	p.Glu473*
	chr4B	3830291	C	T	TraesCS4B02G005600	stop_gained	c.972G>A	p.Trp324*
	chr4B	4951165	G	A	TraesCS4B02G007400	stop_gained	c.3778C>T	p.Arg1260*
	chr4B	5363348	A	T	TraesCS4B02G008000	stop_gained	c.2185A>T	p.Lys729*
	chr4B	7499927	G	GCCAACAGGCTCCGTGAGAGAGTAGGCGAATTC	TraesCS4B02G011600	frameshift_variant&stop_gained	c.12_13insCAACAGGCTCCGTGAGAGAGTAGGCGAATTCC	p.Thr5fs
	chr4B	7886886	G	GT	TraesCS4B02G012400	frameshift_variant&stop_gained	c.1571_1572insA	p.Cys524fs
	chr4B	11713448	C	T	TraesCS4B02G015700	stop_gained	c.250C>T	p.Arg84*
	chr4B	13079161	C	A	TraesCS4B02G017600	stop_gained	c.953C>A	p.Ser318*
	chr4B	13097604	G	T	TraesCS4B02G017800	stop_gained&splice_region_variant	c.595G>T	p.Glu199*
	chr4B	15922219	G	T	TraesCS4B02G022000	stop_gained	c.660C>A	p.Tyr220*
	chr4B	20005799	G	C	TraesCS4B02G026600	stop_gained	c.1308C>G	p.Tyr436*
	chr4B	21383357	G	A	TraesCS4B02G029100	stop_gained	c.171G>A	p.Trp57*
	chr4B	24833961	G	A	TraesCS4B02G033800	stop_gained	c.1579C>T	p.Gln527*
	chr4B	25792388	A	ATCAG	TraesCS4B02G035100	frameshift_variant&stop_gained	c.557_558insCTGA	p.Asp187fs
	chr4B	29714871	G	A	TraesCS4B02G042600	stop_gained	c.139C>T	p.Arg47*
	chr4B	30499170	G	A	TraesCS4B02G042800	stop_gained	c.200G>A	p.Trp67*
	chr4B	30861571	C	T	TraesCS4B02G043100	stop_gained	c.190C>T	p.Gln64*
	chr4B	31872149	A	AGCCTG	TraesCS4B02G043800	frameshift_variant&stop_gained	c.1059_1060insGCCTG	p.Thr354fs
	chr4B	40064586	C	T	TraesCS4B02G051400	stop_gained	c.638G>A	p.Trp213*
	chr4B	67352952	C	T	TraesCS4B02G072200	stop_gained	c.1274G>A	p.Trp425*
	chr4B	74443241	G	T	TraesCS4B02G077600	stop_gained	c.2020G>T	p.Glu674*
	chr4B	86466678	G	A	TraesCS4B02G086500	stop_gained	c.1184G>A	p.Trp395*
	chr4B	93739683	T	TCATAGTTAAGGG	TraesCS4B02G091000	stop_gained&disruptive_inframe_insertion	c.995_996insCCCTTAACTATG	p.Glu332delinsAspProTerLeuTer
	chr4B	95077009	G	C	TraesCS4B02G092000	stop_gained	c.392C>G	p.Ser131*
	chr4B	95348813	ATCG	A	TraesCS4B02G092600	stop_gained&disruptive_inframe_deletion	c.3174_3176delTCG	p.Tyr1058_Arg1059delinsTer
	chr4B	95447422	G	T	TraesCS4B02G093000	stop_gained	c.381C>A	p.Tyr127*
	chr4B	105711265	G	T	TraesCS4B02G100000	stop_gained	c.2878G>T	p.Glu960*
	chr4B	109315618	C	A	TraesCS4B02G103300	stop_gained	c.445G>T	p.Glu149*
	chr4B	121593127	C	T	TraesCS4B02G109200	stop_gained	c.772C>T	p.Gln258*
	chr4B	142432341	C	T	TraesCS4B02G120700	stop_gained	c.1381C>T	p.Arg461*
	chr4B	190171068	G	A	TraesCS4B02G143400	stop_gained	c.468G>A	p.Trp156*
	chr4B	209113484	G	T	TraesCS4B02G146300	stop_gained	c.367G>T	p.Glu123*
	chr4B	234922824	C	T	TraesCS4B02G150400	stop_gained	c.1339C>T	p.Gln447*
	chr4B	296947444	G	T	TraesCS4B02G157500	stop_gained	c.100G>T	p.Glu34*
	chr4B	307588524	G	A	TraesCS4B02G158600	stop_gained&splice_region_variant	c.259C>T	p.Gln87*
	chr4B	329165743	G	A	TraesCS4B02G162800	stop_gained	c.538C>T	p.Gln180*
	chr4B	377795439	G	A	TraesCS4B02G172900	stop_gained	c.1324C>T	p.Arg442*
	chr4B	394109116	A	T	TraesCS4B02G179600	stop_gained	c.1195A>T	p.Lys399*
	chr4B	443815416	G	A	TraesCS4B02G207700	stop_gained	c.1765C>T	p.Arg589*
	chr4B	443815433	G	T	TraesCS4B02G207700	stop_gained	c.1748C>A	p.Ser583*
	chr4B	454523296	G	A	TraesCS4B02G214900	stop_gained	c.236G>A	p.Trp79*
	chr4B	459070569	T	G	TraesCS4B02G217600	stop_gained	c.417T>G	p.Tyr139*
	chr4B	464218446	C	G	TraesCS4B02G220900	stop_gained	c.120C>G	p.Tyr40*
	chr4B	495479726	G	A	TraesCS4B02G237800	stop_gained	c.64C>T	p.Arg22*
	chr4B	497114152	G	A	TraesCS4B02G239600	stop_gained	c.626G>A	p.Trp209*
	chr4B	522687942	C	T	TraesCS4B02G257600	stop_gained	c.769C>T	p.Arg257*
	chr4B	526958108	G	A	TraesCS4B02G259900	stop_gained	c.252G>A	p.Trp84*
	chr4B	537818524	C	T	TraesCS4B02G266200	stop_gained	c.229C>T	p.Arg77*
	chr4B	537818574	C	A	TraesCS4B02G266200	stop_gained	c.279C>A	p.Tyr93*
	chr4B	538268825	G	C	TraesCS4B02G266300	stop_gained	c.1392C>G	p.Tyr464*
	chr4B	538675023	A	T	TraesCS4B02G266500	stop_gained	c.634A>T	p.Lys212*
	chr4B	541365101	TTGCATGCCATAATAAAAACTTTTGCAAAAACCG	T	TraesCS4B02G267700	stop_gained&disruptive_inframe_deletion	c.1067_1099delTGCATGCCATAATAAAAACTTTTGCAAAAACCG	p.Leu356_Glu367delinsTer
	chr4B	544646285	G	A	TraesCS4B02G269700	stop_gained	c.148C>T	p.Gln50*
	chr4B	553257745	A	T	TraesCS4B02G275100	stop_gained	c.2077A>T	p.Lys693*
	chr4B	553942676	C	G	TraesCS4B02G275800	stop_gained	c.192C>G	p.Tyr64*
	chr4B	559855735	C	T	TraesCS4B02G277900	stop_gained	c.723G>A	p.Trp241*
	chr4B	567679361	C	T	TraesCS4B02G284300	stop_gained	c.379C>T	p.Gln127*
	chr4B	574176467	G	GT	TraesCS4B02G289200	frameshift_variant&stop_gained	c.20dupA	p.Tyr7fs
	chr4B	577659435	A	AT	TraesCS4B02G292200	frameshift_variant&stop_gained	c.1338dupT	p.Asp447fs
	chr4B	578676619	G	C	TraesCS4B02G293300	stop_gained	c.150C>G	p.Tyr50*
	chr4B	580356916	G	A	TraesCS4B02G294600	stop_gained	c.315G>A	p.Trp105*
	chr4B	591539418	G	A	TraesCS4B02G303600	stop_gained	c.199C>T	p.Gln67*
	chr4B	599641111	C	T	TraesCS4B02G309000	stop_gained	c.1836G>A	p.Trp612*
	chr4B	605398638	G	C	TraesCS4B02G315800	stop_gained	c.36C>G	p.Tyr12*
	chr4B	619365335	G	A	TraesCS4B02G328400	stop_gained	c.550C>T	p.Gln184*
	chr4B	621190774	G	A	TraesCS4B02G330100	stop_gained	c.1331G>A	p.Trp444*
	chr4B	621753067	C	T	TraesCS4B02G331200	stop_gained	c.961C>T	p.Gln321*
	chr4B	622501737	G	A	TraesCS4B02G332200	stop_gained	c.544C>T	p.Gln182*
	chr4B	622782695	G	A	TraesCS4B02G332300	stop_gained	c.3326G>A	p.Trp1109*
	chr4B	625531034	G	T	TraesCS4B02G334700	stop_gained	c.250G>T	p.Glu84*
	chr4B	632322636	C	CT	TraesCS4B02G339100	frameshift_variant&stop_gained	c.1083_1084insT	p.Lys362fs
	chr4B	636685352	C	A	TraesCS4B02G342700	stop_gained	c.699C>A	p.Cys233*
	chr4B	636931207	A	T	TraesCS4B02G343200	stop_gained	c.3514A>T	p.Lys1172*
	chr4B	636971022	G	T	TraesCS4B02G343287	stop_gained	c.435C>A	p.Cys145*
	chr4B	648572820	G	T	TraesCS4B02G358200	stop_gained	c.244G>T	p.Glu82*
	chr4B	650272863	G	T	TraesCS4B02G360000	stop_gained	c.174C>A	p.Tyr58*
	chr4B	650696584	C	T	TraesCS4B02G361000	stop_gained	c.522G>A	p.Trp174*
	chr4B	650696601	G	A	TraesCS4B02G361000	stop_gained	c.505C>T	p.Arg169*
	chr4B	651735447	A	T	TraesCS4B02G362400	stop_gained	c.208A>T	p.Arg70*
	chr4B	652284131	C	CAGCTGTTCAGCTGAGCTTCTTGATCCCA	TraesCS4B02G363600	frameshift_variant&stop_gained	c.389_390insTGGGATCAAGAAGCTCAGCTGAACAGCT	p.Arg130fs
	chr4B	652854834	C	T	TraesCS4B02G364400	stop_gained	c.919C>T	p.Arg307*
	chr4B	653011491	C	T	TraesCS4B02G364900	stop_gained	c.397C>T	p.Gln133*
	chr4B	653147370	G	T	TraesCS4B02G365000	stop_gained	c.2176G>T	p.Glu726*
	chr4B	653971845	G	T	TraesCS4B02G366400	stop_gained	c.1315G>T	p.Glu439*
	chr4B	654728549	G	A	TraesCS4B02G368380	stop_gained	c.52C>T	p.Gln18*
	chr4B	654734382	G	T	TraesCS4B02G368500	stop_gained	c.132C>A	p.Cys44*
	chr4B	656265505	A	AACGATTTATCTAAGTATCTCTGATG	TraesCS4B02G370400	frameshift_variant&stop_gained	c.1336_1337insACGATTTATCTAAGTATCTCTGATG	p.Ile446fs
	chr4B	656903889	G	A	TraesCS4B02G371400	stop_gained	c.2695C>T	p.Arg899*
	chr4B	657804056	G	A	TraesCS4B02G373000	stop_gained	c.265C>T	p.Gln89*
	chr4B	661631523	T	A	TraesCS4B02G382100	stop_gained	c.1147A>T	p.Lys383*
	chr4B	662719377	C	T	TraesCS4B02G383500	stop_gained	c.599G>A	p.Trp200*
	chr4B	663106115	A	T	TraesCS4B02G383700	stop_gained	c.763A>T	p.Arg255*
	chr4B	664194878	G	A	TraesCS4B02G385300	stop_gained	c.1024C>T	p.Gln342*
	chr4B	664393348	C	T	TraesCS4B02G385500	stop_gained	c.15G>A	p.Trp5*
	chr4B	665920478	G	GGTGGTGA	TraesCS4B02G389200	frameshift_variant&stop_gained	c.728_734dupGTGGTGA	p.Asp245fs
	chr4B	665920906	G	A	TraesCS4B02G389200	stop_gained	c.1155G>A	p.Trp385*
	chr4B	666050065	T	A	TraesCS4B02G389700	stop_gained	c.887T>A	p.Leu296*
	chr4B	666584013	G	A	TraesCS4B02G390500	stop_gained	c.64C>T	p.Arg22*
	chr4B	669340982	G	A	TraesCS4B02G395100	stop_gained	c.490C>T	p.Gln164*
	chr4B	672900743	G	A	TraesCS4B02G398600	stop_gained	c.103C>T	p.Arg35*
	chr4B	673224111	A	ATGATGAAT	TraesCS4B02G399100	frameshift_variant&stop_gained	c.7_8insATTGATGA	p.Met3fs
	chr4D	410287	T	A	TraesCS4D02G000100	stop_gained	c.1012A>T	p.Lys338*
	chr4D	1668231	C	T	TraesCS4D02G003900	stop_gained	c.2239C>T	p.Arg747*
	chr4D	2112083	C	T	TraesCS4D02G004700	stop_gained	c.1933C>T	p.Gln645*
	chr4D	3260370	G	T	TraesCS4D02G005600	stop_gained	c.425C>A	p.Ser142*
	chr4D	12599769	G	T	TraesCS4D02G028400	stop_gained&splice_region_variant	c.36C>A	p.Cys12*
	chr4D	12659643	C	A	TraesCS4D02G028700	stop_gained	c.1681G>T	p.Glu561*
	chr4D	16146564	G	A	TraesCS4D02G036100	stop_gained	c.72G>A	p.Trp24*
	chr4D	55051693	C	T	TraesCS4D02G081100	stop_gained	c.2359C>T	p.Gln787*
	chr4D	127542235	G	A	TraesCS4D02G142200	stop_gained	c.1408C>T	p.Gln470*
	chr4D	179917673	C	T	TraesCS4D02G152100	stop_gained	c.7C>T	p.Gln3*
	chr4D	208557773	G	T	TraesCS4D02G155800	stop_gained	c.1322C>A	p.Ser441*
	chr4D	297784163	C	T	TraesCS4D02G171000	stop_gained	c.1813C>T	p.Arg605*
	chr4D	419490579	C	T	TraesCS4D02G251600	stop_gained	c.1081C>T	p.Arg361*
	chr4D	419490939	A	AGTGG	TraesCS4D02G251600	frameshift_variant&stop_gained	c.1349_1350insGTGG	p.Tyr450fs
	chr4D	482237206	T	TAGTG	TraesCS4D02G317200	frameshift_variant&stop_gained&splice_region_variant	c.679-2_680dupAGTG	p.Trp227fs
	chr4D	484494630	C	A	TraesCS4D02G322500	stop_gained	c.463G>T	p.Glu155*
	chr4D	484951287	G	T	TraesCS4D02G324300	stop_gained	c.825C>A	p.Tyr275*
	chr4D	505428631	G	A	TraesCS4D02G356900	stop_gained	c.63G>A	p.Trp21*
	chr4D	506000854	C	A	TraesCS4D02G357900	stop_gained	c.1733C>A	p.Ser578*
	chr4D	509430326	G	A	TraesCS4D02G364800	stop_gained	c.1870C>T	p.Arg624*
	chr5A	654067	C	G	TraesCS5A02G000800	stop_gained	c.165C>G	p.Tyr55*
	chr5A	3371191	C	A	TraesCS5A02G005300	stop_gained	c.1675G>T	p.Glu559*
	chr5A	4073791	C	T	TraesCS5A02G007000	stop_gained	c.83G>A	p.Trp28*
	chr5A	6568098	C	T	TraesCS5A02G009500	stop_gained	c.775C>T	p.Arg259*
	chr5A	6609617	C	T	TraesCS5A02G009600	stop_gained	c.721C>T	p.Gln241*
	chr5A	9595294	G	GACCTCATTCACGTGTGGATCAAAAACTTTCTGTATCTTC	TraesCS5A02G014100	stop_gained&conservative_inframe_insertion	c.210_211insGAAGATACAGAAAGTTTTTGATCCACACGTGAATGAGGT	p.Leu70_Pro71insGluAspThrGluSerPheTerSerThrArgGluTerGly
	chr5A	14487129	C	A	TraesCS5A02G018500	stop_gained	c.402C>A	p.Cys134*
	chr5A	18680336	G	A	TraesCS5A02G023100	stop_gained	c.1419G>A	p.Trp473*
	chr5A	18766386	A	T	TraesCS5A02G023300	stop_gained	c.1534A>T	p.Lys512*
	chr5A	18791032	T	TGTG	TraesCS5A02G023500	stop_gained&disruptive_inframe_insertion	c.1100_1101insGTG	p.Leu367_Gln368insTer
	chr5A	18791266	C	A	TraesCS5A02G023500	stop_gained	c.1334C>A	p.Ser445*
	chr5A	30407816	G	A	TraesCS5A02G033400	stop_gained	c.702G>A	p.Trp234*
	chr5A	32708563	G	C	TraesCS5A02G035200	stop_gained	c.9C>G	p.Tyr3*
	chr5A	33008833	G	A	TraesCS5A02G036000	stop_gained	c.148C>T	p.Gln50*
	chr5A	34384192	C	T	TraesCS5A02G037200	stop_gained	c.196C>T	p.Gln66*
	chr5A	35690364	C	T	TraesCS5A02G038600	stop_gained	c.872G>A	p.Trp291*
	chr5A	37062886	G	T	TraesCS5A02G041100	stop_gained	c.1165G>T	p.Glu389*
	chr5A	45295029	C	A	TraesCS5A02G049500	stop_gained	c.436G>T	p.Glu146*
	chr5A	45295383	G	A	TraesCS5A02G049500	stop_gained	c.178C>T	p.Arg60*
	chr5A	47652817	G	T	TraesCS5A02G052700	stop_gained	c.1234G>T	p.Glu412*
	chr5A	65012195	C	T	TraesCS5A02G061600	stop_gained	c.937C>T	p.Gln313*
	chr5A	66825805	C	CGGTAAACATGAGCTCCG	TraesCS5A02G062200	frameshift_variant&stop_gained	c.647_648insGAGCTCCGGGTAAACAT	p.Ile216fs
	chr5A	68820244	G	A	TraesCS5A02G063300	stop_gained	c.6697C>T	p.Arg2233*
	chr5A	73827521	G	A	TraesCS5A02G066200	stop_gained	c.1138C>T	p.Arg380*
	chr5A	87426967	G	A	TraesCS5A02G074400	stop_gained	c.601C>T	p.Arg201*
	chr5A	89385823	A	T	TraesCS5A02G075100	stop_gained	c.1909A>T	p.Lys637*
	chr5A	91624971	C	A	TraesCS5A02G076000	stop_gained	c.385G>T	p.Glu129*
	chr5A	145747330	C	A	TraesCS5A02G100700	stop_gained	c.835G>T	p.Glu279*
	chr5A	191038426	G	A	TraesCS5A02G107900	stop_gained	c.819G>A	p.Trp273*
	chr5A	263509491	G	C	TraesCS5A02G121600	stop_gained	c.1973C>G	p.Ser658*
	chr5A	324486673	C	T	TraesCS5A02G147100	stop_gained	c.397C>T	p.Arg133*
	chr5A	342047638	TACGCGCGGCGGAACTCC	T	TraesCS5A02G160800	stop_gained&splice_donor_variant&disruptive_inframe_deletion&splice_region_variant&intron_variant	c.515_529+2delGGAGTTCCGCCGCGCGT	p.Trp172_Arg177delinsTer
	chr5A	364680521	T	A	TraesCS5A02G171300	stop_gained	c.1661T>A	p.Leu554*
	chr5A	395685407	C	T	TraesCS5A02G191100	stop_gained	c.2884C>T	p.Gln962*
	chr5A	396379129	G	T	TraesCS5A02G192800	stop_gained	c.355G>T	p.Glu119*
	chr5A	397755836	G	A	TraesCS5A02G194300	stop_gained	c.627G>A	p.Trp209*
	chr5A	400769399	T	TTGCTCAGCTCCGGCACGAACTGCCGCATC	TraesCS5A02G196900	frameshift_variant&stop_gained	c.1923_1951dupGATGCGGCAGTTCGTGCCGGAGCTGAGCA	p.Lys651fs
	chr5A	400787889	G	C	TraesCS5A02G197000	stop_gained	c.1424C>G	p.Ser475*
	chr5A	406476109	A	AAGT	TraesCS5A02G200300	stop_gained&disruptive_inframe_insertion	c.663_665dupGTA	p.Lys221_Tyr222insTer
	chr5A	422866980	G	T	TraesCS5A02G209200	stop_gained	c.698C>A	p.Ser233*
	chr5A	426284495	C	A	TraesCS5A02G210800	stop_gained	c.712G>T	p.Gly238*
	chr5A	436106594	A	T	TraesCS5A02G218000	stop_gained	c.1094T>A	p.Leu365*
	chr5A	437033815	C	G	TraesCS5A02G220400	stop_gained	c.995C>G	p.Ser332*
	chr5A	442290751	G	A	TraesCS5A02G226500	stop_gained	c.1561C>T	p.Gln521*
	chr5A	444596338	G	A	TraesCS5A02G228600	stop_gained	c.91C>T	p.Gln31*
	chr5A	448605676	C	A	TraesCS5A02G233200	stop_gained	c.671C>A	p.Ser224*
	chr5A	457380722	G	A	TraesCS5A02G241700	stop_gained	c.573G>A	p.Trp191*
	chr5A	458226929	C	A	TraesCS5A02G244100	stop_gained	c.526G>T	p.Glu176*
	chr5A	458277287	G	T	TraesCS5A02G244300	stop_gained	c.1239C>A	p.Cys413*
	chr5A	461903905	G	T	TraesCS5A02G247900	stop_gained	c.454G>T	p.Glu152*
	chr5A	469899389	A	T	TraesCS5A02G253900	stop_gained	c.508A>T	p.Lys170*
	chr5A	472590739	G	GCCGCCATGCTGTTCTGCAAAAAGTCAAA	TraesCS5A02G257600	frameshift_variant&stop_gained	c.190_191insTTTGACTTTTTGCAGAACAGCATGGCGG	p.Ala64fs
	chr5A	475467035	C	T	TraesCS5A02G261900	stop_gained	c.755G>A	p.Trp252*
	chr5A	476463369	G	A	TraesCS5A02G263900	stop_gained	c.341G>A	p.Trp114*
	chr5A	478857884	G	T	TraesCS5A02G267500	stop_gained	c.892G>T	p.Glu298*
	chr5A	481205281	C	T	TraesCS5A02G270800	stop_gained	c.156G>A	p.Trp52*
	chr5A	481927615	A	AT	TraesCS5A02G272000	frameshift_variant&stop_gained	c.999dupT	p.Asp334fs
	chr5A	492827131	G	A	TraesCS5A02G284600	stop_gained	c.643C>T	p.Arg215*
	chr5A	493201591	TTGTTTG	T	TraesCS5A02G285200	stop_gained&disruptive_inframe_deletion	c.113_118delTGTTTG	p.Leu38_Glu40delinsTer
	chr5A	502538529	C	G	TraesCS5A02G292200	stop_gained	c.692C>G	p.Ser231*
	chr5A	502848647	G	T	TraesCS5A02G293100	stop_gained	c.391G>T	p.Glu131*
	chr5A	503258197	C	T	TraesCS5A02G293800	stop_gained	c.274C>T	p.Gln92*
	chr5A	503258237	G	A	TraesCS5A02G293800	stop_gained	c.314G>A	p.Trp105*
	chr5A	503874183	C	A	TraesCS5A02G295400	stop_gained	c.352G>T	p.Gly118*
	chr5A	505535919	G	C	TraesCS5A02G298100	stop_gained	c.144C>G	p.Tyr48*
	chr5A	510160931	C	A	TraesCS5A02G301000	stop_gained	c.366C>A	p.Tyr122*
	chr5A	512642222	C	A	TraesCS5A02G303800	stop_gained	c.442G>T	p.Glu148*
	chr5A	513255378	G	A	TraesCS5A02G304500	stop_gained	c.211C>T	p.Arg71*
	chr5A	516815493	C	T	TraesCS5A02G306500	stop_gained	c.607C>T	p.Arg203*
	chr5A	534463974	C	G	TraesCS5A02G321800	stop_gained	c.210C>G	p.Tyr70*
	chr5A	536870353	T	A	TraesCS5A02G326600	stop_gained	c.699T>A	p.Cys233*
	chr5A	539824386	G	A	TraesCS5A02G330300	stop_gained	c.145C>T	p.Arg49*
	chr5A	540822489	G	A	TraesCS5A02G332400	stop_gained	c.190C>T	p.Gln64*
	chr5A	543568536	C	A	TraesCS5A02G333900	stop_gained	c.521C>A	p.Ser174*
	chr5A	544456224	C	T	TraesCS5A02G335000	stop_gained	c.3223C>T	p.Arg1075*
	chr5A	545973952	C	T	TraesCS5A02G337600	stop_gained	c.7C>T	p.Gln3*
	chr5A	547596447	G	T	TraesCS5A02G341600	stop_gained	c.550G>T	p.Glu184*
	chr5A	549340637	C	CT	TraesCS5A02G346700	frameshift_variant&stop_gained	c.912dupT	p.Glu305fs
	chr5A	551044809	T	A	TraesCS5A02G348100	stop_gained	c.640A>T	p.Lys214*
	chr5A	552674412	C	T	TraesCS5A02G350000	stop_gained	c.283C>T	p.Arg95*
	chr5A	553490367	G	T	TraesCS5A02G351000	stop_gained	c.2390C>A	p.Ser797*
	chr5A	554218265	G	A	TraesCS5A02G351900	stop_gained	c.160C>T	p.Arg54*
	chr5A	554237577	C	T	TraesCS5A02G352000	stop_gained	c.849G>A	p.Trp283*
	chr5A	556751579	C	A	TraesCS5A02G354100	stop_gained	c.25G>T	p.Glu9*
	chr5A	561109536	G	A	TraesCS5A02G358600	stop_gained	c.1540C>T	p.Gln514*
	chr5A	561168937	A	T	TraesCS5A02G359000	stop_gained	c.811A>T	p.Lys271*
	chr5A	561177593	G	A	TraesCS5A02G359200	stop_gained	c.1045C>T	p.Gln349*
	chr5A	573590404	C	CTACTAG	TraesCS5A02G375500	stop_gained&disruptive_inframe_insertion	c.1315_1316insAGTACT	p.Tyr438_Phe439insTerTyr
	chr5A	578046722	A	AGCAGATGATGCAGAACAATAAGCAACTTTTACGCCCATCCTAGGCT	TraesCS5A02G380700	frameshift_variant&stop_gained	c.2814_2815insGATGATGCAGAACAATAAGCAACTTTTACGCCCATCCTAGGCTGCA	p.Ser939fs
	chr5A	584550170	C	T	TraesCS5A02G387400	stop_gained	c.700C>T	p.Gln234*
	chr5A	584717317	G	A	TraesCS5A02G387900	stop_gained	c.870G>A	p.Trp290*
	chr5A	585067940	A	T	TraesCS5A02G388400	stop_gained	c.379A>T	p.Lys127*
	chr5A	585070173	G	A	TraesCS5A02G388400	stop_gained	c.1361G>A	p.Trp454*
	chr5A	585078132	C	T	TraesCS5A02G388500	stop_gained	c.1480C>T	p.Arg494*
	chr5A	586173557	A	T	TraesCS5A02G391100	stop_gained	c.590T>A	p.Leu197*
	chr5A	586174487	G	A	TraesCS5A02G391100	stop_gained&splice_region_variant	c.481C>T	p.Gln161*
	chr5A	589580514	G	A	TraesCS5A02G394400	stop_gained	c.1130G>A	p.Trp377*
	chr5A	590453435	G	A	TraesCS5A02G394700	stop_gained	c.567G>A	p.Trp189*
	chr5A	591868736	T	TCTTATAGCTGCCC	TraesCS5A02G397500	frameshift_variant&stop_gained	c.716_728dupCTTATAGCTGCCC	p.Val244fs
	chr5A	593088275	C	T	TraesCS5A02G399700	stop_gained	c.604C>T	p.Arg202*
	chr5A	602247633	T	TGAAACTGGAGGCATCA	TraesCS5A02G414100	frameshift_variant&stop_gained	c.289_290insGAAACTGGAGGCATCA	p.Ser97fs
	chr5A	602250050	C	T	TraesCS5A02G414100	stop_gained	c.1327C>T	p.Gln443*
	chr5A	606053809	G	A	TraesCS5A02G417700	stop_gained	c.485G>A	p.Trp162*
	chr5A	606526398	T	A	TraesCS5A02G418600	stop_gained	c.101T>A	p.Leu34*
	chr5A	608622973	C	T	TraesCS5A02G422500	stop_gained	c.1931G>A	p.Trp644*
	chr5A	608623304	G	C	TraesCS5A02G422500	stop_gained	c.1805C>G	p.Ser602*
	chr5A	613016395	C	A	TraesCS5A02G428200	stop_gained	c.628G>T	p.Glu210*
	chr5A	618602813	A	T	TraesCS5A02G435300	stop_gained	c.73A>T	p.Lys25*
	chr5A	618964308	C	T	TraesCS5A02G435700	stop_gained	c.958C>T	p.Gln320*
	chr5A	631643456	A	AATGT	TraesCS5A02G449800	frameshift_variant&stop_gained	c.1727_1728insATGT	p.Tyr576fs
	chr5A	647370888	G	A	TraesCS5A02G470600	stop_gained	c.743G>A	p.Trp248*
	chr5A	650281819	C	T	TraesCS5A02G474400	stop_gained	c.898C>T	p.Arg300*
	chr5A	650555057	C	A	TraesCS5A02G475300	stop_gained	c.58G>T	p.Glu20*
	chr5A	653294814	C	T	TraesCS5A02G480000	stop_gained	c.286C>T	p.Arg96*
	chr5A	653854854	G	A	TraesCS5A02G481500	stop_gained	c.1735C>T	p.Gln579*
	chr5A	654098416	C	A	TraesCS5A02G482600	stop_gained	c.1691C>A	p.Ser564*
	chr5A	659821849	G	A	TraesCS5A02G490300	stop_gained	c.244C>T	p.Arg82*
	chr5A	662664079	G	A	TraesCS5A02G494000	stop_gained	c.868C>T	p.Gln290*
	chr5A	663374006	C	T	TraesCS5A02G495300	stop_gained	c.301C>T	p.Arg101*
	chr5A	666703979	A	T	TraesCS5A02G500900	stop_gained	c.292A>T	p.Arg98*
	chr5A	668271650	C	A	TraesCS5A02G503400	stop_gained	c.409G>T	p.Glu137*
	chr5A	672575121	C	T	TraesCS5A02G508200	stop_gained	c.1978C>T	p.Arg660*
	chr5A	672826866	G	A	TraesCS5A02G508400	stop_gained&splice_region_variant	c.88C>T	p.Arg30*
	chr5A	676601810	C	T	TraesCS5A02G512500	stop_gained	c.152G>A	p.Trp51*
	chr5A	680315966	G	A	TraesCS5A02G517500	stop_gained	c.769C>T	p.Gln257*
	chr5A	684324423	C	T	TraesCS5A02G523200	stop_gained	c.59G>A	p.Trp20*
	chr5A	688301458	G	A	TraesCS5A02G528100	stop_gained	c.352C>T	p.Arg118*
	chr5A	693850243	G	A	TraesCS5A02G537400	stop_gained	c.658C>T	p.Gln220*
	chr5A	696326803	G	A	TraesCS5A02G538300	stop_gained	c.670C>T	p.Arg224*
	chr5A	696925085	A	C	TraesCS5A02G538600	stop_gained	c.1088T>G	p.Leu363*
	chr5A	697762389	C	T	TraesCS5A02G539800	stop_gained	c.747G>A	p.Trp249*
	chr5A	698455588	C	A	TraesCS5A02G542300	stop_gained	c.1357G>T	p.Gly453*
	chr5A	700178799	G	A	TraesCS5A02G544600	stop_gained	c.67C>T	p.Gln23*
	chr5A	702997743	C	A	TraesCS5A02G549300	stop_gained	c.590C>A	p.Ser197*
	chr5A	708851171	C	G	TraesCS5A02G558300	stop_gained	c.2436C>G	p.Tyr812*
	chr5A	709196453	C	G	TraesCS5A02G558500	stop_gained	c.1103C>G	p.Ser368*
	chr5B	7022023	A	AGT	TraesCS5B02G005700	frameshift_variant&stop_gained	c.1397_1398insAC	p.Tyr466fs
	chr5B	7304573	C	A	TraesCS5B02G006100	stop_gained	c.127G>T	p.Gly43*
	chr5B	7997826	T	A	TraesCS5B02G006700	stop_gained	c.766A>T	p.Arg256*
	chr5B	8375577	G	A	TraesCS5B02G007300	stop_gained	c.979C>T	p.Arg327*
	chr5B	8379349	G	A	TraesCS5B02G007300	stop_gained	c.10C>T	p.Arg4*
	chr5B	9046563	C	G	TraesCS5B02G008400	stop_gained	c.1086C>G	p.Tyr362*
	chr5B	12566890	G	C	TraesCS5B02G012500	stop_gained	c.431C>G	p.Ser144*
	chr5B	13486935	G	A	TraesCS5B02G014000	stop_gained	c.2173C>T	p.Gln725*
	chr5B	13487247	C	A	TraesCS5B02G014000	stop_gained	c.1861G>T	p.Glu621*
	chr5B	15050710	C	G	TraesCS5B02G015600	stop_gained	c.93C>G	p.Tyr31*
	chr5B	19011985	C	T	TraesCS5B02G019500	stop_gained&splice_region_variant	c.526C>T	p.Gln176*
	chr5B	21744385	C	T	TraesCS5B02G023600	stop_gained	c.2041C>T	p.Gln681*
	chr5B	22033431	G	A	TraesCS5B02G023800	stop_gained	c.388C>T	p.Gln130*
	chr5B	26058646	C	A	TraesCS5B02G027000	stop_gained	c.223G>T	p.Glu75*
	chr5B	26305932	T	TCCATATCTCCAAATTGTTACTAAAGGGCAGCCCCAGTGCATGTAGCTCCCGCTTGCGCAGGGTCTGGGGAAGGGTCCGA	TraesCS5B02G027100	frameshift_variant&stop_gained	c.966_967insTCGGACCCTTCCCCAGACCCTGCGCAAGCGGGAGCTACATGCACTGGGGCTGCCCTTTAGTAACAATTTGGAGATATGG	p.Lys323fs
	chr5B	32417636	G	A	TraesCS5B02G029900	stop_gained	c.434G>A	p.Trp145*
	chr5B	40789901	G	A	TraesCS5B02G036600	stop_gained	c.70C>T	p.Arg24*
	chr5B	41255395	C	A	TraesCS5B02G036995	stop_gained	c.1876G>T	p.Gly626*
	chr5B	41255466	G	C	TraesCS5B02G036995	stop_gained	c.1805C>G	p.Ser602*
	chr5B	41259996	G	A	TraesCS5B02G036995	stop_gained	c.592C>T	p.Arg198*
	chr5B	45026013	G	GTACT	TraesCS5B02G040400	frameshift_variant&stop_gained	c.398_399insAGTA	p.Cys133fs
	chr5B	48418120	C	A	TraesCS5B02G043400	stop_gained	c.179C>A	p.Ser60*
	chr5B	55625000	T	TTCAGAAA	TraesCS5B02G051300	frameshift_variant&stop_gained	c.371_372insTTTCTGA	p.Glu124fs
	chr5B	56337344	C	T	TraesCS5B02G051600	stop_gained	c.124C>T	p.Gln42*
	chr5B	62028712	G	A	TraesCS5B02G056000	stop_gained	c.685C>T	p.Gln229*
	chr5B	70565326	G	T	TraesCS5B02G062900	stop_gained	c.1528G>T	p.Glu510*
	chr5B	71673870	G	A	TraesCS5B02G063900	stop_gained	c.382C>T	p.Gln128*
	chr5B	71674166	G	A	TraesCS5B02G063900	stop_gained	c.145C>T	p.Gln49*
	chr5B	73989682	G	A	TraesCS5B02G065700	stop_gained	c.1021C>T	p.Arg341*
	chr5B	85179694	C	A	TraesCS5B02G072800	stop_gained	c.200C>A	p.Ser67*
	chr5B	91109093	C	A	TraesCS5B02G076100	stop_gained	c.213C>A	p.Tyr71*
	chr5B	216834925	G	A	TraesCS5B02G121600	stop_gained	c.400C>T	p.Gln134*
	chr5B	246951504	C	G	TraesCS5B02G132200	stop_gained	c.72C>G	p.Tyr24*
	chr5B	247063395	G	T	TraesCS5B02G132500	stop_gained	c.993C>A	p.Cys331*
	chr5B	281578958	G	A	TraesCS5B02G152200	stop_gained	c.1816C>T	p.Arg606*
	chr5B	293191210	G	A	TraesCS5B02G158900	stop_gained	c.1069C>T	p.Arg357*
	chr5B	302844956	G	A	TraesCS5B02G163600	stop_gained	c.1551G>A	p.Trp517*
	chr5B	314277601	G	A	TraesCS5B02G169600	stop_gained	c.744G>A	p.Trp248*
	chr5B	321210441	C	CCAGTGAGG	TraesCS5B02G174900	frameshift_variant&stop_gained	c.1189_1190insGGCAGTGA	p.Ile397fs
	chr5B	328234383	G	A	TraesCS5B02G180700	stop_gained	c.818G>A	p.Trp273*
	chr5B	334052824	G	GAATCTAATC	TraesCS5B02G183500	stop_gained&conservative_inframe_insertion	c.3274_3275insGATTAGATT	p.His1091_Ser1092insTerLeuAsp
	chr5B	377980208	C	T	TraesCS5B02G208400	stop_gained	c.1204C>T	p.Gln402*
	chr5B	389020548	G	A	TraesCS5B02G216100	stop_gained	c.400C>T	p.Arg134*
	chr5B	394013123	G	A	TraesCS5B02G219800	stop_gained	c.99G>A	p.Trp33*
	chr5B	396434010	C	T	TraesCS5B02G221800	stop_gained	c.748C>T	p.Gln250*
	chr5B	403714271	C	T	TraesCS5B02G226900	stop_gained	c.270G>A	p.Trp90*
	chr5B	407614954	G	T	TraesCS5B02G230800	stop_gained	c.275C>A	p.Ser92*
	chr5B	431075394	C	T	TraesCS5B02G249000	stop_gained	c.1733G>A	p.Trp578*
	chr5B	436617627	C	T	TraesCS5B02G254200	stop_gained	c.418C>T	p.Arg140*
	chr5B	437304932	G	A	TraesCS5B02G254600	stop_gained	c.148C>T	p.Arg50*
	chr5B	441669455	T	A	TraesCS5B02G259500	stop_gained	c.999T>A	p.Cys333*
	chr5B	447399746	C	A	TraesCS5B02G262800	stop_gained	c.286G>T	p.Gly96*
	chr5B	447399890	C	A	TraesCS5B02G262800	stop_gained	c.142G>T	p.Gly48*
	chr5B	448122368	C	T	TraesCS5B02G263500	stop_gained	c.76C>T	p.Arg26*
	chr5B	454896036	G	GCTGTTTCTTCA	TraesCS5B02G268700	frameshift_variant&stop_gained	c.558_559insTGAAGAAACAG	p.Pro187fs
	chr5B	455885944	C	T	TraesCS5B02G270800	stop_gained	c.1282C>T	p.Arg428*
	chr5B	457389977	C	T	TraesCS5B02G272100	stop_gained	c.438G>A	p.Trp146*
	chr5B	460494838	G	A	TraesCS5B02G274700	stop_gained	c.595C>T	p.Gln199*
	chr5B	466653278	A	AT	TraesCS5B02G281400	frameshift_variant&stop_gained	c.582dupT	p.Asp195fs
	chr5B	469353134	G	A	TraesCS5B02G283700	stop_gained	c.104G>A	p.Trp35*
	chr5B	469974017	C	T	TraesCS5B02G284100	stop_gained	c.661C>T	p.Arg221*
	chr5B	472275780	G	T	TraesCS5B02G286400	stop_gained	c.910G>T	p.Glu304*
	chr5B	473518815	G	A	TraesCS5B02G287300	stop_gained	c.1345C>T	p.Arg449*
	chr5B	474611095	T	A	TraesCS5B02G289300	stop_gained	c.1028T>A	p.Leu343*
	chr5B	475993697	C	T	TraesCS5B02G289800	stop_gained	c.4339C>T	p.Gln1447*
	chr5B	476797754	C	T	TraesCS5B02G290900	stop_gained	c.304C>T	p.Arg102*
	chr5B	477068167	C	T	TraesCS5B02G291500	stop_gained	c.997C>T	p.Arg333*
	chr5B	477965474	T	A	TraesCS5B02G292300	stop_gained	c.333T>A	p.Tyr111*
	chr5B	478372571	G	T	TraesCS5B02G293300	stop_gained	c.675C>A	p.Cys225*
	chr5B	478399457	A	T	TraesCS5B02G293500	stop_gained	c.34A>T	p.Lys12*
	chr5B	478931296	C	T	TraesCS5B02G294900	stop_gained&splice_region_variant	c.875G>A	p.Trp292*
	chr5B	487248683	C	T	TraesCS5B02G302600	stop_gained	c.940C>T	p.Arg314*
	chr5B	488016483	C	T	TraesCS5B02G303700	stop_gained	c.1219C>T	p.Arg407*
	chr5B	488854555	C	T	TraesCS5B02G305000	stop_gained	c.427C>T	p.Gln143*
	chr5B	492133493	C	G	TraesCS5B02G310100	stop_gained	c.357C>G	p.Tyr119*
	chr5B	492262903	C	T	TraesCS5B02G310200	stop_gained	c.10C>T	p.Arg4*
	chr5B	496577350	G	A	TraesCS5B02G314400	stop_gained	c.1351C>T	p.Gln451*
	chr5B	497387772	A	C	TraesCS5B02G315400	stop_gained	c.630T>G	p.Tyr210*
	chr5B	497755273	G	T	TraesCS5B02G315600	stop_gained	c.1541C>A	p.Ser514*
	chr5B	505380539	C	T	TraesCS5B02G320000	stop_gained	c.2203C>T	p.Gln735*
	chr5B	510700921	C	T	TraesCS5B02G326400	stop_gained	c.220C>T	p.Gln74*
	chr5B	514054807	G	A	TraesCS5B02G330000	stop_gained	c.397C>T	p.Gln133*
	chr5B	516605450	C	T	TraesCS5B02G332700	stop_gained	c.155G>A	p.Trp52*
	chr5B	520419481	C	G	TraesCS5B02G337100	stop_gained	c.114C>G	p.Tyr38*
	chr5B	522082350	G	A	TraesCS5B02G338100	stop_gained	c.2644C>T	p.Gln882*
	chr5B	522088539	C	T	TraesCS5B02G338100	stop_gained	c.2564G>A	p.Trp855*
	chr5B	522089033	G	A	TraesCS5B02G338100	stop_gained	c.2353C>T	p.Gln785*
	chr5B	522092446	G	A	TraesCS5B02G338100	stop_gained	c.19C>T	p.Gln7*
	chr5B	522401709	C	T	TraesCS5B02G338300	stop_gained	c.1018C>T	p.Gln340*
	chr5B	522403917	G	T	TraesCS5B02G338300	stop_gained	c.3226G>T	p.Gly1076*
	chr5B	522489041	C	T	TraesCS5B02G338500	stop_gained	c.134G>A	p.Trp45*
	chr5B	522928812	G	GTA	TraesCS5B02G338900	frameshift_variant&stop_gained	c.1403_1404dupTA	p.Arg469fs
	chr5B	523900613	G	C	TraesCS5B02G339600	stop_gained	c.254C>G	p.Ser85*
	chr5B	524451004	T	A	TraesCS5B02G340000	stop_gained	c.397A>T	p.Lys133*
	chr5B	527489138	C	T	TraesCS5B02G344300	stop_gained	c.1036C>T	p.Gln346*
	chr5B	528371157	G	GAT	TraesCS5B02G345300	frameshift_variant&stop_gained	c.254_255insAT	p.Cys85fs
	chr5B	528566644	C	A	TraesCS5B02G346600	stop_gained	c.328G>T	p.Glu110*
	chr5B	528573577	C	A	TraesCS5B02G346800	stop_gained	c.435C>A	p.Tyr145*
	chr5B	531205568	A	T	TraesCS5B02G350200	stop_gained	c.883A>T	p.Arg295*
	chr5B	532876808	G	A	TraesCS5B02G353200	stop_gained	c.147G>A	p.Trp49*
	chr5B	533514740	G	A	TraesCS5B02G354500	stop_gained	c.85C>T	p.Gln29*
	chr5B	535113569	A	AT	TraesCS5B02G355600	frameshift_variant&stop_gained	c.2148dupT	p.Ser717fs
	chr5B	544516794	C	A	TraesCS5B02G365900	stop_gained	c.265G>T	p.Glu89*
	chr5B	545819223	T	A	TraesCS5B02G367200	stop_gained	c.1553T>A	p.Leu518*
	chr5B	545941790	C	T	TraesCS5B02G367400	stop_gained	c.559C>T	p.Arg187*
	chr5B	546074519	G	T	TraesCS5B02G367500	stop_gained	c.692C>A	p.Ser231*
	chr5B	546538582	C	T	TraesCS5B02G368137	stop_gained	c.2953C>T	p.Gln985*
	chr5B	546867968	C	T	TraesCS5B02G368700	stop_gained	c.874C>T	p.Gln292*
	chr5B	548197108	C	T	TraesCS5B02G369200	stop_gained	c.1576C>T	p.Gln526*
	chr5B	548674431	G	A	TraesCS5B02G369700	stop_gained	c.126G>A	p.Trp42*
	chr5B	551413957	G	T	TraesCS5B02G373700	stop_gained	c.146C>A	p.Ser49*
	chr5B	558109763	G	A	TraesCS5B02G380100	stop_gained	c.59G>A	p.Trp20*
	chr5B	558686706	C	T	TraesCS5B02G380900	stop_gained	c.618G>A	p.Trp206*
	chr5B	567240878	G	A	TraesCS5B02G388400	stop_gained	c.1240C>T	p.Gln414*
	chr5B	570108672	G	C	TraesCS5B02G390800	stop_gained	c.495C>G	p.Tyr165*
	chr5B	570934261	G	GTCAATAC	TraesCS5B02G391900	frameshift_variant&stop_gained	c.137_143dupGTATTGA	p.Asp48fs
	chr5B	570934334	CGGT	C	TraesCS5B02G391900	stop_gained&disruptive_inframe_deletion	c.68_70delACC	p.Tyr23_Arg24delinsTer
	chr5B	571635127	C	A	TraesCS5B02G393600	stop_gained	c.318C>A	p.Cys106*
	chr5B	572364267	C	T	TraesCS5B02G394600	stop_gained	c.318G>A	p.Trp106*
	chr5B	600501431	A	C	TraesCS5B02G424500	stop_gained	c.2166T>G	p.Tyr722*
	chr5B	600723051	C	A	TraesCS5B02G424700	stop_gained	c.1116C>A	p.Tyr372*
	chr5B	604179669	T	G	TraesCS5B02G428800	stop_gained	c.258T>G	p.Tyr86*
	chr5B	604715881	C	A	TraesCS5B02G429100	stop_gained	c.1645G>T	p.Gly549*
	chr5B	604898314	C	CATCTACTG	TraesCS5B02G429300	frameshift_variant&stop_gained	c.909_910insCAGTAGAT	p.Ala304fs
	chr5B	606588435	C	T	TraesCS5B02G431900	stop_gained	c.407G>A	p.Trp136*
	chr5B	606843146	C	T	TraesCS5B02G432500	stop_gained	c.13C>T	p.Gln5*
	chr5B	608207205	A	C	TraesCS5B02G433600	stop_gained	c.1508T>G	p.Leu503*
	chr5B	610007444	G	A	TraesCS5B02G435800	stop_gained	c.325C>T	p.Gln109*
	chr5B	610007753	T	A	TraesCS5B02G435800	stop_gained	c.16A>T	p.Arg6*
	chr5B	611642695	C	A	TraesCS5B02G439400	stop_gained	c.2281G>T	p.Glu761*
	chr5B	611646478	G	A	TraesCS5B02G439400	stop_gained	c.1387C>T	p.Arg463*
	chr5B	613646823	C	T	TraesCS5B02G441500	stop_gained	c.40C>T	p.Gln14*
	chr5B	643321583	G	A	TraesCS5B02G469900	stop_gained	c.394C>T	p.Gln132*
	chr5B	647875682	C	T	TraesCS5B02G474000	stop_gained	c.316C>T	p.Gln106*
	chr5B	650019308	G	A	TraesCS5B02G477900	stop_gained	c.1034G>A	p.Trp345*
	chr5B	650955595	C	A	TraesCS5B02G479300	stop_gained	c.458C>A	p.Ser153*
	chr5B	650960590	C	T	TraesCS5B02G479300	stop_gained	c.2239C>T	p.Arg747*
	chr5B	655284355	C	T	TraesCS5B02G483600	stop_gained	c.322C>T	p.Gln108*
	chr5B	659475396	T	A	TraesCS5B02G489800	stop_gained&splice_region_variant	c.310A>T	p.Arg104*
	chr5B	662459970	G	A	TraesCS5B02G494700	stop_gained	c.2515C>T	p.Gln839*
	chr5B	662461712	C	T	TraesCS5B02G494700	stop_gained	c.773G>A	p.Trp258*
	chr5B	664253931	C	T	TraesCS5B02G497200	stop_gained	c.128G>A	p.Trp43*
	chr5B	665016808	G	A	TraesCS5B02G498300	stop_gained	c.145C>T	p.Gln49*
	chr5B	665940250	C	A	TraesCS5B02G499400	stop_gained	c.1014C>A	p.Tyr338*
	chr5B	666126610	G	C	TraesCS5B02G499800	stop_gained	c.156C>G	p.Tyr52*
	chr5B	667679420	G	A	TraesCS5B02G500600	stop_gained	c.64C>T	p.Arg22*
	chr5B	668825843	A	AAGAGCT	TraesCS5B02G501500	stop_gained&conservative_inframe_insertion	c.1222_1223insAGCTCT	p.Val407_Leu408insTerLeu
	chr5B	668828247	G	A	TraesCS5B02G501500	stop_gained	c.754C>T	p.Gln252*
	chr5B	669614753	G	A	TraesCS5B02G502500	stop_gained	c.2011C>T	p.Gln671*
	chr5B	669672832	C	T	TraesCS5B02G502600	stop_gained	c.799C>T	p.Gln267*
	chr5B	670129544	G	A	TraesCS5B02G504000	stop_gained	c.1137G>A	p.Trp379*
	chr5B	670828371	G	A	TraesCS5B02G504900	stop_gained	c.2302C>T	p.Arg768*
	chr5B	671359426	G	T	TraesCS5B02G505900	stop_gained	c.205G>T	p.Glu69*
	chr5B	671360156	G	GGTGA	TraesCS5B02G505900	frameshift_variant&stop_gained	c.935_936insGTGA	p.Thr313fs
	chr5B	671479920	C	A	TraesCS5B02G506000	stop_gained	c.944C>A	p.Ser315*
	chr5B	676462008	C	T	TraesCS5B02G511000	stop_gained	c.286C>T	p.Arg96*
	chr5B	681041292	G	A	TraesCS5B02G517700	stop_gained	c.2109G>A	p.Trp703*
	chr5B	681617748	G	A	TraesCS5B02G518500	stop_gained	c.406C>T	p.Arg136*
	chr5B	684050525	C	G	TraesCS5B02G522300	stop_gained	c.866C>G	p.Ser289*
	chr5B	684754385	G	T	TraesCS5B02G524200	stop_gained	c.1047C>A	p.Tyr349*
	chr5B	686051702	T	A	TraesCS5B02G526900	stop_gained	c.34A>T	p.Arg12*
	chr5B	687880098	G	A	TraesCS5B02G529500	stop_gained	c.512G>A	p.Trp171*
	chr5B	689214732	T	TATAGGTGTCGGTG	TraesCS5B02G530700	frameshift_variant&stop_gained	c.1154_1155insTAGGTGTCGGTGA	p.Trp386fs
	chr5B	692509833	C	A	TraesCS5B02G536400	stop_gained	c.1330G>T	p.Gly444*
	chr5B	692564826	G	T	TraesCS5B02G536500	stop_gained	c.1282G>T	p.Glu428*
	chr5B	693034660	C	A	TraesCS5B02G537100	stop_gained	c.397G>T	p.Glu133*
	chr5B	695491892	G	GTC	TraesCS5B02G539900	frameshift_variant&stop_gained	c.1966_1967insGA	p.Ser656fs
	chr5B	695789669	G	T	TraesCS5B02G540900	stop_gained	c.3631G>T	p.Glu1211*
	chr5B	695813775	G	GTT	TraesCS5B02G541000	frameshift_variant&stop_gained	c.616_617insAA	p.Ser206fs
	chr5B	696719537	G	A	TraesCS5B02G544100	stop_gained	c.648G>A	p.Trp216*
	chr5B	700743128	G	C	TraesCS5B02G547900	stop_gained	c.285C>G	p.Tyr95*
	chr5B	703266104	G	T	TraesCS5B02G552700	stop_gained	c.1799C>A	p.Ser600*
	chr5B	703267635	G	C	TraesCS5B02G552700	stop_gained	c.366C>G	p.Tyr122*
	chr5B	703489289	G	T	TraesCS5B02G553200	stop_gained	c.820G>T	p.Glu274*
	chr5B	703859140	G	T	TraesCS5B02G553900	stop_gained	c.324C>A	p.Tyr108*
	chr5B	710484003	T	TTG	TraesCS5B02G565600	frameshift_variant&stop_gained	c.1143_1144insTG	p.Ile382fs
	chr5B	711332086	C	A	TraesCS5B02G567700	stop_gained	c.1087G>T	p.Glu363*
	chr5B	711394737	T	A	TraesCS5B02G568000	stop_gained	c.2492T>A	p.Leu831*
	chr5B	711827925	C	T	TraesCS5B02G569300	stop_gained	c.1012C>T	p.Gln338*
	chr5B	712174060	G	A	TraesCS5B02G570500	stop_gained	c.655C>T	p.Gln219*
	chr5B	713043295	A	C	TraesCS5B02G572900	stop_gained	c.896T>G	p.Leu299*
	chr5D	4337699	A	AAATT	TraesCS5D02G005600	frameshift_variant&stop_gained	c.2684_2685insTTAA	p.Lys895fs
	chr5D	4337906	T	TGAA	TraesCS5D02G005600	stop_gained&disruptive_inframe_insertion	c.2746_2747insGAA	p.Leu916delinsTerIle
	chr5D	5631100	C	A	TraesCS5D02G006800	stop_gained	c.1252G>T	p.Glu418*
	chr5D	6120999	C	T	TraesCS5D02G007500	stop_gained	c.1717C>T	p.Arg573*
	chr5D	6121002	G	T	TraesCS5D02G007500	stop_gained	c.1720G>T	p.Glu574*
	chr5D	6189108	C	T	TraesCS5D02G008600	stop_gained	c.400C>T	p.Arg134*
	chr5D	8546353	G	A	TraesCS5D02G015100	stop_gained	c.346C>T	p.Gln116*
	chr5D	11307323	T	A	TraesCS5D02G018900	stop_gained	c.1501A>T	p.Arg501*
	chr5D	12969228	G	T	TraesCS5D02G020300	stop_gained	c.793G>T	p.Gly265*
	chr5D	13893045	G	A	TraesCS5D02G021200	stop_gained	c.1108C>T	p.Gln370*
	chr5D	27009765	C	A	TraesCS5D02G028500	stop_gained	c.956C>A	p.Ser319*
	chr5D	27437530	T	TG	TraesCS5D02G029200	frameshift_variant&stop_gained	c.604_605insG	p.Tyr202fs
	chr5D	29610188	G	A	TraesCS5D02G032300	stop_gained	c.2032C>T	p.Gln678*
	chr5D	37192879	C	A	TraesCS5D02G038300	stop_gained	c.1186G>T	p.Glu396*
	chr5D	37192915	T	A	TraesCS5D02G038300	stop_gained	c.1150A>T	p.Arg384*
	chr5D	42076557	C	A	TraesCS5D02G042500	stop_gained	c.9C>A	p.Cys3*
	chr5D	58948457	C	A	TraesCS5D02G063500	stop_gained	c.1325C>A	p.Ser442*
	chr5D	72492704	C	T	TraesCS5D02G073000	stop_gained	c.664C>T	p.Arg222*
	chr5D	77052257	C	A	TraesCS5D02G077200	stop_gained	c.793G>T	p.Glu265*
	chr5D	119745349	C	G	TraesCS5D02G106100	stop_gained	c.59C>G	p.Ser20*
	chr5D	224315089	G	A	TraesCS5D02G140600	stop_gained	c.1676G>A	p.Trp559*
	chr5D	230506841	C	T	TraesCS5D02G144300	stop_gained	c.712C>T	p.Arg238*
	chr5D	298137821	C	CT	TraesCS5D02G194200	frameshift_variant&stop_gained	c.279dupT	p.Glu94fs
	chr5D	321370947	T	TTATACAGTA	TraesCS5D02G212100	stop_gained&disruptive_inframe_insertion	c.1391_1392insTATACAGTA	p.Leu464delinsPheIleGlnTer
	chr5D	321897540	C	T	TraesCS5D02G212600	stop_gained	c.1360C>T	p.Gln454*
	chr5D	326383876	G	T	TraesCS5D02G217300	stop_gained	c.382G>T	p.Gly128*
	chr5D	353076398	C	A	TraesCS5D02G244600	stop_gained	c.727G>T	p.Glu243*
	chr5D	367993005	A	T	TraesCS5D02G261700	stop_gained	c.1504A>T	p.Lys502*
	chr5D	368347081	C	T	TraesCS5D02G262500	stop_gained	c.377G>A	p.Trp126*
	chr5D	368347840	C	A	TraesCS5D02G262500	stop_gained	c.124G>T	p.Glu42*
	chr5D	369388338	C	T	TraesCS5D02G264700	stop_gained	c.1000C>T	p.Gln334*
	chr5D	370940770	G	A	TraesCS5D02G267100	stop_gained	c.430C>T	p.Arg144*
	chr5D	371469672	C	A	TraesCS5D02G268000	stop_gained	c.1822G>T	p.Glu608*
	chr5D	379340286	G	A	TraesCS5D02G277100	stop_gained	c.604C>T	p.Gln202*
	chr5D	380076005	T	A	TraesCS5D02G278300	stop_gained	c.814A>T	p.Lys272*
	chr5D	384014937	T	TATGCATGAC	TraesCS5D02G282400	stop_gained&conservative_inframe_insertion	c.597_598insTGACATGCA	p.Ala199_Ala200insTerHisAla
	chr5D	385442689	A	T	TraesCS5D02G284700	stop_gained	c.300T>A	p.Tyr100*
	chr5D	408220075	A	T	TraesCS5D02G312100	stop_gained	c.967A>T	p.Lys323*
	chr5D	416067630	C	T	TraesCS5D02G324100	stop_gained	c.188G>A	p.Trp63*
	chr5D	426011251	G	A	TraesCS5D02G336800	stop_gained	c.419G>A	p.Trp140*
	chr5D	426779884	G	A	TraesCS5D02G338400	stop_gained	c.45G>A	p.Trp15*
	chr5D	428675038	G	A	TraesCS5D02G340000	stop_gained	c.1423C>T	p.Arg475*
	chr5D	431725920	G	A	TraesCS5D02G344000	stop_gained	c.696G>A	p.Trp232*
	chr5D	434661060	A	T	TraesCS5D02G350600	stop_gained	c.289A>T	p.Lys97*
	chr5D	442695383	T	TGTA	TraesCS5D02G365500	stop_gained&disruptive_inframe_insertion	c.560_561insGTA	p.Val187_Gly188insTer
	chr5D	444079255	C	A	TraesCS5D02G367600	stop_gained	c.1855G>T	p.Glu619*
	chr5D	445806694	C	T	TraesCS5D02G371700	stop_gained	c.973C>T	p.Gln325*
	chr5D	447624006	G	GGTCA	TraesCS5D02G375100	frameshift_variant&stop_gained	c.1596_1597insTGAC	p.Gln533fs
	chr5D	451673810	C	T	TraesCS5D02G381300	stop_gained	c.676C>T	p.Arg226*
	chr5D	454182427	A	ATGTATGAG	TraesCS5D02G385100	frameshift_variant&stop_gained	c.1109_1110insTGTATGAG	p.Gln371fs
	chr5D	462908228	C	T	TraesCS5D02G395100	stop_gained	c.37C>T	p.Gln13*
	chr5D	464395930	C	T	TraesCS5D02G397900	stop_gained	c.103C>T	p.Gln35*
	chr5D	472400042	C	T	TraesCS5D02G407000	stop_gained	c.631C>T	p.Gln211*
	chr5D	477031653	G	A	TraesCS5D02G414700	stop_gained	c.1506G>A	p.Trp502*
	chr5D	490597384	C	A	TraesCS5D02G435800	stop_gained	c.2455G>T	p.Gly819*
	chr5D	492564120	TATA	T	TraesCS5D02G438800	stop_gained&disruptive_inframe_deletion	c.441_443delTAT	p.Tyr147_Ile148delinsTer
	chr5D	498486264	G	A	TraesCS5D02G449500	stop_gained	c.178C>T	p.Gln60*
	chr5D	499412141	G	GA	TraesCS5D02G451000	frameshift_variant&stop_gained	c.1358_1359insA	p.Cys453fs
	chr5D	504485966	C	A	TraesCS5D02G460400	stop_gained	c.133G>T	p.Gly45*
	chr5D	505420610	G	T	TraesCS5D02G461300	stop_gained	c.28G>T	p.Glu10*
	chr5D	517447584	C	T	TraesCS5D02G479100	stop_gained	c.685C>T	p.Gln229*
	chr5D	521482550	C	T	TraesCS5D02G486300	stop_gained&splice_region_variant	c.307C>T	p.Gln103*
	chr5D	531288193	G	A	TraesCS5D02G505000	stop_gained	c.80G>A	p.Trp27*
	chr5D	537738873	G	A	TraesCS5D02G513800	stop_gained	c.34C>T	p.Gln12*
	chr5D	539982856	G	T	TraesCS5D02G518900	stop_gained	c.1821C>A	p.Tyr607*
	chr5D	542108878	C	T	TraesCS5D02G521200	stop_gained	c.184C>T	p.Gln62*
	chr5D	542410884	G	T	TraesCS5D02G521400	stop_gained	c.321C>A	p.Tyr107*
	chr5D	542981708	G	T	TraesCS5D02G522200	stop_gained	c.895G>T	p.Glu299*
	chr5D	543215029	G	T	TraesCS5D02G522900	stop_gained	c.1588G>T	p.Glu530*
	chr5D	543221776	C	A	TraesCS5D02G523000	stop_gained	c.156C>A	p.Cys52*
	chr5D	543507885	G	A	TraesCS5D02G524300	stop_gained	c.733C>T	p.Gln245*
	chr5D	543508438	G	T	TraesCS5D02G524300	stop_gained	c.180C>A	p.Tyr60*
	chr5D	543746618	G	GTA	TraesCS5D02G525200	frameshift_variant&stop_gained	c.402_403insTA	p.Glu135fs
	chr5D	547256510	C	CTTCTTAG	TraesCS5D02G531900	frameshift_variant&stop_gained	c.530_531insGTTCTTA	p.Tyr177fs
	chr5D	547261874	G	A	TraesCS5D02G532000	stop_gained	c.298C>T	p.Gln100*
	chr5D	547460143	T	TTG	TraesCS5D02G532400	frameshift_variant&stop_gained	c.3620_3621dupTG	p.Ile1208fs
	chr5D	547544294	G	T	TraesCS5D02G532600	stop_gained	c.391G>T	p.Glu131*
	chr5D	548991278	G	T	TraesCS5D02G535000	stop_gained	c.1945G>T	p.Glu649*
	chr5D	549879274	C	T	TraesCS5D02G537200	stop_gained	c.1495C>T	p.Gln499*
	chr5D	552421261	C	T	TraesCS5D02G541700	stop_gained	c.1188G>A	p.Trp396*
	chr5D	553759600	T	TGA	TraesCS5D02G543700	frameshift_variant&stop_gained	c.1036_1037insGA	p.Phe346fs
	chr5D	553911775	G	GA	TraesCS5D02G544100	frameshift_variant&stop_gained	c.1274_1275insA	p.Cys425fs
	chr5D	554345653	C	T	TraesCS5D02G544700	stop_gained	c.949C>T	p.Arg317*
	chr5D	555913284	G	GCGTC	TraesCS5D02G548200	frameshift_variant&stop_gained	c.2839_2840insGACG	p.Ser947fs
	chr5D	562533239	C	T	TraesCS5D02G563700	stop_gained	c.504G>A	p.Trp168*
	chr5D	563976937	G	A	TraesCS5D02G565900	stop_gained	c.2800C>T	p.Gln934*
	chr5D	565503209	G	A	TraesCS5D02G568300	stop_gained	c.2579G>A	p.Trp860*
	chr5D	565734989	G	A	TraesCS5D02G569100	stop_gained	c.4C>T	p.Arg2*
	chr6A	772119	G	A	TraesCS6A02G001400	stop_gained	c.832C>T	p.Gln278*
	chr6A	1674437	G	GCAAATAA	TraesCS6A02G003800	frameshift_variant&stop_gained	c.666_672dupAAATAAC	p.Gly225fs
	chr6A	5607094	G	A	TraesCS6A02G012200	stop_gained	c.193C>T	p.Arg65*
	chr6A	5901727	G	T	TraesCS6A02G012800	stop_gained	c.997G>T	p.Glu333*
	chr6A	5941821	G	T	TraesCS6A02G013100	stop_gained	c.2401G>T	p.Glu801*
	chr6A	9355686	G	GA	TraesCS6A02G019900	frameshift_variant&stop_gained	c.62_63insA	p.Cys21fs
	chr6A	11500078	T	TA	TraesCS6A02G023000	frameshift_variant&stop_gained	c.2792dupA	p.Tyr931fs
[truncated: 815 more rows]
