# Supplementary material for: Origin and adaptation to high altitude of Tibetan semi-wild wheat
Source: Nat Commun. 2020 Oct 8;11:5085. doi: 10.1038/s41467-020-18738-5 (PMC7545183; doi:10.1038/s41467-020-18738-5)
Supplement: Supplementary file 7 — Supplementary Data 5 [file 41467_2020_18738_MOESM7_ESM.xlsx]

## Sheet: Sheet1
Supplementary Data 5. Geographical information of samples in high-altitude (HA) and low-altitude (LA) group.
	Sample	Country	Region/Province,City	Longitude	Latitude	Altitude	GROUP
	S1	China	Tibet,zuogong	97.841	29.6711	3816	HA
	S2	China	Tibet,langxian	93.0747	29.0463	3104	HA
	S3	China	Tibet,jitang	97.346	30.7313	3228	HA
	S4	China	Duilongdeqing	91.0033	29.646	3648	HA
	S5	China	Tibet,Mozhugongka	91.7307	29.8341	3835	HA
	S14	China	Tibet,linzhou	91.2653	29.8935	3755	HA
	S16	China	Tibet,zuogong	97.841	29.6711	3816	HA
	S17	China	Tibet,jiacha	92.594	29.1403	3253	HA
	S18	China	Tibet,jiacha	92.594	29.1403	3253	HA
	S19	China	Tibet,jiacha	92.594	29.1403	3253	HA
	S20	China	Tibet,jiacha	92.594	29.1403	3253	HA
	S21	China	Tibet,jiacha	92.594	29.1403	3253	HA
	S22	China	Tibet,langxian	93.0747	29.0463	3104	HA
	S23	China	Tibet,langxian	93.0747	29.0463	3104	HA
	S24	China	Tibet,langxian	93.0747	29.0463	3104	HA
	S25	China	Tibet,longzi	92.8864	28.5286	3469	HA
	S26	China	Tibet,longzi	92.8864	28.5286	3469	HA
	S27	China	Tibet,longzi	92.8864	28.5286	3469	HA
	S28	China	Tibet,longzi	92.8864	28.5286	3469	HA
	S29	China	Tibet,longzi	92.8864	28.5286	3469	HA
	S30	China	Tibet,jitang	97.346	30.7313	3228	HA
	S31	China	Tibet,jitang	97.346	30.7313	3228	HA
	S32	China	Tibet,jitang	97.346	30.7313	3228	HA
	S33	China	Tibet,jitang	97.346	30.7313	3228	HA
	S34	China	Tibet,donglai	97.0956	29.9372	4404	HA
	S35	China	Tibet,jiacha	92.594	29.1403	3253	HA
	S36	China	Tibet,donglai	97.0956	29.9372	4404	HA
	S37	China	Tibet,dongga	93.1898	29.0114	3171	HA
	S38	China	Tibet,laduo	93.0567	28.9321	3696	HA
	S39	China	Tibet,laduo	93.0567	28.9321	3696	HA
	S40	China	Tibet,laduo	93.0567	28.9321	3696	HA
	S41	China	Tibet,gongrong	92.7511	28.2874	3631	HA
	S42	China	Tibet,sanlin	92.8856	28.5311	3308	HA
	S43	China	Tibet,gongrong	92.7511	28.2874	3631	HA
	S44	China	Tibet,douyu	92.9732	28.412	3872	HA
	S45	China	Tibet,jinling	92.0158	29.2591	3562	HA
	S46	China	Tibet,Rikaze-lasa	88.8806	29.2669	3844	HA
	S47	China	Tibet,Qushui	90.7439	29.3531	3594	HA
	S48	China	Tibet,Gongga	90.9841	29.2894	3574	HA
	S49	China	Tibet,Jiangzi	89.6055	28.9116	4024	HA
	S50	China	Tibet,Naidong-qiongjie	91.7615	29.2249	3562	HA
	S51	China	Tibet,Zedang	91.7629	29.2253	3564	HA
	S52	China	Tibet,Gongbujiangda	93.246	29.8852	3417	HA
	S72	China	Tibet,Zedang	91.7629	29.2253	3564	HA
	S73	China	Tibet,Zedang	91.7629	29.2253	3564	HA
	S74	China	Tibet,Rikaze-lasa	88.8806	29.2669	3844	HA
	S75	China	Tibet,Rikaze-lasa	88.8806	29.2669	3844	HA
	S76	China	Tibet,Rikaze-lasa	88.8806	29.2669	3844	HA
	S77	China	Tibet,Qushui	90.7439	29.3531	3594	HA
	S78	China	Tibet,Qushui	90.7439	29.3531	3594	HA
	S79	China	Tibet,Qiongjie	91.6839	29.0246	3763	HA
	S80	China	Tibet,Naidong-qiongjie	91.7615	29.2249	3562	HA
	S81	China	Tibet,Naidong-qiongjie	91.7615	29.2249	3562	HA
	S82	China	Tibet,Mozhugongka	91.7307	29.8341	3835	HA
	S83	China	Tibet,Mozhugongka	91.7307	29.8341	3835	HA
	S84	China	Tibet,Mozhugongka	91.7307	29.8341	3835	HA
	S86	China	Tibet,Lasa	91.1721	29.6525	3660	HA
	S87	China	Tibet,Jiangzi	89.6055	28.9116	4024	HA
	S88	China	Tibet,Gongga	90.9841	29.2894	3574	HA
	S89	China	Tibet,Gongbujiangda	93.246	29.8852	3417	HA
	S90	China	Tibet,Gongbujiangda	93.246	29.8852	3417	HA
	S91	China	Tibet,Duilongdeqing	91.0033	29.646	3648	HA
	S92	China	Tibet,Duilongdeqing	91.0033	29.646	3648	HA
	S143	China	Tibet,langxian	93.0747	29.0463	3104	HA
	S144	China	Tibet,langxian	93.0747	29.0463	3104	HA
	S145	China	Tibet,jitang	97.346	30.7313	3228	HA
	S146	China	Tibet,donglai	97.0956	29.9372	4404	HA
	S147	China	Tibet,donglai	97.0956	29.9372	4404	HA
	S148	China	Tibet,donglai	97.0956	29.9372	4404	HA
	S149	China	Tibet,dongga	93.1898	29.0114	3171	HA
	S150	China	Tibet,dongga	93.1898	29.0114	3171	HA
	S151	China	Tibet,dongga	93.1898	29.0114	3171	HA
	S152	China	Tibet,laduo	93.0567	28.9321	3696	HA
	S153	China	Tibet,laduo	93.0567	28.9321	3696	HA
	S154	China	Tibet,dongga	93.1898	29.0114	3171	HA
	S155	China	Tibet,gongrong	92.7511	28.2874	3631	HA
	S156	China	Tibet,gongrong	92.7511	28.2874	3631	HA
	S157	China	Tibet,gongrong	92.7511	28.2874	3631	HA
	S158	China	Tibet,douyu	92.9732	28.412	3872	HA
	S159	China	Tibet,sanlin	92.8856	28.5311	3308	HA
	S160	China	Tibet,douyu	92.9732	28.412	3872	HA
	S161	China	Tibet,sanlin	92.8856	28.5311	3308	HA
	S162	China	Tibet,douyu	92.9732	28.412	3872	HA
	S163	China	Tibet,douyu	92.9732	28.412	3872	HA
	S164	China	Tibet,sanlin	92.8856	28.5311	3308	HA
	S165	China	Tibet,gongrong	92.7511	28.2874	3631	HA
	S166	China	Tibet,jinling	92.0158	29.2591	3562	HA
	S167	China	Tibet,jinling	92.0158	29.2591	3562	HA
	S168	China	Tibet,jinling	92.0158	29.2591	3562	HA
	S169	China	Tibet,jinling	92.0158	29.2591	3562	HA
	S243	China	Tibet,milin	94.13	29.18	2979	HA
	S245	China	Tibet,luoza	90.83	28.42	4030	HA
	S248	China	Tibet,chayu	97.4669	28.6613	2431	HA
	S264	China	Tibet,langxian	93.0747	29.0463	3104	HA
	S265	China	Tibet,langxian	93.0747	29.0463	3104	HA
	S266	China	Tibet,gongrong	92.7511	28.2874	3631	HA
	S267	China	Tibet,gongrong	92.7511	28.2874	3631	HA
	S268	China	Tibet,gongrong	92.0158	29.2591	3562	HA
	Zang1817	China	Tibet,Lasa	91.1721	29.6525	3660	HA
	CS	China	Sichuan	102.805	30.2638	500	LA
	C1	Austria		14.5501	47.5162	1900	LA
	C2	Austria		14.5501	47.5162	1900	LA
	C3	Austria		14.5501	47.5162	1900	LA
	C4	Bulgaria		25.4858	42.7339	871	LA
	C5	Andorra		1.5218	42.5063	1996	LA
	C6	Andorra		1.5218	42.5063	1996	LA
	C7	Spain		-3.7492	40.4637	800	LA
	C8	Italy		12.5674	41.8719	100	LA
	C9	Portugal		-8.2245	39.3999	1000	LA
	C10	Portugal		-8.2245	39.3999	1000	LA
	C24	Jordan		36.2384	30.5852	1000	LA
	C25	Jordan		36.2384	30.5852	1000	LA
	C36	China	Hebei	114.904	37.8957	44	LA
	C37	China	Hangzhou	120.155	30.2741	200	LA
	C38	China	SIchuan	102.805	30.2638	500	LA
	C39	China	Heilongjiang	128.738	47.1216	200	LA
	C40	China	Neimenggu	115.059	43.3782	1000	LA
	C41	China	Jiangsu	119.789	33.1402	50	LA
	C42	China	Henan	113.382	34.2904	100	LA
	C43	China	Shanxi	111.857	37.2426	1500	LA
	C44	China	Shandong	117.925	35.894	100	LA
	C45	China	Sichuan	102.805	30.2638	500	LA
	C46	China	Henan	113.382	34.2904	100	LA
	S10	China	Henan	113.382	34.2904	100	LA
	S11	China	Beijing	116.407	39.9042	44	LA
	S15	China	Shandong	117.925	35.894	100	LA
	S60	China	Henan	113.382	34.2904	100	LA
	S61	China	Henan	113.382	34.2904	100	LA
	S62	China	Shandong	117.925	35.894	100	LA
	S64	China	Shijiazhuang	114.515	38.0428	83	LA
	S67	China	Beijing	116.407	39.9042	44	LA
	S93	China	Sichuan	102.805	30.2638	500	LA
	S94	China	Sichuan	102.805	30.2638	500	LA
	S95	China	Sichuan	102.805	30.2638	500	LA
	S96	China	Sichuan	102.805	30.2638	500	LA
	S97	China	Sichuan	102.805	30.2638	500	LA
	S98	China	Sichuan	102.805	30.2638	500	LA
	S99	China	Sichuan	102.805	30.2638	500	LA
	S100	China	Sichuan	102.805	30.2638	500	LA
	S101	China	Gansu	104.286	35.7518	1500	LA
	S102	China	Gansu	104.286	35.7518	1500	LA
	S103	China	Gansu	104.286	35.7518	1500	LA
	S104	China	Gansu	104.286	35.7518	1500	LA
	S105	China	Gansu	104.286	35.7518	1500	LA
	S106	China	Gansu	104.286	35.7518	1500	LA
	S108	China	Ningxia	106.158	37.1987	1000	LA
	S109	China	Ningxia	106.158	37.1987	1000	LA
	S135	China	Henan	113.382	34.2904	100	LA
	S136	China	Shandong	117.925	35.894	100	LA
	S137	China	Henan	113.382	34.2904	100	LA
	S139	China	Henan	113.382	34.2904	100	LA
	S140	China	Beijing	116.407	39.9042	44	LA
	S142	China	Hebei	114.904	37.8957	44	LA
	S170	China	Xinjiang	87.5396	42.5246	1000	LA
	S171	China	Xinjiang	87.5396	42.5246	1000	LA
	S172	China	Xinjiang	87.5396	42.5246	1000	LA
	S173	China	Xinjiang	87.5396	42.5246	1000	LA
	S174	China	Xinjiang	87.5396	42.5246	1000	LA
	S180	China	Shanxi	111.857	37.2426	1500	LA
	S181	China	Shanxi	111.857	37.2426	1500	LA
	S182	China	Shanxi	111.857	37.2426	1500	LA
	S183	China	Shanxi	111.857	37.2426	1500	LA
	S184	China	Shanxi	111.857	37.2426	1500	LA
	S185	China	Shandong	117.925	35.894	100	LA
	S186	China	Shandong	117.925	35.894	100	LA
	S187	China	Shandong	117.925	35.894	100	LA
	S188	China	Shandong	117.925	35.894	100	LA
	S204	Jordan		36.2384	30.5852	1000	LA
	S209	China	Shanxi	111.857	37.2426	1500	LA
	S210	China	Jiangsu	119.789	33.1402	50	LA
	S211	China	Hubei	112.238	30.7378	100	LA
	S212	China	Beijing	116.407	39.9042	44	LA
	S213	China	Shanxi	111.857	37.2426	1500	LA
	S214	China	Shanxi	111.857	37.2426	1500	LA
	S215	China	Shandong	117.925	35.894	100	LA
	S216	China	Sichuan	102.805	30.2638	500	LA
	S217	China	Henan	113.382	34.2904	100	LA
	S218	China	Henan	113.382	34.2904	100	LA
	S219	China	Chongqing	106.912	29.4316	244	LA
	S220	China	Shandong	117.925	35.894	100	LA
	S221	China	Henan	113.382	34.2904	100	LA
	S223	China	Henan	113.382	34.2904	100	LA
	S224	China	Henan	113.382	34.2904	100	LA
	S225	China	Beijing	116.407	39.9042	44	LA
	S227	China	Shijiazhuang	114.515	38.0428	83	LA
	S238	Japan		138.253	36.2048	100	LA
	S240	China	Gansu	104.286	35.7518	1500	LA
	S242	China	Sichuan	102.805	30.2638	500	LA
	S246	China	Sichuan	102.805	30.2638	500	LA
	S250	China	Gansu	104.286	35.7518	1500	LA
	S251	China	Gansu	104.286	35.7518	1500	LA
	S252	China	Xinjiang	87.5396	42.5246	1000	LA
	S253	China	Xinjiang	87.5396	42.5246	1000	LA
	S254	China	Xinjiang	87.5396	42.5246	1000	LA
	S270	China	Shandong	117.925	35.894	100	LA
	S271	China	Beijing	116.407	39.9042	44	LA
	S272	China	Shandong	117.925	35.894	100	LA
	S273	China	Beijing	116.407	39.9042	44	LA
	S274	China	Beijing	116.407	39.9042	44	LA
	S3331	China	Beijing	116.407	39.9042	44	LA
	S6554	China	Beijing	116.407	39.9042	44	LA
