# Supplementary material for: Origin and adaptation to high altitude of Tibetan semi-wild wheat
Source: Nat Commun. 2020 Oct 8;11:5085. doi: 10.1038/s41467-020-18738-5 (PMC7545183; doi:10.1038/s41467-020-18738-5)
Supplement: Supplementary file 9 — Source Data [file 41467_2020_18738_MOESM9_ESM.zip]

Archive with 29 entries (28 files):
- Source_Data/
- Source_Data/Fig_1D_Relative_gene_abence_rate.txt
- Source_Data/SFig_25B_AABB_Admixture.txt
- Source_Data/README
- Source_Data/SFig_9_TaATG10.txt
- Source_Data/SFig_11_TaERF4.txt
- Source_Data/SFig_20_TaPPD1-2A.txt
- Source_Data/SFig_23A_AABBDD_NJ_tree.txt
- Source_Data/SFig_24B_AABB_PCA.txt
- Source_Data/SFig_28_Fst.txt
- Source_Data/Fig_1C_PAV_length_distribution.txt
- Source_Data/Fig_4A_Genome_wide_scanning.txt
- Source_Data/Fig_2B_Genome_wide_Fst.txt
- Source_Data/SFig_8_TaTDP1.txt
- Source_Data/SFig_13_TaCHLH.txt
- Source_Data/SFig_15_TraesCS7B02G178700.txt
- Source_Data/SFig_21_TaPPD1-2D.txt
- Source_Data/SFig_24A_AABBDD_PCA.txt
- Source_Data/SFig_27_GWAS.txt
- Source_Data/SFig_30_CNVindex.txt
- Source_Data/Fig_3A_DD_NJ_tree.txt
- Source_Data/Fig_3B_PCA.txt
- Source_Data/Fig_3C_DD_Admixture.txt
- Source_Data/SFig_3_GO_enrichment.txt
- Source_Data/SFig_14_TraesCS2A02G145300.txt
- Source_Data/SFig_5_TaHY5-like.txt
- Source_Data/SFig_23B_AABB_NJ_tree.txt
- Source_Data/SFig_25A_AABBDD_Admixture.txt
- Source_Data/SFig_29_log-Pi-ratio.txt
