# Supplementary material for: Origin and adaptation to high altitude of Tibetan semi-wild wheat
Source: Nat Commun. 2020 Oct 8;11:5085. doi: 10.1038/s41467-020-18738-5 (PMC7545183; doi:10.1038/s41467-020-18738-5)
Supplement: Supplementary file 9 — Source Data [file 41467_2020_18738_MOESM9_ESM.zip › Source_Data/Fig_1D_Relative_gene_abence_rate.txt]

Quantile	Relative_gene_abence_rate_in_Zang1817	Relative_gene_abence_rate_in_CS
1	0.686567164179104	0.842391304347826
2	0.467164179104478	0.679347826086957
3	0.119402985074627	0.328804347826087
4	0.0656716417910448	0.103260869565217
5	0.0313432835820895	0.0652173913043478
6	0.0238805970149254	0.0407608695652174
7	0.0164179104477612	0.0543478260869565
8	0.0477611940298507	0.0434782608695652
9	0.0298507462686567	0.0733695652173913
10	0.017910447761194	0.0489130434782609
11	0.00447761194029851	0.0326086956521739
12	0.0313432835820895	0.00543478260869565
13	0.00298507462686567	0
14	0.00895522388059702	0.0108695652173913
15	0.00597014925373134	0.0135869565217391
16	0.0104477611940299	0.00271739130434783
17	0	0.00815217391304348
18	0	0.00543478260869565
19	0.00298507462686567	0.00543478260869565
20	0.017910447761194	0
21	0.0253731343283582	0.0244565217391304
22	0.00447761194029851	0
23	0.0447761194029851	0.0190217391304348
24	0.00149253731343284	0.00271739130434783
25	0.00149253731343284	0.00543478260869565
26	0.00746268656716418	0.00815217391304348
27	0.0104477611940299	0.016304347826087
28	0.0149253731343284	0
29	0.00298507462686567	0.00271739130434783
30	0.00298507462686567	0
31	0.0164179104477612	0
32	0.00895522388059702	0.00815217391304348
33	0.00746268656716418	0.0108695652173913
34	0.0164179104477612	0.0353260869565217
35	0.00746268656716418	0.0489130434782609
36	0.0253731343283582	0.0407608695652174
37	0.00447761194029851	0.0217391304347826
38	0.00895522388059702	0.0244565217391304
39	0.0208955223880597	0.0625
40	0.0253731343283582	0.046195652173913
41	0.0507462686567164	0.0815217391304348
42	0.0194029850746269	0.130434782608696
43	0.0611940298507463	0.111413043478261
44	0.129850746268657	0.0842391304347826
45	0.0417910447761194	0.0597826086956522
46	0.0880597014925373	0.244565217391304
47	0.144776119402985	0.157608695652174
48	0.155223880597015	0.426630434782609
49	0.250746268656716	0.285326086956522
50	1	1
