# Supplementary material for: Origin and adaptation to high altitude of Tibetan semi-wild wheat
Source: Nat Commun. 2020 Oct 8;11:5085. doi: 10.1038/s41467-020-18738-5 (PMC7545183; doi:10.1038/s41467-020-18738-5)
Supplement: Supplementary file 9 — Source Data [file 41467_2020_18738_MOESM9_ESM.zip › Source_Data/SFig_25B_AABB_Admixture.txt]

$AABB.nocultivar.4.Q
                              Cluster2 Cluster3 Cluster1 Cluster4
LR_China5 (C40)               0.000010 0.000010 0.000010 0.999970
DF_YN098 (S175)               0.042648 0.000010 0.085715 0.871626
DF_XJHongJinBaoYin (S254)     0.445941 0.554039 0.000010 0.000010
DF_YNTieKe31 (S58)            0.051870 0.000010 0.176270 0.771850
DF_SCBenDiHuangHua (S242)     0.000010 0.853708 0.146272 0.000010
DF_YNTieKe32 (S59)            0.028591 0.000010 0.228189 0.743211
LR_China4 (C39)               0.000010 0.031546 0.267815 0.700628
DF_YN411 (S179)               0.000010 0.764870 0.235110 0.000010
DF_YNTieKe2 (S56)             0.000010 0.508269 0.316708 0.175013
DF_YN109 (S176)               0.000010 0.554592 0.329280 0.116118
DF_YNTieKe6 (S6)              0.000010 0.519432 0.348282 0.132275
DF_YNTieKe19 (S57)            0.000010 0.515456 0.351693 0.132842
DF_YN241 (S178)               0.000010 0.624491 0.375489 0.000010
DF_YN156 (S177)               0.000010 0.602353 0.397627 0.000010
DF_SDDaLiBanMang (S187)       0.029685 0.000010 0.504739 0.465566
DF_QHGeJiaXiang (S241)        0.000010 0.342547 0.537311 0.120132
DF_SCKangDing1 (S249)         0.000010 0.412829 0.587151 0.000010
DF_XJHongChunMai (S252)       0.000010 0.000010 0.633965 0.366015
LR_China1 (C36)               0.077927 0.000010 0.612971 0.309092
DF_QHDuanBaiMai (S114)        0.000010 0.305412 0.637098 0.057481
DF_GSHongQiMai (S101)         0.000010 0.270160 0.690443 0.039387
DF_QHXiaoHongMai (S110)       0.000010 0.274891 0.697589 0.027511
DF_QHXiaoMai (S111)           0.000010 0.298643 0.701337 0.000010
DF_GSDuanYaoMai (S102)        0.000010 0.212092 0.723176 0.064722
DF_SDXiShanBianSui (S185)     0.000010 0.000010 0.745272 0.254708
DF_GSYiZhiMai (S250)          0.000010 0.194268 0.764905 0.040817
DF_GSLanHuaMai (S240)         0.065772 0.000010 0.757403 0.176815
DF_GSBaiDaTou (S106)          0.000010 0.153229 0.776156 0.070605
DF_GSDaBaiMai (S103)          0.000010 0.151863 0.785406 0.062721
DF_NXTuTouMai (S109)          0.000010 0.213979 0.786001 0.000010
LR_China6 (CS)                0.000010 0.204799 0.795181 0.000010
BS_SDChangQing49 (S62)        0.063764 0.000010 0.799769 0.136457
DF_SXDingXingZhai (S180)      0.000010 0.182328 0.817652 0.000010
DF_SC1661 (S99)               0.000010 0.068349 0.828913 0.102728
LR_China3 (C38)               0.000010 0.175146 0.824834 0.000010
DF_SDBaiBianSui (S186)        0.028266 0.000010 0.834116 0.137608
DF_SC1635 (S96)               0.040706 0.122707 0.836577 0.000010
DF_QHMaoHongMai (S112)        0.000010 0.129645 0.870335 0.000010
DF_GSBaiMuXianBan (S104)      0.000010 0.000010 0.882125 0.117855
DF_GSHuoLiYan (S251)          0.000010 0.120801 0.879179 0.000010
DF_GSHongHuoSui (S105)        0.000010 0.119699 0.880281 0.000010
DF_NXShanMai (S108)           0.000010 0.116960 0.883020 0.000010
DF_SC1670 (S100)              0.000010 0.114628 0.885352 0.000010
DF_SC1658 (S93)               0.045315 0.070331 0.884344 0.000010
DF_SC1668 (S98)               0.054021 0.055477 0.890492 0.000010
DF_QHLiuYueHuang (S113)       0.000010 0.048066 0.909328 0.042596
DF_SC1666 (S94)               0.051705 0.043270 0.905015 0.000010
DF_HNPingYuan50 (S10)         0.000012 0.000010 0.946018 0.053960
DF_SHXXiaoSanYueH (S184)      0.000010 0.038888 0.961092 0.000010
DF_XJHongDongMai (S253)       0.000010 0.000010 0.970325 0.029655
DF_XJM90 (S174)               0.000010 0.000010 0.987984 0.011996
LR_China2 (C37)               0.000010 0.000010 0.999970 0.000010
DF_BJYanDa1817 (S11)          0.000010 0.000010 0.999970 0.000010
BS_SDNingYang5 (S15)          0.000010 0.000010 0.999970 0.000010
BS_HNPuYang21 (S60)           0.000010 0.000010 0.999970 0.000010
BS_HNPuYang23 (S61)           0.000010 0.000010 0.999970 0.000010
DF_SC1587 (S95)               0.000010 0.000010 0.999970 0.000010
DF_SC1588 (S97)               0.000010 0.000010 0.999970 0.000010
DF_XJM1 (S170)                0.000010 0.000010 0.999970 0.000010
DF_XJM20 (S171)               0.000010 0.000010 0.999970 0.000010
DF_XJM29 (S172)               0.000010 0.000010 0.999970 0.000010
DF_XJM81 (S173)               0.000010 0.000010 0.999970 0.000010
DF_SXBaiHuoMai (S181)         0.000010 0.000010 0.999970 0.000010
DF_SHXChunXiaoMai (S182)      0.000010 0.000010 0.999970 0.000010
DF_SHXMaZhaMai (S183)         0.000010 0.000010 0.999970 0.000010
DF_SDLaoLaiXia (S188)         0.000010 0.000010 0.999970 0.000010
DF_SCBaiMangXiaoMai (S246)    0.000010 0.000010 0.999970 0.000010
WG_Jordan47 (S204)            0.000010 0.000010 0.000010 0.999970
WG_Morocco9 (S124)            0.000010 0.000010 0.000010 0.999970
Spelt_Zuzger (S121)           0.000010 0.000010 0.000010 0.999970
Spelt_Ostro (S120)            0.000010 0.000010 0.000010 0.999970
Spelt_Lignee (S119)           0.000010 0.000010 0.000010 0.999970
Spelt_Holstenkorn (S117)      0.000010 0.000010 0.000010 0.999970
Spelt_Baulander (S115)        0.000010 0.000010 0.000010 0.999970
Spelt_DEU3418 (S8)            0.000010 0.000010 0.000010 0.999970
Spelt_SWEAltgold (S7)         0.000010 0.000010 0.000010 0.999970
LR_Jordan2 (C25)              0.000010 0.000010 0.000010 0.999970
LR_Jordan1 (C24)              0.000010 0.000010 0.000010 0.999970
LR_Portugal2 (C10)            0.000010 0.000010 0.000010 0.999970
LR_Portugal1 (C9)             0.000010 0.000010 0.000010 0.999970
LR_Spain (C7)                 0.000010 0.000010 0.000010 0.999970
LR_Andorra2 (C6)              0.000010 0.000010 0.000010 0.999970
LR_Andorra1 (C5)              0.000010 0.000010 0.000010 0.999970
LR_Bulgaria (C4)              0.000010 0.000010 0.000010 0.999970
LR_Austria3 (C3)              0.000010 0.000010 0.000010 0.999970
LR_Austria2 (C2)              0.000010 0.000010 0.000010 0.999970
LR_Austria1 (C1)              0.000010 0.000010 0.000010 0.999970
LR_Italy (C8)                 0.000010 0.000011 0.000010 0.999969
Spelt_KippenWeisser (S118)    0.000010 0.000019 0.000010 0.999961
Spelt_Emilius (S116)          0.051946 0.000010 0.000010 0.948034
Spelt_SWEHubel (S9)           0.078238 0.000010 0.000010 0.921742
WG_FHZIndia (S208)            0.000010 0.000010 0.043592 0.956388
WG_Turkey49 (S203)            0.000010 0.000010 0.145858 0.854122
WG_Turkey56 (S131)            0.195018 0.000010 0.074937 0.730035
WG_Ethiopia3 (S125)           0.000010 0.011919 0.178908 0.809163
WG_Turkey96 (S123)            0.000010 0.000010 0.189216 0.810764
WG_Tajikistan1 (S126)         0.000010 0.042717 0.178090 0.779183
WG_Palestinian4 (S132)        0.000010 0.000010 0.249902 0.750078
WG_Azerbaijan3 (S134)         0.000010 0.000010 0.265983 0.733997
WG_Russian5 (S130)            0.000010 0.000010 0.300858 0.699122
WG_Georgia9 (S129)            0.000010 0.000010 0.337622 0.662358
LR_India1 (C33)               0.000010 0.000010 0.350523 0.649457
WG_Georgia7 (S128)            0.000010 0.000010 0.377235 0.622745
LR_Armenia2 (C21)             0.000010 0.000010 0.413918 0.586062
LR_Armenia1 (C20)             0.000010 0.000010 0.552475 0.447505
LR_India3 (C35)               0.000010 0.165797 0.501401 0.332793
LR_Afghanistan1 (C26)         0.000010 0.002023 0.607740 0.390227
LR_Uzbekistan2 (C30)          0.014688 0.000010 0.609701 0.375601
LR_India2 (C34)               0.000010 0.374875 0.399934 0.225181
WG_Tajikistan4 (S127)         0.000017 0.000010 0.678853 0.321119
WG_FHZNepal7 (S207)           0.000010 0.825864 0.174116 0.000010
WG_FHZNepal6 (S206)           0.000010 0.756801 0.243179 0.000010
LR_Afghanistan3 (C28)         0.044004 0.000010 0.724882 0.231104
WG_Armenia1 (S122)            0.000010 0.000010 0.896639 0.103341
LR_Uzbekistan1 (C29)          0.000010 0.000010 0.900668 0.099312
WG_Egypt40 (S205)             0.000010 0.000010 0.905530 0.094450
WG_Turkmenistan5 (S133)       0.000010 0.000010 0.908982 0.090998
LR_Egypt (C23)                0.000010 0.000010 0.912862 0.087118
LR_Afghanistan2 (C27)         0.000010 0.000010 0.936983 0.062997
XZD_DuiLongDQ1289 (S4)        0.000010 0.999970 0.000010 0.000010
XZD_RiKaZeLaSa1301 (S46)      0.000010 0.999970 0.000010 0.000010
XZD_GongGa1348 (S48)          0.000010 0.999970 0.000010 0.000010
XZD_GongBuJiangDa1523 (S52)   0.000010 0.999970 0.000010 0.000010
XZD_RiKaZeLaSa1373 (S74)      0.000010 0.999970 0.000010 0.000010
XZD_RiKaZeLaSa1297 (S76)      0.000010 0.999970 0.000010 0.000010
XZD_QuShui1409 (S77)          0.000010 0.999970 0.000010 0.000010
XZD_NaiDong1503 (S80)         0.000010 0.999970 0.000010 0.000010
XZD_NaiDong1500 (S81)         0.000010 0.999970 0.000010 0.000010
XZD_GongBuJiangDa1526 (S89)   0.000010 0.999970 0.000010 0.000010
XZD_DuiLongDeQing1521 (S91)   0.000010 0.999970 0.000010 0.000010
XZD_DuiLongDeQing1284 (S92)   0.000010 0.999970 0.000010 0.000010
XZD_ZhaHong (S243)            0.000010 0.999970 0.000010 0.000010
XZD_JiangZi1407 (S87)         0.000010 0.999969 0.000011 0.000010
XZD_QuShui1316 (S47)          0.000010 0.999962 0.000018 0.000010
XZD_MoTuo (S244)              0.000010 0.979902 0.002840 0.017248
XZD_NaiDongQJ1494 (S50)       0.000010 0.963064 0.036916 0.000010
XZD_BianBaChunMai6 (S245)     0.000010 0.915264 0.084716 0.000010
XZD_QuShui1340 (S78)          0.000010 0.906306 0.093674 0.000010
XZD_GongBuJiangDa1525 (S90)   0.000010 0.871907 0.128073 0.000010
XZD_JiangZi1405 (S49)         0.014487 0.658391 0.000010 0.327112
XZD_GongGa1508 (S88)          0.000010 0.459511 0.486981 0.053498
XZD_WuJiangZhuo (S247)        0.000010 0.390085 0.538136 0.071769
XZD_MoZongZhuoGa (S248)       0.000010 0.071426 0.866648 0.061916
XZD_ZeDang1513 (S73)          0.999970 0.000010 0.000010 0.000010
XZD_ZeDang1511 (S51)          0.000010 0.000010 0.999970 0.000010
XZD_ZeDang1516 (S72)          0.468162 0.000010 0.034071 0.497757
XZD_MoZhuGK1772 (S5)          0.000010 0.095369 0.159421 0.745200
XZD_QiongJie1483 (S79)        0.445591 0.000010 0.026094 0.528304
XZD_LaSa1342 (S86)            0.306228 0.000010 0.144807 0.548955
XZD_ZXM1341 (S14)             0.040629 0.081423 0.000010 0.877938
XZD_MoZhuGK2050 (S84)         0.000010 0.005011 0.352677 0.642302
XZD_MoZhuGK2065 (S82)         0.000010 0.000010 0.213734 0.786246
XZD_MoZhuGK2064 (S83)         0.000010 0.000010 0.196858 0.803122
XZD_RiKaZeLaSa1367 (S75)      0.000010 0.000951 0.000010 0.999029
XZbys_SangRiZheDa6 (S168)     0.999970 0.000010 0.000010 0.000010
XZbys_SangRiZheDa4 (S167)     0.999970 0.000010 0.000010 0.000010
XZbys_LongZiZheDa62 (S165)    0.999970 0.000010 0.000010 0.000010
XZbys_LongZiZheDa28 (S159)    0.999970 0.000010 0.000010 0.000010
XZbys_LongZiZheDa26 (S158)    0.999970 0.000010 0.000010 0.000010
XZbys_LongZiZheDa23 (S157)    0.999970 0.000010 0.000010 0.000010
XZbys_LongZiZheDa22 (S156)    0.999970 0.000010 0.000010 0.000010
XZbys_LongZiZheDa15 (S155)    0.999970 0.000010 0.000010 0.000010
XZbys_LangXianZheDa25 (S154)  0.999970 0.000010 0.000010 0.000010
XZbys_LangXianZheDa7 (S151)   0.999970 0.000010 0.000010 0.000010
XZbys_LangXianZheDa5 (S149)   0.999970 0.000010 0.000010 0.000010
XZbys_JiaChaZheDa28 (S146)    0.999970 0.000010 0.000010 0.000010
XZbys_LongZiZheDa19 (S43)     0.999970 0.000010 0.000010 0.000010
XZbys_LongZiZheDa4 (S41)      0.999970 0.000010 0.000010 0.000010
XZbys_JiaChaZheDa63 (S36)     0.999970 0.000010 0.000010 0.000010
XZbys_JiaChaZheDa55 (S35)     0.999970 0.000010 0.000010 0.000010
XZbys_ChaYaZheDa32 (S33)      0.999970 0.000010 0.000010 0.000010
XZbys_LongZiSuiSui17 (S27)    0.999970 0.000010 0.000010 0.000010
XZbys_LongZiSuiSui11 (S26)    0.999970 0.000010 0.000010 0.000010
XZbys_LongZiSuiSui10 (S25)    0.999970 0.000010 0.000010 0.000010
XZbys_LangXianSuiSui9 (S22)   0.999970 0.000010 0.000010 0.000010
XZbys_SangRiZheDa1 (S268)     0.999967 0.000010 0.000013 0.000010
XZbys_LongZiZheDa27 (S44)     0.999965 0.000010 0.000015 0.000010
XZbys_LangXianZheDa3 (S37)    0.953888 0.046092 0.000010 0.000010
XZbys_SangRiZheDa7 (S169)     0.944522 0.055458 0.000010 0.000010
XZbys_ChaYuZheDa1 (S258)      0.894287 0.105693 0.000010 0.000010
XZbys_LangXianZheDa16 (S152)  0.878017 0.121963 0.000010 0.000010
XZbys_LangXianZheDa17 (S153)  0.876084 0.123896 0.000010 0.000010
XZbys_LongZiSuiSui23 (S28)    0.853492 0.146488 0.000010 0.000010
XZbys_LongZiZheDa32 (S161)    0.843627 0.156353 0.000010 0.000010
XZbys_LangXianZheDa4 (S38)    0.841766 0.158214 0.000010 0.000010
XZbys_LangXian1274 (S2)       0.788813 0.211167 0.000010 0.000010
XZbys_LongZiSuiSui24 (S29)    0.573847 0.000010 0.059413 0.366730
XZbys_SangRiZheDa3 (S166)     0.749624 0.250356 0.000010 0.000010
XZbys_JiaChaSuiSui32 (S19)    0.720850 0.220218 0.004490 0.054442
XZbys_LongZiZheDa48 (S163)    0.474895 0.000010 0.036638 0.488457
XZbys_LangXianZheDa6 (S150)   0.688774 0.311206 0.000010 0.000010
XZbys_JiaChaZheDa9 (S34)      0.420939 0.046612 0.000010 0.532439
XZbys_LangXianSuiSui18 (S144) 0.653083 0.346897 0.000010 0.000010
XZbys_ChaYaZheDa14 (S30)      0.614749 0.355921 0.000010 0.029320
XZbys_LongZiZheDa9 (S42)      0.534702 0.465278 0.000010 0.000010
XZbys_SangRiZheDa21 (S45)     0.509176 0.490804 0.000010 0.000010
XZbys_JiaChaSuiSui33 (S20)    0.029832 0.000010 0.098439 0.871718
XZbys_Zang1817 (Zang1817)     0.163083 0.191102 0.441849 0.203966
XZbys_LangXianZheDa38 (S264)  0.441583 0.558397 0.000010 0.000010
XZbys_LongZiZheDa42 (S267)    0.441315 0.558665 0.000010 0.000010
XZbys_LangXianZheDa20 (S39)   0.000010 0.142727 0.745929 0.111334
XZbys_LongZiZheDa41 (S266)    0.086162 0.378972 0.000010 0.534856
XZbys_LongZiZheDa57 (S164)    0.314621 0.685359 0.000010 0.000010
XZbys_ChaYuZheDa6 (S260)      0.312336 0.687644 0.000010 0.000010
XZbys_ChaYuZheDa8 (S261)      0.000010 0.526602 0.000010 0.473378
XZbys_JiaChaSuiSui8 (S17)     0.196679 0.803301 0.000010 0.000010
XZbys_LongZiZheDa29 (S160)    0.134847 0.865133 0.000010 0.000010
XZbys_JiaChaZheDa39 (S148)    0.128797 0.871183 0.000010 0.000010
XZbys_LongZiZheDa34 (S162)    0.118247 0.881733 0.000010 0.000010
XZbys_LangXianZheDa35 (S40)   0.113148 0.886832 0.000010 0.000010
XZbys_JiaChaZheDa61 (S262)    0.108699 0.891281 0.000010 0.000010
XZbys_JiaChaSuiSui27 (S18)    0.108111 0.891869 0.000010 0.000010
XZbys_LangXianSuiSui17 (S24)  0.080975 0.919005 0.000010 0.000010
XZbys_LangXianSuiSui15 (S23)  0.079889 0.920091 0.000010 0.000010
XZbys_ChaYuSuiSui5 (S257)     0.000010 0.891412 0.108568 0.000010
XZbys_ChaYuZheDa5 (S259)      0.000010 0.912026 0.087954 0.000010
XZbys_ChaYuSuiSui2 (S255)     0.000010 0.918667 0.081313 0.000010
XZbys_ChaYuSuiSui3 (S256)     0.000010 0.981113 0.018867 0.000010
XZbys_ZuoGongSuiSui1 (S16)    0.000012 0.999968 0.000010 0.000010
XZbys_LangXianSuiSui6 (S143)  0.000010 0.999969 0.000011 0.000010
XZbys_LangXianZheDa47 (S265)  0.000010 0.999970 0.000010 0.000010
XZbys_JiaChaZheDa37 (S147)    0.000010 0.999970 0.000010 0.000010
XZbys_ChaYaZheDa49 (S145)     0.000010 0.999970 0.000010 0.000010
XZbys_ChaYaZheDa19 (S32)      0.000010 0.999970 0.000010 0.000010
XZbys_ChaYaZheDa18 (S31)      0.000010 0.999970 0.000010 0.000010
XZbys_JiaChaSuiSui34 (S21)    0.000010 0.999970 0.000010 0.000010
XZbys_JiTang1387 (S3)         0.000010 0.999970 0.000010 0.000010
XZbys_ZuoGong1203 (S1)        0.000010 0.999970 0.000010 0.000010

$AABB.nocultivar.5.Q
                              Cluster1 Cluster5 Cluster4 Cluster2 Cluster3
DF_BJYanDa1817 (S11)          0.000010 0.999960 0.000010 0.000010 0.000010
BS_HNPuYang21 (S60)           0.000010 0.999960 0.000010 0.000010 0.000010
DF_SC1658 (S93)               0.000010 0.999960 0.000010 0.000010 0.000010
DF_SC1666 (S94)               0.000010 0.999960 0.000010 0.000010 0.000010
DF_SC1587 (S95)               0.000010 0.999960 0.000010 0.000010 0.000010
DF_SC1635 (S96)               0.000010 0.999960 0.000010 0.000010 0.000010
DF_SC1588 (S97)               0.000010 0.999960 0.000010 0.000010 0.000010
DF_SC1668 (S98)               0.000010 0.999960 0.000010 0.000010 0.000010
DF_SC1670 (S100)              0.000010 0.999960 0.000010 0.000010 0.000010
DF_SHXXiaoSanYueH (S184)      0.000010 0.999960 0.000010 0.000010 0.000010
BS_HNPuYang23 (S61)           0.000010 0.999957 0.000013 0.000010 0.000010
DF_SDLaoLaiXia (S188)         0.000010 0.999956 0.000014 0.000010 0.000010
LR_China2 (C37)               0.000016 0.999954 0.000010 0.000010 0.000010
DF_XJM1 (S170)                0.002979 0.996991 0.000010 0.000010 0.000010
LR_China3 (C38)               0.000017 0.992111 0.000010 0.000010 0.007853
LR_China6 (CS)                0.000017 0.946360 0.000010 0.000010 0.053603
DF_SXBaiHuoMai (S181)         0.057189 0.942781 0.000010 0.000010 0.000010
DF_SC1661 (S99)               0.000010 0.867067 0.132903 0.000010 0.000010
DF_SCBaiMangXiaoMai (S246)    0.077064 0.922906 0.000010 0.000010 0.000010
DF_SHXMaZhaMai (S183)         0.078604 0.921363 0.000013 0.000010 0.000010
DF_SDBaiBianSui (S186)        0.000010 0.787672 0.212298 0.000010 0.000010
BS_SDChangQing49 (S62)        0.000012 0.769817 0.198290 0.031872 0.000010
DF_SHXChunXiaoMai (S182)      0.150728 0.849242 0.000010 0.000010 0.000010
DF_SDXiShanBianSui (S185)     0.000010 0.701551 0.298415 0.000014 0.000010
DF_GSLanHuaMai (S240)         0.021287 0.712883 0.237140 0.028680 0.000010
DF_SCKangDing1 (S249)         0.000012 0.677879 0.000010 0.000010 0.322088
BS_SDNingYang5 (S15)          0.189886 0.810084 0.000010 0.000010 0.000010
LR_China1 (C36)               0.000012 0.581348 0.354951 0.063679 0.000010
DF_HNPingYuan50 (S10)         0.195188 0.759558 0.045234 0.000010 0.000010
DF_SDDaLiBanMang (S187)       0.000010 0.478402 0.516609 0.004970 0.000010
DF_YN156 (S177)               0.000010 0.503099 0.000011 0.000010 0.496870
DF_YN241 (S178)               0.000010 0.486550 0.000015 0.000010 0.513415
DF_YNTieKe6 (S6)              0.000010 0.470304 0.108638 0.000010 0.421037
DF_YNTieKe19 (S57)            0.000010 0.463320 0.119417 0.000010 0.417243
DF_YN109 (S176)               0.000012 0.441543 0.101546 0.000010 0.456889
DF_YNTieKe2 (S56)             0.000010 0.360064 0.194952 0.000010 0.444964
DF_SXDingXingZhai (S180)      0.303362 0.554912 0.000010 0.000010 0.141706
DF_YN411 (S179)               0.000010 0.292173 0.000020 0.000010 0.707787
DF_YNTieKe32 (S59)            0.000010 0.231310 0.768660 0.000010 0.000010
DF_YN098 (S175)               0.000010 0.177192 0.811722 0.011066 0.000010
DF_YNTieKe31 (S58)            0.033793 0.154241 0.787648 0.024308 0.000010
LR_China4 (C39)               0.137078 0.167762 0.678523 0.000010 0.016626
DF_SCBenDiHuangHua (S242)     0.042457 0.128798 0.000010 0.000010 0.828725
LR_China5 (C40)               0.000010 0.000010 0.999960 0.000010 0.000010
DF_GSYiZhiMai (S250)          0.431245 0.386514 0.027139 0.000010 0.155092
DF_QHGeJiaXiang (S241)        0.316133 0.287901 0.079970 0.000010 0.315986
DF_XJHongJinBaoYin (S254)     0.000010 0.000010 0.000010 0.365889 0.634081
DF_NXTuTouMai (S109)          0.448308 0.371607 0.000010 0.000010 0.180066
DF_NXShanMai (S108)           0.544044 0.350696 0.000010 0.000010 0.105240
DF_QHXiaoHongMai (S110)       0.477473 0.272035 0.000010 0.000010 0.250472
DF_QHDuanBaiMai (S114)        0.494035 0.217901 0.000010 0.000010 0.288045
DF_GSDuanYaoMai (S102)        0.562607 0.240705 0.000010 0.000010 0.196668
DF_GSHongQiMai (S101)         0.553695 0.185943 0.000010 0.000010 0.260342
DF_XJM81 (S173)               0.819865 0.180105 0.000010 0.000010 0.000010
DF_QHMaoHongMai (S112)        0.774793 0.118378 0.000010 0.000010 0.106810
DF_XJM20 (S171)               0.835836 0.164134 0.000010 0.000010 0.000010
DF_GSHongHuoSui (S105)        0.802382 0.107411 0.000010 0.000010 0.090188
DF_GSHuoLiYan (S251)          0.836099 0.076937 0.000010 0.000010 0.086944
DF_QHXiaoMai (S111)           0.746707 0.000010 0.000010 0.000010 0.253263
DF_XJHongChunMai (S252)       0.839097 0.000010 0.160873 0.000010 0.000010
DF_GSBaiDaTou (S106)          0.930640 0.000013 0.000017 0.000010 0.069320
DF_GSDaBaiMai (S103)          0.932349 0.000010 0.000010 0.000010 0.067621
DF_QHLiuYueHuang (S113)       0.999947 0.000016 0.000016 0.000010 0.000010
DF_GSBaiMuXianBan (S104)      0.999960 0.000010 0.000010 0.000010 0.000010
DF_XJM29 (S172)               0.999960 0.000010 0.000010 0.000010 0.000010
DF_XJM90 (S174)               0.999960 0.000010 0.000010 0.000010 0.000010
DF_XJHongDongMai (S253)       0.999960 0.000010 0.000010 0.000010 0.000010
LR_Austria1 (C1)              0.000010 0.000010 0.999960 0.000010 0.000010
LR_Austria2 (C2)              0.000010 0.000010 0.999960 0.000010 0.000010
LR_Austria3 (C3)              0.000010 0.000010 0.999960 0.000010 0.000010
LR_Andorra2 (C6)              0.000010 0.000010 0.999960 0.000010 0.000010
LR_Spain (C7)                 0.000010 0.000010 0.999960 0.000010 0.000010
LR_Italy (C8)                 0.000010 0.000010 0.999960 0.000010 0.000010
LR_Jordan1 (C24)              0.000010 0.000010 0.999960 0.000010 0.000010
LR_Jordan2 (C25)              0.000010 0.000010 0.999960 0.000010 0.000010
Spelt_SWEAltgold (S7)         0.000010 0.000010 0.999960 0.000010 0.000010
Spelt_Baulander (S115)        0.000010 0.000010 0.999960 0.000010 0.000010
Spelt_Holstenkorn (S117)      0.000010 0.000010 0.999960 0.000010 0.000010
Spelt_KippenWeisser (S118)    0.000010 0.000010 0.999960 0.000010 0.000010
Spelt_Lignee (S119)           0.000010 0.000010 0.999960 0.000010 0.000010
Spelt_Ostro (S120)            0.000010 0.000010 0.999960 0.000010 0.000010
WG_Jordan47 (S204)            0.000010 0.000010 0.999960 0.000010 0.000010
LR_Bulgaria (C4)              0.000012 0.000010 0.999958 0.000010 0.000010
Spelt_DEU3418 (S8)            0.000013 0.000010 0.999957 0.000010 0.000010
WG_Morocco9 (S124)            0.000010 0.000019 0.999951 0.000010 0.000010
Spelt_Zuzger (S121)           0.000016 0.000010 0.999954 0.000010 0.000010
LR_Portugal1 (C9)             0.000019 0.000012 0.999949 0.000010 0.000010
LR_Andorra1 (C5)              0.000928 0.000010 0.999042 0.000010 0.000010
Spelt_Emilius (S116)          0.000016 0.000010 0.982843 0.017121 0.000010
LR_Portugal2 (C10)            0.012955 0.002626 0.984400 0.000010 0.000010
WG_FHZIndia (S208)            0.000010 0.049947 0.950023 0.000010 0.000010
Spelt_SWEHubel (S9)           0.000013 0.000011 0.934547 0.065419 0.000010
WG_Ethiopia3 (S125)           0.114963 0.131524 0.753493 0.000010 0.000010
WG_Turkey56 (S131)            0.102868 0.000010 0.706969 0.190143 0.000010
WG_Tajikistan1 (S126)         0.213766 0.044145 0.710029 0.000010 0.032050
WG_Turkey49 (S203)            0.278456 0.000010 0.721514 0.000010 0.000010
WG_Turkey96 (S123)            0.306932 0.000010 0.693038 0.000010 0.000010
WG_Azerbaijan3 (S134)         0.454749 0.000010 0.545221 0.000010 0.000010
WG_Palestinian4 (S132)        0.463471 0.000010 0.536499 0.000010 0.000010
LR_Armenia2 (C21)             0.486969 0.000010 0.513001 0.000010 0.000010
WG_Russian5 (S130)            0.506650 0.000010 0.493320 0.000010 0.000010
WG_Georgia9 (S129)            0.539830 0.000010 0.460131 0.000018 0.000010
LR_India1 (C33)               0.561881 0.000010 0.438089 0.000010 0.000010
WG_FHZNepal7 (S207)           0.057143 0.136166 0.000010 0.000010 0.806671
WG_FHZNepal6 (S206)           0.099418 0.167239 0.000010 0.000010 0.733322
WG_Georgia7 (S128)            0.611784 0.000013 0.388183 0.000010 0.000010
LR_Armenia1 (C20)             0.576009 0.094644 0.329323 0.000014 0.000010
LR_India2 (C34)               0.460994 0.011672 0.152640 0.000010 0.374683
LR_India3 (C35)               0.564107 0.038839 0.229499 0.000010 0.167545
LR_Uzbekistan2 (C30)          0.750108 0.000010 0.247866 0.002006 0.000010
LR_Afghanistan1 (C26)         0.769358 0.000010 0.230612 0.000010 0.000010
LR_Afghanistan3 (C28)         0.756787 0.097834 0.080322 0.065047 0.000010
WG_Tajikistan4 (S127)         0.863022 0.000011 0.136937 0.000020 0.000010
LR_Egypt (C23)                0.999960 0.000010 0.000010 0.000010 0.000010
LR_Afghanistan2 (C27)         0.999960 0.000010 0.000010 0.000010 0.000010
LR_Uzbekistan1 (C29)          0.999960 0.000010 0.000010 0.000010 0.000010
WG_Armenia1 (S122)            0.999960 0.000010 0.000010 0.000010 0.000010
WG_Turkmenistan5 (S133)       0.999960 0.000010 0.000010 0.000010 0.000010
WG_Egypt40 (S205)             0.999960 0.000010 0.000010 0.000010 0.000010
XZD_GongBuJiangDa1523 (S52)   0.000010 0.000010 0.000010 0.000010 0.999960
XZD_RiKaZeLaSa1373 (S74)      0.000010 0.000010 0.000010 0.000010 0.999960
XZD_NaiDong1500 (S81)         0.000010 0.000010 0.000010 0.000010 0.999960
XZD_DuiLongDeQing1521 (S91)   0.000010 0.000010 0.000010 0.000010 0.999960
XZD_ZhaHong (S243)            0.000010 0.000012 0.000010 0.000010 0.999958
XZD_DuiLongDQ1289 (S4)        0.000010 0.000013 0.000010 0.000010 0.999957
XZD_QuShui1316 (S47)          0.000010 0.000013 0.000010 0.000010 0.999957
XZD_RiKaZeLaSa1297 (S76)      0.000010 0.000013 0.000010 0.000010 0.999957
XZD_QuShui1409 (S77)          0.000010 0.000013 0.000010 0.000010 0.999957
XZD_GongBuJiangDa1526 (S89)   0.000010 0.000013 0.000010 0.000010 0.999957
XZD_NaiDong1503 (S80)         0.000016 0.000010 0.000010 0.000010 0.999954
XZD_GongGa1348 (S48)          0.000010 0.000010 0.000015 0.000010 0.999955
XZD_DuiLongDeQing1284 (S92)   0.000016 0.000011 0.000010 0.000010 0.999953
XZD_JiangZi1407 (S87)         0.000010 0.000019 0.000010 0.000010 0.999951
XZD_RiKaZeLaSa1301 (S46)      0.000019 0.000012 0.000016 0.000010 0.999943
XZD_NaiDongQJ1494 (S50)       0.000010 0.049090 0.000010 0.000010 0.950880
XZD_MoTuo (S244)              0.000010 0.075361 0.000010 0.000010 0.924609
XZD_BianBaChunMai6 (S245)     0.053695 0.037427 0.000010 0.000010 0.908858
XZD_QuShui1340 (S78)          0.109773 0.000010 0.000010 0.000010 0.890197
XZD_GongBuJiangDa1525 (S90)   0.132152 0.000010 0.000010 0.000010 0.867818
XZD_JiangZi1405 (S49)         0.000010 0.000010 0.335739 0.001198 0.663042
XZD_GongGa1508 (S88)          0.537355 0.000010 0.000010 0.000010 0.462615
XZD_WuJiangZhuo (S247)        0.647729 0.000010 0.000010 0.000010 0.352241
XZD_ZeDang1511 (S51)          0.057559 0.942411 0.000010 0.000010 0.000010
XZD_MoZongZhuoGa (S248)       0.999960 0.000010 0.000010 0.000010 0.000010
XZD_ZeDang1513 (S73)          0.000010 0.000010 0.000010 0.999960 0.000010
XZD_ZeDang1516 (S72)          0.000010 0.127210 0.379663 0.493107 0.000010
XZD_QiongJie1483 (S79)        0.000010 0.123070 0.410875 0.466035 0.000010
XZD_MoZhuGK1772 (S5)          0.000010 0.163167 0.744864 0.000010 0.091950
XZD_LaSa1342 (S86)            0.000010 0.149741 0.554777 0.295462 0.000010
XZD_MoZhuGK2050 (S84)         0.374627 0.035602 0.589750 0.000010 0.000010
XZD_ZXM1341 (S14)             0.000010 0.000010 0.879137 0.028070 0.092773
XZD_MoZhuGK2065 (S82)         0.288415 0.000011 0.711554 0.000010 0.000010
XZD_MoZhuGK2064 (S83)         0.265087 0.000010 0.734883 0.000010 0.000010
XZD_RiKaZeLaSa1367 (S75)      0.000010 0.000016 0.992301 0.000010 0.007663
XZbys_LangXianSuiSui9 (S22)   0.000010 0.000010 0.000010 0.999960 0.000010
XZbys_LongZiSuiSui10 (S25)    0.000010 0.000010 0.000010 0.999960 0.000010
XZbys_LongZiSuiSui11 (S26)    0.000010 0.000010 0.000010 0.999960 0.000010
XZbys_ChaYaZheDa32 (S33)      0.000010 0.000010 0.000010 0.999960 0.000010
XZbys_LongZiZheDa4 (S41)      0.000010 0.000010 0.000010 0.999960 0.000010
XZbys_LongZiZheDa19 (S43)     0.000010 0.000010 0.000010 0.999960 0.000010
XZbys_LongZiZheDa27 (S44)     0.000010 0.000010 0.000010 0.999960 0.000010
XZbys_JiaChaZheDa28 (S146)    0.000010 0.000010 0.000010 0.999960 0.000010
XZbys_LangXianZheDa5 (S149)   0.000010 0.000010 0.000010 0.999960 0.000010
XZbys_LangXianZheDa7 (S151)   0.000010 0.000010 0.000010 0.999960 0.000010
XZbys_LangXianZheDa25 (S154)  0.000010 0.000010 0.000010 0.999960 0.000010
XZbys_LongZiZheDa15 (S155)    0.000010 0.000010 0.000010 0.999960 0.000010
XZbys_LongZiZheDa22 (S156)    0.000010 0.000010 0.000010 0.999960 0.000010
XZbys_LongZiZheDa23 (S157)    0.000010 0.000010 0.000010 0.999960 0.000010
XZbys_LongZiZheDa26 (S158)    0.000010 0.000010 0.000010 0.999960 0.000010
XZbys_LongZiZheDa28 (S159)    0.000010 0.000010 0.000010 0.999960 0.000010
XZbys_LongZiZheDa62 (S165)    0.000010 0.000010 0.000010 0.999960 0.000010
XZbys_SangRiZheDa4 (S167)     0.000010 0.000010 0.000010 0.999960 0.000010
XZbys_SangRiZheDa1 (S268)     0.000010 0.000010 0.000010 0.999960 0.000010
XZbys_JiaChaZheDa55 (S35)     0.000010 0.000011 0.000010 0.999959 0.000010
XZbys_JiaChaZheDa63 (S36)     0.000010 0.000010 0.000010 0.997140 0.002830
XZbys_SangRiZheDa6 (S168)     0.000010 0.000010 0.000010 0.992121 0.007849
XZbys_LongZiSuiSui17 (S27)    0.000014 0.000010 0.000010 0.990871 0.009094
XZbys_LangXianZheDa3 (S37)    0.000010 0.000010 0.000010 0.947273 0.052697
XZbys_SangRiZheDa7 (S169)     0.000010 0.000010 0.000010 0.926636 0.073334
XZbys_LangXianZheDa16 (S152)  0.000013 0.000010 0.000010 0.878325 0.121642
XZbys_ChaYuZheDa1 (S258)      0.000010 0.000010 0.000010 0.875892 0.124078
XZbys_LangXianZheDa17 (S153)  0.000010 0.000010 0.000010 0.875259 0.124711
XZbys_LangXianZheDa4 (S38)    0.000010 0.000010 0.000010 0.844857 0.155113
XZbys_LongZiSuiSui23 (S28)    0.000010 0.000018 0.000010 0.822326 0.177636
XZbys_LongZiZheDa32 (S161)    0.000010 0.000010 0.000010 0.805769 0.194201
XZbys_LangXian1274 (S2)       0.000018 0.000010 0.000010 0.786234 0.213728
XZbys_LongZiSuiSui24 (S29)    0.039329 0.030277 0.358361 0.572023 0.000010
XZbys_JiaChaSuiSui32 (S19)    0.100059 0.000010 0.000010 0.718922 0.180999
XZbys_LongZiZheDa48 (S163)    0.000017 0.128053 0.370867 0.501053 0.000010
XZbys_SangRiZheDa3 (S166)     0.000010 0.000010 0.000010 0.731439 0.268531
XZbys_LangXianZheDa6 (S150)   0.000010 0.000011 0.000010 0.687561 0.312409
XZbys_JiaChaZheDa9 (S34)      0.000010 0.022241 0.515945 0.409880 0.051924
XZbys_LangXianSuiSui18 (S144) 0.000010 0.000015 0.000010 0.653360 0.346605
XZbys_ChaYaZheDa14 (S30)      0.000010 0.000010 0.027347 0.615250 0.357383
XZbys_LongZiZheDa9 (S42)      0.000010 0.000010 0.000010 0.518075 0.481895
XZbys_Zang1817 (Zang1817)     0.000010 0.493517 0.215491 0.158576 0.132406
XZbys_SangRiZheDa21 (S45)     0.000010 0.000014 0.000010 0.489849 0.510117
XZbys_JiaChaSuiSui33 (S20)    0.000010 0.204545 0.795425 0.000010 0.000010
XZbys_LangXianZheDa20 (S39)   0.801455 0.099083 0.000010 0.000010 0.099442
XZbys_LangXianZheDa38 (S264)  0.000010 0.000011 0.000010 0.361900 0.638069
XZbys_LongZiZheDa42 (S267)    0.000010 0.000015 0.000010 0.361737 0.638228
XZbys_LongZiZheDa41 (S266)    0.000010 0.075068 0.500885 0.080523 0.343514
XZbys_LongZiZheDa57 (S164)    0.000010 0.000010 0.000010 0.248418 0.751552
XZbys_ChaYuZheDa8 (S261)      0.000010 0.077332 0.433439 0.000010 0.489209
XZbys_ChaYuZheDa6 (S260)      0.000010 0.000010 0.000010 0.246807 0.753163
XZbys_JiaChaSuiSui8 (S17)     0.000010 0.000013 0.000010 0.123214 0.876753
XZbys_JiaChaZheDa39 (S148)    0.000010 0.000010 0.000010 0.078579 0.921391
XZbys_ChaYuSuiSui5 (S257)     0.000010 0.163105 0.000010 0.000010 0.836865
XZbys_ChaYuZheDa5 (S259)      0.000013 0.146244 0.000010 0.000010 0.853723
XZbys_ChaYuSuiSui2 (S255)     0.000010 0.141532 0.000010 0.000010 0.858438
XZbys_JiaChaZheDa61 (S262)    0.000010 0.000010 0.000010 0.065618 0.934352
XZbys_LongZiZheDa34 (S162)    0.000010 0.000010 0.000010 0.062659 0.937311
XZbys_LangXianSuiSui17 (S24)  0.000010 0.000010 0.000010 0.057955 0.942015
XZbys_LangXianSuiSui15 (S23)  0.000010 0.000010 0.000010 0.056267 0.943703
XZbys_LangXianZheDa35 (S40)   0.000010 0.000011 0.000010 0.056164 0.943805
XZbys_ChaYuSuiSui3 (S256)     0.000010 0.090540 0.000010 0.000010 0.909430
XZbys_LongZiZheDa29 (S160)    0.000010 0.000010 0.000010 0.035226 0.964744
XZbys_ZuoGong1203 (S1)        0.000010 0.000019 0.000010 0.000010 0.999951
XZbys_ZuoGongSuiSui1 (S16)    0.000010 0.000019 0.000010 0.000010 0.999951
XZbys_JiTang1387 (S3)         0.000011 0.000010 0.000010 0.000010 0.999959
XZbys_JiaChaZheDa37 (S147)    0.000010 0.000011 0.000010 0.000010 0.999959
XZbys_JiaChaSuiSui27 (S18)    0.000010 0.000010 0.000010 0.000010 0.999960
XZbys_JiaChaSuiSui34 (S21)    0.000010 0.000010 0.000010 0.000010 0.999960
XZbys_ChaYaZheDa18 (S31)      0.000010 0.000010 0.000010 0.000010 0.999960
XZbys_ChaYaZheDa19 (S32)      0.000010 0.000010 0.000010 0.000010 0.999960
XZbys_LangXianSuiSui6 (S143)  0.000010 0.000010 0.000010 0.000010 0.999960
XZbys_ChaYaZheDa49 (S145)     0.000010 0.000010 0.000010 0.000010 0.999960
XZbys_LangXianZheDa47 (S265)  0.000010 0.000010 0.000010 0.000010 0.999960
