# Supplementary material for: Origin and adaptation to high altitude of Tibetan semi-wild wheat
Source: Nat Commun. 2020 Oct 8;11:5085. doi: 10.1038/s41467-020-18738-5 (PMC7545183; doi:10.1038/s41467-020-18738-5)
Supplement: Supplementary file 9 — Source Data [file 41467_2020_18738_MOESM9_ESM.zip › Source_Data/README]

Fig_1C_PAV_length_distribution.txt	Frequency distribution of PAV segment length (>10 kb).
Fig_1D_Relative_gene_abence_rate.txt	Density distribution of the PAV genes across chromosome model.
Fig_2B_Genome_wide_Fst.txt      Genome-wide scanning of Fst between high-altitude (HA) and low-altitude (LA) wheat accessions in 100-kb window.
Fig_3A_DD_NJ_tree.txt	Neighbor joining phylogenetic tree in nexus formatof wheat resequencing samples using high-confidence SNPs on subgenome D.
Fig_3B_PCA.txt	 First five components from PCA of resequencing samples based on SNPs in subgenome D.
Fig_3C_DD_Admixture.txt	Individual ancestry coefficients of resequencing accessions inferred using ADMIXTURE using SNPs in subgenome D.
Fig_4A_Genome_wide_scanning.txt	Genome-wide scanning of candidate regions for rachis brittleness during wheat de-domestication process using GWAS, Fst, Pi-ratio, CNVindex analysis on chromosome 3D and 5A.
SFig_3_GO_enrichment.txt	GO enrichment analysis for the genes located in the significant divergent genomic regions of Fst analysis between high-altitude (HA) wheat accessions and lowaltitude (LA) wheat accessions.
SFig_5_TaHY5-like.txt	Genotype and alternative allele frequency of high-altitude (HA) and low-altitude (LA) wheat accessions in TaHY5-like and flanking 2000bp.
SFig_8_TaTDP1.txt	Genotype and alternative allele frequency of high-altitude (HA) and low-altitude (LA) wheat accessions in TaTDP1 and flanking 2000bp.
SFig_9_TaATG10.txt	Genotype and alternative allele frequency of high-altitude (HA) and low-altitude (LA) wheat accessions in TaATG10 and flanking 2000bp.
SFig_11_TaERF4.txt	Genotype and alternative allele frequency of high-altitude (HA) and low-altitude (LA) wheat accessions in TaERF4 and flanking 2000bp.
SFig_13_TaCHLH.txt	Genotype and alternative allele frequency of high-altitude (HA) and low-altitude (LA) wheat accessions in TaCHLH and flanking 2000bp.
SFig_14_TraesCS2A02G145300.txt	Genotype and alternative allele frequency of high-altitude (HA) and low-altitude (LA) wheat accessions in TraesCS2A02G145300 and flanking 2000bp.
SFig_15_TraesCS7B02G178700.txt	Genotype and alternative allele frequency of high-altitude (HA) and low-altitude (LA) wheat accessions in TraesCS7B02G178700 and flanking 2000bp.
SFig_20_TaPPD1-2A.txt	Genotype and alternative allele frequency of high-altitude (HA) and low-altitude (LA) wheat accessions in TaPPD1-2A and flanking 2000bp.
SFig_21_TaPPD1-2D.txt	Genotype and alternative allele frequency of high-altitude (HA) and low-altitude (LA) wheat accessions in TaPPD1-2D and flanking 2000bp.
SFig_23A_AABBDD_NJ_tree.txt     Neighbor joining phylogenetic tree in nexus formatof wheat resequencing samples using high-confidence SNPs on whole genome.
SFig_23B_AABB_NJ_tree.txt       Neighbor joining phylogenetic tree in nexus formatof wheat resequencing samples using high-confidence SNPs on subgenome A and B.
SFig_24A_AABBDD_PCA.txt First five components from PCA of resequencing samples based on SNPs of in whole genome.
SFig_24B_AABB_PCA.txt   First five components from PCA of resequencing samples based on SNPs in subgenome A and B.
SFig_25A_AABBDD_Admixture.txt   Individual ancestry coefficients of resequencing accessions inferred using ADMIXTURE using SNPs in whole genome.
SFig_25B_AABB_Admixture.txt     Individual ancestry coefficients of resequencing accessions inferred using ADMIXTURE using SNPs in subgenome A and B.
SFig_27_GWAS.txt        Genome-wide scanning of candidate regions for rachis brittleness during wheat de-domestication process using GWAS analysis. Only site with -log10(p-value)>3 are included.
SFig_28_Fst.txt Genome-wide scanning of candidate regions for rachis brittleness during wheat de-domestication process using Fst analysis.
SFig_29_log-Pi-ratio.txt        Genome-wide scanning of candidate regions for rachis brittleness during wheat de-domestication process using Pi-ratio analysis.
SFig_30_CNVindex.txt    Genome-wide scanning of candidate regions for rachis brittleness during wheat de-domestication process using CNVindex analysis.
