# Supplementary material for: Origin and adaptation to high altitude of Tibetan semi-wild wheat
Source: Nat Commun. 2020 Oct 8;11:5085. doi: 10.1038/s41467-020-18738-5 (PMC7545183; doi:10.1038/s41467-020-18738-5)
Supplement: Supplementary file 9 — Source Data [file 41467_2020_18738_MOESM9_ESM.zip › Source_Data/SFig_9_TaATG10.txt]

CHROM	POS	REF	ALT	S1	S2	S3	S4	S5	S13	S14	S16	S17	S18	S19	S20	S21	S22	S23	S24	S25	S26	S27	S28	S29	S30	S31	S32	S33	S34	S35	S36	S37	S38	S39	S40	S41	S42	S43	S44	S45	S46	S47	S48	S49	S50	S51	S52	S72	S73
chr2B	530043012	A	T	1/1	1/1	1/1	1/1	0/0	0/0	1/1	1/1	1/1	1/1	1/1	0/0	1/1	1/1	1/1	1/1	1/1	1/1	1/1	0/0	0/0	1/1	1/1	1/1	0/0	1/1	1/1	1/1	0/1	0/0	1/1	1/1	0/0	./.	0/0	./.	1/1	1/1	1/1	1/1	1/1	1/1	0/0	1/1	0/0	0/0
chr2B	530043051	C	A	1/1	1/1	1/1	1/1	0/0	0/0	1/1	1/1	1/1	1/1	1/1	0/0	1/1	1/1	1/1	1/1	1/1	1/1	1/1	0/0	0/0	1/1	./.	1/1	0/0	1/1	1/1	1/1	0/1	0/0	1/1	1/1	0/0	1/1	0/0	0/0	1/1	1/1	1/1	1/1	1/1	./.	./.	1/1	0/0	0/0
chr2B	530043543	G	A	1/1	1/1	1/1	1/1	0/0	0/0	1/1	1/1	1/1	1/1	1/1	0/0	1/1	1/1	1/1	1/1	1/1	./.	1/1	1/1	0/1	1/1	1/1	1/1	0/0	1/1	1/1	1/1	0/1	0/1	1/1	1/1	0/0	1/1	0/0	0/0	1/1	1/1	1/1	1/1	1/1	1/1	0/0	./.	0/0	0/0
chr2B	530043665	T	A	1/1	1/1	1/1	1/1	0/0	0/0	1/1	1/1	1/1	1/1	1/1	0/0	1/1	1/1	1/1	1/1	1/1	1/1	./.	0/1	0/1	1/1	1/1	1/1	0/0	1/1	0/1	1/1	0/1	0/0	1/1	1/1	0/0	1/1	0/0	0/0	1/1	1/1	1/1	1/1	1/1	1/1	0/0	1/1	0/0	0/0
chr2B	530043890	T	A	1/1	1/1	1/1	1/1	0/0	0/0	1/1	1/1	1/1	1/1	1/1	0/0	1/1	1/1	./.	1/1	1/1	1/1	1/1	1/1	./.	1/1	1/1	1/1	0/0	1/1	./.	1/1	0/1	0/0	1/1	1/1	0/0	1/1	0/0	0/0	1/1	1/1	1/1	1/1	1/1	1/1	0/0	1/1	0/0	0/0
chr2B	530043919	C	T	1/1	1/1	1/1	1/1	0/0	0/0	1/1	1/1	1/1	1/1	1/1	0/0	1/1	1/1	1/1	1/1	1/1	1/1	1/1	0/1	./.	1/1	1/1	1/1	0/0	1/1	./.	1/1	0/1	./.	1/1	1/1	0/0	1/1	0/0	0/0	1/1	1/1	1/1	1/1	1/1	1/1	0/0	1/1	0/0	0/0
chr2B	530043932	T	C	1/1	1/1	1/1	1/1	0/0	0/0	1/1	1/1	1/1	1/1	1/1	0/0	1/1	1/1	1/1	1/1	./.	1/1	1/1	0/1	./.	1/1	1/1	1/1	0/0	1/1	1/1	1/1	0/1	./.	1/1	1/1	0/0	1/1	0/0	0/0	./.	1/1	1/1	1/1	1/1	1/1	0/0	1/1	0/0	0/0
chr2B	530043940	T	C	1/1	1/1	1/1	1/1	0/0	0/0	1/1	1/1	1/1	1/1	1/1	0/0	1/1	1/1	1/1	1/1	./.	1/1	1/1	0/1	./.	1/1	./.	1/1	0/0	1/1	1/1	1/1	0/1	./.	1/1	1/1	0/0	1/1	0/0	0/0	1/1	1/1	1/1	1/1	1/1	1/1	0/0	1/1	0/0	0/0
chr2B	530044015	T	C	1/1	1/1	1/1	1/1	0/0	0/0	1/1	1/1	1/1	1/1	1/1	0/0	1/1	1/1	1/1	1/1	1/1	1/1	1/1	0/1	0/1	1/1	./.	1/1	0/0	1/1	1/1	1/1	0/1	0/0	1/1	1/1	0/0	1/1	0/0	0/0	./.	1/1	1/1	./.	1/1	1/1	0/0	1/1	0/0	0/0
chr2B	530044052	T	C	1/1	1/1	1/1	1/1	0/0	0/0	1/1	1/1	1/1	1/1	1/1	0/0	1/1	1/1	1/1	1/1	1/1	1/1	1/1	0/1	0/1	1/1	./.	1/1	0/0	1/1	1/1	1/1	0/1	0/0	1/1	1/1	0/0	1/1	0/0	0/0	1/1	1/1	1/1	./.	1/1	1/1	0/0	1/1	0/0	0/0
chr2B	530044180	T	C	1/1	1/1	1/1	1/1	0/0	0/0	1/1	1/1	1/1	1/1	1/1	0/0	1/1	1/1	1/1	1/1	1/1	1/1	1/1	0/1	1/1	1/1	./.	./.	0/0	1/1	./.	1/1	0/0	0/0	1/1	1/1	./.	./.	0/0	0/0	1/1	1/1	1/1	1/1	./.	1/1	0/0	1/1	0/0	0/0
chr2B	530046143	G	A	1/1	1/1	1/1	1/1	0/0	0/0	1/1	1/1	1/1	1/1	1/1	0/0	1/1	1/1	1/1	1/1	1/1	1/1	1/1	0/1	./.	1/1	1/1	1/1	0/0	1/1	1/1	1/1	0/1	0/0	1/1	1/1	0/0	1/1	./.	0/0	1/1	1/1	1/1	1/1	1/1	1/1	0/0	1/1	0/0	0/0
chr2B	530046426	T	TTGCAGACG	1/1	1/1	1/1	1/1	0/0	0/0	1/1	1/1	1/1	1/1	1/1	0/0	1/1	./.	1/1	1/1	1/1	1/1	1/1	0/1	1/1	1/1	./.	1/1	0/0	1/1	1/1	1/1	1/1	0/0	1/1	1/1	0/0	1/1	0/0	0/0	1/1	1/1	1/1	./.	1/1	1/1	0/0	1/1	0/0	0/0
chr2B	530046503	C	T	1/1	1/1	1/1	1/1	0/0	0/0	1/1	1/1	1/1	1/1	1/1	0/0	./.	1/1	1/1	1/1	1/1	1/1	1/1	./.	0/0	./.	1/1	1/1	0/0	1/1	1/1	1/1	0/1	0/0	./.	1/1	0/0	1/1	0/0	0/0	1/1	./.	1/1	./.	1/1	1/1	0/0	1/1	0/0	0/0
chr2B	530047395	AT	A	1/1	0/1	1/1	0/1	0/0	0/0	./.	./.	0/1	./.	./.	0/0	./.	1/1	1/1	1/1	1/1	1/1	./.	0/0	./.	1/1	./.	1/1	0/0	1/1	./.	0/1	0/1	0/0	1/1	1/1	./.	0/1	0/0	0/0	1/1	0/1	0/1	0/1	0/1	1/1	./.	0/1	0/0	0/0
chr2B	530047523	C	T	0/0	0/1	0/0	0/1	0/0	0/0	0/0	0/0	0/1	0/0	0/1	./.	0/0	0/0	./.	0/0	0/0	0/0	0/0	0/0	0/0	0/0	0/0	0/0	0/0	0/0	./.	0/0	0/0	0/1	0/0	0/0	0/0	0/0	0/0	0/0	0/0	0/1	0/1	0/1	0/1	0/0	0/0	0/1	./.	0/0
chr2B	530047878	A	G	1/1	1/1	./.	1/1	0/0	0/0	1/1	1/1	1/1	1/1	1/1	0/0	1/1	1/1	1/1	1/1	1/1	1/1	1/1	0/0	0/0	1/1	1/1	0/1	./.	1/1	1/1	1/1	0/1	0/0	1/1	1/1	0/0	./.	0/0	0/0	./.	1/1	1/1	1/1	1/1	1/1	0/0	1/1	0/0	0/0
chr2B	530048325	G	GCA	1/1	1/1	1/1	1/1	0/0	0/0	1/1	1/1	1/1	1/1	1/1	0/0	1/1	1/1	1/1	1/1	1/1	1/1	1/1	0/0	0/1	1/1	1/1	1/1	0/0	1/1	./.	1/1	0/1	0/0	1/1	1/1	0/0	1/1	0/0	0/0	1/1	1/1	1/1	1/1	1/1	1/1	0/0	1/1	0/0	0/0
chr2B	530049733	G	T	1/1	1/1	1/1	1/1	0/0	0/0	1/1	1/1	1/1	1/1	1/1	0/0	1/1	1/1	1/1	1/1	1/1	1/1	1/1	0/1	0/1	1/1	1/1	1/1	0/0	1/1	1/1	1/1	0/1	0/0	1/1	1/1	0/0	1/1	0/0	0/0	1/1	1/1	1/1	1/1	1/1	1/1	0/0	1/1	0/0	./.
chr2B	530049909	A	G	1/1	1/1	1/1	1/1	0/0	0/0	1/1	./.	./.	./.	1/1	0/0	1/1	1/1	1/1	1/1	1/1	1/1	1/1	0/1	0/0	1/1	1/1	1/1	0/0	1/1	1/1	1/1	0/1	0/0	1/1	1/1	0/0	1/1	0/0	0/0	1/1	1/1	1/1	1/1	./.	1/1	./.	1/1	0/0	./.
chr2B	530049949	G	A	1/1	1/1	1/1	1/1	0/0	0/0	1/1	./.	1/1	./.	1/1	0/0	1/1	1/1	1/1	1/1	1/1	1/1	1/1	./.	0/0	1/1	1/1	1/1	0/0	1/1	1/1	1/1	1/1	./.	1/1	1/1	0/0	1/1	0/0	0/0	1/1	1/1	1/1	1/1	./.	1/1	./.	1/1	0/0	./.
chr2B	530049954	C	A	1/1	1/1	1/1	1/1	0/0	0/0	1/1	./.	1/1	./.	1/1	0/0	1/1	1/1	1/1	1/1	1/1	1/1	1/1	0/0	0/0	1/1	1/1	1/1	0/0	1/1	1/1	1/1	1/1	./.	1/1	1/1	0/0	1/1	0/0	0/0	1/1	1/1	1/1	1/1	1/1	1/1	0/0	1/1	0/0	./.
chr2B	530049999	T	C	1/1	1/1	1/1	1/1	0/0	0/0	1/1	./.	1/1	./.	1/1	0/0	1/1	1/1	1/1	1/1	1/1	1/1	1/1	./.	0/0	1/1	1/1	./.	0/0	1/1	1/1	1/1	1/1	./.	1/1	1/1	0/0	1/1	0/0	0/0	1/1	1/1	1/1	1/1	1/1	1/1	./.	1/1	0/0	./.
chr2B	530050072	G	C	1/1	1/1	1/1	1/1	0/0	0/0	1/1	1/1	./.	1/1	1/1	0/0	1/1	./.	1/1	1/1	1/1	1/1	1/1	0/0	0/1	1/1	1/1	./.	0/0	1/1	1/1	1/1	./.	./.	1/1	1/1	0/0	1/1	0/0	0/0	1/1	1/1	1/1	1/1	1/1	1/1	./.	1/1	0/0	./.
chr2B	530050109	G	A	./.	1/1	1/1	1/1	0/0	0/0	0/0	1/1	./.	1/1	1/1	0/0	1/1	1/1	1/1	1/1	1/1	./.	1/1	0/1	0/1	1/1	1/1	./.	0/0	1/1	./.	1/1	0/1	0/0	1/1	1/1	0/0	1/1	0/0	0/0	1/1	1/1	1/1	1/1	./.	1/1	./.	1/1	./.	./.
chr2B	530050440	T	G	1/1	1/1	1/1	1/1	0/0	0/0	1/1	1/1	1/1	./.	1/1	0/0	1/1	1/1	1/1	1/1	./.	1/1	1/1	0/1	0/1	1/1	1/1	1/1	0/0	1/1	1/1	1/1	0/0	0/0	1/1	1/1	0/0	1/1	0/0	0/0	./.	1/1	1/1	1/1	./.	1/1	./.	1/1	0/0	./.
chr2B	530050487	T	G	1/1	1/1	1/1	1/1	0/0	0/0	1/1	1/1	1/1	./.	1/1	./.	1/1	1/1	1/1	1/1	1/1	1/1	1/1	0/1	0/1	1/1	1/1	1/1	0/0	1/1	1/1	1/1	0/0	0/0	1/1	1/1	0/0	1/1	0/0	0/0	./.	1/1	1/1	1/1	./.	1/1	./.	1/1	0/0	./.
[truncated: 172 more columns]
