# Supplementary material for: Origin and adaptation to high altitude of Tibetan semi-wild wheat
Source: Nat Commun. 2020 Oct 8;11:5085. doi: 10.1038/s41467-020-18738-5 (PMC7545183; doi:10.1038/s41467-020-18738-5)
Supplement: Supplementary file 9 — Source Data [file 41467_2020_18738_MOESM9_ESM.zip › Source_Data/SFig_20_TaPPD1-2A.txt]

CHROM	POS	REF	ALT	S1	S2	S3	S4	S5	S13	S14	S16	S17	S18	S19	S20	S21	S22	S23	S24	S25	S26	S27	S28	S29	S30	S31	S32	S33	S34	S35	S36	S37	S38	S39	S40	S41	S42	S43	S44	S45	S46	S47	S48	S49	S50	S51	S52	S72	S73
chr2A	36933355	C	G	1/1	1/1	1/1	1/1	1/1	1/1	0/0	1/1	1/1	./.	1/1	0/0	./.	1/1	1/1	1/1	./.	1/1	1/1	./.	0/0	1/1	1/1	./.	1/1	1/1	./.	./.	1/1	./.	0/0	1/1	1/1	1/1	1/1	1/1	1/1	1/1	./.	./.	0/0	1/1	0/0	1/1	0/0	./.
chr2A	36933444	T	A	0/0	1/1	0/0	0/0	./.	1/1	0/0	0/0	0/0	0/0	1/1	0/0	0/0	0/0	0/0	0/0	1/1	0/1	0/0	0/1	0/1	./.	0/0	./.	0/0	0/0	1/1	1/1	0/0	1/1	./.	0/0	0/0	0/1	1/1	0/0	0/0	0/0	./.	./.	0/0	0/0	0/0	0/0	0/0	./.
chr2A	36933477	T	C	0/0	0/0	0/0	0/0	./.	0/0	0/0	0/0	0/0	0/0	0/0	0/0	1/1	0/0	0/0	0/0	0/0	0/0	0/0	0/0	0/0	./.	0/0	1/1	0/0	0/0	0/0	0/0	0/0	0/0	0/0	0/0	0/0	0/0	./.	0/0	0/0	0/0	./.	./.	0/0	0/0	0/0	0/0	0/0	./.
chr2A	36933515	G	A	0/0	1/1	0/0	0/0	./.	1/1	0/0	0/0	0/0	0/0	1/1	0/0	0/0	0/0	0/0	0/0	1/1	0/1	0/0	0/1	0/1	./.	0/0	0/0	0/0	0/0	1/1	1/1	0/0	1/1	0/0	0/0	0/0	0/1	1/1	0/0	0/0	0/0	./.	./.	0/0	0/0	0/0	0/0	./.	1/1
chr2A	36933626	A	C	1/1	0/0	1/1	1/1	0/0	0/0	0/0	1/1	1/1	1/1	0/0	0/0	0/0	./.	1/1	1/1	0/0	0/1	1/1	0/1	0/0	1/1	1/1	0/0	1/1	1/1	0/0	0/0	./.	0/0	0/0	1/1	1/1	0/1	0/0	1/1	./.	1/1	./.	./.	0/0	1/1	0/0	1/1	0/0	0/0
chr2A	36933891	T	C	0/0	1/1	0/0	0/0	1/1	1/1	0/0	0/0	0/0	0/0	1/1	0/0	0/0	./.	0/0	0/0	1/1	0/1	./.	0/1	0/0	0/0	0/0	0/0	0/0	0/0	1/1	1/1	0/0	./.	./.	./.	0/0	1/1	1/1	0/0	0/0	./.	0/0	0/0	0/0	0/0	0/0	0/0	0/0	1/1
chr2A	36934529	G	C	1/1	1/1	1/1	1/1	1/1	0/0	0/0	0/0	1/1	./.	./.	0/0	0/0	./.	1/1	1/1	1/1	1/1	1/1	1/1	0/1	1/1	1/1	0/0	1/1	./.	1/1	1/1	1/1	1/1	0/0	1/1	1/1	1/1	1/1	1/1	1/1	1/1	1/1	1/1	0/0	1/1	0/0	1/1	0/0	1/1
chr2A	36934614	G	C	0/0	1/1	0/0	0/0	1/1	0/0	0/0	0/0	0/0	0/0	1/1	0/0	0/0	./.	0/0	./.	1/1	0/1	0/0	0/1	0/1	0/0	0/0	0/0	0/0	0/0	1/1	1/1	0/0	1/1	0/0	0/0	0/0	0/1	1/1	0/0	0/0	0/0	0/0	0/0	0/0	0/0	0/0	0/0	0/0	1/1
chr2A	36934685	T	C	0/0	1/1	0/0	0/0	1/1	0/0	0/0	0/0	0/0	0/0	1/1	0/0	0/0	./.	0/0	0/0	1/1	0/1	0/0	0/1	0/1	0/0	0/0	0/0	0/0	0/0	1/1	1/1	0/0	1/1	0/0	0/0	0/0	0/1	1/1	0/0	0/0	0/0	0/0	./.	0/0	0/0	0/0	0/0	0/0	1/1
chr2A	36934712	T	C	1/1	1/1	1/1	1/1	1/1	0/0	0/0	0/0	1/1	1/1	1/1	0/0	0/0	./.	1/1	1/1	1/1	1/1	1/1	1/1	0/1	1/1	1/1	0/0	1/1	1/1	1/1	1/1	1/1	1/1	./.	1/1	1/1	1/1	1/1	1/1	1/1	1/1	1/1	1/1	0/0	1/1	0/0	1/1	0/0	1/1
chr2A	36936925	T	G	1/1	0/0	1/1	1/1	0/0	0/0	0/0	0/0	1/1	1/1	0/0	./.	0/0	1/1	1/1	1/1	0/0	0/1	1/1	0/0	0/0	1/1	./.	0/0	1/1	1/1	0/0	0/0	1/1	./.	0/0	1/1	1/1	0/1	0/0	1/1	1/1	1/1	0/0	0/0	0/0	1/1	0/0	1/1	./.	0/0
chr2A	36936995	A	AC	1/1	0/0	1/1	1/1	0/0	0/0	0/0	0/0	1/1	./.	0/0	0/0	0/0	./.	./.	1/1	./.	0/1	1/1	0/1	0/0	1/1	./.	0/0	1/1	1/1	0/0	0/0	1/1	./.	0/0	1/1	1/1	0/1	0/0	1/1	1/1	1/1	0/0	0/0	./.	1/1	0/0	1/1	0/0	0/0
chr2A	36937221	A	G	1/1	0/0	1/1	1/1	0/0	0/0	0/0	0/0	1/1	./.	0/0	0/0	0/0	1/1	1/1	1/1	./.	1/1	1/1	0/1	0/0	1/1	1/1	0/0	1/1	1/1	0/0	0/0	1/1	0/0	0/0	1/1	1/1	./.	0/0	1/1	1/1	1/1	0/0	0/0	0/0	1/1	0/0	./.	0/0	0/0
chr2A	36937336	C	G	1/1	0/0	0/1	1/1	0/0	0/0	0/0	0/0	1/1	1/1	./.	0/0	0/0	1/1	1/1	./.	0/0	0/1	1/1	0/1	./.	1/1	./.	0/0	1/1	1/1	0/0	0/0	1/1	0/0	./.	1/1	1/1	0/1	0/0	1/1	1/1	1/1	./.	0/0	0/0	1/1	0/0	1/1	0/0	./.
chr2A	36937440	G	C	1/1	0/0	0/1	1/1	0/0	./.	0/0	0/0	1/1	1/1	0/0	0/0	0/0	1/1	1/1	1/1	0/0	0/1	1/1	0/1	0/0	1/1	./.	0/0	1/1	1/1	0/0	0/0	1/1	0/0	./.	./.	1/1	0/0	0/0	1/1	1/1	1/1	0/0	0/0	0/0	1/1	0/0	1/1	0/0	./.
chr2A	36937810	C	G	0/0	1/1	0/0	0/0	1/1	0/0	./.	0/0	0/0	0/0	1/1	0/0	0/0	0/0	0/0	0/0	1/1	0/1	0/0	1/1	1/1	0/0	./.	0/0	0/0	0/0	1/1	1/1	0/0	1/1	0/0	0/0	0/0	1/1	1/1	0/0	0/0	0/0	0/0	0/0	0/0	0/0	0/0	0/0	0/0	1/1
chr2A	36938220	G	A	0/0	1/1	0/0	0/0	1/1	0/0	0/0	0/0	0/0	0/0	./.	0/0	./.	0/0	0/0	0/0	1/1	0/1	0/0	0/1	0/1	0/0	0/0	0/0	0/0	0/0	1/1	1/1	0/0	1/1	0/0	0/0	0/0	0/1	1/1	0/0	0/0	0/0	0/0	0/0	0/0	0/0	0/0	0/0	0/0	1/1
chr2A	36938357	C	G	1/1	0/0	1/1	1/1	0/0	0/0	0/0	0/0	1/1	1/1	0/0	0/0	0/0	1/1	1/1	1/1	0/0	0/1	1/1	0/1	0/0	1/1	1/1	0/0	1/1	1/1	0/0	0/0	1/1	0/0	0/0	1/1	1/1	0/1	0/0	1/1	1/1	1/1	0/0	0/0	./.	1/1	0/0	1/1	0/0	0/0
chr2A	36938365	G	C	0/0	0/0	0/0	0/0	0/0	1/1	0/0	0/0	0/0	0/0	0/0	0/0	1/1	0/0	0/0	0/0	0/0	0/0	0/0	0/0	0/1	0/0	0/0	1/1	0/0	0/0	0/0	0/0	0/0	0/0	0/0	0/0	0/0	0/0	0/0	0/0	0/0	0/0	0/0	0/0	./.	0/0	1/1	0/0	0/0	0/0
chr2A	36939443	AATACC	A	1/1	0/0	1/1	./.	0/0	0/0	0/0	0/0	./.	1/1	0/0	./.	./.	1/1	1/1	1/1	./.	0/1	1/1	0/0	0/0	1/1	./.	0/0	./.	1/1	0/0	0/0	1/1	0/0	0/0	1/1	1/1	0/0	0/0	1/1	1/1	./.	0/0	0/0	0/0	1/1	0/0	1/1	0/0	0/0
chr2A	36939458	A	T	1/1	0/0	1/1	./.	0/0	0/0	0/0	0/0	./.	1/1	0/0	./.	./.	1/1	1/1	1/1	./.	0/1	1/1	0/0	0/0	1/1	./.	0/0	./.	1/1	./.	0/0	1/1	0/0	0/0	1/1	1/1	0/0	0/0	1/1	1/1	1/1	0/0	0/0	0/0	1/1	0/0	./.	./.	0/0
chr2A	36939461	TAC	T	1/1	0/0	1/1	./.	0/0	0/0	0/0	0/0	./.	1/1	0/0	./.	./.	1/1	1/1	1/1	./.	0/1	1/1	0/0	0/0	1/1	./.	0/0	./.	1/1	./.	0/0	1/1	0/0	0/0	1/1	1/1	0/0	0/0	1/1	1/1	1/1	0/0	0/0	0/0	1/1	0/0	./.	./.	0/0
chr2A	36939464	G	GCTCCTCAT	1/1	0/0	1/1	./.	0/0	0/0	0/0	0/0	./.	1/1	0/0	./.	./.	1/1	./.	1/1	./.	0/1	1/1	0/0	0/0	1/1	./.	./.	./.	1/1	0/0	0/0	1/1	0/0	0/0	1/1	1/1	0/0	0/0	1/1	1/1	1/1	0/0	0/0	0/0	1/1	0/0	./.	0/0	0/0
chr2A	36939506	C	T	1/1	0/0	1/1	./.	0/0	0/0	0/0	0/0	1/1	1/1	0/0	0/0	0/0	./.	1/1	1/1	./.	./.	1/1	0/1	0/0	1/1	./.	0/0	1/1	1/1	0/0	0/0	1/1	0/0	0/0	1/1	1/1	0/0	0/0	1/1	1/1	1/1	0/0	0/0	0/0	1/1	0/0	./.	0/0	0/0
chr2A	36939526	T	C	1/1	0/0	1/1	./.	0/0	0/0	0/0	0/0	1/1	1/1	0/0	0/0	0/0	./.	1/1	1/1	./.	0/1	1/1	0/1	0/0	1/1	./.	0/0	./.	1/1	0/0	0/0	1/1	0/0	0/0	1/1	1/1	0/0	0/0	1/1	1/1	1/1	0/0	0/0	0/0	1/1	0/0	1/1	0/0	0/0
chr2A	36939621	T	C	1/1	0/0	1/1	1/1	0/0	0/0	0/0	0/0	1/1	1/1	0/0	0/0	./.	1/1	1/1	1/1	0/0	0/1	1/1	0/0	0/0	1/1	./.	0/0	./.	1/1	./.	0/0	1/1	./.	./.	1/1	1/1	0/0	0/0	1/1	1/1	1/1	0/0	0/0	./.	1/1	0/0	1/1	./.	0/0
chr2A	36939794	G	A	1/1	0/0	1/1	1/1	0/0	0/0	0/0	0/0	1/1	1/1	0/0	0/0	./.	1/1	1/1	1/1	./.	0/1	1/1	0/0	0/0	1/1	1/1	./.	1/1	1/1	0/0	0/0	1/1	./.	./.	1/1	1/1	0/1	0/0	1/1	1/1	1/1	0/0	./.	./.	1/1	./.	1/1	0/0	0/0
[truncated: 172 more columns]
