# Supplementary material for: Origin and adaptation to high altitude of Tibetan semi-wild wheat
Source: Nat Commun. 2020 Oct 8;11:5085. doi: 10.1038/s41467-020-18738-5 (PMC7545183; doi:10.1038/s41467-020-18738-5)
Supplement: Supplementary file 9 — Source Data [file 41467_2020_18738_MOESM9_ESM.zip › Source_Data/SFig_23A_AABBDD_NJ_tree.txt]

#NEXUS
[R-package treeio, Thu Sep 5 22:19:40 2019]
BEGIN TAXA;
	DIMENSIONS NTAX = 308;
	TAXLABELS
		LRAustria1C1
		LRAustria2C2
		LRAustria3C3
		LRBulgariaC4
		LRAndorra1C5
		LRAndorra2C6
		LRSpainC7
		LRItalyC8
		LRPortugal1C9
		LRPortugal2C10
		VAAmerica1C11
		VAAmerica2C12
		VAAmerica3C13
		VAAmerica4C14
		VAAmerica5C15
		VAAmerica6C16
		VAAmerica7C17
		VAAmerica8C18
		VAAmerica9C19
		LRArmenia1C20
		LRArmenia2C21
		VAEgyptC22
		LREgyptC23
		LRJordan1C24
		LRJordan2C25
		LRAfghanistan1C26
		LRAfghanistan2C27
		LRAfghanistan3C28
		LRUzbekistan1C29
		LRUzbekistan2C30
		VAIndia1C31
		VAIndia2C32
		LRIndia1C33
		LRIndia2C34
		LRIndia3C35
		LRChina1C36
		LRChina2C37
		LRChina3C38
		LRChina4C39
		LRChina5C40
		VAChina1C41
		VAChina2C42
		VAChina3C43
		VAChina4C44
		VAChina5C45
		VAChina6C46
		VAAustralia1C47
		VAAustralia2C48
		VAAustralia3C49
		VAAustralia4C50
		VAAustralia5C51
		VAAustralia6C52
		VAAustralia7C53
		VAAustralia8C54
		VAAustralia9C55
		VAAustralia10C56
		VAAustralia11C57
		VAAustralia12C58
		VAAustralia13C59
		VAAustralia14C60
		VAAustralia15C61
		VAAustralia16C62
		LRChina6CS
		XZbysZuoGong1203S1
		XZbysLangXian1274S2
		XZbysJiTang1387S3
		XZDDuiLongDQ1289S4
		XZDMoZhuGK1772S5
		DFYNTieKe6S6
		SpeltSWEAltgoldS7
		SpeltDEU3418S8
		SpeltSWEHubelS9
		DFHNPingYuan50S10
		DFBJYanDa1817S11
		WGFranceApacheS12
		XZMiSuiS13
		XZDZXM1341S14
		BSSDNingYang5S15
		XZbysZuoGongSuiSui1S16
		XZbysJiaChaSuiSui8S17
		XZbysJiaChaSuiSui27S18
		XZbysJiaChaSuiSui32S19
		XZbysJiaChaSuiSui33S20
		XZbysJiaChaSuiSui34S21
		XZbysLangXianSuiSui9S22
		XZbysLangXianSuiSui15S23
		XZbysLangXianSuiSui17S24
		XZbysLongZiSuiSui10S25
		XZbysLongZiSuiSui11S26
		XZbysLongZiSuiSui17S27
		XZbysLongZiSuiSui23S28
		XZbysLongZiSuiSui24S29
		XZbysChaYaZheDa14S30
		XZbysChaYaZheDa18S31
		XZbysChaYaZheDa19S32
		XZbysChaYaZheDa32S33
		XZbysJiaChaZheDa9S34
		XZbysJiaChaZheDa55S35
		XZbysJiaChaZheDa63S36
		XZbysLangXianZheDa3S37
		XZbysLangXianZheDa4S38
		XZbysLangXianZheDa20S39
		XZbysLangXianZheDa35S40
		XZbysLongZiZheDa4S41
		XZbysLongZiZheDa9S42
		XZbysLongZiZheDa19S43
		XZbysLongZiZheDa27S44
		XZbysSangRiZheDa21S45
		XZDRiKaZeLaSa1301S46
		XZDQuShui1316S47
		XZDGongGa1348S48
		XZDJiangZi1405S49
		XZDNaiDongQJ1494S50
		XZDZeDang1511S51
		XZDGongBuJiangDa1523S52
		DFYNTieKe2S56
		DFYNTieKe19S57
		DFYNTieKe31S58
		DFYNTieKe32S59
		BSHNPuYang21S60
		BSHNPuYang23S61
		BSSDChangQing49S62
		YCShi4185S64
		YCNongDa3338S67
		XZDZeDang1516S72
		XZDZeDang1513S73
		XZDRiKaZeLaSa1373S74
		XZDRiKaZeLaSa1367S75
		XZDRiKaZeLaSa1297S76
		XZDQuShui1409S77
		XZDQuShui1340S78
		XZDQiongJie1483S79
		XZDNaiDong1503S80
		XZDNaiDong1500S81
		XZDMoZhuGK2065S82
		XZDMoZhuGK2064S83
		XZDMoZhuGK2050S84
		XZDLaSa1342S86
		XZDJiangZi1407S87
		XZDGongGa1508S88
		XZDGongBuJiangDa1526S89
		XZDGongBuJiangDa1525S90
		XZDDuiLongDeQing1521S91
		XZDDuiLongDeQing1284S92
		DFSC1658S93
		DFSC1666S94
		DFSC1587S95
		DFSC1635S96
		DFSC1588S97
		DFSC1668S98
		DFSC1661S99
		DFSC1670S100
		DFGSHongQiMaiS101
		DFGSDuanYaoMaiS102
		DFGSDaBaiMaiS103
		DFGSBaiMuXianBanS104
		DFGSHongHuoSuiS105
		DFGSBaiDaTouS106
		DFNXShanMaiS108
		DFNXTuTouMaiS109
		DFQHXiaoHongMaiS110
		DFQHXiaoMaiS111
		DFQHMaoHongMaiS112
		DFQHLiuYueHuangS113
		DFQHDuanBaiMaiS114
		SpeltBaulanderS115
		SpeltEmiliusS116
		SpeltHolstenkornS117
		SpeltKippenWeisserS118
		SpeltLigneeS119
		SpeltOstroS120
		SpeltZuzgerS121
		WGArmenia1S122
		WGTurkey96S123
		WGMorocco9S124
		WGEthiopia3S125
		WGTajikistan1S126
		WGTajikistan4S127
		WGGeorgia7S128
		WGGeorgia9S129
		WGRussian5S130
		WGTurkey56S131
		WGPalestinian4S132
		WGTurkmenistan5S133
		WGAzerbaijan3S134
		YCZhouMai18S135
		YCYanNong15S136
		YCLuMai21S137
		YCYuMai18S139
		YCNongDa5181S140
		YCShiLuan02d1S142
		XZbysLangXianSuiSui6S143
		XZbysLangXianSuiSui18S144
		XZbysChaYaZheDa49S145
		XZbysJiaChaZheDa28S146
		XZbysJiaChaZheDa37S147
		XZbysJiaChaZheDa39S148
		XZbysLangXianZheDa5S149
		XZbysLangXianZheDa6S150
		XZbysLangXianZheDa7S151
		XZbysLangXianZheDa16S152
		XZbysLangXianZheDa17S153
		XZbysLangXianZheDa25S154
		XZbysLongZiZheDa15S155
		XZbysLongZiZheDa22S156
		XZbysLongZiZheDa23S157
		XZbysLongZiZheDa26S158
		XZbysLongZiZheDa28S159
		XZbysLongZiZheDa29S160
		XZbysLongZiZheDa32S161
		XZbysLongZiZheDa34S162
		XZbysLongZiZheDa48S163
		XZbysLongZiZheDa57S164
		XZbysLongZiZheDa62S165
		XZbysSangRiZheDa3S166
		XZbysSangRiZheDa4S167
		XZbysSangRiZheDa6S168
		XZbysSangRiZheDa7S169
		DFXJM1S170
		DFXJM20S171
		DFXJM29S172
		DFXJM81S173
		DFXJM90S174
		DFYN098S175
		DFYN109S176
		DFYN156S177
		DFYN241S178
		DFYN411S179
		DFSXDingXingZhaiS180
		DFSXBaiHuoMaiS181
		DFSHXChunXiaoMaiS182
		DFSHXMaZhaMaiS183
		DFSHXXiaoSanYueHS184
		DFSDXiShanBianSuiS185
		DFSDBaiBianSuiS186
		DFSDDaLiBanMangS187
		DFSDLaoLaiXiaS188
		WGTurkey49S203
		WGJordan47S204
		WGEgypt40S205
		WGFHZNepal6S206
		WGFHZNepal7S207
		WGFHZIndiaS208
		YCLChangZhi6406S209
		YCLSuiMai3S210
		YCLEnMai4S211
		YCLLovrin10S212
		YCLBiMa4S213
		YCLFengChan3S214
		YCLJiNan17S215
		YCLFan6S216
		YCLZhengMai9023S217
		YCLYanZhan1S218
		YCLNanDa2419S219
		YCLTaiShan1S220
		YCLYuMai21S221
		YCLZhengYin4S223
		YCLBaiNong3217S224
		YCLBeiJing8S225
		YCLShiJiaZhuang54S227
		YCXZZangDong4S228
		YCXZRiKaZe54S229
		YCXZRiKaZe8S230
		WGUSClarkS231
		WGUSAtlas66S232
		WGGermanyRektorS233
		WGUKSparkS234
		WGFranceAztecS235
		WGRussiaKabka3S236
		WGRussiaAoDeSa3S237
		WGJPNongLin10S238
		WGAustraliaOptimusS239
		DFGSLanHuaMaiS240
		DFQHGeJiaXiangS241
		DFSCBenDiHuangHuaS242
		XZDZhaHongS243
		XZDMoTuoS244
		XZDBianBaChunMai6S245
		DFSCBaiMangXiaoMaiS246
		XZDWuJiangZhuoS247
		XZDMoZongZhuoGaS248
		DFSCKangDing1S249
		DFGSYiZhiMaiS250
		DFGSHuoLiYanS251
		DFXJHongChunMaiS252
		DFXJHongDongMaiS253
		DFXJHongJinBaoYinS254
		XZbysChaYuSuiSui2S255
		XZbysChaYuSuiSui3S256
		XZbysChaYuSuiSui5S257
		XZbysChaYuZheDa1S258
		XZbysChaYuZheDa5S259
		XZbysChaYuZheDa6S260
		XZbysChaYuZheDa8S261
		XZbysJiaChaZheDa61S262
		XZbysLangXianZheDa38S264
		XZbysLangXianZheDa47S265
		XZbysLongZiZheDa41S266
		XZbysLongZiZheDa42S267
		XZbysSangRiZheDa1S268
		YCJinMai47S270
		YCLX987S271
		YCJiMai22S272
		YCJing411S273
		YCNongDa3097S274
		YCNongDa3331S3331
		YCJingDong6S6554
		XZbysZang1817Zang1817
	;
END;
BEGIN TREES;
	TRANSLATE
		1	LRAustria1C1,
		2	LRAustria2C2,
		3	LRAustria3C3,
		4	LRBulgariaC4,
		5	LRAndorra1C5,
		6	LRAndorra2C6,
		7	LRSpainC7,
		8	LRItalyC8,
		9	LRPortugal1C9,
		10	LRPortugal2C10,
		11	VAAmerica1C11,
		12	VAAmerica2C12,
		13	VAAmerica3C13,
		14	VAAmerica4C14,
		15	VAAmerica5C15,
		16	VAAmerica6C16,
		17	VAAmerica7C17,
		18	VAAmerica8C18,
		19	VAAmerica9C19,
		20	LRArmenia1C20,
		21	LRArmenia2C21,
		22	VAEgyptC22,
		23	LREgyptC23,
		24	LRJordan1C24,
		25	LRJordan2C25,
		26	LRAfghanistan1C26,
		27	LRAfghanistan2C27,
		28	LRAfghanistan3C28,
		29	LRUzbekistan1C29,
		30	LRUzbekistan2C30,
		31	VAIndia1C31,
		32	VAIndia2C32,
		33	LRIndia1C33,
		34	LRIndia2C34,
		35	LRIndia3C35,
		36	LRChina1C36,
		37	LRChina2C37,
		38	LRChina3C38,
		39	LRChina4C39,
		40	LRChina5C40,
		41	VAChina1C41,
		42	VAChina2C42,
		43	VAChina3C43,
		44	VAChina4C44,
		45	VAChina5C45,
		46	VAChina6C46,
		47	VAAustralia1C47,
		48	VAAustralia2C48,
		49	VAAustralia3C49,
		50	VAAustralia4C50,
		51	VAAustralia5C51,
		52	VAAustralia6C52,
		53	VAAustralia7C53,
		54	VAAustralia8C54,
		55	VAAustralia9C55,
		56	VAAustralia10C56,
		57	VAAustralia11C57,
		58	VAAustralia12C58,
		59	VAAustralia13C59,
		60	VAAustralia14C60,
		61	VAAustralia15C61,
		62	VAAustralia16C62,
		63	LRChina6CS,
		64	XZbysZuoGong1203S1,
		65	XZbysLangXian1274S2,
		66	XZbysJiTang1387S3,
		67	XZDDuiLongDQ1289S4,
		68	XZDMoZhuGK1772S5,
		69	DFYNTieKe6S6,
		70	SpeltSWEAltgoldS7,
		71	SpeltDEU3418S8,
		72	SpeltSWEHubelS9,
		73	DFHNPingYuan50S10,
		74	DFBJYanDa1817S11,
		75	WGFranceApacheS12,
		76	XZMiSuiS13,
		77	XZDZXM1341S14,
		78	BSSDNingYang5S15,
		79	XZbysZuoGongSuiSui1S16,
		80	XZbysJiaChaSuiSui8S17,
		81	XZbysJiaChaSuiSui27S18,
		82	XZbysJiaChaSuiSui32S19,
		83	XZbysJiaChaSuiSui33S20,
		84	XZbysJiaChaSuiSui34S21,
		85	XZbysLangXianSuiSui9S22,
		86	XZbysLangXianSuiSui15S23,
		87	XZbysLangXianSuiSui17S24,
		88	XZbysLongZiSuiSui10S25,
		89	XZbysLongZiSuiSui11S26,
		90	XZbysLongZiSuiSui17S27,
		91	XZbysLongZiSuiSui23S28,
		92	XZbysLongZiSuiSui24S29,
		93	XZbysChaYaZheDa14S30,
		94	XZbysChaYaZheDa18S31,
		95	XZbysChaYaZheDa19S32,
		96	XZbysChaYaZheDa32S33,
		97	XZbysJiaChaZheDa9S34,
		98	XZbysJiaChaZheDa55S35,
		99	XZbysJiaChaZheDa63S36,
		100	XZbysLangXianZheDa3S37,
		101	XZbysLangXianZheDa4S38,
		102	XZbysLangXianZheDa20S39,
		103	XZbysLangXianZheDa35S40,
		104	XZbysLongZiZheDa4S41,
		105	XZbysLongZiZheDa9S42,
		106	XZbysLongZiZheDa19S43,
		107	XZbysLongZiZheDa27S44,
		108	XZbysSangRiZheDa21S45,
		109	XZDRiKaZeLaSa1301S46,
		110	XZDQuShui1316S47,
		111	XZDGongGa1348S48,
		112	XZDJiangZi1405S49,
		113	XZDNaiDongQJ1494S50,
		114	XZDZeDang1511S51,
		115	XZDGongBuJiangDa1523S52,
		116	DFYNTieKe2S56,
		117	DFYNTieKe19S57,
		118	DFYNTieKe31S58,
		119	DFYNTieKe32S59,
		120	BSHNPuYang21S60,
		121	BSHNPuYang23S61,
		122	BSSDChangQing49S62,
		123	YCShi4185S64,
		124	YCNongDa3338S67,
		125	XZDZeDang1516S72,
		126	XZDZeDang1513S73,
		127	XZDRiKaZeLaSa1373S74,
		128	XZDRiKaZeLaSa1367S75,
		129	XZDRiKaZeLaSa1297S76,
		130	XZDQuShui1409S77,
		131	XZDQuShui1340S78,
		132	XZDQiongJie1483S79,
		133	XZDNaiDong1503S80,
		134	XZDNaiDong1500S81,
		135	XZDMoZhuGK2065S82,
		136	XZDMoZhuGK2064S83,
		137	XZDMoZhuGK2050S84,
		138	XZDLaSa1342S86,
		139	XZDJiangZi1407S87,
		140	XZDGongGa1508S88,
		141	XZDGongBuJiangDa1526S89,
		142	XZDGongBuJiangDa1525S90,
		143	XZDDuiLongDeQing1521S91,
		144	XZDDuiLongDeQing1284S92,
		145	DFSC1658S93,
		146	DFSC1666S94,
		147	DFSC1587S95,
		148	DFSC1635S96,
		149	DFSC1588S97,
		150	DFSC1668S98,
		151	DFSC1661S99,
		152	DFSC1670S100,
		153	DFGSHongQiMaiS101,
		154	DFGSDuanYaoMaiS102,
		155	DFGSDaBaiMaiS103,
		156	DFGSBaiMuXianBanS104,
		157	DFGSHongHuoSuiS105,
		158	DFGSBaiDaTouS106,
		159	DFNXShanMaiS108,
		160	DFNXTuTouMaiS109,
		161	DFQHXiaoHongMaiS110,
		162	DFQHXiaoMaiS111,
		163	DFQHMaoHongMaiS112,
		164	DFQHLiuYueHuangS113,
		165	DFQHDuanBaiMaiS114,
		166	SpeltBaulanderS115,
		167	SpeltEmiliusS116,
		168	SpeltHolstenkornS117,
		169	SpeltKippenWeisserS118,
		170	SpeltLigneeS119,
		171	SpeltOstroS120,
		172	SpeltZuzgerS121,
		173	WGArmenia1S122,
		174	WGTurkey96S123,
		175	WGMorocco9S124,
		176	WGEthiopia3S125,
		177	WGTajikistan1S126,
		178	WGTajikistan4S127,
		179	WGGeorgia7S128,
		180	WGGeorgia9S129,
		181	WGRussian5S130,
		182	WGTurkey56S131,
		183	WGPalestinian4S132,
		184	WGTurkmenistan5S133,
		185	WGAzerbaijan3S134,
		186	YCZhouMai18S135,
		187	YCYanNong15S136,
		188	YCLuMai21S137,
		189	YCYuMai18S139,
		190	YCNongDa5181S140,
		191	YCShiLuan02d1S142,
		192	XZbysLangXianSuiSui6S143,
		193	XZbysLangXianSuiSui18S144,
		194	XZbysChaYaZheDa49S145,
		195	XZbysJiaChaZheDa28S146,
		196	XZbysJiaChaZheDa37S147,
		197	XZbysJiaChaZheDa39S148,
		198	XZbysLangXianZheDa5S149,
		199	XZbysLangXianZheDa6S150,
		200	XZbysLangXianZheDa7S151,
		201	XZbysLangXianZheDa16S152,
		202	XZbysLangXianZheDa17S153,
		203	XZbysLangXianZheDa25S154,
		204	XZbysLongZiZheDa15S155,
		205	XZbysLongZiZheDa22S156,
		206	XZbysLongZiZheDa23S157,
		207	XZbysLongZiZheDa26S158,
		208	XZbysLongZiZheDa28S159,
		209	XZbysLongZiZheDa29S160,
		210	XZbysLongZiZheDa32S161,
		211	XZbysLongZiZheDa34S162,
		212	XZbysLongZiZheDa48S163,
		213	XZbysLongZiZheDa57S164,
		214	XZbysLongZiZheDa62S165,
		215	XZbysSangRiZheDa3S166,
		216	XZbysSangRiZheDa4S167,
		217	XZbysSangRiZheDa6S168,
		218	XZbysSangRiZheDa7S169,
		219	DFXJM1S170,
		220	DFXJM20S171,
		221	DFXJM29S172,
		222	DFXJM81S173,
		223	DFXJM90S174,
		224	DFYN098S175,
		225	DFYN109S176,
		226	DFYN156S177,
		227	DFYN241S178,
		228	DFYN411S179,
		229	DFSXDingXingZhaiS180,
		230	DFSXBaiHuoMaiS181,
		231	DFSHXChunXiaoMaiS182,
		232	DFSHXMaZhaMaiS183,
		233	DFSHXXiaoSanYueHS184,
		234	DFSDXiShanBianSuiS185,
		235	DFSDBaiBianSuiS186,
		236	DFSDDaLiBanMangS187,
		237	DFSDLaoLaiXiaS188,
		238	WGTurkey49S203,
		239	WGJordan47S204,
		240	WGEgypt40S205,
		241	WGFHZNepal6S206,
		242	WGFHZNepal7S207,
		243	WGFHZIndiaS208,
		244	YCLChangZhi6406S209,
		245	YCLSuiMai3S210,
		246	YCLEnMai4S211,
		247	YCLLovrin10S212,
		248	YCLBiMa4S213,
		249	YCLFengChan3S214,
		250	YCLJiNan17S215,
		251	YCLFan6S216,
		252	YCLZhengMai9023S217,
		253	YCLYanZhan1S218,
		254	YCLNanDa2419S219,
		255	YCLTaiShan1S220,
		256	YCLYuMai21S221,
		257	YCLZhengYin4S223,
		258	YCLBaiNong3217S224,
		259	YCLBeiJing8S225,
		260	YCLShiJiaZhuang54S227,
		261	YCXZZangDong4S228,
		262	YCXZRiKaZe54S229,
		263	YCXZRiKaZe8S230,
		264	WGUSClarkS231,
		265	WGUSAtlas66S232,
		266	WGGermanyRektorS233,
		267	WGUKSparkS234,
		268	WGFranceAztecS235,
		269	WGRussiaKabka3S236,
		270	WGRussiaAoDeSa3S237,
		271	WGJPNongLin10S238,
		272	WGAustraliaOptimusS239,
		273	DFGSLanHuaMaiS240,
		274	DFQHGeJiaXiangS241,
		275	DFSCBenDiHuangHuaS242,
		276	XZDZhaHongS243,
		277	XZDMoTuoS244,
		278	XZDBianBaChunMai6S245,
		279	DFSCBaiMangXiaoMaiS246,
		280	XZDWuJiangZhuoS247,
		281	XZDMoZongZhuoGaS248,
		282	DFSCKangDing1S249,
		283	DFGSYiZhiMaiS250,
		284	DFGSHuoLiYanS251,
		285	DFXJHongChunMaiS252,
		286	DFXJHongDongMaiS253,
		287	DFXJHongJinBaoYinS254,
		288	XZbysChaYuSuiSui2S255,
		289	XZbysChaYuSuiSui3S256,
		290	XZbysChaYuSuiSui5S257,
		291	XZbysChaYuZheDa1S258,
		292	XZbysChaYuZheDa5S259,
		293	XZbysChaYuZheDa6S260,
		294	XZbysChaYuZheDa8S261,
		295	XZbysJiaChaZheDa61S262,
		296	XZbysLangXianZheDa38S264,
		297	XZbysLangXianZheDa47S265,
		298	XZbysLongZiZheDa41S266,
		299	XZbysLongZiZheDa42S267,
		300	XZbysSangRiZheDa1S268,
		301	YCJinMai47S270,
		302	YCLX987S271,
		303	YCJiMai22S272,
		304	YCJing411S273,
		305	YCNongDa3097S274,
		306	YCNongDa3331S3331,
		307	YCJingDong6S6554,
		308	XZbysZang1817Zang1817
	;
	TREE * UNTITLED = [&U] ((((77[&Sample=S14,Name=S14,Group=TL]:0.09889014818,((41[&Sample=C41,Name=C41,Group=CC]:0.07373884639,246[&Sample=S211,Name=S211,Group=CC]:0.07674915361):0.01001963007,(15[&Sample=C15,Name=C15,Group=NCC]:0.03153345651,19[&Sample=C19,Name=C19,Group=NCC]:0.03070834349):0.05078921993):0.008092976815):0.003733937593,((269[&Sample=S236,Name=S236,Group=NCC]:0.07923455413,(187[&Sa…
END;
