# Supplementary material for: Origin and adaptation to high altitude of Tibetan semi-wild wheat
Source: Nat Commun. 2020 Oct 8;11:5085. doi: 10.1038/s41467-020-18738-5 (PMC7545183; doi:10.1038/s41467-020-18738-5)
Supplement: Supplementary file 9 — Source Data [file 41467_2020_18738_MOESM9_ESM.zip › Source_Data/SFig_24B_AABB_PCA.txt]

Sample	PC1	PC2	PC3	PC4	PC5	PC6	PC7	PC8	PC9	PC10
exp	27.094	18.796	10.206	9.256	6.916	6.084	4.931	4.340	4.099	3.820
C1	0.0519	0.0030	0.0600	0.0279	0.0420	0.0296	-0.0510	0.0212	0.0550	-0.0413
C2	0.0530	0.0006	0.0606	0.0270	0.0394	0.0293	-0.0540	0.0207	0.0622	-0.0439
C3	0.0512	0.0027	0.0612	0.0270	0.0434	0.0293	-0.0499	0.0210	0.0549	-0.0424
C4	0.0574	0.0003	0.0540	0.0088	0.0446	0.0413	-0.0358	0.0467	0.0114	0.0101
C5	0.0466	0.0075	0.0558	0.0158	0.0595	0.0252	-0.0297	0.0350	0.0295	0.0029
C6	0.0574	0.0002	0.0571	0.0100	0.0528	0.0339	-0.0414	0.0424	0.0172	0.0212
C7	0.0582	-0.0076	0.0368	-0.0231	0.0211	0.0405	-0.0409	0.0202	-0.0231	0.0532
C8	0.0502	0.0112	0.0704	0.0140	0.0864	0.0226	-0.0144	0.0393	0.0295	-0.0040
C9	0.0566	0.0017	0.0631	0.0187	0.0657	0.0110	-0.0338	0.0526	0.0351	0.0173
C10	0.0440	0.0062	0.0625	0.0202	0.1120	-0.0230	-0.0043	0.0194	0.0019	0.0222
C11	0.0659	-0.0412	-0.0094	0.0007	-0.0270	0.0015	-0.0783	0.0142	0.0049	0.0123
C12	0.0617	-0.0246	-0.0026	-0.0070	-0.0428	0.0463	-0.0776	-0.0038	0.0201	0.0391
C13	0.0644	-0.0638	-0.0246	0.0166	-0.0389	-0.0432	-0.0659	0.0183	0.0403	0.0591
C14	0.0606	-0.0064	0.0155	-0.0380	-0.0101	0.0556	-0.0507	-0.0119	0.0210	0.0852
C15	0.0704	-0.0130	0.0007	-0.0598	-0.0187	0.0033	0.0561	0.0245	-0.0506	0.0538
C16	0.0667	-0.0227	0.0137	-0.0355	-0.0093	0.0014	-0.0112	0.0200	0.0027	0.0675
C17	0.0680	-0.0207	-0.0021	-0.0276	-0.0378	0.0226	-0.0341	0.0045	0.0359	0.0547
C18	0.0595	0.0029	0.0202	-0.0472	-0.0201	0.0475	-0.0034	-0.0198	0.0333	0.0847
C19	0.0705	-0.0106	0.0019	-0.0639	-0.0446	0.0220	0.0584	0.0303	-0.0305	0.0596
C20	0.0152	0.0303	0.0248	0.0565	-0.0314	0.0281	-0.0076	0.0250	0.0168	0.0070
C21	0.0269	0.0272	0.0308	0.0363	-0.0353	0.0420	-0.0068	0.0047	0.0154	-0.0350
C22	0.0295	0.0166	0.0538	-0.0216	-0.0117	0.0568	-0.0104	-0.0045	0.0566	0.0992
C23	-0.0012	0.0703	0.0379	0.1169	-0.0452	0.0081	0.0640	0.0037	-0.0144	-0.0531
C24	0.0569	0.0085	0.0730	0.0197	0.0753	0.0235	-0.0221	0.0549	0.0304	0.0275
C25	0.0454	0.0047	0.0605	0.0259	0.0575	0.0285	-0.0174	0.0528	0.0438	0.0055
C26	0.0091	0.0460	0.0574	0.0791	-0.0134	0.0113	0.0532	0.0366	0.0063	-0.0619
C27	0.0011	0.0663	0.0569	0.1369	-0.0669	0.0161	0.0864	0.0282	0.0139	-0.0520
C28	0.0091	0.0426	0.0152	0.1035	-0.0446	0.0265	0.0487	0.0116	0.0257	-0.0489
C29	0.0044	0.0662	0.0585	0.1408	-0.0652	0.0218	0.0854	0.0446	0.0132	-0.0889
C30	0.0179	0.0436	0.0466	0.0897	-0.0376	0.0148	0.0487	0.0307	0.0070	-0.0594
C31	0.0415	0.0110	0.0388	-0.0119	-0.0140	0.0518	-0.0265	-0.0013	0.0515	0.0482
C32	0.0518	0.0150	0.0144	-0.0295	0.0010	-0.0126	0.1017	0.0050	0.0856	-0.0043
C33	0.0272	0.0352	0.0599	0.0715	0.0057	0.0450	-0.0162	0.0567	0.0091	-0.0468
C34	-0.0190	0.0303	0.0427	0.0058	-0.0332	0.0037	0.0000	0.0253	0.0116	0.0718
C35	-0.0005	0.0331	0.0405	0.0332	-0.0183	0.0173	0.0127	0.0364	0.0119	0.0047
C36	0.0168	0.0405	-0.0836	0.0087	-0.0077	-0.0299	0.0099	-0.0727	0.0416	0.0125
C37	-0.0244	0.0912	-0.1175	-0.0189	0.0432	-0.0200	0.0039	0.0135	-0.0033	0.0310
C38	-0.0401	0.0703	-0.0995	-0.0260	0.0589	0.0129	-0.0321	0.0904	-0.0619	0.0160
C39	0.0377	0.0206	0.0156	-0.0077	-0.0022	0.0645	-0.0630	0.0193	-0.0097	0.0328
C40	0.0636	-0.0026	0.0435	-0.0161	0.0056	0.0807	-0.0816	0.0001	0.0261	0.0146
C41	0.0705	-0.0181	-0.0216	-0.0786	-0.0494	-0.0027	0.1050	0.0363	-0.0619	-0.0167
C42	0.0556	-0.0133	-0.0272	-0.0419	-0.0283	0.0249	-0.0116	0.0009	-0.0558	-0.0085
C43	0.0685	-0.0191	-0.0364	-0.0686	-0.0383	-0.0383	0.0950	0.0173	-0.1126	-0.0444
C44	0.0566	0.0093	-0.0507	-0.0599	-0.0278	-0.0032	0.0766	-0.0079	-0.1203	0.0010
C45	0.0424	0.0068	-0.0215	-0.0337	0.0066	0.0100	0.0138	0.0210	-0.0689	0.0361
C46	0.0690	-0.0094	-0.0127	-0.0669	-0.0482	0.0051	0.0959	-0.0000	-0.0695	-0.0128
C47	0.0760	-0.0187	-0.0283	-0.0911	-0.0131	-0.0394	0.1157	-0.0026	-0.1676	-0.0029
C48	0.0407	0.0015	0.0269	-0.0180	0.0033	0.0517	-0.0290	-0.0096	0.0349	0.0318
C49	0.0493	0.0093	0.0474	-0.0165	0.0282	0.0645	-0.0444	-0.0169	0.0825	0.0852
C50	0.0583	-0.0020	0.0459	-0.0332	0.0045	0.0467	-0.0220	-0.0126	0.0327	0.0945
C51	0.0695	-0.0018	0.0040	-0.0712	-0.0228	0.0802	0.0218	-0.0455	0.0235	0.0597
C52	0.0573	-0.0030	0.0226	-0.0649	-0.0135	0.0198	0.0911	-0.0454	0.0620	0.1209
C53	0.0706	-0.0008	0.0338	-0.0647	-0.0258	0.0837	-0.0036	-0.0261	0.0817	0.1926
C54	0.0610	-0.0039	0.0330	-0.0499	-0.0049	0.0755	-0.0211	-0.0026	0.0561	0.1296
C55	0.0621	0.0137	0.0285	-0.0383	-0.0031	0.0633	0.0205	-0.0407	0.1583	0.0842
C56	0.0778	-0.0076	-0.0065	-0.0847	-0.0423	0.0637	0.0729	-0.0202	0.0209	0.0805
C57	0.0527	-0.0020	0.0138	-0.0378	-0.0280	0.0720	-0.0412	-0.0155	0.0224	0.0568
C58	0.0683	-0.0014	0.0161	-0.0517	-0.0288	0.1053	-0.0428	-0.0315	0.0445	0.0436
C59	0.0623	0.0098	0.0146	-0.0505	-0.0068	0.0377	0.0318	-0.0342	0.1303	0.0515
C60	0.0455	0.0148	0.0311	-0.0236	0.0135	0.0305	0.0388	-0.0311	0.0614	0.0215
C61	0.0659	0.0061	0.0229	-0.0622	-0.0313	0.0895	0.0132	-0.0301	0.0624	0.1292
C62	0.0629	0.0109	0.0246	-0.0622	-0.0200	0.1157	0.0080	-0.0292	0.0823	0.1040
CS	-0.0416	0.0692	-0.0947	-0.0281	0.0551	0.0099	-0.0275	0.0918	-0.0622	0.0226
S1	-0.0921	0.0110	0.0331	-0.0705	0.0009	-0.0272	-0.0100	0.0705	0.0507	0.0109
S2	-0.0263	-0.0952	-0.0174	0.0111	-0.0339	-0.0893	-0.0971	0.0099	-0.0482	-0.0647
S3	-0.0959	0.0156	0.0402	-0.0847	-0.0050	-0.0306	-0.0144	0.0508	0.0625	-0.0203
S4	-0.0945	0.0134	0.0518	-0.0890	-0.0405	-0.0552	-0.0388	-0.0240	-0.0097	-0.0345
S5	0.0437	0.0060	0.0019	-0.0414	-0.0115	-0.0135	0.0023	-0.0285	-0.0277	0.0123
S6	-0.0563	0.0349	-0.0516	-0.0606	0.0939	-0.0472	0.0184	0.1273	0.1393	-0.0081
S7	0.0614	0.0087	0.1233	0.0291	0.2428	-0.1417	0.0270	-0.0789	-0.0439	-0.0148
S8	0.0591	0.0115	0.1232	0.0343	0.2466	-0.1392	0.0275	-0.0707	-0.0308	-0.0084
S9	0.0678	-0.0267	0.0615	-0.0056	0.1174	-0.1092	-0.0178	-0.0489	-0.0606	-0.0038
S10	-0.0136	0.0968	-0.1215	0.0467	0.0253	-0.0279	0.0128	-0.1159	0.0484	-0.0149
S11	-0.0305	0.1032	-0.1369	0.0431	0.0071	-0.0201	-0.0310	-0.1844	0.0572	0.0089
S12	0.0844	-0.0524	-0.0098	-0.0362	-0.0301	-0.0214	-0.0416	0.0434	-0.0581	0.0085
S13	0.0143	0.0342	-0.0656	-0.0559	0.0338	0.0392	-0.0168	0.0170	-0.0443	-0.0329
S14	0.0596	-0.0138	0.0105	-0.0625	-0.0522	0.0040	0.0244	-0.0250	0.0181	0.0032
S15	-0.0181	0.1056	-0.1310	0.0498	0.0166	-0.0236	0.0064	-0.1445	0.0359	-0.0152
S16	-0.0917	-0.0221	0.0319	-0.0405	0.0207	0.0467	0.0396	0.0474	0.0593	-0.0290
S17	-0.1098	-0.0651	0.0044	-0.0043	0.0615	0.1118	0.1177	-0.0478	-0.0015	0.0357
S18	-0.1048	-0.0494	0.0083	-0.0167	0.0581	0.0990	0.0990	-0.0094	0.0239	0.0094
S19	-0.0157	-0.0738	-0.0124	0.0428	-0.0462	-0.0475	-0.0691	0.0115	0.0096	-0.0389
S20	0.0663	-0.0084	-0.0673	-0.1004	-0.0616	-0.1117	0.2483	-0.0001	0.0855	-0.0358
S21	-0.0771	0.0106	0.0289	-0.0580	-0.0001	-0.0184	-0.0097	0.0647	0.0426	0.0147
S22	-0.0404	-0.1148	-0.0409	0.0897	0.0033	0.0034	-0.0046	-0.0271	0.0324	0.0158
S23	-0.0881	-0.0181	0.0448	-0.0475	-0.0086	0.0170	-0.0177	-0.0182	-0.0003	-0.0913
S24	-0.0887	-0.0169	0.0444	-0.0501	-0.0093	0.0147	-0.0185	-0.0160	0.0029	-0.0931
S25	-0.0208	-0.1070	-0.0456	0.0558	0.0177	0.0061	0.0024	-0.0020	-0.0327	0.0126
S26	-0.0347	-0.1128	-0.0443	0.0614	0.0158	0.0145	0.0037	0.0013	-0.0174	0.0034
S27	-0.0518	-0.1221	-0.0328	0.0719	0.0314	0.0471	0.0327	-0.0479	-0.0130	0.0383
S28	-0.0574	-0.1071	-0.0367	0.0701	0.0245	0.0514	0.0216	-0.0426	-0.0082	0.0226
S29	-0.0013	-0.0630	-0.0111	0.0417	0.0489	-0.0099	-0.0038	0.0096	0.0061	0.0065
S30	-0.0198	-0.0625	-0.0167	0.0013	-0.0433	-0.0759	-0.0830	0.0689	-0.0276	0.0211
S31	-0.0917	0.0028	0.0343	-0.0609	0.0121	0.0027	0.0194	0.0644	0.0588	-0.0073
S32	-0.0807	0.0072	0.0295	-0.0677	0.0094	-0.0046	0.0049	0.0631	0.0592	-0.0185
S33	-0.0225	-0.1205	-0.0419	0.0664	-0.0033	-0.0154	-0.0221	0.0212	0.0307	0.0314
S34	0.0118	-0.0576	-0.0105	-0.0356	0.0303	0.0213	0.1611	-0.0255	-0.1015	0.0069
S35	-0.0210	-0.1153	-0.0494	0.0655	-0.0083	-0.0038	-0.0030	0.0270	-0.0184	-0.0257
S36	-0.0225	-0.1163	-0.0415	0.0427	0.0046	-0.0131	-0.0248	0.0227	-0.0363	-0.0257
S37	-0.0220	-0.1031	-0.0310	0.0374	0.0095	-0.0036	-0.0140	0.0186	-0.0282	0.0085
S38	-0.0071	-0.0852	-0.0066	0.0290	-0.0432	-0.0944	-0.1009	-0.0086	0.0248	0.0013
S39	-0.0135	0.0553	0.0288	0.0701	-0.0583	-0.0070	0.0152	0.0044	-0.0172	0.0552
S40	-0.0994	-0.0418	0.0202	-0.0274	0.0328	0.0719	0.0377	0.0158	0.0114	-0.0356
S41	-0.0049	-0.1172	-0.0465	0.0749	-0.0065	-0.0326	-0.0645	-0.0059	-0.0192	0.0377
S42	-0.0543	-0.0657	0.0072	0.0021	0.0072	-0.0007	-0.0171	-0.0153	0.0002	-0.0171
S43	-0.0259	-0.1261	-0.0535	0.0720	0.0006	-0.0103	0.0047	0.0056	0.0327	-0.0102
S44	-0.0121	-0.1194	-0.0360	0.0579	-0.0320	-0.0689	-0.0738	0.0230	0.0265	0.0007
S45	-0.0677	-0.0665	-0.0010	0.0222	0.0128	0.0302	0.0126	-0.0260	0.0342	0.0191
S46	-0.0955	0.0049	0.0835	-0.0784	-0.0619	-0.0579	-0.0495	-0.1176	-0.0522	-0.0165
S47	-0.0923	0.0053	0.0946	-0.0733	-0.0714	-0.0498	-0.0388	-0.1236	-0.0431	-0.0257
S48	-0.0862	0.0045	0.0884	-0.0691	-0.0669	-0.0470	-0.0369	-0.1182	-0.0414	-0.0246
S49	-0.0394	-0.0053	0.0487	-0.0730	-0.0545	-0.0798	0.0391	-0.0976	-0.0071	-0.0222
S50	-0.0897	0.0205	0.0498	-0.0773	-0.0434	-0.0560	-0.0372	-0.0125	-0.0090	-0.0243
S51	-0.0251	0.0938	-0.1171	0.0474	0.0004	-0.0228	-0.0195	-0.1611	0.0420	0.0238
S52	-0.0962	0.0006	0.0865	-0.0830	-0.0584	-0.0547	-0.0469	-0.1009	-0.0325	-0.0279
S56	-0.0490	0.0355	-0.0066	-0.0329	0.0873	-0.0307	0.0103	0.1421	0.0800	-0.0337
S57	-0.0495	0.0360	-0.0384	-0.0548	0.0869	-0.0398	0.0083	0.1161	0.1221	-0.0004
S58	0.0441	0.0030	0.0017	-0.0323	0.0004	0.0258	-0.0486	0.0235	-0.0204	0.0186
S59	0.0464	0.0165	-0.0098	-0.0294	0.0422	0.0110	-0.0168	-0.0115	-0.0402	-0.0027
S60	-0.0264	0.0872	-0.1156	0.0412	0.0064	-0.0253	-0.0186	-0.1558	0.0497	0.0417
S61	-0.0265	0.0928	-0.1208	0.0453	0.0304	-0.0302	-0.0224	-0.1320	0.0267	0.0426
S62	-0.0023	0.0593	-0.0868	0.0333	0.0008	-0.0179	-0.0347	-0.1517	0.0043	0.0241
S64	0.0483	0.0142	-0.0674	-0.0334	-0.0039	0.0147	0.0257	-0.0458	0.0229	0.0246
S67	0.0634	0.0109	0.0214	-0.0132	-0.0159	0.0674	-0.0115	-0.0019	0.0237	-0.0898
S72	0.0557	-0.0717	-0.0907	0.0181	-0.0823	-0.2050	0.0772	0.0334	0.1675	-0.0327
S73	0.0592	-0.1352	-0.0726	0.0944	-0.0641	-0.1585	-0.1389	0.0546	0.0248	0.0078
S74	-0.0952	0.0060	0.0841	-0.0783	-0.0620	-0.0558	-0.0496	-0.1144	-0.0523	-0.0140
S75	0.0677	-0.0052	0.0357	-0.0510	-0.0266	0.0822	-0.0363	-0.0375	0.0757	0.1618
S76	-0.0878	0.0019	0.0771	-0.0704	-0.0539	-0.0468	-0.0389	-0.1120	-0.0466	-0.0151
S77	-0.0947	0.0061	0.0979	-0.0750	-0.0732	-0.0495	-0.0391	-0.1241	-0.0433	-0.0244
S78	-0.0921	0.0151	0.0882	-0.0543	-0.0757	-0.0541	-0.0447	-0.0799	-0.0654	-0.0101
S79	0.0562	-0.0705	-0.0889	0.0137	-0.0824	-0.2073	0.0820	0.0304	0.1827	-0.0262
S80	-0.0929	0.0144	0.0730	-0.0771	-0.0526	-0.0572	-0.0499	-0.0481	-0.0208	-0.0128
S81	-0.0835	0.0122	0.0667	-0.0692	-0.0487	-0.0515	-0.0525	-0.0568	-0.0333	0.0006
S82	0.0562	0.0247	0.0429	0.0160	-0.0121	0.0362	0.0736	-0.0364	0.0709	0.0303
S83	0.0612	0.0252	0.0423	0.0118	-0.0073	0.0373	0.0756	-0.0506	0.0660	0.0320
S84	0.0377	0.0164	0.0225	0.0111	-0.0442	0.0293	0.0185	-0.0477	0.0892	0.1046
S86	0.0590	-0.0351	-0.0569	-0.0115	-0.0209	-0.0535	-0.0011	0.0207	-0.1112	0.0229
S87	-0.0921	0.0064	0.0897	-0.0709	-0.0671	-0.0546	-0.0476	-0.1174	-0.0572	-0.0045
S88	-0.0457	0.0391	0.0495	0.0295	-0.0596	-0.0277	-0.0006	0.0016	0.0036	-0.0224
S89	-0.0855	0.0070	0.0596	-0.0825	-0.0388	-0.0440	-0.0395	-0.0356	-0.0110	-0.0489
S90	-0.0826	0.0154	0.0659	-0.0433	-0.0556	-0.0435	-0.0294	-0.0455	-0.0405	-0.0267
S91	-0.0915	0.0073	0.0662	-0.0800	-0.0522	-0.0453	-0.0392	-0.0714	-0.0334	-0.0326
S92	-0.0902	0.0084	0.0747	-0.0795	-0.0521	-0.0527	-0.0469	-0.0766	-0.0262	-0.0240
S93	-0.0336	0.0658	-0.0927	-0.0012	0.0885	0.0279	-0.0397	0.1150	-0.0932	-0.0456
S94	-0.0370	0.0666	-0.1183	-0.0173	0.0843	0.0287	-0.0525	0.0921	-0.0835	-0.0081
S95	-0.0337	0.0909	-0.1076	0.0026	0.0942	0.0088	-0.0366	0.1041	-0.0970	-0.0486
S96	-0.0382	0.0665	-0.1104	-0.0169	0.0725	0.0342	-0.0563	0.0907	-0.0852	-0.0110
S97	-0.0338	0.0910	-0.1075	0.0025	0.0941	0.0089	-0.0367	0.1044	-0.0970	-0.0488
S98	-0.0376	0.0665	-0.1218	-0.0224	0.0810	0.0285	-0.0510	0.0934	-0.0844	-0.0190
S99	-0.0177	0.0764	-0.0970	-0.0130	0.0563	-0.0215	-0.0331	-0.0118	0.0112	0.0353
S100	-0.0405	0.0819	-0.1135	-0.0180	0.0769	0.0049	-0.0422	0.0731	-0.0865	-0.0044
S101	-0.0376	0.0647	0.0296	0.0272	-0.0534	-0.0379	-0.0122	0.0807	-0.0686	0.1556
S102	-0.0368	0.0694	0.0257	0.0583	-0.0352	-0.0184	-0.0331	0.0968	-0.1099	0.1022
S103	-0.0142	0.0544	0.0584	0.0803	-0.0914	-0.0063	0.0361	0.0311	-0.0426	0.0779
S104	-0.0022	0.0592	0.0607	0.1220	-0.0742	-0.0060	0.0614	0.0437	-0.0193	-0.0061
S105	-0.0302	0.0723	0.0370	0.0854	-0.0678	-0.0267	0.0153	0.0600	-0.0684	0.0835
S106	-0.0148	0.0584	0.0646	0.0877	-0.1008	-0.0087	0.0397	0.0314	-0.0442	0.0826
S108	-0.0300	0.0664	-0.0073	0.0603	-0.0356	-0.0256	-0.0038	0.0046	-0.0523	0.1420
S109	-0.0394	0.0728	-0.0066	0.0433	-0.0244	-0.0359	-0.0146	0.0160	-0.0768	0.1418
S110	-0.0380	0.0647	0.0145	0.0212	-0.0422	-0.0263	-0.0222	0.0722	-0.0632	0.1523
S111	-0.0348	0.0548	0.0509	0.0619	-0.0648	-0.0236	0.0146	0.0211	-0.0643	0.1063
S112	-0.0309	0.0736	0.0342	0.0874	-0.0665	-0.0296	0.0180	0.0523	-0.0583	0.0721
S113	-0.0146	0.0708	0.0606	0.0957	-0.0702	-0.0191	0.0335	0.0644	-0.0698	0.0800
S114	-0.0406	0.0561	0.0182	0.0319	-0.0498	-0.0093	-0.0433	0.0709	-0.0917	0.1499
S115	0.0549	0.0117	0.1103	0.0269	0.2202	-0.1216	0.0258	-0.0585	-0.0291	-0.0008
S116	0.0701	-0.0248	0.0544	-0.0060	0.0856	-0.0383	-0.0679	-0.0286	-0.0165	0.0100
S117	0.0516	0.0083	0.0990	0.0264	0.2084	-0.1156	0.0304	-0.0590	-0.0321	-0.0249
S118	0.0561	0.0082	0.1129	0.0275	0.2236	-0.1190	0.0099	-0.0608	-0.0294	0.0094
S119	0.0555	0.0130	0.1150	0.0312	0.2349	-0.1294	0.0229	-0.0658	-0.0420	-0.0005
S120	0.0589	0.0103	0.1227	0.0319	0.2486	-0.1350	0.0217	-0.0769	-0.0378	-0.0038
S121	0.0565	0.0135	0.1157	0.0305	0.2325	-0.1238	0.0226	-0.0671	-0.0360	-0.0029
S122	0.0037	0.0669	0.0597	0.1464	-0.0696	0.0164	0.0887	0.0396	0.0132	-0.0987
S123	0.0332	0.0089	0.0351	0.0223	-0.0083	0.0468	-0.0555	0.0323	0.0080	-0.0238
S124	0.0527	-0.0002	0.0578	-0.0065	0.0810	0.0096	-0.0403	0.0111	0.0224	0.0264
S125	0.0395	0.0153	0.0311	0.0031	0.0361	-0.0091	0.0214	-0.0284	0.0657	0.0062
S126	0.0325	0.0100	0.0361	0.0124	0.0091	-0.0022	-0.0101	0.0144	0.0489	0.0451
S127	0.0133	0.0527	0.0531	0.1081	-0.0241	-0.0006	0.0579	0.0403	-0.0109	-0.0640
S128	0.0279	0.0331	0.0643	0.0823	-0.0150	0.0422	-0.0179	0.0562	0.0133	-0.0716
S129	0.0283	0.0313	0.0562	0.0672	-0.0008	0.0346	-0.0162	0.0517	-0.0074	-0.0508
S130	0.0325	0.0307	0.0600	0.0723	-0.0053	0.0443	-0.0312	0.0547	0.0155	-0.0615
S131	0.0550	-0.0224	0.0074	0.0104	-0.0229	0.0154	-0.0690	0.0316	-0.0352	-0.0005
S132	0.0270	0.0218	0.0568	0.0570	0.0038	0.0435	-0.0285	0.0521	0.0280	-0.0727
S133	-0.0011	0.0672	0.0615	0.1420	-0.0668	0.0120	0.0906	0.0245	0.0153	-0.0680
S134	0.0301	0.0280	0.0530	0.0599	0.0164	0.0309	-0.0253	0.0368	0.0104	-0.0571
S135	0.0562	-0.0153	-0.0292	-0.0424	-0.0290	0.0191	-0.0120	-0.0029	-0.0597	-0.0158
S136	0.0723	-0.0232	-0.0008	-0.0546	-0.0102	0.0304	0.0006	0.0054	-0.0699	-0.0453
S137	0.0702	-0.0056	-0.0200	-0.0630	-0.0472	0.0747	-0.0221	-0.0010	-0.0247	-0.0674
S139	0.0777	-0.0312	-0.0390	-0.0790	-0.0185	-0.0281	0.0583	0.0281	-0.1641	0.0138
S140	0.0669	-0.0012	0.0118	0.0156	-0.0273	0.0834	-0.0978	-0.0211	0.0461	-0.1737
S142	0.0645	0.0186	-0.0129	-0.0312	-0.0127	-0.0050	0.1222	-0.0205	-0.0612	-0.1484
S143	-0.0956	-0.0046	0.0450	-0.0704	-0.0072	-0.0075	-0.0015	0.0198	0.0305	-0.0524
S144	-0.0241	-0.0674	0.0018	0.0223	-0.0452	-0.1044	-0.0625	-0.0203	0.0571	-0.0162
S145	-0.0741	0.0142	0.0427	-0.0654	-0.0028	-0.0196	-0.0117	0.0645	0.0560	0.0056
S146	-0.0177	-0.1033	-0.0425	0.0628	-0.0083	-0.0239	-0.0071	-0.0001	0.0347	-0.0126
S147	-0.0945	-0.0103	0.0348	-0.0579	0.0013	0.0196	0.0197	0.0157	0.0467	-0.0465
S148	-0.1003	-0.0380	0.0122	-0.0271	0.0405	0.0747	0.0380	0.0196	0.0246	-0.0311
S149	-0.0240	-0.1215	-0.0469	0.0513	0.0241	0.0372	0.0402	0.0210	-0.0551	0.0071
S150	-0.0273	-0.0809	0.0011	0.0086	-0.0457	-0.0810	-0.0895	0.0185	0.0260	-0.0289
S151	-0.0206	-0.1063	-0.0452	0.0578	-0.0055	-0.0272	-0.0085	0.0224	0.0419	-0.0216
S152	-0.0081	-0.0951	-0.0262	0.0195	-0.0407	-0.0966	-0.0822	0.0243	-0.0274	-0.0626
S153	-0.0083	-0.0996	-0.0354	0.0254	-0.0376	-0.0941	-0.0764	0.0326	-0.0234	-0.0738
S154	-0.0356	-0.1214	-0.0396	0.0554	0.0134	0.0357	0.0493	0.0018	0.0056	0.0104
S155	-0.0265	-0.1302	-0.0538	0.0621	-0.0014	0.0222	0.0099	0.0259	-0.0561	-0.0198
S156	-0.0297	-0.1231	-0.0453	0.0915	-0.0028	-0.0171	-0.0114	-0.0206	0.0460	0.0250
S157	-0.0144	-0.1176	-0.0498	0.0730	-0.0040	-0.0157	-0.0372	-0.0066	-0.0222	0.0302
S158	-0.0298	-0.1213	-0.0430	0.0469	0.0223	0.0350	0.0276	0.0103	-0.0662	0.0008
S159	-0.0027	-0.1051	-0.0345	0.0645	-0.0071	-0.0735	-0.0666	0.0062	0.0401	0.0479
S160	-0.1072	-0.0574	0.0119	-0.0118	0.0524	0.1038	0.1011	-0.0305	0.0041	0.0156
S161	-0.0581	-0.1195	-0.0326	0.0508	0.0557	0.0656	0.0662	-0.0221	-0.0030	0.0312
S162	-0.0945	-0.0376	0.0143	-0.0298	0.0374	0.0727	0.0363	0.0021	0.0172	-0.0203
S163	0.0558	-0.0737	-0.0915	0.0198	-0.0837	-0.2087	0.0742	0.0336	0.1697	-0.0325
S164	-0.1018	-0.0733	0.0125	0.0127	0.0566	0.1317	0.0889	-0.0537	-0.0237	-0.0224
S165	0.0005	-0.1217	-0.0593	0.0715	-0.0089	-0.0149	-0.0164	0.0105	-0.0231	0.0108
S166	-0.0483	-0.0952	-0.0106	0.0265	0.0253	0.0213	0.0078	-0.0023	-0.0006	0.0395
S167	-0.0363	-0.1180	-0.0340	0.0706	0.0292	0.0260	0.0019	-0.0397	-0.0014	0.0559
S168	-0.0171	-0.1040	-0.0309	0.0428	-0.0111	-0.0083	-0.0343	0.0342	-0.0428	0.0118
S169	-0.0419	-0.1155	-0.0357	0.0810	0.0113	0.0054	-0.0146	-0.0434	0.0434	0.0660
S170	-0.0319	0.0937	-0.1109	0.0417	0.0114	-0.0172	-0.0225	-0.1223	0.0570	0.0386
S171	-0.0064	0.0847	0.0149	0.1351	-0.0522	-0.0122	0.0546	-0.0402	0.0119	-0.0564
S172	-0.0011	0.0703	0.0460	0.1413	-0.0682	-0.0013	0.0707	0.0017	0.0211	-0.0658
S173	-0.0069	0.0689	0.0098	0.1177	-0.0381	-0.0024	0.0501	-0.0314	0.0270	-0.0595
S174	0.0014	0.0703	0.0369	0.1381	-0.0636	0.0001	0.0738	-0.0102	0.0156	-0.0994
S175	0.0736	-0.0103	-0.0504	-0.0915	-0.0365	-0.0859	0.1722	0.0026	0.0689	-0.0332
S176	-0.0542	0.0367	-0.0373	-0.0581	0.0836	-0.0400	0.0156	0.1187	0.1247	0.0000
S177	-0.0660	0.0406	-0.0535	-0.0622	0.0613	-0.0252	-0.0025	0.1146	0.1113	-0.0163
S178	-0.0707	0.0398	-0.0561	-0.0614	0.0691	-0.0122	0.0061	0.1202	0.1053	-0.0101
S179	-0.0707	0.0354	-0.0003	-0.0599	0.0146	-0.0103	-0.0134	0.1033	0.0720	-0.0168
S180	-0.0367	0.0744	-0.0372	0.0255	-0.0167	-0.0269	-0.0087	0.0088	-0.0838	0.1243
S181	-0.0263	0.0973	-0.1189	0.0409	0.0045	-0.0212	-0.0182	-0.1386	0.0647	0.0173
S182	-0.0211	0.1006	-0.1203	0.0557	0.0044	-0.0142	-0.0069	-0.1554	0.0501	0.0086
S183	-0.0257	0.1021	-0.1442	0.0019	0.0533	-0.0019	-0.0113	-0.0273	-0.0217	-0.0595
S184	-0.0381	0.0870	-0.1204	-0.0170	0.0661	-0.0017	-0.0322	0.0645	-0.0547	-0.0040
S185	0.0067	0.0654	-0.0906	0.0158	0.0042	0.0034	-0.0293	-0.0894	0.0209	0.0029
S186	-0.0070	0.0635	-0.0766	0.0124	0.0030	-0.0049	-0.0322	-0.0426	-0.0028	0.0328
S187	0.0184	0.0369	-0.0535	-0.0052	-0.0063	-0.0037	-0.0226	-0.0653	0.0346	0.0413
S188	-0.0256	0.1016	-0.1315	0.0405	0.0153	-0.0313	-0.0131	-0.1520	0.0309	0.0256
S203	0.0368	0.0150	0.0571	0.0412	0.0170	0.0353	-0.0213	0.0333	0.0242	-0.0489
S204	0.0610	0.0025	0.0509	-0.0123	0.0272	0.0376	-0.0124	0.0137	0.0529	0.0669
S205	-0.0023	0.0710	0.0391	0.1224	-0.0487	0.0021	0.0672	-0.0033	-0.0156	-0.0622
S206	-0.0620	0.0176	0.0283	-0.0332	-0.0013	-0.0001	-0.0080	0.0246	0.0257	0.0170
S207	-0.0690	0.0111	0.0353	-0.0404	0.0070	0.0000	-0.0052	0.0142	0.0150	0.0195
S208	0.0698	-0.0102	0.0289	-0.0212	-0.0149	0.0620	-0.0963	-0.0126	0.0219	-0.0726
S209	0.0578	0.0069	-0.0287	-0.0085	-0.0335	0.0619	-0.1032	-0.0335	-0.0141	-0.0450
S210	0.0452	0.0102	-0.0696	-0.0487	-0.0320	-0.0224	0.0492	0.0691	-0.1349	-0.0193
S211	0.0816	-0.0216	-0.0047	-0.0666	-0.0217	0.0068	0.0537	0.0322	-0.0603	-0.0050
S212	0.0686	-0.0164	0.0227	-0.0113	-0.0201	0.0599	-0.1133	-0.0128	0.0071	-0.0876
S213	0.0178	0.0596	-0.1064	-0.0299	0.0386	0.0651	-0.0749	-0.0368	-0.0250	-0.0592
S214	-0.0286	0.0927	-0.1276	-0.0153	0.0547	-0.0254	-0.0212	-0.0200	0.0026	0.0194
S215	0.0657	0.0095	-0.0202	-0.0441	-0.0296	0.0824	-0.0217	-0.0241	-0.0458	-0.1819
S216	0.0487	-0.0106	-0.0305	-0.0642	-0.0086	0.0039	0.0408	0.0444	-0.0922	0.0305
S217	0.0704	-0.0214	-0.0319	-0.0779	-0.0675	-0.0316	0.1067	0.0261	-0.0966	-0.0171
S218	0.0774	-0.0088	-0.0363	-0.0822	-0.0058	-0.0092	0.0593	-0.0178	-0.0495	-0.0113
S219	0.0702	-0.0091	-0.0695	-0.1051	-0.0648	-0.1170	0.2589	0.0004	0.0892	-0.0376
S220	0.0536	0.0236	-0.0148	-0.0330	-0.0105	0.0643	0.0216	-0.0398	0.0056	-0.1028
S221	0.0673	-0.0109	-0.0404	-0.0604	-0.0329	0.0023	0.0325	-0.0008	-0.0482	0.0089
S223	0.0806	-0.0276	-0.0335	-0.0754	-0.0204	-0.0336	0.0746	0.0110	-0.1709	-0.0313
S224	0.0687	-0.0120	-0.0595	-0.0724	-0.0333	-0.0301	0.0776	-0.0187	0.0034	0.0198
S225	0.0404	0.0360	-0.0619	-0.0191	0.0036	0.0766	-0.0828	-0.0642	0.0097	-0.0648
S227	0.0387	0.0419	-0.0443	-0.0069	0.0008	0.0988	-0.0684	-0.0444	-0.0275	-0.1465
S228	0.0494	-0.0655	-0.0507	0.0397	-0.0039	-0.1281	-0.0241	-0.0098	0.0752	0.0006
S229	-0.0161	0.0131	0.0352	-0.0313	-0.0282	-0.0291	-0.0302	0.0141	-0.0135	0.0668
S230	0.0748	-0.0232	-0.0154	-0.0791	-0.0171	-0.0627	0.1514	0.0041	-0.0920	-0.0268
S231	0.0608	-0.0120	0.0089	-0.0132	0.0106	-0.0072	-0.0505	-0.0137	0.0664	0.0053
S232	0.0668	-0.0180	0.0446	-0.0089	0.0335	0.0028	-0.0591	-0.0029	0.0011	0.0191
S233	0.0733	-0.0564	0.0002	-0.0044	-0.0172	-0.0342	-0.0850	0.0295	-0.0596	0.0296
S234	0.0790	-0.0433	-0.0098	-0.0349	-0.0238	0.0101	-0.0479	0.0365	-0.0682	-0.0013
S235	0.0703	-0.0464	0.0027	-0.0153	-0.0189	-0.0214	-0.0674	0.0347	-0.0456	0.0191
S236	0.0760	-0.0267	-0.0018	-0.0504	-0.0024	-0.0073	0.0065	0.0281	-0.0875	-0.0182
S237	0.0663	-0.0092	0.0435	-0.0104	-0.0007	0.0643	-0.0957	-0.0146	0.0175	-0.0378
S238	0.0305	0.0462	-0.0592	-0.0028	-0.0182	0.0394	-0.0405	-0.0863	0.0759	0.0268
S239	0.0728	-0.0700	-0.0211	0.0126	-0.0428	-0.0584	-0.0755	0.0174	-0.0093	0.0393
S240	-0.0030	0.0624	-0.1031	0.0231	0.0171	0.0171	-0.0332	-0.0896	0.0394	-0.0182
S241	-0.0382	0.0514	0.0081	0.0047	-0.0342	-0.0159	-0.0593	0.0547	-0.0858	0.1298
S242	-0.0727	0.0233	0.0226	-0.0542	-0.0154	-0.0171	-0.0134	0.0714	0.0407	-0.0177
S243	-0.0849	0.0063	0.0617	-0.0743	-0.0383	-0.0317	-0.0344	-0.0407	-0.0140	-0.0471
S244	-0.0769	0.0138	0.0156	-0.0711	0.0157	0.0032	0.0018	0.1080	0.1054	-0.0253
S245	-0.0783	0.0006	0.0424	-0.0392	0.0019	0.0039	0.0049	0.0068	0.0253	0.0077
S246	-0.0216	0.0897	-0.0940	-0.0057	0.0423	-0.0092	0.0150	0.0199	-0.0391	-0.0258
S247	-0.0301	0.0432	0.0598	0.0374	-0.0701	-0.0184	0.0148	-0.0135	-0.0061	0.0537
S248	-0.0119	0.0682	0.0668	0.1101	-0.0798	-0.0206	0.0589	0.0499	-0.0505	0.0122
S249	-0.0547	0.0650	-0.0823	-0.0546	0.0670	-0.0218	-0.0212	0.0850	0.0524	-0.0059
S250	-0.0356	0.0683	-0.0022	0.0356	-0.0359	-0.0294	-0.0222	0.0382	-0.0845	0.1584
S251	-0.0276	0.0713	0.0441	0.0842	-0.0647	-0.0249	0.0179	0.0648	-0.0717	0.0799
S252	0.0102	0.0471	0.0528	0.1174	-0.0453	0.0254	0.0321	0.0556	-0.0152	-0.0455
S253	-0.0008	0.0717	0.0480	0.1468	-0.0683	-0.0052	0.0734	-0.0034	0.0193	-0.0694
S254	-0.1151	-0.1027	-0.0110	0.0354	0.0855	0.1761	0.1323	-0.0712	-0.0435	0.0384
S255	-0.0809	0.0184	0.0073	-0.0617	0.0116	0.0017	0.0176	0.1214	0.0854	-0.0105
S256	-0.0793	0.0102	0.0079	-0.0608	0.0224	0.0106	0.0131	0.1108	0.0874	-0.0161
S257	-0.0775	0.0282	0.0105	-0.0770	0.0065	-0.0132	-0.0005	0.1329	0.1024	-0.0325
S258	-0.0336	-0.1054	-0.0306	0.0325	0.0263	0.0359	-0.0075	0.0193	-0.0555	0.0004
S259	-0.0806	0.0285	0.0132	-0.0768	0.0024	-0.0152	-0.0006	0.1286	0.1073	-0.0289
S260	-0.1073	-0.0769	0.0135	0.0126	0.0585	0.1350	0.0924	-0.0579	-0.0248	-0.0254
S261	-0.0129	-0.0024	-0.0028	-0.0750	-0.0371	-0.0464	0.1211	0.0251	0.0609	-0.0057
S262	-0.1002	-0.0393	0.0417	-0.0379	-0.0013	0.0419	0.0060	-0.0414	-0.0407	-0.0354
S264	-0.1212	-0.1075	-0.0108	0.0370	0.0891	0.1834	0.1375	-0.0736	-0.0445	0.0398
S265	-0.0918	-0.0084	0.0563	-0.0660	-0.0285	-0.0186	-0.0223	-0.0367	-0.0040	-0.0490
S266	0.0062	-0.0171	0.0033	-0.0838	-0.0265	-0.0581	0.0686	-0.0044	-0.0651	-0.0552
S267	-0.1197	-0.1060	-0.0109	0.0366	0.0880	0.1818	0.1360	-0.0726	-0.0441	0.0399
S268	-0.0241	-0.1179	-0.0490	0.0785	-0.0202	-0.0117	-0.0153	0.0018	0.0148	0.0312
S270	0.0540	0.0264	-0.0541	-0.0240	-0.0336	0.0659	-0.0039	-0.0485	-0.0585	-0.1150
S271	0.0601	-0.0210	-0.0295	-0.0132	-0.0506	0.0516	-0.0921	-0.0224	-0.0015	-0.1044
S272	0.0704	-0.0120	-0.0125	-0.0552	-0.0408	0.0499	-0.0170	0.0090	-0.0220	-0.0396
S273	0.0466	0.0113	-0.0215	0.0062	-0.0240	0.0664	-0.1054	-0.0443	0.0137	-0.0932
S274	0.0629	0.0073	0.0139	0.0028	-0.0174	0.1016	-0.0848	-0.0101	0.0278	-0.1851
S3331	0.0640	0.0190	0.0134	-0.0178	-0.0233	0.0676	0.0494	-0.0100	-0.0051	-0.1626
S6554	0.0655	-0.0067	0.0080	-0.0259	-0.0302	0.0998	-0.1254	-0.0346	0.0184	-0.1219
Zang1817	-0.0227	0.0126	-0.0638	-0.0204	0.0406	0.0545	0.0333	-0.0179	-0.0369	-0.0073
