# Supplementary material for: Origin and adaptation to high altitude of Tibetan semi-wild wheat
Source: Nat Commun. 2020 Oct 8;11:5085. doi: 10.1038/s41467-020-18738-5 (PMC7545183; doi:10.1038/s41467-020-18738-5)
Supplement: Supplementary file 9 — Source Data [file 41467_2020_18738_MOESM9_ESM.zip › Source_Data/SFig_28_Fst.txt]

CHROM	BIN_START	BIN_END	WEIGHTED_FST
chr1A	1	100000	0.2198
chr1A	100001	200000	0.0659368
chr1A	200001	300000	0.189432
chr1A	300001	400000	0.203869
chr1A	400001	500000	0.160982
chr1A	500001	600000	0.0962856
chr1A	600001	700000	0.0973224
chr1A	700001	800000	0.108083
chr1A	800001	900000	0.119308
chr1A	900001	1000000	0.112376
chr1A	1000001	1100000	0.143651
chr1A	1100001	1200000	0.0754859
chr1A	1200001	1300000	0.358262
chr1A	1300001	1400000	0.421757
chr1A	1400001	1500000	0.56843
chr1A	1500001	1600000	0.317896
chr1A	1600001	1700000	0.0348492
chr1A	1700001	1800000	0.122757
chr1A	1800001	1900000	0.192865
chr1A	1900001	2000000	0.318174
chr1A	2000001	2100000	0.463777
chr1A	2100001	2200000	0.377317
chr1A	2200001	2300000	0.0665544
chr1A	2300001	2400000	0.0196007
chr1A	2400001	2500000	0.0348146
chr1A	2500001	2600000	0.0404419
chr1A	2600001	2700000	0.00423458
chr1A	2700001	2800000	0.0011041
chr1A	2800001	2900000	0.0860399
chr1A	2900001	3000000	0.189586
chr1A	3000001	3100000	0.279125
chr1A	3100001	3200000	0.192321
chr1A	3200001	3300000	0.28663
chr1A	3300001	3400000	0.290103
chr1A	3400001	3500000	0.111616
chr1A	3500001	3600000	0.0170302
chr1A	3600001	3700000	0.0311907
chr1A	3700001	3800000	0.0370468
chr1A	3800001	3900000	0.0525748
chr1A	3900001	4000000	0.0564392
chr1A	4000001	4100000	0.0782328
chr1A	4100001	4200000	0.0302267
chr1A	4200001	4300000	0.0510819
chr1A	4300001	4400000	0.0784101
chr1A	4400001	4500000	0.059251
chr1A	4500001	4600000	0.0353281
chr1A	4600001	4700000	0.0855884
chr1A	4700001	4800000	0.0671018
chr1A	4800001	4900000	0.0418899
chr1A	4900001	5000000	0.0578057
chr1A	5000001	5100000	0.0802803
chr1A	5100001	5200000	0.0241349
chr1A	5200001	5300000	0.0602072
chr1A	5300001	5400000	0.0689677
chr1A	5400001	5500000	0.0818064
chr1A	5500001	5600000	-0.00519167
chr1A	5600001	5700000	0.0104276
chr1A	5900001	6000000	0.024935
chr1A	6000001	6100000	0.0179185
chr1A	6100001	6200000	0.0301555
chr1A	6300001	6400000	0.0229633
chr1A	6400001	6500000	0.0461307
chr1A	6500001	6600000	0.0543099
chr1A	6600001	6700000	0.0647683
chr1A	6700001	6800000	0.0854404
chr1A	6800001	6900000	0.0758289
chr1A	6900001	7000000	0.050959
chr1A	7000001	7100000	0.0674131
chr1A	7100001	7200000	0.0649091
chr1A	7200001	7300000	0.0783254
chr1A	7300001	7400000	0.0871042
chr1A	7400001	7500000	0.0877608
chr1A	7500001	7600000	0.0694531
chr1A	7600001	7700000	0.0783228
chr1A	7700001	7800000	0.0855645
chr1A	7800001	7900000	0.117538
chr1A	7900001	8000000	0.0868503
chr1A	8000001	8100000	0.0914716
chr1A	8100001	8200000	0.0928697
chr1A	8200001	8300000	0.010295
chr1A	8300001	8400000	0.00296469
chr1A	8400001	8500000	0.0310045
chr1A	8500001	8600000	0.0208857
chr1A	8600001	8700000	0.00832746
chr1A	8700001	8800000	0.00853133
chr1A	8800001	8900000	0.0241462
chr1A	8900001	9000000	0.050441
chr1A	9000001	9100000	0.0398155
chr1A	9100001	9200000	0.0648064
chr1A	9200001	9300000	0.122241
chr1A	9300001	9400000	0.0779817
chr1A	9400001	9500000	0.134728
chr1A	9500001	9600000	0.112804
chr1A	9600001	9700000	0.0303388
chr1A	9700001	9800000	0.102538
chr1A	9800001	9900000	0.0577673
chr1A	9900001	10000000	0.106037
chr1A	10000001	10100000	0.101586
chr1A	10100001	10200000	0.0879481
chr1A	10200001	10300000	0.0977966
chr1A	10300001	10400000	0.132756
chr1A	10400001	10500000	0.112404
chr1A	10500001	10600000	0.0803212
chr1A	10600001	10700000	0.1057
chr1A	10700001	10800000	0.101296
chr1A	10800001	10900000	0.0812659
chr1A	10900001	11000000	0.107428
chr1A	11000001	11100000	0.128855
chr1A	11100001	11200000	0.0914569
chr1A	11200001	11300000	0.0546518
chr1A	11300001	11400000	0.0434696
chr1A	11400001	11500000	0.109235
chr1A	11500001	11600000	0.0600208
chr1A	11600001	11700000	0.0669788
chr1A	11700001	11800000	0.108829
chr1A	11800001	11900000	0.119526
chr1A	11900001	12000000	0.187465
chr1A	12000001	12100000	0.180197
chr1A	12100001	12200000	0.0616366
chr1A	12200001	12300000	0.0703451
chr1A	12300001	12400000	0.0972267
chr1A	12400001	12500000	0.106419
chr1A	12500001	12600000	0.117312
chr1A	12600001	12700000	0.0888556
chr1A	12700001	12800000	0.0976317
chr1A	12800001	12900000	0.09799
chr1A	12900001	13000000	0.0456497
chr1A	13000001	13100000	0.0765122
chr1A	13100001	13200000	0.0803373
chr1A	13200001	13300000	0.0704034
chr1A	13300001	13400000	0.110732
chr1A	13400001	13500000	0.044374
chr1A	13500001	13600000	0.0300745
chr1A	13600001	13700000	0.0614571
chr1A	13700001	13800000	0.0651654
chr1A	13800001	13900000	0.0790696
chr1A	13900001	14000000	0.0764902
chr1A	14000001	14100000	0.0613326
chr1A	14100001	14200000	0.0605131
chr1A	14200001	14300000	0.0677041
chr1A	14300001	14400000	0.00305439
chr1A	14400001	14500000	0.0757431
chr1A	14500001	14600000	0.0596836
chr1A	14600001	14700000	0.0992581
chr1A	14700001	14800000	0.0665844
chr1A	14800001	14900000	0.102172
chr1A	14900001	15000000	0.102543
chr1A	15000001	15100000	0.0807043
chr1A	15100001	15200000	0.0999044
chr1A	15200001	15300000	0.0523612
chr1A	15300001	15400000	0.114752
chr1A	15400001	15500000	0.131412
chr1A	15500001	15600000	0.150339
chr1A	15600001	15700000	0.129863
chr1A	15700001	15800000	0.175359
chr1A	15800001	15900000	0.14026
chr1A	15900001	16000000	0.110475
chr1A	16000001	16100000	0.114899
chr1A	16100001	16200000	0.163041
chr1A	16200001	16300000	0.148598
chr1A	16300001	16400000	0.177656
chr1A	16400001	16500000	0.164332
chr1A	16500001	16600000	0.114174
chr1A	16800001	16900000	0.164081
chr1A	16900001	17000000	0.0843968
chr1A	17000001	17100000	0.0694328
chr1A	17100001	17200000	0.0944095
chr1A	17200001	17300000	0.0851913
chr1A	17300001	17400000	0.107949
chr1A	17400001	17500000	0.130986
chr1A	17500001	17600000	0.123844
chr1A	17600001	17700000	0.115779
chr1A	17700001	17800000	0.0962705
chr1A	17800001	17900000	0.0655971
chr1A	17900001	18000000	0.0669618
chr1A	18000001	18100000	0.0703234
chr1A	18100001	18200000	0.0738049
chr1A	18200001	18300000	0.0705958
chr1A	18300001	18400000	0.0683392
chr1A	18400001	18500000	0.083366
chr1A	18500001	18600000	0.162834
chr1A	18600001	18700000	0.0830673
chr1A	18700001	18800000	0.114866
chr1A	18900001	19000000	0.0329276
chr1A	19000001	19100000	0.0589481
chr1A	19100001	19200000	0.0533949
chr1A	19200001	19300000	0.0821616
chr1A	19300001	19400000	0.00873978
chr1A	19400001	19500000	0.0535162
chr1A	19500001	19600000	0.0468086
chr1A	19600001	19700000	0.0587888
chr1A	19700001	19800000	0.0758192
chr1A	19800001	19900000	0.109475
chr1A	19900001	20000000	-0.014762
chr1A	20000001	20100000	0.0806969
chr1A	20100001	20200000	0.0721494
chr1A	20200001	20300000	0.0503176
chr1A	20300001	20400000	0.0383799
chr1A	20400001	20500000	0.0168018
chr1A	20500001	20600000	-0.0132305
chr1A	20600001	20700000	-0.0170366
chr1A	20700001	20800000	-0.0162427
chr1A	20800001	20900000	-0.0106642
chr1A	20900001	21000000	0.0388671
chr1A	21000001	21100000	-0.00443596
chr1A	21100001	21200000	-0.0153512
chr1A	21200001	21300000	-0.00754749
chr1A	21300001	21400000	-0.0129428
chr1A	21400001	21500000	0.00596379
chr1A	21500001	21600000	0.00879174
chr1A	21600001	21700000	0.0247089
chr1A	21700001	21800000	0.0279742
chr1A	21800001	21900000	0.023169
chr1A	21900001	22000000	0.0227552
chr1A	22000001	22100000	0.116227
chr1A	22100001	22200000	0.0991464
chr1A	22200001	22300000	0.107584
chr1A	22300001	22400000	0.048337
chr1A	22400001	22500000	0.0427165
chr1A	22500001	22600000	0.0685923
chr1A	22600001	22700000	0.0791842
chr1A	22700001	22800000	0.0304302
chr1A	22800001	22900000	0.0331682
chr1A	22900001	23000000	0.0592203
chr1A	23000001	23100000	0.0301376
chr1A	23100001	23200000	0.0148252
chr1A	23200001	23300000	0.00177739
chr1A	23300001	23400000	0.0146994
chr1A	23400001	23500000	0.0402283
chr1A	23500001	23600000	0.041597
chr1A	23600001	23700000	0.0358058
chr1A	23700001	23800000	0.0509626
chr1A	23800001	23900000	0.0252946
chr1A	23900001	24000000	0.00673282
chr1A	24000001	24100000	0.021769
chr1A	24100001	24200000	0.0316194
chr1A	24200001	24300000	0.0279441
chr1A	24300001	24400000	0.0189372
chr1A	24400001	24500000	0.0283476
chr1A	24500001	24600000	0.0337878
chr1A	24600001	24700000	0.0105841
chr1A	24700001	24800000	0.0278689
chr1A	24800001	24900000	0.0215523
chr1A	24900001	25000000	0.0275941
chr1A	25000001	25100000	0.0309243
chr1A	25100001	25200000	0.0289808
chr1A	25200001	25300000	0.0281774
chr1A	25300001	25400000	0.0247318
chr1A	25400001	25500000	0.0311468
chr1A	25500001	25600000	0.0210205
chr1A	25600001	25700000	0.0438588
chr1A	25700001	25800000	0.0452987
chr1A	25800001	25900000	0.0414657
chr1A	25900001	26000000	0.048105
chr1A	26000001	26100000	0.0511274
chr1A	26100001	26200000	0.0549267
chr1A	26200001	26300000	0.0519701
chr1A	26300001	26400000	0.0564476
chr1A	26400001	26500000	0.0512435
chr1A	26500001	26600000	0.0546035
chr1A	26600001	26700000	0.0503832
chr1A	26700001	26800000	0.0364557
chr1A	26800001	26900000	0.0372511
chr1A	26900001	27000000	0.0491301
chr1A	27000001	27100000	0.0334884
chr1A	27100001	27200000	0.0282497
chr1A	27200001	27300000	0.0190499
chr1A	27300001	27400000	0.00730842
chr1A	27400001	27500000	0.0175449
chr1A	27500001	27600000	0.0262526
chr1A	27600001	27700000	0.0178114
chr1A	27700001	27800000	0.0326526
chr1A	27800001	27900000	0.0308524
chr1A	27900001	28000000	0.0334006
chr1A	28000001	28100000	0.029342
chr1A	28100001	28200000	0.0330577
chr1A	28200001	28300000	0.0361752
chr1A	28300001	28400000	0.0259759
chr1A	28400001	28500000	0.0153191
chr1A	28500001	28600000	0.026625
chr1A	28600001	28700000	0.0316804
chr1A	28700001	28800000	-0.00700376
chr1A	28800001	28900000	-0.0131681
chr1A	28900001	29000000	-0.0146193
chr1A	29000001	29100000	-0.00360835
chr1A	29100001	29200000	0.0133838
chr1A	29200001	29300000	0.00718855
chr1A	29300001	29400000	0.00658574
chr1A	29400001	29500000	0.0026172
chr1A	29500001	29600000	0.00682957
chr1A	29600001	29700000	0.00687743
chr1A	29700001	29800000	0.00825082
chr1A	29800001	29900000	0.00621867
chr1A	29900001	30000000	0.00393664
chr1A	30000001	30100000	0.00777252
chr1A	30100001	30200000	0.00123593
chr1A	30200001	30300000	0.00226202
chr1A	30300001	30400000	0.0216827
chr1A	30400001	30500000	0.0186822
chr1A	30500001	30600000	0.0259726
chr1A	30600001	30700000	0.0094137
chr1A	30700001	30800000	0.00271869
chr1A	30800001	30900000	0.000700398
chr1A	30900001	31000000	0.00572549
chr1A	31000001	31100000	-0.00486142
chr1A	31100001	31200000	0.00152587
chr1A	31200001	31300000	0.00623956
chr1A	31300001	31400000	0.00260728
chr1A	31400001	31500000	0.00294554
chr1A	31500001	31600000	0.00142429
chr1A	31600001	31700000	0.00118861
chr1A	31700001	31800000	0.00354803
chr1A	31800001	31900000	0.000986949
chr1A	31900001	32000000	-9.5523e-05
chr1A	32000001	32100000	-0.00276085
chr1A	32100001	32200000	0.00262349
chr1A	32200001	32300000	-0.00417197
chr1A	32300001	32400000	0.0141183
chr1A	32400001	32500000	0.0138576
chr1A	32500001	32600000	-0.00493101
chr1A	32600001	32700000	-0.0147513
chr1A	32700001	32800000	-0.0162757
chr1A	32800001	32900000	-0.0113843
chr1A	32900001	33000000	0.0503746
chr1A	33000001	33100000	0.0564529
chr1A	33100001	33200000	0.0706648
chr1A	33200001	33300000	0.0713475
chr1A	33300001	33400000	0.0957974
chr1A	33400001	33500000	0.00724994
chr1A	33500001	33600000	0.0118889
chr1A	33600001	33700000	0.00756196
chr1A	33700001	33800000	0.00611061
chr1A	33800001	33900000	0.00121898
chr1A	33900001	34000000	0.00130472
chr1A	34000001	34100000	0.0135833
chr1A	34100001	34200000	0.00663539
chr1A	34200001	34300000	0.00568292
chr1A	34300001	34400000	0.0145553
chr1A	34400001	34500000	0.00196527
chr1A	34500001	34600000	0.00499777
chr1A	34600001	34700000	0.000104778
chr1A	34700001	34800000	0.00503666
chr1A	34800001	34900000	0.00294374
chr1A	34900001	35000000	0.00111455
chr1A	35000001	35100000	0.00130888
chr1A	35100001	35200000	-0.00078168
chr1A	35200001	35300000	0.00916677
chr1A	35300001	35400000	0.00308314
chr1A	35400001	35500000	0.0033268
chr1A	35500001	35600000	-0.000311041
chr1A	35600001	35700000	0.00521268
chr1A	35700001	35800000	0.00727557
chr1A	35800001	35900000	0.00275285
chr1A	35900001	36000000	-2.32742e-05
chr1A	36000001	36100000	0.00134378
chr1A	36100001	36200000	0.001892
chr1A	36200001	36300000	0.00149708
chr1A	36300001	36400000	-0.0121815
chr1A	36400001	36500000	-0.0100064
chr1A	36500001	36600000	-0.009222
chr1A	36600001	36700000	-0.00603165
chr1A	36700001	36800000	-0.00440558
chr1A	36800001	36900000	-0.00431016
chr1A	36900001	37000000	0.00785687
chr1A	37000001	37100000	0.00185654
chr1A	37100001	37200000	-0.00710155
chr1A	37200001	37300000	0.0105416
chr1A	37300001	37400000	0.000147666
chr1A	37400001	37500000	0.0111152
chr1A	37500001	37600000	0.082502
chr1A	37600001	37700000	0.0942351
chr1A	37700001	37800000	0.0561705
chr1A	37800001	37900000	0.0750623
chr1A	37900001	38000000	0.060526
chr1A	38000001	38100000	0.0486424
chr1A	38100001	38200000	0.0601783
chr1A	38200001	38300000	0.0674808
chr1A	38300001	38400000	0.07106
chr1A	38400001	38500000	0.119841
chr1A	38500001	38600000	0.169931
chr1A	38600001	38700000	0.11724
chr1A	38700001	38800000	0.0127172
chr1A	38800001	38900000	0.0297594
chr1A	38900001	39000000	-0.0015292
chr1A	39000001	39100000	-0.00520719
chr1A	39100001	39200000	-2.2162e-05
chr1A	39200001	39300000	0.00606947
chr1A	39300001	39400000	-0.00521448
chr1A	39400001	39500000	-0.00397505
chr1A	39500001	39600000	-0.00380836
chr1A	39600001	39700000	-0.00490854
chr1A	39700001	39800000	-0.00520712
chr1A	39800001	39900000	0.000960191
chr1A	39900001	40000000	-0.00185174
chr1A	40000001	40100000	-0.000958328
chr1A	40100001	40200000	-0.0016782
chr1A	40200001	40300000	-0.00174422
chr1A	40300001	40400000	-0.000500111
chr1A	40400001	40500000	-0.000903045
chr1A	40500001	40600000	-0.000351363
chr1A	40600001	40700000	-0.00202277
chr1A	40700001	40800000	-0.000460128
chr1A	40800001	40900000	-0.00110883
chr1A	40900001	41000000	0.0385451
chr1A	41000001	41100000	0.0388288
chr1A	41100001	41200000	0.0400231
chr1A	41200001	41300000	0.0532421
chr1A	41300001	41400000	0.0374667
chr1A	41400001	41500000	0.0307594
chr1A	41500001	41600000	0.0283817
chr1A	41600001	41700000	0.0294168
chr1A	41700001	41800000	0.024033
chr1A	41800001	41900000	0.032269
chr1A	41900001	42000000	0.00884388
chr1A	42000001	42100000	0.0289769
chr1A	42100001	42200000	0.0285216
chr1A	42200001	42300000	0.0115888
chr1A	42300001	42400000	0.0123596
chr1A	42400001	42500000	0.0121389
chr1A	42500001	42600000	-0.0125325
chr1A	42600001	42700000	-0.0136968
chr1A	42700001	42800000	-0.0154112
chr1A	42800001	42900000	-0.0176594
chr1A	42900001	43000000	-0.0182653
chr1A	43000001	43100000	-0.0170985
chr1A	43100001	43200000	-0.0173426
chr1A	43200001	43300000	-0.0180311
chr1A	43300001	43400000	-0.0172863
chr1A	43400001	43500000	-0.0177586
chr1A	43500001	43600000	-0.0182456
chr1A	43600001	43700000	-0.0168302
chr1A	43700001	43800000	-0.018381
chr1A	43800001	43900000	-0.0180894
chr1A	43900001	44000000	-0.0174917
chr1A	44000001	44100000	-0.0157147
chr1A	44100001	44200000	-0.0170778
chr1A	44200001	44300000	-0.0140282
chr1A	44300001	44400000	-0.00280991
chr1A	44400001	44500000	-0.0156084
chr1A	44500001	44600000	-0.0154683
chr1A	44600001	44700000	-0.0175378
chr1A	44700001	44800000	0.000557735
chr1A	44800001	44900000	-0.0172349
chr1A	44900001	45000000	-0.0167779
chr1A	45000001	45100000	-0.0169616
chr1A	45100001	45200000	-0.0137362
chr1A	45200001	45300000	-0.0180719
chr1A	45300001	45400000	-0.0160085
chr1A	45400001	45500000	-0.0163736
chr1A	45500001	45600000	-0.0153849
chr1A	45600001	45700000	-0.0153425
chr1A	45700001	45800000	-0.0157995
chr1A	45800001	45900000	-0.0153267
chr1A	45900001	46000000	-0.016998
chr1A	46000001	46100000	-0.0173418
chr1A	46100001	46200000	-0.0164805
chr1A	46200001	46300000	-0.0149683
chr1A	46300001	46400000	-0.0122698
chr1A	46400001	46500000	-0.0184338
chr1A	46500001	46600000	-0.0171762
chr1A	46600001	46700000	-0.0102489
chr1A	46700001	46800000	-0.0108345
chr1A	46800001	46900000	-0.0176047
chr1A	46900001	47000000	-0.0184476
chr1A	47000001	47100000	-0.0159736
chr1A	47100001	47200000	-0.0169962
chr1A	47200001	47300000	-0.0157635
chr1A	47300001	47400000	-0.0166489
chr1A	47400001	47500000	-0.0154409
chr1A	47500001	47600000	-0.0160651
chr1A	47600001	47700000	-0.0164719
chr1A	47700001	47800000	-0.0163559
chr1A	47800001	47900000	-0.00655584
chr1A	48000001	48100000	0.0320718
chr1A	48100001	48200000	-0.0279643
chr1A	48200001	48300000	-0.0152437
chr1A	48300001	48400000	-0.0165626
chr1A	48400001	48500000	-0.0160985
chr1A	48500001	48600000	-0.0171923
chr1A	48600001	48700000	-0.00367532
chr1A	48700001	48800000	0.0043302
chr1A	48800001	48900000	0.0112127
chr1A	48900001	49000000	0.0187099
chr1A	49000001	49100000	0.0090549
chr1A	49100001	49200000	0.024042
chr1A	49200001	49300000	0.0285972
chr1A	49300001	49400000	-0.0102067
chr1A	49400001	49500000	-0.00717844
chr1A	49500001	49600000	-0.0136618
chr1A	49600001	49700000	-0.00648372
chr1A	49700001	49800000	-0.0177346
chr1A	49800001	49900000	-0.0160111
chr1A	49900001	50000000	-0.0100851
chr1A	50000001	50100000	-0.00999404
chr1A	50100001	50200000	0.00111176
chr1A	50200001	50300000	-0.00818626
chr1A	50300001	50400000	-0.00325383
chr1A	50400001	50500000	-0.0136334
chr1A	50500001	50600000	-0.00845165
chr1A	50600001	50700000	-0.0112595
chr1A	50700001	50800000	0.00768111
chr1A	50800001	50900000	-0.000115597
chr1A	50900001	51000000	-0.00300619
chr1A	51000001	51100000	-0.00417619
chr1A	51100001	51200000	-0.00249254
chr1A	51200001	51300000	-0.00482245
chr1A	51300001	51400000	0.000234873
chr1A	51400001	51500000	-0.00279616
chr1A	51500001	51600000	-0.00457505
chr1A	51600001	51700000	-0.00386238
chr1A	51700001	51800000	0.00202873
chr1A	51800001	51900000	0.00550042
chr1A	51900001	52000000	0.00816085
chr1A	52000001	52100000	0.00543624
chr1A	52100001	52200000	0.00430207
chr1A	52200001	52300000	0.000600564
chr1A	52300001	52400000	-0.00337829
chr1A	52400001	52500000	-0.00563464
chr1A	52500001	52600000	0.00282936
chr1A	52600001	52700000	0.00163017
chr1A	52700001	52800000	0.00348013
chr1A	52800001	52900000	0.00226188
chr1A	52900001	53000000	0.00305161
chr1A	53000001	53100000	0.00382053
chr1A	53100001	53200000	0.00395813
chr1A	53200001	53300000	0.00325345
chr1A	53300001	53400000	0.00166513
chr1A	53400001	53500000	0.00399735
chr1A	53500001	53600000	-0.00646827
chr1A	53600001	53700000	-0.00901345
chr1A	53700001	53800000	-0.00854462
chr1A	53800001	53900000	-0.00522883
chr1A	53900001	54000000	-0.00946369
chr1A	54000001	54100000	-0.00664494
chr1A	54100001	54200000	-0.00380964
chr1A	54200001	54300000	-0.0094125
chr1A	54300001	54400000	-0.00144487
chr1A	54400001	54500000	-0.0058998
chr1A	54500001	54600000	-0.00452285
chr1A	54600001	54700000	-0.00162155
chr1A	54700001	54800000	0.000372628
chr1A	54800001	54900000	-0.00326345
chr1A	54900001	55000000	0.0280913
chr1A	55000001	55100000	-0.0014698
chr1A	55100001	55200000	0.00143614
chr1A	55200001	55300000	-0.00572461
chr1A	55300001	55400000	-0.00439854
chr1A	55400001	55500000	0.00198317
chr1A	55500001	55600000	-0.00369863
chr1A	55600001	55700000	-0.00395417
chr1A	55700001	55800000	-0.00257218
chr1A	55800001	55900000	0.00423078
chr1A	55900001	56000000	-0.00268242
chr1A	56000001	56100000	-0.00450848
chr1A	56100001	56200000	-0.003704
chr1A	56200001	56300000	-0.00129016
chr1A	56300001	56400000	-0.00216742
chr1A	56400001	56500000	-0.00120321
chr1A	56500001	56600000	-0.00343576
chr1A	56600001	56700000	0.0180642
chr1A	56700001	56800000	0.0180768
chr1A	56800001	56900000	0.01283
chr1A	56900001	57000000	0.032464
chr1A	57000001	57100000	0.0169283
chr1A	57100001	57200000	0.00713072
chr1A	57200001	57300000	0.0116493
chr1A	57300001	57400000	0.028207
chr1A	57400001	57500000	0.0211367
chr1A	57500001	57600000	0.0162999
chr1A	57600001	57700000	0.0336015
chr1A	57700001	57800000	0.0151384
chr1A	57800001	57900000	0.01454
chr1A	57900001	58000000	0.0180452
chr1A	58000001	58100000	0.0139439
chr1A	58100001	58200000	0.0117201
chr1A	58200001	58300000	0.00434861
chr1A	58300001	58400000	-0.00815981
chr1A	58400001	58500000	-0.0033044
chr1A	58500001	58600000	0.00932497
chr1A	58600001	58700000	0.0021763
chr1A	58700001	58800000	-0.00395093
chr1A	58800001	58900000	0.00793755
chr1A	58900001	59000000	0.00645151
chr1A	59000001	59100000	0.0015546
chr1A	59100001	59200000	0.00183771
chr1A	59200001	59300000	-0.000766515
chr1A	59300001	59400000	-0.00448704
chr1A	59400001	59500000	0.0115373
chr1A	59500001	59600000	0.0334722
chr1A	59600001	59700000	0.0136083
chr1A	59700001	59800000	0.0192404
chr1A	59800001	59900000	0.0245278
chr1A	59900001	60000000	0.00381478
chr1A	60000001	60100000	0.0243274
chr1A	60100001	60200000	0.0321091
chr1A	60200001	60300000	0.0468246
chr1A	60300001	60400000	0.00623016
chr1A	60400001	60500000	0.0170493
chr1A	60500001	60600000	0.0108215
chr1A	60600001	60700000	0.000146609
chr1A	60700001	60800000	-0.000187754
chr1A	60800001	60900000	0.0126619
chr1A	60900001	61000000	0.0284125
chr1A	61000001	61100000	0.0132206
chr1A	61100001	61200000	0.00264403
chr1A	61200001	61300000	0.0127248
chr1A	61300001	61400000	0.0057508
chr1A	61400001	61500000	0.0332925
chr1A	61500001	61600000	0.0264965
chr1A	61600001	61700000	0.010818
chr1A	61700001	61800000	0.0283054
chr1A	61800001	61900000	0.0223697
chr1A	61900001	62000000	0.038816
chr1A	62000001	62100000	0.0290115
chr1A	62100001	62200000	0.021408
chr1A	62200001	62300000	0.012495
chr1A	62300001	62400000	0.024565
chr1A	62400001	62500000	0.0212106
chr1A	62500001	62600000	0.0251771
chr1A	62600001	62700000	-0.00138354
chr1A	62700001	62800000	0.0134918
chr1A	62800001	62900000	0.0333457
chr1A	62900001	63000000	0.0231707
chr1A	63000001	63100000	0.0233121
chr1A	63100001	63200000	0.0266142
chr1A	63200001	63300000	0.037998
chr1A	63300001	63400000	0.0189111
chr1A	63400001	63500000	0.0266605
chr1A	63500001	63600000	0.0325197
chr1A	63600001	63700000	0.0268625
chr1A	63700001	63800000	0.00503816
chr1A	63800001	63900000	0.00971454
chr1A	63900001	64000000	0.0199674
chr1A	64000001	64100000	0.0120545
chr1A	64100001	64200000	0.0106605
chr1A	64200001	64300000	0.0182912
chr1A	64300001	64400000	0.015317
chr1A	64400001	64500000	0.0142298
chr1A	64500001	64600000	0.00955577
chr1A	64600001	64700000	0.00108591
chr1A	64700001	64800000	-0.000601277
chr1A	64800001	64900000	0.00897025
chr1A	64900001	65000000	0.0143622
chr1A	65000001	65100000	-0.00161307
chr1A	65100001	65200000	0.0124487
chr1A	65200001	65300000	0.0285199
chr1A	65300001	65400000	0.0333894
chr1A	65400001	65500000	0.0130633
chr1A	65500001	65600000	0.0205729
chr1A	65600001	65700000	0.0268609
chr1A	65700001	65800000	0.0172866
chr1A	65800001	65900000	0.0296905
chr1A	65900001	66000000	0.0251742
chr1A	66000001	66100000	0.0266573
chr1A	66100001	66200000	0.0163711
chr1A	66200001	66300000	0.0227954
chr1A	66300001	66400000	0.0412842
chr1A	66400001	66500000	0.0314517
chr1A	66500001	66600000	0.0145579
chr1A	66600001	66700000	9.83859e-05
chr1A	66700001	66800000	-4.25664e-05
chr1A	66800001	66900000	0.0126386
chr1A	66900001	67000000	0.0233598
chr1A	67000001	67100000	0.0161222
chr1A	67100001	67200000	-0.00297871
chr1A	67200001	67300000	0.00694058
chr1A	67300001	67400000	0.0370312
chr1A	67400001	67500000	0.0198047
chr1A	67500001	67600000	0.0324507
chr1A	67600001	67700000	0.0153031
chr1A	67700001	67800000	0.0102113
chr1A	67800001	67900000	0.0145259
chr1A	67900001	68000000	0.0307521
chr1A	68000001	68100000	0.0246083
chr1A	68100001	68200000	0.00529597
chr1A	68200001	68300000	0.0239405
chr1A	68300001	68400000	0.02613
chr1A	68400001	68500000	0.0470809
chr1A	68500001	68600000	0.0273015
chr1A	68600001	68700000	0.0315727
chr1A	68700001	68800000	0.0115404
chr1A	68800001	68900000	0.0191655
chr1A	68900001	69000000	0.0178725
chr1A	69000001	69100000	0.0320693
chr1A	69100001	69200000	0.00080934
chr1A	69200001	69300000	0.0181219
chr1A	69300001	69400000	0.00770458
chr1A	69400001	69500000	0.0261292
chr1A	69500001	69600000	0.00439718
chr1A	69600001	69700000	0.0300965
chr1A	69700001	69800000	0.0120087
chr1A	69800001	69900000	0.0289319
chr1A	69900001	70000000	0.0136382
chr1A	70000001	70100000	0.0116194
chr1A	70100001	70200000	0.0179844
chr1A	70200001	70300000	0.00780222
chr1A	70300001	70400000	0.0294178
chr1A	70400001	70500000	0.00922267
chr1A	70500001	70600000	0.000556247
chr1A	70600001	70700000	-0.00022042
chr1A	70700001	70800000	0.012189
chr1A	70800001	70900000	0.0292809
chr1A	70900001	71000000	0.00414083
chr1A	71000001	71100000	0.0216508
chr1A	71100001	71200000	0.00951726
chr1A	71200001	71300000	0.0037939
chr1A	71300001	71400000	0.0146538
chr1A	71400001	71500000	0.0484985
chr1A	71500001	71600000	0.0317978
chr1A	71600001	71700000	0.0154158
chr1A	71700001	71800000	0.0059024
chr1A	71800001	71900000	0.011106
chr1A	71900001	72000000	0.0264468
chr1A	72000001	72100000	0.0279076
chr1A	72100001	72200000	0.0271331
chr1A	72200001	72300000	-0.00037153
chr1A	72300001	72400000	0.0317587
chr1A	72400001	72500000	0.0137577
chr1A	72500001	72600000	0.0377242
chr1A	72600001	72700000	0.0105364
chr1A	72700001	72800000	0.0194926
chr1A	72800001	72900000	0.0260362
chr1A	72900001	73000000	0.0226044
chr1A	73000001	73100000	0.0151531
chr1A	73100001	73200000	0.0155987
chr1A	73200001	73300000	0.011929
chr1A	73300001	73400000	0.0471537
chr1A	73400001	73500000	0.0854918
chr1A	73500001	73600000	0.0463542
chr1A	73600001	73700000	0.0291995
chr1A	73700001	73800000	0.044512
chr1A	73800001	73900000	0.0630939
chr1A	73900001	74000000	0.0333986
chr1A	74000001	74100000	0.0400296
chr1A	74100001	74200000	0.0514285
chr1A	74200001	74300000	0.047301
chr1A	74300001	74400000	0.0234625
chr1A	74400001	74500000	0.0403632
chr1A	74500001	74600000	0.0583692
chr1A	74600001	74700000	0.0416894
chr1A	74700001	74800000	0.031005
chr1A	74800001	74900000	0.0523898
chr1A	74900001	75000000	0.0469673
chr1A	75000001	75100000	0.0629924
chr1A	75100001	75200000	0.0631195
chr1A	75200001	75300000	0.04648
chr1A	75300001	75400000	0.0336756
chr1A	75400001	75500000	0.0575139
chr1A	75500001	75600000	0.0511184
chr1A	75600001	75700000	0.0528685
chr1A	75700001	75800000	0.0206601
chr1A	75800001	75900000	0.0571034
chr1A	75900001	76000000	0.0552449
chr1A	76000001	76100000	0.0551194
chr1A	76100001	76200000	0.0635211
chr1A	76200001	76300000	0.0473568
chr1A	76300001	76400000	0.0600533
chr1A	76400001	76500000	0.0494979
chr1A	76500001	76600000	0.0628364
chr1A	76600001	76700000	0.0507719
chr1A	76700001	76800000	0.0364975
chr1A	76800001	76900000	0.063658
chr1A	76900001	77000000	0.0263223
chr1A	77000001	77100000	0.0538791
chr1A	77100001	77200000	0.0320228
chr1A	77200001	77300000	0.0237117
chr1A	77300001	77400000	0.038835
chr1A	77400001	77500000	0.0448861
chr1A	77500001	77600000	0.0369402
chr1A	77600001	77700000	0.0525914
chr1A	77700001	77800000	0.0327482
chr1A	77800001	77900000	0.0639927
chr1A	77900001	78000000	0.0407773
chr1A	78000001	78100000	0.0764183
chr1A	78100001	78200000	0.0470691
chr1A	78200001	78300000	0.0697782
chr1A	78300001	78400000	0.0374868
chr1A	78400001	78500000	0.07772
chr1A	78500001	78600000	0.0473144
chr1A	78600001	78700000	0.0480525
chr1A	78700001	78800000	0.046248
chr1A	78800001	78900000	0.0562453
chr1A	78900001	79000000	0.0256328
chr1A	79000001	79100000	0.0394178
chr1A	79100001	79200000	0.0371652
chr1A	79200001	79300000	0.0614655
chr1A	79300001	79400000	0.0451999
chr1A	79400001	79500000	0.0389738
chr1A	79500001	79600000	0.0564665
chr1A	79600001	79700000	0.0518903
chr1A	79700001	79800000	0.0653043
chr1A	79800001	79900000	0.035354
chr1A	79900001	80000000	0.045164
chr1A	80000001	80100000	0.0289367
chr1A	80100001	80200000	0.0446003
chr1A	80200001	80300000	0.0497588
chr1A	80300001	80400000	0.0544281
chr1A	80400001	80500000	0.0660878
chr1A	80500001	80600000	0.0324551
chr1A	80600001	80700000	0.0251673
chr1A	80700001	80800000	0.0336191
chr1A	80800001	80900000	0.0502963
chr1A	80900001	81000000	0.0790379
chr1A	81000001	81100000	0.0680644
chr1A	81100001	81200000	0.0398879
chr1A	81200001	81300000	0.0528488
chr1A	81300001	81400000	0.0772898
chr1A	81400001	81500000	0.0407344
chr1A	81500001	81600000	0.0484005
chr1A	81600001	81700000	0.0579436
chr1A	81700001	81800000	0.0772519
chr1A	81800001	81900000	0.0734502
chr1A	81900001	82000000	0.0502387
chr1A	82000001	82100000	0.0592628
chr1A	82100001	82200000	0.051571
chr1A	82200001	82300000	0.0291424
chr1A	82300001	82400000	0.0423892
chr1A	82400001	82500000	0.0381683
chr1A	82500001	82600000	0.0395373
chr1A	82600001	82700000	0.0418009
chr1A	82700001	82800000	0.0334094
chr1A	82800001	82900000	0.0525942
chr1A	82900001	83000000	0.0362912
chr1A	83000001	83100000	0.0495475
chr1A	83100001	83200000	0.0559041
chr1A	83200001	83300000	0.0533497
chr1A	83300001	83400000	0.0356684
chr1A	83400001	83500000	0.0533596
chr1A	83500001	83600000	0.0361531
chr1A	83600001	83700000	0.0671566
chr1A	83700001	83800000	0.0533035
chr1A	83800001	83900000	0.0505892
chr1A	83900001	84000000	0.0339016
chr1A	84000001	84100000	0.0386668
chr1A	84100001	84200000	0.0416581
chr1A	84200001	84300000	0.0217496
chr1A	84300001	84400000	0.0241105
chr1A	84400001	84500000	0.0253645
chr1A	84500001	84600000	0.086488
chr1A	84600001	84700000	0.053351
chr1A	84700001	84800000	0.0501121
chr1A	84800001	84900000	0.0480726
chr1A	84900001	85000000	0.0586902
chr1A	85000001	85100000	0.0296731
chr1A	85100001	85200000	0.0376977
chr1A	85200001	85300000	0.0403268
chr1A	85300001	85400000	0.0497421
chr1A	85400001	85500000	0.0590357
chr1A	85500001	85600000	0.0364822
chr1A	85600001	85700000	0.0730843
chr1A	85700001	85800000	0.0568028
chr1A	85800001	85900000	0.0370456
chr1A	85900001	86000000	0.0882465
chr1A	86000001	86100000	0.0446303
chr1A	86100001	86200000	0.0377754
chr1A	86200001	86300000	0.0453503
chr1A	86300001	86400000	0.0618291
chr1A	86400001	86500000	0.0494801
chr1A	86500001	86600000	0.0466355
chr1A	86600001	86700000	0.0245631
chr1A	86700001	86800000	0.071828
chr1A	86800001	86900000	0.039911
chr1A	86900001	87000000	0.0328943
chr1A	87000001	87100000	0.0455453
chr1A	87100001	87200000	0.0880392
chr1A	87200001	87300000	0.0654165
chr1A	87300001	87400000	0.0494067
chr1A	87400001	87500000	0.0548111
chr1A	87500001	87600000	0.0415016
chr1A	87600001	87700000	0.0455774
chr1A	87700001	87800000	0.0562255
chr1A	87800001	87900000	0.0414604
chr1A	87900001	88000000	0.049398
chr1A	88000001	88100000	0.0429699
chr1A	88100001	88200000	0.0663145
chr1A	88200001	88300000	0.071407
chr1A	88300001	88400000	0.0490235
chr1A	88400001	88500000	0.0814301
chr1A	88500001	88600000	0.0690151
chr1A	88600001	88700000	0.0379625
chr1A	88700001	88800000	0.0340889
chr1A	88800001	88900000	0.0559761
chr1A	88900001	89000000	0.066735
chr1A	89000001	89100000	0.0549034
chr1A	89100001	89200000	0.072459
chr1A	89200001	89300000	0.0483582
chr1A	89300001	89400000	0.0784615
chr1A	89400001	89500000	0.0516135
chr1A	89500001	89600000	0.0524603
chr1A	89600001	89700000	0.0430014
chr1A	89700001	89800000	0.0306842
chr1A	89800001	89900000	0.0807512
chr1A	89900001	90000000	0.0664719
chr1A	90000001	90100000	0.054809
chr1A	90100001	90200000	0.0520774
chr1A	90200001	90300000	0.0307436
chr1A	90300001	90400000	0.0562713
chr1A	90400001	90500000	0.0458673
chr1A	90500001	90600000	0.0549829
chr1A	90600001	90700000	0.032233
chr1A	90700001	90800000	0.0250393
chr1A	90800001	90900000	0.0713413
chr1A	90900001	91000000	0.075633
chr1A	91000001	91100000	0.039344
chr1A	91100001	91200000	0.0302131
chr1A	91200001	91300000	0.0491402
chr1A	91300001	91400000	0.0416398
chr1A	91400001	91500000	0.0655888
chr1A	91500001	91600000	0.025076
chr1A	91600001	91700000	0.0332301
chr1A	91700001	91800000	0.052081
chr1A	91800001	91900000	0.0390101
chr1A	91900001	92000000	0.0347161
chr1A	92000001	92100000	0.0491714
chr1A	92100001	92200000	0.0522963
chr1A	92200001	92300000	0.0615009
chr1A	92300001	92400000	0.041864
chr1A	92400001	92500000	0.0584043
chr1A	92500001	92600000	0.0416571
chr1A	92600001	92700000	0.0558203
chr1A	92700001	92800000	0.0511439
chr1A	92800001	92900000	0.0649684
chr1A	92900001	93000000	0.0326375
chr1A	93000001	93100000	0.076508
chr1A	93100001	93200000	0.0522284
chr1A	93200001	93300000	0.0318308
chr1A	93300001	93400000	0.0597564
chr1A	93400001	93500000	0.0543221
chr1A	93500001	93600000	0.0464598
chr1A	93600001	93700000	0.0275281
chr1A	93700001	93800000	0.0454748
chr1A	93800001	93900000	0.050743
chr1A	93900001	94000000	0.0405349
chr1A	94000001	94100000	0.0299969
chr1A	94100001	94200000	0.0205414
chr1A	94200001	94300000	0.0639721
chr1A	94300001	94400000	0.0536525
chr1A	94400001	94500000	0.0542805
chr1A	94500001	94600000	0.0209026
chr1A	94600001	94700000	0.0342885
chr1A	94700001	94800000	0.0499721
chr1A	94800001	94900000	0.0395943
chr1A	94900001	95000000	0.0522543
chr1A	95000001	95100000	0.0133245
chr1A	95100001	95200000	0.0672684
chr1A	95200001	95300000	0.0479287
chr1A	95300001	95400000	0.0385489
chr1A	95400001	95500000	0.0448178
chr1A	95500001	95600000	0.076224
chr1A	95600001	95700000	0.0485935
chr1A	95700001	95800000	0.0557911
chr1A	95800001	95900000	0.0340516
chr1A	95900001	96000000	0.0310304
chr1A	96000001	96100000	0.027957
chr1A	96100001	96200000	0.0479467
chr1A	96200001	96300000	0.0475396
chr1A	96300001	96400000	0.0237107
chr1A	96400001	96500000	0.033005
chr1A	96500001	96600000	0.0469551
chr1A	96600001	96700000	0.0806921
chr1A	96700001	96800000	0.0717841
chr1A	96800001	96900000	0.0793737
chr1A	96900001	97000000	0.0802765
chr1A	97000001	97100000	0.0684874
chr1A	97100001	97200000	0.028656
chr1A	97200001	97300000	0.071782
chr1A	97300001	97400000	0.0862673
chr1A	97400001	97500000	0.0676649
chr1A	97500001	97600000	0.0584688
chr1A	97600001	97700000	0.0658508
chr1A	97700001	97800000	0.0599394
chr1A	97800001	97900000	0.0319391
chr1A	97900001	98000000	0.0698009
chr1A	98000001	98100000	0.0393341
chr1A	98100001	98200000	0.0649056
chr1A	98200001	98300000	0.034621
chr1A	98300001	98400000	0.0508904
chr1A	98400001	98500000	0.0409279
chr1A	98500001	98600000	0.0393694
chr1A	98600001	98700000	0.0595817
chr1A	98700001	98800000	0.0693023
chr1A	98800001	98900000	0.0533806
chr1A	98900001	99000000	0.0750188
chr1A	99000001	99100000	0.0726073
chr1A	99100001	99200000	0.0404466
chr1A	99200001	99300000	0.0441622
chr1A	99300001	99400000	0.035084
chr1A	99400001	99500000	0.0230796
chr1A	99500001	99600000	0.159166
chr1A	99600001	99700000	0.190341
chr1A	99700001	99800000	0.15955
chr1A	99800001	99900000	0.148714
chr1A	99900001	100000000	0.0459321
chr1A	100000001	100100000	0.0473309
chr1A	100100001	100200000	0.0433141
chr1A	100200001	100300000	0.0236467
chr1A	100300001	100400000	0.0283738
chr1A	100400001	100500000	0.017875
chr1A	100500001	100600000	0.0411283
chr1A	100600001	100700000	0.0195239
chr1A	100700001	100800000	0.022819
chr1A	100800001	100900000	0.0205637
chr1A	100900001	101000000	0.0200694
chr1A	101000001	101100000	0.0105252
chr1A	101100001	101200000	0.028637
chr1A	101200001	101300000	0.0142927
chr1A	101300001	101400000	0.0137449
chr1A	101400001	101500000	0.0226255
chr1A	101500001	101600000	0.028408
chr1A	101600001	101700000	0.0171522
chr1A	101700001	101800000	0.0173063
chr1A	101800001	101900000	0.0172578
chr1A	101900001	102000000	0.00731361
chr1A	102000001	102100000	0.0338878
chr1A	102100001	102200000	0.0282702
chr1A	102200001	102300000	0.0179774
chr1A	102300001	102400000	0.0322149
chr1A	102400001	102500000	0.0314658
chr1A	102500001	102600000	0.0247945
chr1A	102600001	102700000	0.0271281
chr1A	102700001	102800000	0.0124936
chr1A	102800001	102900000	0.0156988
chr1A	102900001	103000000	0.0214716
chr1A	103000001	103100000	0.0206394
chr1A	103100001	103200000	0.0166005
chr1A	103200001	103300000	0.0112028
chr1A	103300001	103400000	0.0259298
chr1A	103400001	103500000	0.0207545
chr1A	103500001	103600000	0.013399
chr1A	103600001	103700000	0.0120571
chr1A	103700001	103800000	0.0146459
chr1A	103800001	103900000	0.0183512
chr1A	103900001	104000000	0.0179242
chr1A	104000001	104100000	0.0178491
chr1A	104100001	104200000	0.0138739
chr1A	104200001	104300000	0.00572163
chr1A	104300001	104400000	0.00581087
chr1A	104400001	104500000	0.0110648
chr1A	104500001	104600000	0.0111755
chr1A	104600001	104700000	0.00626131
chr1A	104700001	104800000	-0.000420888
chr1A	104800001	104900000	-0.00383153
chr1A	104900001	105000000	-0.00283078
chr1A	105000001	105100000	0.0197077
chr1A	105100001	105200000	0.0223342
chr1A	105200001	105300000	0.00634932
chr1A	105300001	105400000	0.0231516
chr1A	105400001	105500000	0.00970878
chr1A	105500001	105600000	0.0204351
chr1A	105600001	105700000	0.0211762
chr1A	105700001	105800000	0.0180656
chr1A	105800001	105900000	0.0125662
chr1A	105900001	106000000	0.0159612
chr1A	106000001	106100000	4.41201e-05
chr1A	106100001	106200000	0.00837956
chr1A	106200001	106300000	0.0107618
chr1A	106300001	106400000	0.00980802
chr1A	106400001	106500000	0.00693663
chr1A	106500001	106600000	0.0153823
chr1A	106600001	106700000	0.0149813
chr1A	106700001	106800000	0.00645813
chr1A	106800001	106900000	0.018206
chr1A	106900001	107000000	0.0143109
chr1A	107000001	107100000	0.00550439
chr1A	107100001	107200000	0.0149485
chr1A	107200001	107300000	0.0167619
chr1A	107300001	107400000	0.0147654
chr1A	107400001	107500000	0.0213329
chr1A	107500001	107600000	0.0121415
chr1A	107600001	107700000	0.0168397
chr1A	107700001	107800000	0.00844858
chr1A	107800001	107900000	0.00223764
chr1A	107900001	108000000	0.0299819
chr1A	108000001	108100000	0.00738742
chr1A	108100001	108200000	0.0092132
chr1A	108200001	108300000	0.00598078
chr1A	108300001	108400000	0.0186272
chr1A	108400001	108500000	0.0104156
chr1A	108500001	108600000	2.96967e-05
chr1A	108600001	108700000	0.0190863
chr1A	108700001	108800000	0.00985367
chr1A	108800001	108900000	-0.00330699
chr1A	108900001	109000000	0.00563451
chr1A	109000001	109100000	0.00171536
chr1A	109100001	109200000	0.00742373
chr1A	109200001	109300000	-0.00402089
chr1A	109300001	109400000	0.00875916
chr1A	109400001	109500000	0.00341365
chr1A	109500001	109600000	0.0153527
chr1A	109600001	109700000	0.00685875
chr1A	109700001	109800000	0.0174136
chr1A	109800001	109900000	0.00547905
chr1A	109900001	110000000	-0.0018997
chr1A	110000001	110100000	0.00299431
chr1A	110100001	110200000	-0.000183734
chr1A	110200001	110300000	0.000926459
chr1A	110300001	110400000	0.00530288
chr1A	110400001	110500000	0.00136705
chr1A	110500001	110600000	0.000685301
chr1A	110600001	110700000	0.0093393
chr1A	110700001	110800000	0.00596928
chr1A	110800001	110900000	0.0156841
chr1A	110900001	111000000	-0.000569978
chr1A	111000001	111100000	0.001734
chr1A	111100001	111200000	0.000121553
chr1A	111200001	111300000	0.00440803
chr1A	111300001	111400000	0.00345758
chr1A	111400001	111500000	-0.00665531
chr1A	111500001	111600000	0.0092127
chr1A	111600001	111700000	0.00636663
chr1A	111700001	111800000	0.0142979
chr1A	111800001	111900000	0.00182833
chr1A	111900001	112000000	0.000164816
chr1A	112000001	112100000	-0.00204974
chr1A	112100001	112200000	0.0109136
chr1A	112200001	112300000	0.00964175
chr1A	112300001	112400000	0.00751133
chr1A	112400001	112500000	0.0126458
chr1A	112500001	112600000	-0.00761376
chr1A	112600001	112700000	0.0181772
chr1A	112700001	112800000	0.000130137
chr1A	112800001	112900000	0.005167
chr1A	112900001	113000000	0.0116202
chr1A	113000001	113100000	0.0060029
chr1A	113100001	113200000	0.00793131
chr1A	113200001	113300000	0.008192
chr1A	113300001	113400000	0.000167359
chr1A	113400001	113500000	0.010656
chr1A	113500001	113600000	0.0215253
chr1A	113600001	113700000	-0.000760523
chr1A	113700001	113800000	0.00318699
chr1A	113800001	113900000	0.0020987
chr1A	113900001	114000000	0.00264537
chr1A	114000001	114100000	0.000670854
chr1A	114100001	114200000	0.00477618
chr1A	114200001	114300000	0.00667512
chr1A	114300001	114400000	0.0201871
chr1A	114400001	114500000	-0.00242914
chr1A	114500001	114600000	0.000657139
chr1A	114600001	114700000	0.000977712
chr1A	114700001	114800000	0.00466203
chr1A	114800001	114900000	0.0186
chr1A	114900001	115000000	0.00560532
chr1A	115000001	115100000	0.00321655
chr1A	115100001	115200000	0.0221976
chr1A	115200001	115300000	0.00728965
chr1A	115300001	115400000	0.00920032
chr1A	115400001	115500000	0.00299027
chr1A	115500001	115600000	0.00623902
chr1A	115600001	115700000	0.00316899
chr1A	115700001	115800000	0.00193295
chr1A	115800001	115900000	0.0121214
chr1A	115900001	116000000	0.0197392
chr1A	116000001	116100000	0.0157708
chr1A	116100001	116200000	0.0114502
chr1A	116200001	116300000	0.00114349
chr1A	116300001	116400000	0.0124178
chr1A	116400001	116500000	0.0240932
chr1A	116500001	116600000	0.0104388
chr1A	116600001	116700000	0.0117482
chr1A	116700001	116800000	0.00267648
chr1A	116800001	116900000	0.00402659
chr1A	116900001	117000000	0.00345497
chr1A	117000001	117100000	0.0175949
chr1A	117100001	117200000	0.00541317
chr1A	117200001	117300000	0.00460203
chr1A	117300001	117400000	0.00686101
chr1A	117400001	117500000	0.00415631
chr1A	117500001	117600000	0.0254034
chr1A	117600001	117700000	0.00885432
chr1A	117700001	117800000	0.000268664
chr1A	117800001	117900000	0.00535148
chr1A	117900001	118000000	0.000151728
chr1A	118000001	118100000	0.00739753
chr1A	118100001	118200000	-0.00797177
chr1A	118200001	118300000	0.00999342
chr1A	118300001	118400000	0.00534421
chr1A	118400001	118500000	0.017162
chr1A	118500001	118600000	0.00833545
chr1A	118600001	118700000	0.00978176
chr1A	118700001	118800000	0.00216081
chr1A	118800001	118900000	0.00894708
chr1A	118900001	119000000	-0.00432647
chr1A	119000001	119100000	0.00707909
chr1A	119100001	119200000	0.000347567
chr1A	119200001	119300000	0.000808084
chr1A	119300001	119400000	0.00180034
chr1A	119400001	119500000	-0.00216242
chr1A	119500001	119600000	0.00496385
chr1A	119600001	119700000	0.00200672
chr1A	119700001	119800000	0.00285956
chr1A	119800001	119900000	0.000997548
chr1A	119900001	120000000	0.00899928
chr1A	120000001	120100000	0.00896391
chr1A	120100001	120200000	0.0223178
chr1A	120200001	120300000	0.00504784
chr1A	120300001	120400000	0.00959826
chr1A	120400001	120500000	0.000455287
chr1A	120500001	120600000	0.0113257
chr1A	120600001	120700000	0.011331
chr1A	120700001	120800000	0.00395352
chr1A	120800001	120900000	0.0074443
chr1A	120900001	121000000	0.000796887
chr1A	121000001	121100000	0.00215319
chr1A	121100001	121200000	0.0115566
chr1A	121200001	121300000	0.00693826
chr1A	121300001	121400000	0.00957002
chr1A	121400001	121500000	0.00826191
chr1A	121500001	121600000	0.0118213
chr1A	121600001	121700000	-0.00420065
chr1A	121700001	121800000	0.00308277
chr1A	121800001	121900000	0.0085702
chr1A	121900001	122000000	0.00147347
chr1A	122000001	122100000	0.0103142
chr1A	122100001	122200000	0.00638027
chr1A	122200001	122300000	0.0106118
chr1A	122300001	122400000	-0.000133684
chr1A	122400001	122500000	0.00945128
chr1A	122500001	122600000	-0.00246952
chr1A	122600001	122700000	0.0161936
chr1A	122700001	122800000	0.0035692
chr1A	122800001	122900000	0.0068822
chr1A	122900001	123000000	0.00319117
chr1A	123000001	123100000	0.0154723
chr1A	123100001	123200000	0.000940191
chr1A	123200001	123300000	0.0113734
chr1A	123300001	123400000	0.00886681
chr1A	123400001	123500000	0.00913848
chr1A	123500001	123600000	0.00668376
chr1A	123600001	123700000	0.00311631
chr1A	123700001	123800000	0.0060997
chr1A	123800001	123900000	0.00398119
chr1A	123900001	124000000	0.0125138
chr1A	124000001	124100000	0.017269
chr1A	124100001	124200000	0.00878445
chr1A	124200001	124300000	0.00822841
chr1A	124300001	124400000	0.0072517
chr1A	124400001	124500000	0.00481934
chr1A	124500001	124600000	-0.000747141
chr1A	124600001	124700000	0.000572475
chr1A	124700001	124800000	0.0112514
chr1A	124800001	124900000	0.0147671
chr1A	124900001	125000000	0.00240096
chr1A	125000001	125100000	0.0109574
chr1A	125100001	125200000	0.0112754
chr1A	125200001	125300000	0.0146949
chr1A	125300001	125400000	0.0238201
chr1A	125400001	125500000	0.0100677
chr1A	125500001	125600000	0.0192104
chr1A	125600001	125700000	0.00400313
chr1A	125700001	125800000	0.0170545
chr1A	125800001	125900000	0.0229063
chr1A	125900001	126000000	0.00443854
chr1A	126000001	126100000	0.0104092
chr1A	126100001	126200000	0.0105995
chr1A	126200001	126300000	0.0100302
chr1A	126300001	126400000	0.0109818
chr1A	126400001	126500000	0.0149104
chr1A	126500001	126600000	0.0262251
chr1A	126600001	126700000	0.00121375
chr1A	126700001	126800000	0.0244872
chr1A	126800001	126900000	0.0175863
chr1A	126900001	127000000	0.0151515
chr1A	127000001	127100000	0.0120038
chr1A	127100001	127200000	0.00986885
chr1A	127200001	127300000	0.000391421
chr1A	127300001	127400000	0.0312945
chr1A	127400001	127500000	0.023374
chr1A	127500001	127600000	0.0154433
chr1A	127600001	127700000	0.0225283
chr1A	127700001	127800000	0.00998288
chr1A	127800001	127900000	0.0121265
chr1A	127900001	128000000	0.0184414
chr1A	128000001	128100000	0.0123817
chr1A	128100001	128200000	0.0259421
chr1A	128200001	128300000	-0.00229803
chr1A	128300001	128400000	0.0177071
chr1A	128400001	128500000	0.0222451
chr1A	128500001	128600000	0.00748838
chr1A	128600001	128700000	0.00123311
chr1A	128700001	128800000	0.0295443
chr1A	128800001	128900000	0.0186426
chr1A	128900001	129000000	0.00392204
chr1A	129000001	129100000	0.0225812
chr1A	129100001	129200000	0.0137269
chr1A	129200001	129300000	0.0162429
chr1A	129300001	129400000	0.0129573
chr1A	129400001	129500000	0.0179603
chr1A	129500001	129600000	0.0105383
chr1A	129600001	129700000	0.0339709
chr1A	129700001	129800000	0.0153579
chr1A	129800001	129900000	0.0127319
chr1A	129900001	130000000	0.01358
chr1A	130000001	130100000	0.0107754
chr1A	130100001	130200000	0.0132204
chr1A	130200001	130300000	0.012063
chr1A	130300001	130400000	0.00743173
chr1A	130400001	130500000	0.0160729
chr1A	130500001	130600000	0.0121144
chr1A	130600001	130700000	0.019008
chr1A	130700001	130800000	0.0136364
chr1A	130800001	130900000	0.0127251
chr1A	130900001	131000000	0.00763138
chr1A	131000001	131100000	0.00187148
chr1A	131100001	131200000	0.003925
chr1A	131200001	131300000	0.021184
chr1A	131300001	131400000	0.0171609
chr1A	131400001	131500000	-0.0013156
chr1A	131500001	131600000	0.019021
chr1A	131600001	131700000	0.00122885
chr1A	131700001	131800000	0.0153816
chr1A	131800001	131900000	0.014117
chr1A	131900001	132000000	0.0277584
chr1A	132000001	132100000	0.0140567
chr1A	132100001	132200000	0.00551797
chr1A	132200001	132300000	0.0112669
chr1A	132300001	132400000	-0.00444321
chr1A	132400001	132500000	0.0113328
chr1A	132500001	132600000	0.00086653
chr1A	132600001	132700000	0.0132997
chr1A	132700001	132800000	0.00456184
chr1A	132800001	132900000	0.0199766
chr1A	132900001	133000000	0.0136237
chr1A	133000001	133100000	0.0224505
chr1A	133100001	133200000	0.00873976
chr1A	133200001	133300000	0.00112718
chr1A	133300001	133400000	-0.000461258
chr1A	133400001	133500000	0.00443527
chr1A	133500001	133600000	-0.00471196
chr1A	133600001	133700000	0.000404056
chr1A	133700001	133800000	-0.0043147
chr1A	133800001	133900000	0.0113944
chr1A	133900001	134000000	0.0174328
chr1A	134000001	134100000	0.003868
chr1A	134100001	134200000	-0.00219241
chr1A	134200001	134300000	0.0101568
chr1A	134300001	134400000	0.00380053
chr1A	134400001	134500000	0.0116128
chr1A	134500001	134600000	0.0108911
chr1A	134600001	134700000	0.0049521
chr1A	134700001	134800000	0.00511795
chr1A	134800001	134900000	0.00735124
chr1A	134900001	135000000	0.0140322
chr1A	135000001	135100000	0.00495086
chr1A	135100001	135200000	0.00464031
chr1A	135200001	135300000	-0.00364922
chr1A	135300001	135400000	0.015079
chr1A	135400001	135500000	0.0170501
chr1A	135500001	135600000	0.020981
chr1A	135600001	135700000	0.00740604
chr1A	135700001	135800000	0.010827
chr1A	135800001	135900000	0.00743631
chr1A	135900001	136000000	-0.00534531
chr1A	136000001	136100000	0.00562204
chr1A	136100001	136200000	0.0227106
chr1A	136200001	136300000	-0.0113187
chr1A	136300001	136400000	0.00309763
chr1A	136400001	136500000	-0.00668166
chr1A	136500001	136600000	0.00730521
chr1A	136600001	136700000	0.014654
chr1A	136700001	136800000	0.00185832
chr1A	136800001	136900000	0.00977633
chr1A	136900001	137000000	0.00633778
chr1A	137000001	137100000	0.0176358
chr1A	137100001	137200000	0.00201658
chr1A	137200001	137300000	-0.00415606
chr1A	137300001	137400000	0.0100549
chr1A	137400001	137500000	0.0250902
chr1A	137500001	137600000	0.00983793
chr1A	137600001	137700000	0.0135042
chr1A	137700001	137800000	0.0089111
chr1A	137800001	137900000	-0.00287733
chr1A	137900001	138000000	0.0079128
chr1A	138000001	138100000	0.000272415
chr1A	138100001	138200000	0.00815758
chr1A	138200001	138300000	0.00575374
chr1A	138300001	138400000	0.0170636
chr1A	138400001	138500000	0.0163949
chr1A	138500001	138600000	0.0177729
chr1A	138600001	138700000	-0.00374189
chr1A	138700001	138800000	0.00363334
chr1A	138800001	138900000	0.0142185
chr1A	138900001	139000000	0.0026669
chr1A	139000001	139100000	0.0185044
chr1A	139100001	139200000	0.0312398
chr1A	139200001	139300000	0.0206137
chr1A	139300001	139400000	0.0205432
chr1A	139400001	139500000	0.00926733
chr1A	139500001	139600000	0.021147
chr1A	139600001	139700000	0.0191294
chr1A	139700001	139800000	0.00996873
chr1A	139800001	139900000	0.0150825
chr1A	139900001	140000000	0.00499155
chr1A	140000001	140100000	0.00655259
chr1A	140100001	140200000	0.0180265
chr1A	140200001	140300000	0.0143267
chr1A	140300001	140400000	0.0141073
chr1A	140400001	140500000	0.0153829
chr1A	140500001	140600000	0.0162149
chr1A	140600001	140700000	0.0129896
chr1A	140700001	140800000	0.0220604
chr1A	140800001	140900000	0.0155359
chr1A	140900001	141000000	0.00644701
chr1A	141000001	141100000	0.0076069
chr1A	141100001	141200000	0.0123469
chr1A	141200001	141300000	0.0138155
chr1A	141300001	141400000	0.00485652
chr1A	141400001	141500000	0.0153632
chr1A	141500001	141600000	0.00324045
chr1A	141600001	141700000	0.00738495
chr1A	141700001	141800000	0.0120471
chr1A	141800001	141900000	0.0200694
chr1A	141900001	142000000	0.0186651
chr1A	142000001	142100000	0.0248186
chr1A	142100001	142200000	0.0189816
chr1A	142200001	142300000	0.00873445
chr1A	142300001	142400000	0.0125342
chr1A	142400001	142500000	0.0152658
chr1A	142500001	142600000	0.0292094
chr1A	142600001	142700000	0.0189801
chr1A	142700001	142800000	0.0234087
chr1A	142800001	142900000	0.0194889
chr1A	142900001	143000000	0.00728429
chr1A	143000001	143100000	0.00661357
chr1A	143100001	143200000	0.0106202
chr1A	143200001	143300000	0.0260546
chr1A	143300001	143400000	0.00636765
chr1A	143400001	143500000	0.00535042
chr1A	143500001	143600000	-0.00170504
chr1A	143600001	143700000	0.0102165
chr1A	143700001	143800000	0.0166648
chr1A	143800001	143900000	0.0143966
chr1A	143900001	144000000	0.0208128
chr1A	144000001	144100000	0.01195
chr1A	144100001	144200000	0.0268476
chr1A	144200001	144300000	0.0184214
chr1A	144300001	144400000	0.0188379
chr1A	144400001	144500000	0.0132905
chr1A	144500001	144600000	0.0186446
chr1A	144600001	144700000	0.0112779
chr1A	144700001	144800000	0.015737
chr1A	144800001	144900000	0.0125131
chr1A	144900001	145000000	0.00427829
chr1A	145000001	145100000	0.00692392
chr1A	145100001	145200000	0.0153459
chr1A	145200001	145300000	0.0179108
chr1A	145300001	145400000	0.0123023
chr1A	145400001	145500000	0.0183681
chr1A	145500001	145600000	0.0130972
chr1A	145600001	145700000	0.0144248
chr1A	145700001	145800000	0.0094149
chr1A	145800001	145900000	0.0177455
chr1A	145900001	146000000	0.0122802
chr1A	146000001	146100000	0.0279164
chr1A	146100001	146200000	0.0142403
chr1A	146200001	146300000	0.0207528
chr1A	146300001	146400000	0.0256603
chr1A	146400001	146500000	0.016947
chr1A	146500001	146600000	0.0273545
chr1A	146600001	146700000	0.0147474
chr1A	146700001	146800000	0.0156548
chr1A	146800001	146900000	0.0187119
chr1A	146900001	147000000	0.0062959
chr1A	147000001	147100000	0.00513335
chr1A	147100001	147200000	0.0119129
chr1A	147200001	147300000	0.00693593
chr1A	147300001	147400000	0.0108735
chr1A	147400001	147500000	-0.00078426
chr1A	147500001	147600000	0.00499281
chr1A	147600001	147700000	0.00899041
chr1A	147700001	147800000	0.0121897
chr1A	147800001	147900000	0.00526127
chr1A	147900001	148000000	-0.000766643
chr1A	148000001	148100000	0.0182365
chr1A	148100001	148200000	0.0044516
chr1A	148200001	148300000	0.00216769
chr1A	148300001	148400000	0.00946345
chr1A	148400001	148500000	-0.00321194
chr1A	148500001	148600000	0.0186572
chr1A	148600001	148700000	0.015379
chr1A	148700001	148800000	0.00718354
chr1A	148800001	148900000	0.0164558
chr1A	148900001	149000000	0.023854
chr1A	149000001	149100000	0.0149668
chr1A	149100001	149200000	-0.000442907
chr1A	149200001	149300000	0.0203586
chr1A	149300001	149400000	-0.0007991
chr1A	149400001	149500000	0.015428
chr1A	149500001	149600000	0.00472134
chr1A	149600001	149700000	0.00521235
chr1A	149700001	149800000	0.0130155
chr1A	149800001	149900000	0.013298
chr1A	149900001	150000000	-0.000674233
chr1A	150000001	150100000	-0.00337216
chr1A	150100001	150200000	6.58596e-05
chr1A	150200001	150300000	0.0118802
chr1A	150300001	150400000	0.00180486
chr1A	150400001	150500000	0.00825275
chr1A	150500001	150600000	0.00358648
chr1A	150600001	150700000	0.025592
chr1A	150700001	150800000	0.000961226
chr1A	150800001	150900000	0.00935112
chr1A	150900001	151000000	0.00761474
chr1A	151000001	151100000	0.0106399
chr1A	151100001	151200000	0.0121681
chr1A	151200001	151300000	0.00768806
chr1A	151300001	151400000	-0.00113438
chr1A	151400001	151500000	0.0225175
chr1A	151500001	151600000	0.00296148
chr1A	151600001	151700000	0.00830322
chr1A	151700001	151800000	-0.000166644
chr1A	151800001	151900000	0.0143141
chr1A	151900001	152000000	-0.00199169
chr1A	152000001	152100000	0.000317413
chr1A	152100001	152200000	0.00498662
chr1A	152200001	152300000	0.0208899
chr1A	152300001	152400000	0.00624351
chr1A	152400001	152500000	0.010665
chr1A	152500001	152600000	0.00649723
chr1A	152600001	152700000	0.00538128
chr1A	152700001	152800000	0.00468899
chr1A	152800001	152900000	0.0124692
chr1A	152900001	153000000	0.00496119
chr1A	153000001	153100000	0.00972979
chr1A	153100001	153200000	0.00661013
chr1A	153200001	153300000	-0.00180385
chr1A	153300001	153400000	0.00147986
chr1A	153400001	153500000	0.00792137
chr1A	153500001	153600000	0.00984626
chr1A	153600001	153700000	0.0115551
chr1A	153700001	153800000	0.0742935
chr1A	153800001	153900000	0.0217467
chr1A	153900001	154000000	0.0211958
chr1A	154000001	154100000	0.00947256
chr1A	154100001	154200000	0.00744701
chr1A	154200001	154300000	0.0150934
chr1A	154300001	154400000	0.0105047
chr1A	154400001	154500000	0.00565578
chr1A	154500001	154600000	0.00984069
chr1A	154600001	154700000	0.0198685
chr1A	154700001	154800000	-0.00375217
chr1A	154800001	154900000	0.0166093
chr1A	154900001	155000000	0.00520514
chr1A	155000001	155100000	0.00529897
chr1A	155100001	155200000	0.00802523
chr1A	155200001	155300000	0.00759533
chr1A	155300001	155400000	0.0185518
chr1A	155400001	155500000	0.0139327
chr1A	155500001	155600000	0.0131263
chr1A	155600001	155700000	0.0123333
chr1A	155700001	155800000	-0.0026414
chr1A	155800001	155900000	-0.00122441
chr1A	155900001	156000000	0.020515
chr1A	156000001	156100000	0.00957333
chr1A	156100001	156200000	0.0140818
chr1A	156200001	156300000	0.0100505
chr1A	156300001	156400000	0.0120251
chr1A	156400001	156500000	0.012453
chr1A	156500001	156600000	0.00926846
chr1A	156600001	156700000	0.0174945
chr1A	156700001	156800000	0.00763527
chr1A	156800001	156900000	0.00813745
chr1A	156900001	157000000	0.00464938
chr1A	157000001	157100000	0.0173727
chr1A	157100001	157200000	-0.00512831
chr1A	157200001	157300000	0.0139202
chr1A	157300001	157400000	0.0144911
chr1A	157400001	157500000	0.00717963
chr1A	157500001	157600000	0.00688134
chr1A	157600001	157700000	0.00784073
chr1A	157700001	157800000	0.0229532
chr1A	157800001	157900000	0.0187306
chr1A	157900001	158000000	0.00334459
chr1A	158000001	158100000	0.0102887
chr1A	158100001	158200000	0.00402543
chr1A	158200001	158300000	0.00342047
chr1A	158300001	158400000	0.00724266
chr1A	158400001	158500000	0.00167691
chr1A	158500001	158600000	0.0107785
chr1A	158600001	158700000	0.0170252
chr1A	158700001	158800000	0.00531682
chr1A	158800001	158900000	0.000153299
chr1A	158900001	159000000	0.00760128
chr1A	159000001	159100000	0.00783409
chr1A	159100001	159200000	0.0141998
chr1A	159200001	159300000	0.0148267
chr1A	159300001	159400000	0.00593292
chr1A	159400001	159500000	0.0111539
chr1A	159500001	159600000	0.0119806
chr1A	159600001	159700000	0.00507616
chr1A	159700001	159800000	0.0126549
chr1A	159800001	159900000	0.0082811
chr1A	159900001	160000000	0.00810036
chr1A	160000001	160100000	0.0134462
chr1A	160100001	160200000	0.0154566
chr1A	160200001	160300000	0.00335082
chr1A	160300001	160400000	0.0155133
chr1A	160400001	160500000	0.012566
chr1A	160500001	160600000	0.0198265
chr1A	160600001	160700000	0.00671334
chr1A	160700001	160800000	0.00720219
chr1A	160800001	160900000	0.0132187
chr1A	160900001	161000000	0.00647861
chr1A	161000001	161100000	0.0150684
chr1A	161100001	161200000	0.0133084
chr1A	161200001	161300000	-0.00162994
chr1A	161300001	161400000	0.0330146
chr1A	161400001	161500000	0.0306493
chr1A	161500001	161600000	0.0220443
chr1A	161600001	161700000	0.0132576
chr1A	161700001	161800000	0.00243793
chr1A	161800001	161900000	0.00941975
chr1A	161900001	162000000	0.0167514
chr1A	162000001	162100000	0.00923575
chr1A	162100001	162200000	0.018579
chr1A	162200001	162300000	0.01251
chr1A	162300001	162400000	0.00903618
chr1A	162400001	162500000	0.00236023
chr1A	162500001	162600000	-0.00156442
chr1A	162600001	162700000	0.00457064
chr1A	162700001	162800000	0.0033726
chr1A	162800001	162900000	0.00808759
chr1A	162900001	163000000	0.00261131
chr1A	163000001	163100000	0.0007776
chr1A	163100001	163200000	0.0214834
chr1A	163200001	163300000	-0.000790113
chr1A	163300001	163400000	0.00971737
chr1A	163400001	163500000	0.00467775
chr1A	163500001	163600000	0.00673438
chr1A	163600001	163700000	0.00448171
chr1A	163700001	163800000	-0.000757805
chr1A	163800001	163900000	0.0108946
chr1A	163900001	164000000	0.00813297
chr1A	164000001	164100000	0.0119712
chr1A	164100001	164200000	0.00917459
chr1A	164200001	164300000	0.000529154
chr1A	164300001	164400000	0.00385217
chr1A	164400001	164500000	0.0240317
chr1A	164500001	164600000	0.0172744
chr1A	164600001	164700000	-0.000541417
chr1A	164700001	164800000	0.00505599
chr1A	164800001	164900000	0.00324321
chr1A	164900001	165000000	0.0188702
chr1A	165000001	165100000	0.00595074
chr1A	165100001	165200000	0.0017268
chr1A	165200001	165300000	0.0047739
chr1A	165300001	165400000	-0.00127692
chr1A	165400001	165500000	0.0109316
chr1A	165500001	165600000	0.0133392
chr1A	165600001	165700000	0.000459502
chr1A	165700001	165800000	0.0130709
chr1A	165800001	165900000	0.00981416
chr1A	165900001	166000000	0.00550839
chr1A	166000001	166100000	0.0148974
chr1A	166100001	166200000	0.00196643
chr1A	166200001	166300000	0.0143809
chr1A	166300001	166400000	0.00684804
chr1A	166400001	166500000	0.0162813
chr1A	166500001	166600000	0.00955478
chr1A	166600001	166700000	0.0141607
chr1A	166700001	166800000	0.00889803
chr1A	166800001	166900000	0.0195955
chr1A	166900001	167000000	0.0191126
chr1A	167000001	167100000	0.00934167
chr1A	167100001	167200000	0.00187229
chr1A	167200001	167300000	0.00962324
chr1A	167300001	167400000	0.0033975
chr1A	167400001	167500000	0.00181874
chr1A	167500001	167600000	0.0139569
chr1A	167600001	167700000	0.00836399
chr1A	167700001	167800000	0.010101
chr1A	167800001	167900000	0.000614135
chr1A	167900001	168000000	0.00819122
chr1A	168000001	168100000	0.00524062
chr1A	168100001	168200000	0.022267
chr1A	168200001	168300000	0.00511991
chr1A	168300001	168400000	0.00552329
chr1A	168400001	168500000	0.0152595
chr1A	168500001	168600000	0.00456929
chr1A	168600001	168700000	0.0128832
chr1A	168700001	168800000	0.00892331
chr1A	168800001	168900000	0.0140829
chr1A	168900001	169000000	-0.00454949
chr1A	169000001	169100000	0.00493237
chr1A	169100001	169200000	0.00748269
chr1A	169200001	169300000	0.0165737
chr1A	169300001	169400000	0.0127235
chr1A	169400001	169500000	0.0340501
chr1A	169500001	169600000	0.0183018
chr1A	169600001	169700000	-0.00486092
chr1A	169700001	169800000	0.00176787
chr1A	169800001	169900000	0.00450653
chr1A	169900001	170000000	0.026766
chr1A	170000001	170100000	0.0123293
chr1A	170100001	170200000	0.0131374
chr1A	170200001	170300000	0.00762112
chr1A	170300001	170400000	0.0163477
chr1A	170400001	170500000	0.00875317
chr1A	170500001	170600000	0.000865611
chr1A	170600001	170700000	0.00544655
chr1A	170700001	170800000	0.00755529
chr1A	170800001	170900000	0.0058861
chr1A	170900001	171000000	-0.00398615
chr1A	171000001	171100000	-0.000720106
chr1A	171100001	171200000	0.0128494
chr1A	171200001	171300000	0.0232248
chr1A	171300001	171400000	-0.00196323
chr1A	171400001	171500000	0.00920708
chr1A	171500001	171600000	-0.00302999
chr1A	171600001	171700000	0.0150348
chr1A	171700001	171800000	0.00785699
chr1A	171800001	171900000	-1.82065e-05
chr1A	171900001	172000000	0.0245462
chr1A	172000001	172100000	0.0175395
chr1A	172100001	172200000	0.00344372
chr1A	172200001	172300000	0.0116544
chr1A	172300001	172400000	-0.000938395
chr1A	172400001	172500000	0.003195
chr1A	172500001	172600000	0.00535023
chr1A	172600001	172700000	0.0117385
chr1A	172700001	172800000	0.0192871
chr1A	172800001	172900000	0.00349468
chr1A	172900001	173000000	0.000823048
chr1A	173000001	173100000	0.0137266
chr1A	173100001	173200000	0.00495689
chr1A	173200001	173300000	0.0179816
chr1A	173300001	173400000	0.0184629
chr1A	173400001	173500000	0.00150507
chr1A	173500001	173600000	0.00232999
chr1A	173600001	173700000	0.0080695
chr1A	173700001	173800000	0.00899151
chr1A	173800001	173900000	0.00193563
chr1A	173900001	174000000	0.00217954
chr1A	174000001	174100000	0.00367831
chr1A	174100001	174200000	0.00576875
chr1A	174200001	174300000	0.017141
chr1A	174300001	174400000	0.0122702
chr1A	174400001	174500000	0.00974495
chr1A	174500001	174600000	0.010467
chr1A	174600001	174700000	0.0077059
chr1A	174700001	174800000	0.00372581
chr1A	174800001	174900000	0.0154885
chr1A	174900001	175000000	0.00746414
chr1A	175000001	175100000	0.0162815
chr1A	175100001	175200000	0.0118839
chr1A	175200001	175300000	0.0116387
chr1A	175300001	175400000	0.0059815
chr1A	175400001	175500000	0.0133858
chr1A	175500001	175600000	0.011407
chr1A	175600001	175700000	0.000716905
chr1A	175700001	175800000	0.00368848
chr1A	175800001	175900000	0.0152857
chr1A	175900001	176000000	0.00142097
chr1A	176000001	176100000	0.00411114
chr1A	176100001	176200000	0.0482225
chr1A	176200001	176300000	0.0303052
chr1A	176300001	176400000	0.00980747
chr1A	176400001	176500000	0.00947722
chr1A	176500001	176600000	0.00761756
chr1A	176600001	176700000	0.0123451
chr1A	176700001	176800000	0.00643734
chr1A	176800001	176900000	0.011516
chr1A	176900001	177000000	0.00578877
chr1A	177000001	177100000	0.0140748
chr1A	177100001	177200000	0.0214737
chr1A	177200001	177300000	0.00109166
chr1A	177300001	177400000	0.00315617
chr1A	177400001	177500000	0.00741978
chr1A	177500001	177600000	0.0044236
chr1A	177600001	177700000	-0.00119525
chr1A	177700001	177800000	-0.00138591
chr1A	177800001	177900000	0.0106887
chr1A	177900001	178000000	0.0118438
chr1A	178000001	178100000	0.0120782
chr1A	178100001	178200000	0.0130718
chr1A	178200001	178300000	0.0174068
chr1A	178300001	178400000	0.00741308
chr1A	178400001	178500000	0.00948459
chr1A	178500001	178600000	-0.00524558
chr1A	178600001	178700000	0.0106305
chr1A	178700001	178800000	0.00509734
chr1A	178800001	178900000	0.00617167
chr1A	178900001	179000000	-0.00381344
chr1A	179000001	179100000	0.0199907
chr1A	179100001	179200000	0.00673546
chr1A	179200001	179300000	0.00321481
chr1A	179300001	179400000	0.0117083
chr1A	179400001	179500000	0.0158936
chr1A	179500001	179600000	0.00579892
chr1A	179600001	179700000	0.0007102
chr1A	179700001	179800000	0.0123832
chr1A	179800001	179900000	0.0028787
chr1A	179900001	180000000	0.0042113
chr1A	180000001	180100000	0.00700094
chr1A	180100001	180200000	0.00534508
chr1A	180200001	180300000	0.00522572
chr1A	180300001	180400000	0.0057451
chr1A	180400001	180500000	0.00542667
chr1A	180500001	180600000	0.01511
chr1A	180600001	180700000	-0.00223848
chr1A	180700001	180800000	0.012171
chr1A	180800001	180900000	0.0108389
chr1A	180900001	181000000	0.0113392
chr1A	181000001	181100000	0.00169949
chr1A	181100001	181200000	0.0113855
chr1A	181200001	181300000	-0.00366369
chr1A	181300001	181400000	0.0135968
chr1A	181400001	181500000	0.00203154
chr1A	181500001	181600000	0.00191898
chr1A	181600001	181700000	0.00830383
chr1A	181700001	181800000	0.00255574
chr1A	181800001	181900000	0.00445512
chr1A	181900001	182000000	0.0107517
chr1A	182000001	182100000	0.00305907
chr1A	182100001	182200000	0.0072146
chr1A	182200001	182300000	0.0101703
chr1A	182300001	182400000	0.00697105
chr1A	182400001	182500000	0.0207712
chr1A	182500001	182600000	0.00886839
chr1A	182600001	182700000	0.00440632
chr1A	182700001	182800000	0.0263616
chr1A	182800001	182900000	0.00323444
chr1A	182900001	183000000	0.00560572
chr1A	183000001	183100000	0.012099
chr1A	183100001	183200000	0.00278522
chr1A	183200001	183300000	0.0161548
chr1A	183300001	183400000	0.0179549
chr1A	183400001	183500000	0.0135758
chr1A	183500001	183600000	0.0173158
chr1A	183600001	183700000	0.00824485
chr1A	183700001	183800000	0.00449078
chr1A	183800001	183900000	0.010619
chr1A	183900001	184000000	-0.00148737
chr1A	184000001	184100000	0.0157886
chr1A	184100001	184200000	0.00825967
chr1A	184200001	184300000	0.0184595
chr1A	184300001	184400000	-0.00103593
chr1A	184400001	184500000	0.013959
chr1A	184500001	184600000	0.00648862
chr1A	184600001	184700000	7.98137e-05
chr1A	184700001	184800000	0.00111553
chr1A	184800001	184900000	0.00319282
chr1A	184900001	185000000	0.00709338
chr1A	185000001	185100000	0.0101182
chr1A	185100001	185200000	-0.00235139
chr1A	185200001	185300000	0.00134825
chr1A	185300001	185400000	0.0243913
chr1A	185400001	185500000	0.0159755
chr1A	185500001	185600000	0.00219361
chr1A	185600001	185700000	-0.00379678
chr1A	185700001	185800000	0.00614634
chr1A	185800001	185900000	0.0132099
chr1A	185900001	186000000	0.013746
chr1A	186000001	186100000	0.00745353
chr1A	186100001	186200000	0.0219113
chr1A	186200001	186300000	0.0583589
chr1A	186300001	186400000	0.0857987
chr1A	186400001	186500000	0.0689599
chr1A	186500001	186600000	0.0124527
chr1A	186600001	186700000	0.0179266
chr1A	186700001	186800000	0.010718
chr1A	186800001	186900000	0.00823374
chr1A	186900001	187000000	0.00387006
chr1A	187000001	187100000	0.00986434
chr1A	187100001	187200000	0.0101237
chr1A	187200001	187300000	0.013352
chr1A	187300001	187400000	0.0158492
chr1A	187400001	187500000	0.00837729
chr1A	187500001	187600000	0.00831548
chr1A	187600001	187700000	0.0100166
chr1A	187700001	187800000	0.0178315
chr1A	187800001	187900000	0.00710586
chr1A	187900001	188000000	0.013443
chr1A	188000001	188100000	0.00942083
chr1A	188100001	188200000	0.00699088
chr1A	188200001	188300000	0.00294599
chr1A	188300001	188400000	0.00425037
chr1A	188400001	188500000	-0.00313993
chr1A	188500001	188600000	0.0086797
chr1A	188600001	188700000	0.00625047
chr1A	188700001	188800000	0.0056271
chr1A	188800001	188900000	2.42444e-05
chr1A	188900001	189000000	0.0110129
chr1A	189000001	189100000	0.0024037
chr1A	189100001	189200000	0.00535194
chr1A	189200001	189300000	-0.00526459
chr1A	189300001	189400000	0.0149225
chr1A	189400001	189500000	0.00776363
chr1A	189500001	189600000	0.00497714
chr1A	189600001	189700000	0.00160672
chr1A	189700001	189800000	0.013221
chr1A	189800001	189900000	0.0170928
chr1A	189900001	190000000	0.0241418
chr1A	190000001	190100000	0.00918832
chr1A	190100001	190200000	0.00912485
chr1A	190200001	190300000	0.011291
chr1A	190300001	190400000	0.0139809
chr1A	190400001	190500000	0.00219644
chr1A	190500001	190600000	-7.6813e-05
chr1A	190600001	190700000	0.0095895
chr1A	190700001	190800000	0.00860511
chr1A	190800001	190900000	0.0108766
chr1A	190900001	191000000	0.00819237
chr1A	191000001	191100000	-0.00289584
chr1A	191100001	191200000	0.00725579
chr1A	191200001	191300000	-0.00191977
chr1A	191300001	191400000	0.0155528
chr1A	191400001	191500000	0.0187069
chr1A	191500001	191600000	0.00215914
chr1A	191600001	191700000	0.00798059
chr1A	191700001	191800000	0.0153069
chr1A	191800001	191900000	0.008288
chr1A	191900001	192000000	0.0102017
chr1A	192000001	192100000	0.0062417
chr1A	192100001	192200000	0.0111513
chr1A	192200001	192300000	0.00758821
chr1A	192300001	192400000	0.0136056
chr1A	192400001	192500000	0.0108987
chr1A	192500001	192600000	0.0127177
chr1A	192600001	192700000	0.0149196
chr1A	192700001	192800000	0.027917
chr1A	192800001	192900000	0.00273546
chr1A	192900001	193000000	0.00562791
chr1A	193000001	193100000	0.0105803
chr1A	193100001	193200000	0.00481116
chr1A	193200001	193300000	0.00299358
chr1A	193300001	193400000	0.013767
chr1A	193400001	193500000	0.0208488
chr1A	193500001	193600000	0.00535073
chr1A	193600001	193700000	0.016036
chr1A	193700001	193800000	0.0127938
chr1A	193800001	193900000	0.0204843
chr1A	193900001	194000000	0.00600869
chr1A	194000001	194100000	0.00607661
chr1A	194100001	194200000	0.00639909
chr1A	194200001	194300000	0.0149771
chr1A	194300001	194400000	0.0100423
chr1A	194400001	194500000	0.00847787
chr1A	194500001	194600000	0.00342583
chr1A	194600001	194700000	0.00618014
chr1A	194700001	194800000	0.0055182
chr1A	194800001	194900000	0.00355332
chr1A	194900001	195000000	0.00605354
chr1A	195000001	195100000	0.0064819
chr1A	195100001	195200000	0.00154144
chr1A	195200001	195300000	0.00482943
chr1A	195300001	195400000	0.0143444
chr1A	195400001	195500000	0.00325031
chr1A	195500001	195600000	0.0200982
chr1A	195600001	195700000	0.0322216
chr1A	195700001	195800000	0.00649201
chr1A	195800001	195900000	0.0069978
chr1A	195900001	196000000	0.0130272
chr1A	196000001	196100000	0.00312392
chr1A	196100001	196200000	0.0227466
chr1A	196200001	196300000	0.0240764
chr1A	196300001	196400000	0.0111799
chr1A	196400001	196500000	0.0166008
chr1A	196500001	196600000	0.018301
chr1A	196600001	196700000	0.0106843
chr1A	196700001	196800000	0.00883421
chr1A	196800001	196900000	0.0115451
chr1A	196900001	197000000	0.00713894
chr1A	197000001	197100000	0.00730392
chr1A	197100001	197200000	0.00218926
chr1A	197200001	197300000	0.00295489
chr1A	197300001	197400000	0.00256824
chr1A	197400001	197500000	0.0091911
chr1A	197500001	197600000	0.00681468
chr1A	197600001	197700000	0.014022
chr1A	197700001	197800000	-0.000436467
chr1A	197800001	197900000	0.0118359
chr1A	197900001	198000000	0.00621113
chr1A	198000001	198100000	0.00955358
chr1A	198100001	198200000	0.0156252
chr1A	198200001	198300000	0.00666242
chr1A	198300001	198400000	0.0126097
chr1A	198400001	198500000	0.00339591
chr1A	198500001	198600000	0.0148092
chr1A	198600001	198700000	0.00132317
chr1A	198700001	198800000	0.00710443
chr1A	198800001	198900000	0.0145695
chr1A	198900001	199000000	0.0149241
chr1A	199000001	199100000	0.00344258
chr1A	199100001	199200000	0.0179029
chr1A	199200001	199300000	0.0108689
chr1A	199300001	199400000	0.0114136
chr1A	199400001	199500000	0.00173426
chr1A	199500001	199600000	0.00143481
chr1A	199600001	199700000	0.00274522
chr1A	199700001	199800000	0.0143021
chr1A	199800001	199900000	0.0122301
chr1A	199900001	200000000	0.00754661
chr1A	200000001	200100000	0.0122754
chr1A	200100001	200200000	0.00427034
chr1A	200200001	200300000	0.000712458
chr1A	200300001	200400000	-0.00255114
chr1A	200400001	200500000	0.0147408
chr1A	200500001	200600000	0.00727441
[truncated: 138,092 more rows]
