# Supplementary material for: Origin and adaptation to high altitude of Tibetan semi-wild wheat
Source: Nat Commun. 2020 Oct 8;11:5085. doi: 10.1038/s41467-020-18738-5 (PMC7545183; doi:10.1038/s41467-020-18738-5)
Supplement: Supplementary file 9 — Source Data [file 41467_2020_18738_MOESM9_ESM.zip › Source_Data/Fig_1C_PAV_length_distribution.txt]

START	END	COUNT
8877.55102040816	14795.9183673469	2311
14795.9183673469	20714.2857142857	2018
20714.2857142857	26632.6530612245	580
26632.6530612245	32551.0204081633	415
32551.0204081633	38469.387755102	281
38469.387755102	44387.7551020408	276
44387.7551020408	50306.1224489796	416
50306.1224489796	56224.4897959184	158
56224.4897959184	62142.8571428571	158
62142.8571428571	68061.2244897959	127
68061.2244897959	73979.5918367347	119
73979.5918367347	79897.9591836735	93
79897.9591836735	85816.3265306122	152
85816.3265306122	91734.693877551	82
91734.693877551	97653.0612244898	57
97653.0612244898	103571.428571429	62
103571.428571429	109489.795918367	62
109489.795918367	115408.163265306	90
115408.163265306	121326.530612245	37
121326.530612245	127244.897959184	46
127244.897959184	133163.265306122	43
133163.265306122	139081.632653061	45
139081.632653061	145000	76
145000	150918.367346939	31
150918.367346939	156836.734693878	32
156836.734693878	162755.102040816	28
162755.102040816	168673.469387755	20
168673.469387755	174591.836734694	23
174591.836734694	180510.204081633	40
180510.204081633	186428.571428571	15
186428.571428571	192346.93877551	15
192346.93877551	198265.306122449	19
198265.306122449	204183.673469388	25
204183.673469388	210102.040816327	27
210102.040816327	216020.408163265	15
216020.408163265	221938.775510204	9
221938.775510204	227857.142857143	17
227857.142857143	233775.510204082	7
233775.510204082	239693.87755102	11
239693.87755102	245612.244897959	25
245612.244897959	251530.612244898	12
251530.612244898	257448.979591837	1
257448.979591837	263367.346938776	6
263367.346938776	269285.714285714	7
269285.714285714	275204.081632653	16
275204.081632653	281122.448979592	8
281122.448979592	287040.816326531	9
287040.816326531	292959.183673469	5
292959.183673469	298877.551020408	4
298877.551020408	304795.918367347	134
