# Supplementary material for: Origin and adaptation to high altitude of Tibetan semi-wild wheat
Source: Nat Commun. 2020 Oct 8;11:5085. doi: 10.1038/s41467-020-18738-5 (PMC7545183; doi:10.1038/s41467-020-18738-5)
Supplement: Supplementary file 9 — Source Data [file 41467_2020_18738_MOESM9_ESM.zip › Source_Data/Fig_4A_Genome_wide_scanning.txt]

# GWAS on chr3D
CHROM	POS	-log10(p-value)
chr3D	4555	0.226718
chr3D	4665	0.143356
chr3D	4678	0.0789954
chr3D	4685	0.0766679
chr3D	4690	0.0941286
chr3D	4697	0.0763778
chr3D	4701	0.00687693
chr3D	4765	0.0655369
chr3D	5754	0.0656834
chr3D	35527	0.110945
chr3D	35591	0.170079
chr3D	35669	0.000178097
chr3D	280826	0.0170778
chr3D	307980	2.31069
chr3D	308062	0.987627
chr3D	308296	0.182679
chr3D	308418	0.422106
chr3D	308768	0.18876
chr3D	308897	0.0934279
chr3D	308899	0.00869416
chr3D	308970	0.221581
chr3D	308973	0.307576
chr3D	318897	0.0452848
chr3D	318931	0.116146
chr3D	321045	2.61798
chr3D	328108	0.0432507
chr3D	328111	0.0436875
chr3D	328119	0.0420433
chr3D	328158	0.172799
chr3D	328179	0.150034
chr3D	328208	0.089573
chr3D	328263	0.143918
chr3D	328270	6.94927e-05
chr3D	328405	0.255504
chr3D	328418	0.224288
chr3D	328439	0.192932
chr3D	328442	0.211782
chr3D	328469	0.151583
chr3D	331278	0.115953
chr3D	332692	0.0907543
chr3D	342661	0.091022
chr3D	342666	0.211747
chr3D	342724	0.0887198
chr3D	342738	0.072332
chr3D	342739	0.072332
chr3D	343432	0.0926908
chr3D	343433	0.105795
chr3D	343497	0.127826
chr3D	343521	0.0333937
chr3D	343531	0.0111602
chr3D	343562	0.0192878
chr3D	343584	0.0205245
chr3D	344112	0.0611252
chr3D	344145	0.0349254
chr3D	344161	0.0494745
chr3D	344163	0.0501223
chr3D	345224	0.185233
chr3D	345236	0.183076
chr3D	345304	0.312471
chr3D	345308	0.317954
chr3D	345310	0.317954
chr3D	345313	0.282679
chr3D	345318	0.282679
chr3D	346580	0.0501662
chr3D	346592	0.0806917
chr3D	346603	0.0675009
chr3D	346611	0.0332577
chr3D	346710	2.61979
chr3D	346826	1.34843
chr3D	356479	0.022057
chr3D	356545	0.11053
chr3D	356656	0.118074
chr3D	357085	0.0594835
chr3D	357286	0.398548
chr3D	357352	0.0451692
chr3D	357363	0.0467575
chr3D	365516	0.0262996
chr3D	365629	0.02098
chr3D	365805	0.0512302
chr3D	365819	0.107672
chr3D	365875	0.0643718
chr3D	366133	0.0147847
chr3D	366336	0.139872
chr3D	366546	0.139315
chr3D	366651	0.040515
chr3D	366710	0.0133536
chr3D	370969	0.036727
chr3D	371352	0.0795271
chr3D	371387	0.0746157
chr3D	371405	0.136178
chr3D	371415	0.121329
chr3D	371417	0.0442593
chr3D	371428	0.0971652
chr3D	371501	0.0220981
chr3D	371504	0.0196693
chr3D	371538	0.162374
chr3D	371549	0.0801012
chr3D	371550	0.228523
chr3D	371569	0.191532
chr3D	371577	0.0874272
chr3D	371628	0.0425843
chr3D	371670	0.0220662
chr3D	371707	0.100147
chr3D	371786	0.0517044
chr3D	371798	0.0513719
chr3D	371937	0.0396624
chr3D	372000	0.0168701
chr3D	372043	0.0528114
chr3D	372053	0.204301
chr3D	372124	0.0597376
chr3D	372138	0.0743425
chr3D	372142	0.0814559
chr3D	390943	0.202926
chr3D	390949	0.244361
chr3D	391267	0.121651
chr3D	391689	0.0896691
chr3D	391791	0.2208
chr3D	392128	0.0176835
chr3D	392186	0.357704
chr3D	392218	0.202649
chr3D	392228	0.0421103
chr3D	392233	0.0238564
chr3D	393470	0.0295973
chr3D	393685	0.167268
chr3D	393689	0.0774406
chr3D	393710	0.109803
chr3D	393757	0.169366
chr3D	393799	0.0816236
chr3D	393971	0.120979
chr3D	393980	0.120732
chr3D	394208	0.0570004
chr3D	394441	0.157628
chr3D	394555	0.0279037
chr3D	394793	0.0572778
chr3D	394908	0.0717578
chr3D	395209	0.0203014
chr3D	395404	0.103149
chr3D	395725	0.256694
chr3D	395791	0.6066
chr3D	395890	0.0217419
chr3D	494650	0.011441
chr3D	494708	0.42344
chr3D	500636	0.122197
chr3D	500649	0.154927
chr3D	500660	0.436258
chr3D	500665	0.0523213
chr3D	500671	0.391517
chr3D	500694	0.437125
chr3D	500699	0.708409
chr3D	500744	0.00120031
chr3D	500756	0.00860999
chr3D	500768	0.204203
chr3D	508242	0.106166
chr3D	508311	0.169071
chr3D	508315	0.0613702
chr3D	508329	0.0285432
chr3D	508395	0.102274
chr3D	508416	0.121071
chr3D	513659	0.115885
chr3D	513680	0.159837
chr3D	513684	0.128106
chr3D	513738	0.204864
chr3D	513840	0.0973282
chr3D	513863	0.114447
chr3D	513868	0.258203
chr3D	514048	0.0373655
chr3D	515219	0.0880544
chr3D	515262	0.162911
chr3D	515274	0.05021
chr3D	515278	0.0346948
chr3D	515297	0.152094
chr3D	515313	0.212306
chr3D	515406	0.172088
chr3D	515415	0.14843
chr3D	515420	0.0181135
chr3D	515428	0.0183173
chr3D	532212	0.00673135
chr3D	532226	0.0257785
chr3D	532234	0.200363
chr3D	532297	0.000538859
chr3D	532362	0.200253
chr3D	532379	0.237547
chr3D	532381	0.0631396
chr3D	532398	0.135264
chr3D	532483	0.0172992
chr3D	532490	0.0144388
chr3D	532498	0.0134791
chr3D	532502	0.0131701
chr3D	532516	0.0123114
chr3D	532520	0.104047
chr3D	532533	0.00835313
chr3D	532536	0.167587
chr3D	532590	0.203474
chr3D	532600	0.189398
chr3D	532653	0.0718091
chr3D	532706	0.086785
chr3D	532707	0.0805767
chr3D	532719	0.0869813
chr3D	532722	0.144142
chr3D	532738	0.0713277
chr3D	532746	0.0573472
chr3D	532801	0.019683
chr3D	532849	0.0333843
chr3D	532920	0.0191925
chr3D	532939	0.00831328
chr3D	532963	0.126778
chr3D	532973	0.0785528
chr3D	533044	0.281631
chr3D	533053	0.158672
chr3D	533121	0.280139
chr3D	548732	0.0626376
chr3D	550698	0.639539
chr3D	550744	0.0997804
chr3D	550836	0.0139183
chr3D	551175	0.0795897
chr3D	551179	0.000960853
chr3D	551251	0.195295
chr3D	551295	0.114175
chr3D	551297	0.119158
chr3D	551313	0.128865
chr3D	551316	0.0295601
chr3D	551362	0.0229169
chr3D	551425	0.175744
chr3D	551428	0.180496
chr3D	551901	0.181702
chr3D	551929	0.129842
chr3D	551938	0.00854354
chr3D	551949	0.00124386
chr3D	552412	0.183096
chr3D	552473	0.0177288
chr3D	552477	0.0177378
chr3D	552503	0.132103
chr3D	552510	0.109182
chr3D	552527	0.0181814
chr3D	552531	0.121105
chr3D	552542	0.154983
chr3D	552570	0.0320264
chr3D	552918	0.149495
chr3D	552982	0.186819
chr3D	552987	0.193196
chr3D	553013	0.113396
chr3D	553063	0.0491388
chr3D	553084	0.0258339
chr3D	553095	0.0311203
chr3D	553108	0.199778
chr3D	553118	0.163258
chr3D	553122	0.0225553
chr3D	553125	0.0237005
chr3D	553145	0.363643
chr3D	553166	0.175425
chr3D	553279	0.0836777
chr3D	553395	0.127395
chr3D	554783	0.226652
chr3D	554788	0.21261
chr3D	554953	0.555518
chr3D	554959	0.160553
chr3D	555033	0.131802
chr3D	555052	0.0179641
chr3D	555069	0.377776
chr3D	555084	0.0161303
chr3D	556746	0.624501
chr3D	556783	0.105761
chr3D	556824	0.433657
chr3D	556837	0.00477297
chr3D	556853	0.171153
chr3D	556861	0.783676
chr3D	556865	0.813948
chr3D	556875	0.844634
chr3D	556878	0.166298
chr3D	556890	0.153477
chr3D	556901	0.796287
chr3D	556904	0.120205
chr3D	556930	0.877325
chr3D	556961	0.143857
chr3D	557009	0.567736
chr3D	557078	0.621148
chr3D	557108	0.0144882
chr3D	557111	0.0157563
chr3D	557135	1.09184
chr3D	557174	0.17212
chr3D	560285	0.289561
chr3D	560286	0.217126
chr3D	564587	0.244118
chr3D	564590	0.123482
chr3D	564607	0.0814088
chr3D	564712	0.126337
chr3D	565276	0.0268814
chr3D	565318	0.130475
chr3D	565321	0.115205
chr3D	565421	0.0735341
chr3D	565422	0.0743012
chr3D	565438	0.0725988
chr3D	565448	0.0443363
chr3D	565470	0.0531843
chr3D	565499	0.0232512
chr3D	565510	0.0875654
chr3D	565532	0.00630371
chr3D	565536	0.0098166
chr3D	565558	0.00558605
chr3D	565616	0.00924836
chr3D	565623	0.0901659
chr3D	565639	0.0140304
chr3D	565694	0.0159635
chr3D	565698	0.0236454
chr3D	565709	0.0012308
chr3D	565713	0.107505
chr3D	565725	0.279444
chr3D	565744	0.0184894
chr3D	565747	0.118056
chr3D	565779	0.237817
chr3D	586786	0.429644
chr3D	586803	0.575069
chr3D	586823	0.616957
chr3D	586834	0.480001
chr3D	586917	0.388298
chr3D	589871	0.252953
chr3D	590123	0.212525
chr3D	590141	0.249068
chr3D	590488	0.0938105
chr3D	590508	0.126755
chr3D	590752	0.253109
chr3D	590803	0.139141
chr3D	590860	0.130962
chr3D	590898	0.385651
chr3D	619440	0.19824
chr3D	619451	0.34216
chr3D	621322	0.00367662
chr3D	621517	0.0955766
chr3D	621551	0.206594
chr3D	621558	0.200473
chr3D	621598	0.173109
chr3D	702257	0.0214452
chr3D	702263	0.0927338
chr3D	702343	0.381304
chr3D	702380	0.0903638
chr3D	702408	0.133069
chr3D	702547	0.0962862
chr3D	702573	0.034173
chr3D	702577	0.00946136
chr3D	702581	0.0280426
chr3D	702593	0.0316011
chr3D	702643	0.0149869
chr3D	702662	0.0167708
chr3D	704265	0.00236464
chr3D	704286	0.1158
chr3D	704299	0.0303186
chr3D	704301	0.0303186
chr3D	704360	0.0243936
chr3D	704399	0.0424741
chr3D	704404	0.0753486
chr3D	704407	0.0761915
chr3D	704413	0.0699939
chr3D	704423	0.00864986
chr3D	704443	0.00793274
chr3D	704462	0.381868
chr3D	708560	0.144966
chr3D	708635	0.366451
chr3D	708645	0.329949
chr3D	708646	0.0395911
chr3D	708758	0.118958
chr3D	708803	0.0753176
chr3D	708820	0.176513
chr3D	774311	0.0485168
chr3D	774325	0.208134
chr3D	774339	0.102631
chr3D	774356	0.0904226
chr3D	774358	0.0904226
chr3D	774404	0.108741
chr3D	774409	0.0571292
chr3D	774425	0.10162
chr3D	774493	1.11458
chr3D	774653	0.16255
chr3D	774712	0.0233429
chr3D	774724	0.0446442
chr3D	774733	0.0367223
chr3D	774742	0.0766886
chr3D	774748	0.0739407
chr3D	774756	0.048818
chr3D	774773	0.0673031
chr3D	774801	0.0606205
chr3D	774839	0.0708826
chr3D	774847	0.0944847
chr3D	774852	0.132928
chr3D	774853	0.12506
chr3D	774950	0.0631295
chr3D	774968	0.0318441
chr3D	776941	0.082274
chr3D	776964	0.0891622
chr3D	776982	0.084463
chr3D	777083	0.0804512
chr3D	777103	0.103116
chr3D	777165	0.123724
chr3D	780609	0.171205
chr3D	780671	0.122508
chr3D	780684	0.0705862
chr3D	780736	0.156456
chr3D	780738	0.128503
chr3D	780766	0.125657
chr3D	780917	0.0902568
chr3D	780932	0.184542
chr3D	780938	0.0982856
chr3D	780991	0.203599
chr3D	781009	0.106627
chr3D	781051	0.0792351
chr3D	781128	0.155865
chr3D	781130	0.134955
chr3D	781161	0.0559173
chr3D	781183	0.0563571
chr3D	781200	0.0610252
chr3D	781207	0.0233749
chr3D	781211	0.0072698
chr3D	781218	0.0469413
chr3D	845120	0.0573918
chr3D	845146	0.407812
chr3D	845147	0.0548171
chr3D	845379	0.0994308
chr3D	845505	0.587103
chr3D	845507	0.538306
chr3D	845588	0.028687
chr3D	845593	0.0364483
chr3D	845597	0.0392772
chr3D	846257	0.0230588
chr3D	846265	0.0225782
chr3D	853693	0.104185
chr3D	853743	0.213149
chr3D	853790	0.707877
chr3D	853800	0.309919
chr3D	853840	2.8729
chr3D	853861	0.65494
chr3D	854051	1.49322
chr3D	854070	1.77911
chr3D	854538	0.02745
chr3D	854541	0.0200558
chr3D	855015	0.191512
chr3D	855016	0.058936
chr3D	855090	0.157497
chr3D	855098	0.152193
chr3D	855792	0.198651
chr3D	855810	0.00369414
chr3D	855817	0.0914989
chr3D	856013	0.602964
chr3D	856055	0.166305
chr3D	856056	0.0441391
chr3D	856091	0.185519
chr3D	856099	0.0463514
chr3D	856126	0.0630944
chr3D	856194	0.184681
chr3D	856616	0.162759
chr3D	856745	0.278882
chr3D	856890	0.572222
chr3D	871545	1.63209
chr3D	871592	0.451537
chr3D	871608	0.393672
chr3D	871646	0.0156302
chr3D	871913	0.0382468
chr3D	871915	0.581202
chr3D	871919	0.428256
chr3D	872031	0.0571193
chr3D	872220	0.109283
chr3D	872247	0.0890076
chr3D	872253	0.118832
chr3D	872287	0.0163692
chr3D	872291	0.138113
chr3D	872305	0.241141
chr3D	872307	0.236108
chr3D	872317	0.0690306
chr3D	872324	0.20492
chr3D	872445	0.0713891
chr3D	872548	0.113008
chr3D	872582	0.15302
chr3D	872639	0.110289
chr3D	872678	0.0403291
chr3D	872721	0.097872
chr3D	872833	0.189304
chr3D	872836	0.122341
chr3D	872837	0.0332765
chr3D	872846	0.081435
chr3D	872850	0.116594
chr3D	872971	0.0199512
chr3D	873046	0.0450005
chr3D	873067	1.92445
chr3D	873068	0.651831
chr3D	873076	1.13811
chr3D	873110	0.0251246
chr3D	873120	0.151128
chr3D	873121	0.151589
chr3D	873146	0.30952
chr3D	873187	0.100672
chr3D	873210	0.262529
chr3D	873289	0.0771863
chr3D	873327	0.135637
chr3D	873596	0.0529831
chr3D	873608	0.557803
chr3D	873624	0.345487
chr3D	873633	0.271963
chr3D	873710	0.0879906
chr3D	873776	0.712758
chr3D	873858	0.020397
chr3D	874008	0.0770152
chr3D	874125	0.0539852
chr3D	874136	0.0979971
chr3D	874137	0.0979971
chr3D	874173	0.0987488
chr3D	874199	0.103369
chr3D	874402	0.0780016
chr3D	874440	0.0549009
chr3D	874466	0.039515
chr3D	874476	0.0594287
chr3D	874525	0.0485022
chr3D	874545	0.0706782
chr3D	874573	0.21049
chr3D	874598	0.112551
chr3D	874637	0.112073
chr3D	874647	0.068476
chr3D	874655	0.142836
chr3D	874676	0.136665
chr3D	874682	0.0462306
chr3D	874741	0.0420912
chr3D	874767	0.178035
chr3D	874776	0.197966
chr3D	874796	0.170008
chr3D	874810	0.0232146
chr3D	874818	0.155548
chr3D	874842	0.144281
chr3D	874857	0.136136
chr3D	874877	0.088917
chr3D	874915	0.120669
chr3D	874933	0.21514
chr3D	874953	0.100169
chr3D	874973	0.268968
chr3D	874979	0.125826
chr3D	874987	0.179641
chr3D	874993	0.123067
chr3D	875348	0.18702
chr3D	875392	0.0282882
chr3D	875473	0.0406199
chr3D	877769	0.191809
chr3D	883687	0.0170417
chr3D	883690	0.0135821
chr3D	883719	0.37368
chr3D	883848	0.139285
chr3D	883868	0.616292
chr3D	883874	0.927971
chr3D	883891	0.16088
chr3D	883927	0.343346
chr3D	883946	0.172501
chr3D	883963	0.152322
chr3D	883980	0.310833
chr3D	894137	0.0133671
chr3D	902504	0.0616354
chr3D	902652	0.0767871
chr3D	902659	0.117117
chr3D	902808	0.123903
chr3D	902820	0.233721
chr3D	902849	0.525623
chr3D	902944	0.36244
chr3D	903018	0.0933472
chr3D	903086	0.268041
chr3D	903088	0.268041
chr3D	903131	0.184356
chr3D	903154	0.161434
chr3D	903638	0.0621212
chr3D	903954	0.0391821
chr3D	903959	0.0370674
chr3D	904722	0.0863186
chr3D	904723	0.0863186
chr3D	913156	0.027302
chr3D	913209	0.0460519
chr3D	913216	0.0394246
chr3D	913236	0.0374318
chr3D	913245	0.0689441
chr3D	913251	0.0283856
chr3D	913261	0.00432533
chr3D	913274	0.0565401
chr3D	913279	0.0259214
chr3D	926969	0.0354245
chr3D	926979	0.0460181
chr3D	928411	0.0104345
chr3D	928482	0.122496
chr3D	928549	0.0418042
chr3D	928561	0.0901125
chr3D	928566	0.128147
chr3D	928593	0.0904065
chr3D	928685	0.110861
chr3D	928686	0.250326
chr3D	928702	0.37157
chr3D	928713	0.0173037
chr3D	928845	0.0616104
chr3D	928846	0.0622966
chr3D	928884	0.129052
chr3D	929774	0.0483177
chr3D	929778	0.060356
chr3D	930026	0.0230405
chr3D	930038	0.0217008
chr3D	930689	0.196645
chr3D	934207	0.370427
chr3D	934460	0.19787
chr3D	939772	0.122692
chr3D	939948	0.0326346
chr3D	939951	0.0338066
chr3D	939952	0.107416
chr3D	939958	0.144547
chr3D	939968	0.133093
chr3D	940067	0.0236042
chr3D	940075	0.0891356
chr3D	940078	0.119615
chr3D	940084	1.54394
chr3D	940095	0.0983238
chr3D	940103	2.90658
chr3D	940138	0.0987542
chr3D	940185	0.0971435
chr3D	940196	2.02733
chr3D	940238	0.189727
chr3D	940248	0.0431547
chr3D	940304	0.363713
chr3D	940310	0.0400718
chr3D	940348	0.197233
chr3D	940356	0.171895
chr3D	940365	0.152841
chr3D	940417	0.0636773
chr3D	940434	0.0136942
chr3D	940463	0.0307798
chr3D	940519	2.10182
chr3D	940539	1.72331
chr3D	940549	1.38775
chr3D	940554	1.53269
chr3D	940655	0.0185756
chr3D	940680	0.481052
chr3D	940699	0.161113
chr3D	940887	0.0722858
chr3D	940894	0.065926
chr3D	940942	0.151799
chr3D	941033	0.0542066
chr3D	941163	0.0964054
chr3D	941174	0.329698
chr3D	941257	0.388277
chr3D	941260	0.368232
chr3D	941287	0.0787975
chr3D	945374	0.0550241
chr3D	945441	0.102752
chr3D	945443	0.119249
chr3D	948669	0.574874
chr3D	948672	0.582578
chr3D	951562	0.218266
chr3D	951585	0.339419
chr3D	951590	0.350675
chr3D	951592	0.354411
chr3D	951611	0.312391
chr3D	951690	0.203905
chr3D	951739	0.0406676
chr3D	951960	0.086785
chr3D	952011	0.0275195
chr3D	952134	0.145803
chr3D	952209	0.0792664
chr3D	952218	0.157828
chr3D	952221	0.184927
chr3D	952332	0.547018
chr3D	973823	0.909707
chr3D	973868	0.01386
chr3D	973900	0.0583197
chr3D	973986	0.635487
chr3D	974006	0.92974
chr3D	974015	0.0574761
chr3D	974036	0.275339
chr3D	974039	0.0549551
chr3D	974052	0.308706
chr3D	974078	0.0887571
chr3D	975072	0.367543
chr3D	976140	0.232102
chr3D	976144	0.247291
chr3D	976186	0.00319948
chr3D	976247	0.533325
chr3D	976277	0.0141964
chr3D	976278	0.0155132
chr3D	976298	0.0761708
chr3D	976307	0.148485
chr3D	976344	0.304247
chr3D	976346	0.162727
chr3D	976369	0.215411
chr3D	976429	0.191512
chr3D	976431	0.747438
chr3D	976450	0.0370722
chr3D	976478	0.0221895
chr3D	976562	0.626279
chr3D	976581	0.628397
chr3D	978299	0.537018
chr3D	978326	0.540562
chr3D	978332	0.251579
chr3D	978342	0.00966115
chr3D	978348	0.221191
chr3D	978364	0.411359
chr3D	978417	0.723975
chr3D	978423	0.0141785
chr3D	978428	0.915924
chr3D	978436	0.804266
chr3D	978453	0.0144747
chr3D	978455	0.0848588
chr3D	978465	0.00350584
chr3D	978478	0.00237338
chr3D	978576	0.393974
chr3D	978692	0.2418
chr3D	978693	0.241754
chr3D	978781	0.23841
chr3D	978788	0.0800751
chr3D	1007411	0.0401623
chr3D	1007412	0.0541229
chr3D	1009492	0.187976
chr3D	1009512	0.0938967
chr3D	1009591	0.154034
chr3D	1009604	0.741554
chr3D	1009614	0.228199
chr3D	1009634	0.786137
chr3D	1009674	0.0749252
chr3D	1009752	0.0905884
chr3D	1009806	0.12803
chr3D	1009920	0.590134
chr3D	1010181	0.721498
chr3D	1010182	0.066538
chr3D	1015757	0.0813826
chr3D	1015772	0.0774354
chr3D	1015852	0.6495
chr3D	1015904	0.145815
chr3D	1015915	0.207952
chr3D	1016127	0.481223
chr3D	1016229	0.873609
chr3D	1016260	0.948847
chr3D	1016270	1.12131
chr3D	1016282	1.02059
chr3D	1016306	0.121932
chr3D	1016424	0.945693
chr3D	1016437	0.031503
chr3D	1016916	1.27968
chr3D	1016921	0.84585
chr3D	1017087	0.720881
chr3D	1017545	0.726189
chr3D	1017669	0.905145
chr3D	1017683	0.913
chr3D	1017694	0.075013
chr3D	1018014	0.226477
chr3D	1018088	0.807711
chr3D	1018136	0.0733849
chr3D	1018238	0.209279
chr3D	1018243	0.10731
chr3D	1018280	0.175172
chr3D	1018358	0.0781679
chr3D	1018542	0.0735752
chr3D	1018561	0.0367696
chr3D	1018597	0.0365427
chr3D	1018815	0.0246969
chr3D	1018817	0.0950411
chr3D	1018879	0.030943
chr3D	1018973	0.0270431
chr3D	1019038	0.24227
chr3D	1019054	0.03971
chr3D	1019248	0.658981
chr3D	1019257	1.06354
chr3D	1019282	0.00355838
chr3D	1019366	0.0389113
chr3D	1019395	1.02287
chr3D	1019397	0.0768596
chr3D	1019403	0.0846688
chr3D	1019460	0.00065628
chr3D	1020201	0.0210438
chr3D	1020209	0.0195421
chr3D	1020218	0.0613552
chr3D	1020224	0.0580217
chr3D	1020239	0.0365569
chr3D	1020357	0.0463418
chr3D	1020382	0.147337
chr3D	1118327	0.0149959
chr3D	1118403	0.187903
chr3D	1119225	0.0176202
chr3D	1119236	0.0354387
chr3D	1119268	0.0163737
chr3D	1119487	0.0927714
chr3D	1119498	0.0954738
chr3D	1119531	0.0285479
chr3D	1120712	0.266434
chr3D	1120721	0.126249
chr3D	1120805	0.349741
chr3D	1120885	0.467832
chr3D	1120991	0.609188
chr3D	1121124	0.170825
chr3D	1121177	0.0141695
chr3D	1121220	0.442685
chr3D	1121231	0.622821
chr3D	1121306	0.496632
chr3D	1121309	0.00193692
chr3D	1121469	0.185626
chr3D	1121499	0.124644
chr3D	1121552	0.110177
chr3D	1121672	0.175497
chr3D	1121721	0.0911505
chr3D	1121734	0.0741158
chr3D	1122242	0.0160897
chr3D	1123218	1.94539
chr3D	1123436	0.932669
chr3D	1125986	1.03659
chr3D	1126081	0.937192
chr3D	1126222	0.730347
chr3D	1126223	0.121898
chr3D	1126370	0.220808
chr3D	1126402	0.149115
chr3D	1130111	0.0143939
chr3D	1130140	0.293188
chr3D	1130182	0.0521694
chr3D	1130195	0.399539
chr3D	1130211	0.0966115
chr3D	1130237	0.0805297
chr3D	1130310	0.040639
chr3D	1130412	0.0721884
chr3D	1130439	0.0125527
chr3D	1130480	0.00457103
chr3D	1130798	0.192871
chr3D	1131658	0.160509
chr3D	1131707	0.110676
chr3D	1131730	0.0399004
chr3D	1131822	0.0904493
chr3D	1131905	0.232236
chr3D	1131908	0.110973
chr3D	1132585	0.0819277
chr3D	1133095	0.024798
chr3D	1133106	0.0231962
chr3D	1133195	0.167293
chr3D	1133294	0.182342
chr3D	1133937	0.0726399
chr3D	1134213	0.121547
chr3D	1134216	0.0174077
chr3D	1134229	0.0194513
chr3D	1134309	0.0392819
chr3D	1134342	0.0450102
chr3D	1134346	0.0449765
chr3D	1134356	0.112343
chr3D	1134403	0.0411209
chr3D	1134412	0.034996
chr3D	1134442	0.169976
chr3D	1134671	0.0480945
chr3D	1134697	0.153267
chr3D	1134718	0.191316
chr3D	1134722	0.0214817
chr3D	1134731	0.144638
chr3D	1134735	0.0185121
chr3D	1134739	0.166419
chr3D	1134752	0.209272
chr3D	1134773	0.168495
chr3D	1134780	0.121438
chr3D	1134821	0.00243015
chr3D	1134843	0.173006
chr3D	1134844	0.0238014
chr3D	1134854	0.0205108
chr3D	1134859	0.0198239
chr3D	1134861	0.0175072
chr3D	1134870	0.00599097
chr3D	1134903	0.00247819
chr3D	1134946	0.154654
chr3D	1135101	0.137404
chr3D	1135126	0.0951655
chr3D	1135149	0.102131
chr3D	1137464	2.35853
chr3D	1137580	0.10839
chr3D	1140404	0.0657137
chr3D	1140411	0.0670648
chr3D	1140619	0.0530322
chr3D	1195642	0.328596
chr3D	1195681	0.239645
chr3D	1195685	0.0418281
chr3D	1195688	0.0288773
chr3D	1195703	0.038484
chr3D	1195739	0.0215638
chr3D	1195742	0.259456
chr3D	1199804	0.801948
chr3D	1199805	0.187903
chr3D	1199821	0.991528
chr3D	1199845	0.136576
chr3D	1199883	1.168
chr3D	1199895	1.20259
chr3D	1199899	1.12907
chr3D	1199947	0.849827
chr3D	1199979	0.910837
chr3D	1199994	0.0687252
chr3D	1199997	0.488825
chr3D	1200043	0.0915257
chr3D	1200127	0.671886
chr3D	1200132	0.430018
chr3D	1200157	0.63032
chr3D	1200172	0.559737
chr3D	1200187	0.168425
chr3D	1200203	0.159066
chr3D	1200254	1.16121
chr3D	1200256	0.0729275
chr3D	1200271	1.13106
chr3D	1200377	0.0826626
chr3D	1200475	1.13194
chr3D	1200483	1.1362
chr3D	1200509	1.85232
chr3D	1200520	1.14406
chr3D	1200526	1.48999
chr3D	1200562	0.540381
chr3D	1200566	0.916712
chr3D	1200610	0.0975021
chr3D	1200721	1.01166
chr3D	1200757	0.216718
chr3D	1200821	1.43818
chr3D	1200824	1.43806
chr3D	1201203	1.0512
chr3D	1201261	0.42906
chr3D	1201494	1.28125
chr3D	1201545	2.6073
chr3D	1201562	0.872571
chr3D	1201601	1.08948
chr3D	1201617	1.55362
chr3D	1201673	0.810425
chr3D	1201680	0.555019
chr3D	1201694	0.974981
chr3D	1201796	0.632122
chr3D	1201819	0.636915
chr3D	1201826	0.612895
chr3D	1201871	1.19997
chr3D	1201912	0.327607
chr3D	1201950	0.38746
chr3D	1201970	0.44816
chr3D	1201989	0.421281
chr3D	1202027	1.28075
chr3D	1202041	0.813496
chr3D	1202150	1.31587
chr3D	1202154	0.90243
chr3D	1202232	1.93442
chr3D	1202310	2.05899
chr3D	1202354	1.4618
chr3D	1202384	1.49662
chr3D	1202398	1.42887
chr3D	1202497	2.08092
chr3D	1202504	0.120669
chr3D	1202584	2.93554
chr3D	1202611	4.80214
chr3D	1202689	0.377589
chr3D	1202757	1.30382
chr3D	1202801	1.30795
chr3D	1202807	0.0662951
chr3D	1202825	0.0207659
chr3D	1202844	2.16941
chr3D	1202890	1.37141
chr3D	1202968	0.994562
chr3D	1202985	1.28559
chr3D	1203058	1.61208
chr3D	1203095	2.46725
chr3D	1203117	2.34872
chr3D	1203175	1.24934
chr3D	1203274	0.245186
chr3D	1203278	0.433845
chr3D	1206932	0.0130671
chr3D	1253518	0.112107
chr3D	1253528	0.134979
chr3D	1255507	0.435784
chr3D	1261290	0.184582
chr3D	1261311	0.141758
chr3D	1261380	0.276766
chr3D	1261495	0.108948
chr3D	1261499	0.0446154
chr3D	1261511	0.0722551
chr3D	1261542	0.0259307
chr3D	1262320	0.0281075
chr3D	1264272	0.268734
chr3D	1264293	0.25286
chr3D	1264704	0.0525271
chr3D	1270032	0.108563
chr3D	1270082	0.0665178
chr3D	1270103	0.13347
chr3D	1270274	0.076813
chr3D	1270301	0.0110845
chr3D	1270318	0.0131298
chr3D	1270319	0.0138735
chr3D	1270367	0.129222
chr3D	1270370	0.112416
chr3D	1270703	0.0974369
chr3D	1271514	0.196543
chr3D	1271562	0.0108618
chr3D	1271599	0.149568
chr3D	1271608	0.0379813
chr3D	1271653	0.082295
chr3D	1277551	0.0286778
chr3D	1277626	0.0209025
chr3D	1277642	0.0739304
chr3D	1277643	0.0739304
chr3D	1277653	0.0636572
chr3D	1277675	0.0844788
chr3D	1277715	0.0789589
chr3D	1277721	0.0305981
chr3D	1277729	0.079084
chr3D	1277731	0.0804931
chr3D	1277752	0.063014
chr3D	1277769	0.077451
chr3D	1277776	0.0733129
chr3D	1277786	0.0664621
chr3D	1277821	0.0157023
chr3D	1278483	0.0693973
chr3D	1278493	0.114763
chr3D	1278549	0.131314
chr3D	1278576	0.0993598
chr3D	1278618	0.0521694
chr3D	1278622	0.0631094
chr3D	1278670	0.205582
chr3D	1278748	0.220772
chr3D	1280078	0.0175343
chr3D	1280082	0.0126869
chr3D	1280103	0.12841
chr3D	1280129	0.0367648
chr3D	1284026	0.158009
chr3D	1284036	0.114893
chr3D	1284071	0.121427
chr3D	1284076	0.134227
chr3D	1284084	0.0875016
chr3D	1284114	0.0885547
chr3D	1284138	0.128182
chr3D	1284149	0.133943
chr3D	1284152	0.136558
chr3D	1284164	0.0820693
chr3D	1284178	0.164221
chr3D	1284184	0.157073
chr3D	1284188	0.058762
chr3D	1284206	0.0458106
chr3D	1284213	0.0455693
chr3D	1284218	0.0422012
chr3D	1284223	0.109948
chr3D	1284225	0.0586725
chr3D	1284228	0.125681
chr3D	1284234	0.129151
chr3D	1284246	0.115556
chr3D	1284276	0.0677241
chr3D	1284313	0.0611752
chr3D	1284325	0.0597376
chr3D	1284333	0.0478277
chr3D	1284375	0.0430492
chr3D	1284379	0.0945009
chr3D	1284493	0.0334218
chr3D	1284543	0.0957444
chr3D	1284592	0.0941879
chr3D	1284636	0.0266504
chr3D	1285727	0.0450921
chr3D	1285731	0.0552706
chr3D	1285998	0.0820903
chr3D	1286126	0.0543591
chr3D	1286146	0.119781
chr3D	1286177	0.0105546
chr3D	1286178	0.00979883
chr3D	1286246	0.0170868
chr3D	1286272	0.13428
chr3D	1295943	0.0175298
chr3D	1298426	0.0791621
chr3D	1298514	0.0888424
chr3D	1298700	0.0806447
chr3D	1298852	0.0733284
chr3D	1298872	0.711952
chr3D	1299103	0.0555519
chr3D	1299104	0.0749562
chr3D	1299111	0.0594487
chr3D	1299113	0.069591
chr3D	1299118	0.052483
chr3D	1299225	0.428827
chr3D	1299301	0.0931695
chr3D	1299380	0.112439
chr3D	1299398	0.117595
chr3D	1299412	0.12604
chr3D	1303699	0.0364577
chr3D	1303732	0.13998
chr3D	1303738	0.113989
chr3D	1305580	0.497737
chr3D	1305602	0.450494
chr3D	1305647	0.036453
chr3D	1305700	0.0481964
chr3D	1305717	0.00935929
chr3D	1305736	0.0345067
chr3D	1305742	0.0329109
chr3D	1305746	0.106333
chr3D	1305756	0.0321339
chr3D	1305900	0.0774406
chr3D	1305972	0.277514
chr3D	1305976	0.270107
chr3D	1312204	0.575494
chr3D	1312346	1.17646
chr3D	1312348	1.17895
chr3D	1312516	0.381011
chr3D	1316153	0.0960369
chr3D	1320221	0.205749
chr3D	1320225	0.217205
chr3D	1320257	0.213696
chr3D	1320275	0.198926
chr3D	1320553	0.143416
chr3D	1320563	0.157191
chr3D	1320660	0.106266
chr3D	1320899	0.081037
chr3D	1321017	0.0691936
chr3D	1321217	0.0888797
chr3D	1321632	0.158447
chr3D	1321707	0.155647
chr3D	1321718	0.172004
chr3D	1323874	0.209117
chr3D	1324277	0.251262
chr3D	1324294	0.242718
chr3D	1324295	0.300691
chr3D	1324402	0.225271
chr3D	1324419	0.224958
chr3D	1324470	0.0896745
chr3D	1324487	0.165274
chr3D	1324605	0.16429
chr3D	1324645	0.175516
chr3D	1324686	0.103154
chr3D	1324691	0.0889703
chr3D	1326582	0.737359
chr3D	1326588	0.792608
chr3D	1326629	2.1798
chr3D	1328846	0.0337644
chr3D	1328923	0.11751
chr3D	1488809	0.354991
chr3D	1488820	0.35501
chr3D	1488884	0.351425
chr3D	1488888	0.49715
chr3D	1488920	0.751218
chr3D	1488938	0.716925
chr3D	1489135	0.520972
chr3D	1489155	0.150335
chr3D	1489165	0.337318
chr3D	1489192	0.586583
chr3D	1489193	0.586583
chr3D	1489203	0.655981
chr3D	1489211	0.664522
chr3D	1489214	0.679542
chr3D	1490563	0.715727
chr3D	1490780	0.737976
chr3D	1490806	0.701256
chr3D	1490849	0.438839
chr3D	1490929	0.344689
chr3D	1491047	0.193488
chr3D	1491073	0.103375
chr3D	1491133	0.186506
chr3D	1520686	0.205331
chr3D	1520701	0.628194
chr3D	1520726	0.548352
chr3D	1520731	0.605601
chr3D	1520823	0.265352
chr3D	1520889	0.281565
chr3D	1520899	0.258502
chr3D	1520916	0.290069
chr3D	1521025	0.0172631
chr3D	1521077	0.276824
chr3D	1521082	0.325157
chr3D	1521088	0.315586
chr3D	1521486	0.380312
chr3D	1521708	0.166152
chr3D	1521854	0.375883
chr3D	1521879	0.25395
chr3D	1522664	0.15383
chr3D	1522836	0.314419
chr3D	1522859	0.305913
chr3D	1522960	0.127244
chr3D	1523129	0.133382
chr3D	1523198	0.413176
chr3D	1523208	0.400204
chr3D	1523216	0.348887
chr3D	1523238	0.177891
chr3D	1523244	0.119146
chr3D	1523263	0.105291
chr3D	1523270	0.0611752
chr3D	1523402	0.331605
chr3D	1523405	0.324964
chr3D	1523414	0.320836
chr3D	1523423	0.306951
chr3D	1523438	0.28403
chr3D	1523477	0.485505
chr3D	1523479	0.485505
chr3D	1523621	0.571396
chr3D	1523627	0.59712
chr3D	1523682	0.285612
chr3D	1523735	0.184847
chr3D	1523825	0.294607
chr3D	1523918	0.0746673
chr3D	1523927	0.0896264
chr3D	1523939	0.0814455
chr3D	1523941	0.0828307
chr3D	1523968	0.245002
chr3D	1590137	0.160623
chr3D	1590142	0.15281
chr3D	1590164	0.160755
chr3D	1590202	0.379094
chr3D	1590217	0.16537
chr3D	1590236	0.170156
chr3D	1590264	0.491524
chr3D	1590275	0.485306
chr3D	1590280	0.521997
chr3D	1590298	0.562329
chr3D	1590315	0.558132
chr3D	1590388	0.1078
chr3D	1590434	0.21403
chr3D	1590452	0.190986
chr3D	1590521	0.718921
chr3D	1590626	0.597532
chr3D	1590631	0.575331
chr3D	1590689	0.614984
chr3D	1591520	0.347319
chr3D	1591549	0.314142
chr3D	1591627	0.398157
chr3D	1591631	0.42764
chr3D	1591670	0.567897
chr3D	1591672	0.573391
chr3D	1591682	0.548229
chr3D	1591689	0.530237
chr3D	1591703	0.569973
chr3D	1591734	0.548382
chr3D	1592275	0.34979
chr3D	1592281	0.404801
chr3D	1592290	0.36259
chr3D	1592302	0.385577
chr3D	1592457	0.120715
chr3D	1592472	0.165891
chr3D	1592481	0.204808
chr3D	1592494	0.207797
chr3D	1592562	0.181537
chr3D	1602745	0.190238
chr3D	1602748	0.0520176
chr3D	1602795	0.186466
chr3D	1602803	0.12883
chr3D	1602915	0.0628735
chr3D	1603967	0.0372425
chr3D	1605853	0.0474933
chr3D	1605959	0.0239436
chr3D	1606124	0.0559716
chr3D	1606133	0.0628484
chr3D	1606171	0.054369
chr3D	1606251	0.0780328
chr3D	1606266	0.106072
chr3D	1606277	0.0968666
chr3D	1606286	0.128124
chr3D	1606293	0.120382
chr3D	1606303	0.161277
chr3D	1606321	0.165516
chr3D	1606340	0.158935
chr3D	1606345	0.174541
chr3D	1606382	0.234309
chr3D	1606517	0.13971
chr3D	1606598	0.116855
chr3D	1606643	0.188847
chr3D	1606649	0.187361
chr3D	1606669	0.205749
chr3D	1606712	0.114701
chr3D	1606747	0.0844472
chr3D	1606753	0.12845
chr3D	1606756	0.128883
chr3D	1606771	0.116748
chr3D	1606781	0.0436394
chr3D	1606811	0.11426
chr3D	1606817	0.123355
chr3D	1606932	0.0294765
chr3D	1606956	0.00344017
chr3D	1606957	0.00259177
chr3D	1607931	0.0769011
chr3D	1607946	0.0736576
chr3D	1607954	0.0644726
chr3D	1607962	0.0578083
chr3D	1607971	0.0540639
chr3D	1607987	0.0357734
chr3D	1607989	0.0502442
chr3D	1607991	0.0506051
chr3D	1607996	0.0527526
chr3D	1608012	0.0824315
chr3D	1608045	0.0633656
chr3D	1608054	0.0697388
chr3D	1608060	0.125304
chr3D	1608186	0.066022
chr3D	1608240	0.087252
chr3D	1608255	0.0789902
chr3D	1608266	0.048046
chr3D	1608396	0.111573
chr3D	1608405	0.0606405
chr3D	1608519	0.0190064
chr3D	1608535	0.0211441
chr3D	1608543	0.0186118
chr3D	1608545	0.018571
chr3D	1608593	0.188324
chr3D	1608629	0.0674704
chr3D	1608672	0.116095
chr3D	1608690	0.00661227
chr3D	1608731	0.162443
chr3D	1608773	0.0997531
chr3D	1608789	0.0303698
chr3D	1608795	0.0333374
chr3D	1608830	0.0798193
chr3D	1608878	0.188572
chr3D	1608992	0.155616
chr3D	1609020	0.0468156
chr3D	1609050	0.0736421
chr3D	1609067	0.0769374
chr3D	1609071	0.143718
chr3D	1614557	0.0567479
chr3D	1614737	0.0650624
chr3D	1615379	0.142812
chr3D	1615394	0.0431307
chr3D	1615416	0.183905
chr3D	1615435	0.0609003
chr3D	1615471	0.0447164
chr3D	1615502	0.0825155
chr3D	1615529	0.165516
chr3D	1615534	0.067227
chr3D	1615574	0.0420912
chr3D	1615605	0.056555
chr3D	1615640	0.117754
chr3D	1615677	0.128194
chr3D	1616039	0.0227201
chr3D	1616179	0.151423
chr3D	1616196	0.0944416
chr3D	1616203	0.0848588
chr3D	1616222	0.121495
chr3D	1616275	0.0304676
chr3D	1616328	0.0668925
chr3D	1616341	0.153119
chr3D	1616345	0.1599
chr3D	1617256	0.13268
chr3D	1617261	0.0926263
chr3D	1617335	0.195445
chr3D	1617383	0.1765
chr3D	1617437	0.067009
chr3D	1618291	0.0717681
chr3D	1618946	0.209166
chr3D	1618948	0.206
chr3D	1619110	0.117521
chr3D	1619114	0.122617
chr3D	1619195	0.0103322
chr3D	1619514	0.0749768
chr3D	1619548	0.0805192
chr3D	1619665	0.12938
chr3D	1629785	0.105069
chr3D	1629860	0.117305
chr3D	1629942	0.151528
chr3D	1629978	0.156294
chr3D	1629986	0.168802
chr3D	1629995	0.150857
chr3D	1630002	0.160604
chr3D	1630011	0.142836
chr3D	1630014	0.144154
chr3D	1630026	0.161422
chr3D	1630080	0.243562
chr3D	1630099	0.167772
chr3D	1630134	0.143126
chr3D	1630142	0.185486
chr3D	1630165	0.148185
chr3D	1630168	0.217205
chr3D	1630173	0.200026
chr3D	1630181	0.22942
chr3D	1630195	0.141427
chr3D	1630214	0.204294
chr3D	1630227	0.0906473
chr3D	1630228	0.15849
chr3D	1630273	0.0832566
chr3D	1630351	0.103121
chr3D	1630352	0.102714
chr3D	1630468	0.132173
chr3D	1632641	0.56179
chr3D	1632664	0.156935
chr3D	1634294	0.0551523
chr3D	1634434	0.0784956
chr3D	1634764	0.0645129
chr3D	1634889	0.0615854
chr3D	1634924	0.0660169
chr3D	1634941	0.070147
chr3D	1634991	0.0424167
chr3D	1635007	0.0443459
chr3D	1635009	0.0427616
chr3D	1635079	0.136374
chr3D	1635106	0.121432
chr3D	1635125	0.0414648
chr3D	1635387	1.75276
chr3D	1635497	0.678526
chr3D	1635520	0.946691
chr3D	1635521	0.92544
chr3D	1635532	0.773014
chr3D	1635542	0.667481
chr3D	1635550	0.130557
chr3D	1635553	0.900941
chr3D	1635564	0.990847
chr3D	1635570	1.00824
chr3D	1635610	1.48585
chr3D	1635613	1.50682
chr3D	1635666	1.2536
chr3D	1635736	1.10513
chr3D	1637179	0.274963
chr3D	1638845	0.0845157
chr3D	1638924	0.208815
chr3D	1638930	0.219704
chr3D	1639115	0.101335
chr3D	1639813	0.00589851
chr3D	1639819	0.154245
chr3D	1639827	0.0134925
chr3D	1639879	0.0175162
chr3D	1639907	0.787786
chr3D	1639915	0.610923
chr3D	1639917	0.0614553
chr3D	1644607	0.532895
chr3D	1648219	0.0581607
chr3D	1648230	0.0377301
chr3D	1648744	0.0812517
chr3D	1650996	0.0664975
chr3D	1651182	0.164012
chr3D	1654014	0.11495
chr3D	1654119	0.154561
chr3D	1654120	0.154561
chr3D	1654140	0.141318
chr3D	1654149	0.148717
chr3D	1654179	0.151035
chr3D	1654546	0.120107
chr3D	1654619	0.0665127
chr3D	1658789	1.2359
chr3D	1658954	1.65699
chr3D	1659035	0.0581359
chr3D	1659358	0.128229
chr3D	1659365	0.0685726
chr3D	1659388	0.225629
chr3D	1659432	0.022656
chr3D	1659442	0.183162
chr3D	1659444	0.184715
chr3D	1659520	0.224069
chr3D	1659523	0.209743
chr3D	1659528	0.168009
chr3D	1714297	0.538261
chr3D	1744427	0.0537689
chr3D	1744693	0.0616805
chr3D	1744843	0.126215
chr3D	1747371	0.0373087
chr3D	1747391	0.0531843
chr3D	1747431	0.0960911
chr3D	1747479	0.117794
chr3D	1747504	0.128567
chr3D	1747545	0.0963729
chr3D	1747571	0.0848905
chr3D	1747601	0.110586
chr3D	1747618	0.127057
chr3D	1747625	0.145785
chr3D	1747644	0.124788
chr3D	1747667	0.122456
chr3D	1747673	0.136939
chr3D	1747695	0.120337
chr3D	1747805	0.114599
chr3D	1747830	0.0974641
chr3D	1747834	0.0967146
chr3D	1748654	0.0538082
chr3D	1748695	0.103512
chr3D	1748741	0.118279
chr3D	1748889	0.0627129
chr3D	1748940	0.122617
chr3D	1749534	0.0801743
chr3D	1749722	0.163296
chr3D	1749737	0.154356
chr3D	1749738	0.154356
chr3D	1750073	0.0767663
chr3D	1751446	0.0850172
chr3D	1753190	0.075819
chr3D	1753198	0.0656884
chr3D	1754190	0.0102477
chr3D	1754193	0.0111424
chr3D	1754220	0.132992
chr3D	1754307	0.0870503
chr3D	1754352	0.023013
chr3D	1754361	0.116912
chr3D	1754388	0.0341823
chr3D	1754394	0.118091
chr3D	1754400	0.123927
chr3D	1754415	0.187668
chr3D	1754484	0.166789
chr3D	1754553	0.225746
chr3D	1754556	0.0817756
chr3D	1754604	0.0975456
chr3D	1754658	0.101401
chr3D	1754676	0.12542
chr3D	1755446	0.0837461
chr3D	1755458	0.0515968
chr3D	1755475	0.0709644
chr3D	1755550	0.0826258
chr3D	1755565	0.0981604
chr3D	1755574	0.0627078
chr3D	1755594	0.122065
chr3D	1755604	0.232666
chr3D	1755627	0.17399
chr3D	1755738	0.119947
chr3D	1755769	0.0732821
chr3D	1755781	0.00351897
chr3D	1755787	0.164601
chr3D	1755792	0.078683
chr3D	1755858	0.129339
chr3D	1755892	0.157172
chr3D	1755898	0.124071
chr3D	1755925	0.143332
chr3D	1755943	0.129778
chr3D	1755977	0.262664
chr3D	1755980	0.217047
chr3D	1758126	0.0203333
chr3D	1758134	0.0991415
chr3D	1758152	0.81636
chr3D	1758167	0.00936372
chr3D	1758184	0.100628
chr3D	1758187	0.00254808
chr3D	1758190	0.147422
chr3D	1758203	0.00478175
chr3D	1758211	0.0036591
chr3D	1758230	0.0138959
chr3D	1758238	0.00551567
chr3D	1758268	0.0180456
chr3D	1758299	0.00643152
chr3D	1766058	0.0406914
chr3D	1766060	0.0404387
chr3D	1766065	0.0331358
chr3D	1766075	0.0344973
chr3D	1766083	0.0208069
chr3D	1766085	0.0446394
chr3D	1766127	0.0354905
chr3D	1766128	0.0503856
chr3D	1766132	0.0218058
chr3D	1766164	0.0702491
chr3D	1766246	0.0847427
chr3D	1766256	0.103479
chr3D	1766270	0.0737502
chr3D	1766546	0.118336
chr3D	1766624	0.0765177
chr3D	1767157	0.110306
chr3D	1767169	0.0580465
chr3D	1767201	0.109741
chr3D	1767211	0.117578
chr3D	1767341	0.0284969
chr3D	1767366	0.076585
chr3D	1767835	0.128164
chr3D	1767852	0.0630241
chr3D	1767859	0.0649716
chr3D	1767871	0.0859214
chr3D	1767897	0.0513572
chr3D	1769664	0.0731022
chr3D	1769696	0.0991961
chr3D	1833949	0.0800229
chr3D	1834916	1.85047
chr3D	1834967	1.07304
chr3D	1835075	2.63827
chr3D	1836657	1.23099
chr3D	1836737	0.512522
chr3D	1836877	0.530046
chr3D	1836880	0.522025
chr3D	1836888	0.827631
chr3D	1836901	0.0346431
chr3D	1837368	0.721956
chr3D	1837398	1.05429
chr3D	1837447	0.0490173
chr3D	1837452	0.0525663
chr3D	1837467	0.0368736
chr3D	1837526	0.0373229
chr3D	1837527	0.0390871
chr3D	1837597	0.0348642
chr3D	1837618	1.13954
chr3D	1837644	1.4477
chr3D	1837658	0.0374981
chr3D	1837661	0.0393865
chr3D	1837666	0.033239
chr3D	1837669	0.0329952
chr3D	1837694	1.64264
chr3D	1837705	2.11295
chr3D	1837706	0.123857
chr3D	1837721	2.16558
chr3D	1837813	0.160195
chr3D	1837827	0.530311
chr3D	1837832	0.112259
chr3D	1837843	0.363673
chr3D	1837875	0.200129
chr3D	1837878	1.50822
chr3D	1842996	0.0585532
chr3D	1843103	0.0962428
chr3D	1871223	0.127925
chr3D	1871310	0.185932
chr3D	1871367	0.135121
chr3D	1871414	0.129696
chr3D	1871416	0.128404
chr3D	1871432	0.104058
chr3D	1871445	0.16927
chr3D	1871450	0.153484
chr3D	1871457	0.153484
chr3D	1871490	2.52433
chr3D	1871536	0.193874
chr3D	1871594	0.0715939
chr3D	1871693	0.255957
chr3D	1873675	0.157141
chr3D	1873689	0.256576
chr3D	1873693	0.0265535
chr3D	1882148	0.0832461
chr3D	1882153	0.175055
chr3D	1882164	0.0625373
chr3D	1882217	0.0368783
chr3D	1882220	0.074157
chr3D	1882239	0.071297
chr3D	1883466	0.17909
chr3D	1883504	0.0891302
chr3D	1883633	0.0490173
chr3D	1883666	0.024821
chr3D	1883739	0.0243017
chr3D	1883755	0.0440718
chr3D	1883760	0.062758
chr3D	1883776	0.0305095
chr3D	1884142	0.0754674
chr3D	1884233	0.24306
chr3D	1884257	0.0694687
chr3D	1884303	0.0736524
chr3D	1884370	0.10466
chr3D	1884464	0.149611
chr3D	1884465	0.163322
chr3D	1884489	0.203682
chr3D	1884623	0.0654006
chr3D	1884624	0.0635416
chr3D	1884629	0.0595682
chr3D	1884710	0.0201604
chr3D	1884744	0.214307
chr3D	1884853	0.239879
chr3D	1884867	0.104776
chr3D	1884893	0.193271
chr3D	1884939	0.0745899
chr3D	1884974	0.204426
chr3D	1885006	0.125408
chr3D	1885007	0.255644
chr3D	1885064	0.158253
chr3D	1885188	0.0548812
chr3D	1885192	0.0479829
chr3D	1885195	0.076295
chr3D	1885274	0.184263
chr3D	1885283	0.0487354
chr3D	1885288	0.0500297
chr3D	1885322	0.086854
chr3D	1885450	0.0827834
chr3D	1885503	0.124117
chr3D	1885515	0.0765332
chr3D	1885607	0.165045
chr3D	1885630	0.134647
chr3D	1885654	0.0902889
chr3D	1885724	0.128591
chr3D	1885727	0.131444
chr3D	1885762	0.0189247
chr3D	1885763	0.0154457
chr3D	1885811	0.014605
chr3D	1885812	0.0573868
chr3D	1885824	0.0981495
chr3D	1885979	0.594329
chr3D	1885992	0.539869
chr3D	1886057	0.0558432
chr3D	1886093	0.143519
chr3D	1886107	0.0271772
chr3D	1886128	0.0424598
chr3D	1886176	0.0848483
chr3D	1886177	0.0651684
chr3D	1886208	0.11555
chr3D	1886537	0.0607854
chr3D	1886567	0.0547432
chr3D	1886575	0.138597
chr3D	1886626	0.0387593
chr3D	1886633	0.0435866
chr3D	1886647	0.108831
chr3D	1886809	0.171914
chr3D	1886901	0.0637628
chr3D	1889249	0.228229
chr3D	1889252	0.0789433
chr3D	1889258	0.241929
chr3D	1889259	0.0768337
chr3D	1889294	0.0583544
chr3D	1889320	0.261798
chr3D	1889334	0.118553
chr3D	1889344	0.203426
chr3D	1890802	0.108167
chr3D	1891740	0.132067
chr3D	1891754	0.0898347
chr3D	1891877	0.126464
chr3D	1891901	0.172463
chr3D	1891927	0.233245
chr3D	1891941	0.112017
chr3D	1891952	0.252099
chr3D	1891963	0.253342
chr3D	1891970	0.0816027
chr3D	1891973	0.237501
chr3D	1891982	0.224077
chr3D	1891985	0.224077
chr3D	1892183	0.248552
chr3D	1892304	0.158897
chr3D	1892340	0.100552
chr3D	1892357	0.332883
chr3D	1892373	0.318469
chr3D	1892387	0.141872
chr3D	1892389	0.10686
chr3D	1892411	0.198988
chr3D	1892431	0.074054
chr3D	1892436	0.0574017
chr3D	1892443	0.0772797
chr3D	1892475	0.224128
chr3D	1892604	0.3217
chr3D	1892629	0.231547
chr3D	1892630	0.25858
chr3D	1892631	0.199579
chr3D	1892779	0.354362
chr3D	1892908	0.18352
chr3D	1892946	0.690434
chr3D	1893273	0.0322415
chr3D	1893286	0.0401147
chr3D	1893319	0.427268
chr3D	1894467	0.12983
chr3D	1894474	0.131697
chr3D	1894562	0.0649414
chr3D	1894568	0.0542361
chr3D	1894594	0.159016
chr3D	1894669	0.0940693
chr3D	1894730	0.0845527
chr3D	1894748	0.0709593
chr3D	1894751	0.0690917
chr3D	1894776	0.0349536
chr3D	1894832	0.05041
chr3D	1895089	0.17412
chr3D	1895260	0.182765
chr3D	1895289	0.218812
chr3D	1895376	0.234659
chr3D	1895397	0.254223
chr3D	1895499	0.182084
chr3D	1895503	0.184097
chr3D	1895551	0.15031
chr3D	1895715	0.154047
chr3D	1896079	0.100409
chr3D	1897355	0.0683489
chr3D	1897406	0.0649716
chr3D	1897484	0.0893222
chr3D	1897912	0.0817914
chr3D	1897990	0.0848219
chr3D	1898417	0.0647598
chr3D	1898845	0.134535
chr3D	1898862	0.120635
chr3D	1898864	0.0877886
chr3D	1898883	0.160484
chr3D	1898908	0.239434
chr3D	1898924	0.126714
chr3D	1898957	0.229745
chr3D	1898970	0.0579423
chr3D	1898978	0.0590305
chr3D	1899029	0.0985962
chr3D	1899109	0.101708
chr3D	1899119	0.0829937
chr3D	1899138	0.15004
chr3D	1899152	0.157385
chr3D	1899191	0.0385979
chr3D	1899198	0.230445
chr3D	1899226	0.137523
chr3D	1899277	0.132874
chr3D	1899309	0.102962
chr3D	1899314	0.133004
chr3D	1899322	0.076699
chr3D	1899326	0.190259
chr3D	1899355	0.0641503
chr3D	1899367	0.143398
chr3D	1899410	0.0300067
chr3D	1899427	0.115329
chr3D	1899486	0.0890716
chr3D	1899493	0.0431835
chr3D	1899498	0.0271263
chr3D	1899536	0.0282233
chr3D	1899585	0.189539
chr3D	1899593	0.183692
chr3D	1899616	0.00651968
chr3D	1899621	0.105872
chr3D	1899640	0.0127674
chr3D	1899660	0.0081097
chr3D	1902645	0.119295
chr3D	1902649	0.116571
chr3D	1902811	0.15824
chr3D	1903216	0.138161
chr3D	1903217	0.157154
chr3D	1903469	0.140088
chr3D	1903472	0.149899
chr3D	1903481	0.155921
chr3D	1903556	0.0932987
chr3D	1903593	0.13505
chr3D	1903604	0.136095
chr3D	1903611	0.12283
chr3D	1903632	0.116963
chr3D	1903667	0.125791
chr3D	1903682	0.109473
chr3D	1903772	0.0724397
chr3D	1905735	0.134594
chr3D	1905741	0.0933741
chr3D	1905766	0.075142
chr3D	1905769	0.0730816
chr3D	1905836	0.100765
chr3D	1905842	0.109143
chr3D	1905857	0.14677
chr3D	1905858	0.14677
chr3D	1905871	0.0706373
chr3D	1905878	0.112343
chr3D	1905889	0.120939
chr3D	1905909	0.128877
chr3D	1905927	0.120382
chr3D	1906705	0.191789
chr3D	1906722	0.207125
chr3D	1906726	0.200846
chr3D	1906771	0.160591
chr3D	1906815	0.13353
chr3D	1906893	0.0673132
chr3D	1906894	0.0635767
chr3D	1906912	0.0940261
chr3D	1906917	0.0855405
chr3D	1907199	0.122197
chr3D	1907214	0.221776
chr3D	1907228	0.0697236
chr3D	1907239	0.0697439
chr3D	1907251	0.24202
chr3D	1907258	0.0640697
chr3D	1907286	0.109238
chr3D	1907354	0.109249
chr3D	1907383	0.134831
chr3D	1907402	0.126383
chr3D	1907408	0.122629
chr3D	1907427	0.128375
chr3D	1907494	0.185107
chr3D	1907507	0.168636
chr3D	1907519	0.162702
chr3D	1907560	0.159976
chr3D	1907587	0.133896
chr3D	1907983	0.22906
chr3D	1908026	0.138818
chr3D	1908028	0.0364908
chr3D	1908039	0.092132
chr3D	1908046	0.0774458
chr3D	1908143	0.00155756
chr3D	1908370	0.0939938
chr3D	1908372	0.120113
chr3D	1908450	0.287081
chr3D	1908527	0.178244
chr3D	1908546	0.134446
chr3D	1908547	0.0897759
chr3D	1908561	0.57741
chr3D	1908602	0.116163
chr3D	1908751	0.189606
chr3D	1908837	0.37056
chr3D	1908848	0.0693413
chr3D	1908874	0.306889
chr3D	1908926	0.26718
chr3D	1908939	0.269129
chr3D	1911962	0.0705351
chr3D	1912064	0.149556
chr3D	1912069	0.00287147
chr3D	1912133	0.100371
chr3D	1912181	0.115324
chr3D	1912216	0.0706322
chr3D	1912257	0.120193
chr3D	1912324	0.0889756
chr3D	1912411	0.0232558
chr3D	1912615	0.140958
chr3D	1912648	0.126546
chr3D	1912661	0.121248
chr3D	1912671	0.042455
chr3D	1913684	0.20695
chr3D	1913697	0.17827
chr3D	1915411	0.101286
chr3D	1915444	0.126674
chr3D	1915492	0.21354
chr3D	1916807	0.0376117
chr3D	1916830	0.0439277
chr3D	1916836	0.0394103
chr3D	1916844	0.0389968
chr3D	1916995	0.0702797
chr3D	1917064	0.103777
chr3D	1917230	0.0963675
chr3D	1917307	0.257393
chr3D	1917428	0.245606
chr3D	1917559	0.478914
chr3D	1917576	0.261862
chr3D	1917609	0.395245
chr3D	1917615	0.689116
chr3D	1917635	0.423855
chr3D	1917713	0.328142
chr3D	1917772	0.088901
chr3D	1917791	0.538441
chr3D	1917796	0.0576099
chr3D	1917805	0.0590902
chr3D	1917873	0.975925
chr3D	1917881	0.0629287
chr3D	1917935	0.0629487
chr3D	1917978	0.151916
chr3D	1918026	0.0603859
chr3D	1918312	0.0431643
chr3D	1918349	0.883492
chr3D	1918350	0.946307
chr3D	1918371	1.03189
chr3D	1918388	1.04629
chr3D	1918428	0.706196
chr3D	1918552	0.442481
chr3D	1919752	0.15721
chr3D	1919814	0.160283
chr3D	1919835	0.957582
chr3D	1919883	0.0243109
chr3D	1919905	0.235914
chr3D	1919915	0.439101
chr3D	1920011	0.0261197
chr3D	1920203	0.0228162
chr3D	1920214	0.0463466
chr3D	1920338	0.787759
chr3D	1920343	0.159436
chr3D	1920410	0.0630241
chr3D	1920483	1.88041
chr3D	1920493	2.09691
chr3D	2065593	0.129942
chr3D	2067081	0.128124
chr3D	2067973	0.129555
chr3D	2073997	0.172088
chr3D	2076137	0.0857732
chr3D	2076158	0.0536313
chr3D	2076197	0.0800281
chr3D	2084858	0.049942
chr3D	2084903	0.102181
chr3D	2084906	0.102181
chr3D	2089370	0.201439
chr3D	2089406	0.0550734
chr3D	2089460	0.0440142
chr3D	2089948	0.153082
chr3D	2089981	0.157185
chr3D	2090170	0.389585
chr3D	2090192	0.116588
chr3D	2090221	0.0890769
chr3D	2090224	0.0890769
chr3D	2090352	0.187381
chr3D	2092301	0.0834566
chr3D	2092323	0.0912202
chr3D	2092379	0.05342
chr3D	2092392	0.0711639
chr3D	2092540	0.0504295
chr3D	2092626	0.0548072
chr3D	2092691	0.179864
chr3D	2093475	0.122571
chr3D	2093552	0.0578331
chr3D	2093553	0.0578331
chr3D	2093642	0.0946521
chr3D	2093647	0.127482
chr3D	2096377	0.187862
chr3D	2096487	1.21574
chr3D	2106756	0.176734
chr3D	2106785	0.16952
chr3D	2106835	0.193895
chr3D	2108801	0.188948
chr3D	2108861	0.250751
chr3D	2132311	0.00190203
chr3D	2132326	0.121363
chr3D	2132344	0.0772901
chr3D	2132390	0.11118
chr3D	2135783	0.187869
chr3D	2138513	0.0878311
chr3D	2138546	0.173323
chr3D	2138560	0.23805
chr3D	2138584	0.24205
chr3D	2141721	0.131591
chr3D	2141727	0.142083
chr3D	2141767	0.0900858
chr3D	2141837	0.0800907
chr3D	2141843	0.0415986
chr3D	2141950	0.0823265
chr3D	2141953	0.10661
chr3D	2142048	0.185453
chr3D	2142794	0.0799602
chr3D	2142805	0.0973065
chr3D	2142836	0.0481624
chr3D	2142890	0.0543443
chr3D	2142974	0.0933687
chr3D	2142977	0.155908
chr3D	2142995	0.111108
chr3D	2147201	0.64216
chr3D	2147218	0.184469
chr3D	2147226	0.169104
chr3D	2147281	0.112906
chr3D	2147323	0.172592
chr3D	2147528	0.537767
chr3D	2147617	0.0182629
chr3D	2147620	0.0422874
chr3D	2147628	0.389265
chr3D	2147638	0.523328
chr3D	2147664	0.511985
chr3D	2147675	0.059135
chr3D	2147678	0.0334312
chr3D	2147683	0.152594
chr3D	2147685	0.165509
chr3D	2147702	0.137493
chr3D	2147742	0.240778
chr3D	2147792	0.0213722
chr3D	2147808	0.258785
chr3D	2147821	0.120617
chr3D	2147825	0.118935
chr3D	2147847	0.146472
chr3D	2147877	0.0342528
chr3D	2147927	0.431364
chr3D	2147928	0.431364
chr3D	2147988	0.086165
chr3D	2148001	0.164005
chr3D	2148010	0.0866578
chr3D	2148022	0.117094
chr3D	2148032	0.0536018
chr3D	2148053	0.0633958
chr3D	2148056	0.0655925
chr3D	2148150	0.0268028
chr3D	2148174	0.146484
[truncated: 998,000+ more rows]
[truncated: 1 more columns]
