# Supplementary material for: Origin and adaptation to high altitude of Tibetan semi-wild wheat
Source: Nat Commun. 2020 Oct 8;11:5085. doi: 10.1038/s41467-020-18738-5 (PMC7545183; doi:10.1038/s41467-020-18738-5)
Supplement: Supplementary file 9 — Source Data [file 41467_2020_18738_MOESM9_ESM.zip › Source_Data/Fig_2B_Genome_wide_Fst.txt]

CHROM	BIN_START	BIN_END	WEIGHTED_FST
chr1A	1	100000	0.135481
chr1A	100001	200000	0.0769633
chr1A	200001	300000	0.139701
chr1A	300001	400000	0.163184
chr1A	400001	500000	0.143088
chr1A	500001	600000	0.0392762
chr1A	600001	700000	0.0671705
chr1A	700001	800000	0.0630894
chr1A	800001	900000	0.062686
chr1A	900001	1000000	0.0755706
chr1A	1000001	1100000	0.077447
chr1A	1100001	1200000	0.0324352
chr1A	1200001	1300000	0.307726
chr1A	1300001	1400000	0.377748
chr1A	1400001	1500000	0.37669
chr1A	1500001	1600000	0.256624
chr1A	1600001	1700000	0.255608
chr1A	1700001	1800000	0.390726
chr1A	1800001	1900000	0.232654
chr1A	1900001	2000000	0.315786
chr1A	2000001	2100000	0.375321
chr1A	2100001	2200000	0.307761
chr1A	2200001	2300000	0.0617849
chr1A	2300001	2400000	0.0452344
chr1A	2400001	2500000	0.0569898
chr1A	2500001	2600000	0.0449501
chr1A	2600001	2700000	0.00622298
chr1A	2700001	2800000	0.114654
chr1A	2800001	2900000	0.0927125
chr1A	2900001	3000000	0.124066
chr1A	3000001	3100000	0.265071
chr1A	3100001	3200000	0.163159
chr1A	3200001	3300000	0.217272
chr1A	3300001	3400000	0.236095
chr1A	3400001	3500000	0.11359
chr1A	3500001	3600000	0.0663669
chr1A	3600001	3700000	0.0578799
chr1A	3700001	3800000	0.158828
chr1A	3800001	3900000	0.261083
chr1A	3900001	4000000	0.250214
chr1A	4000001	4100000	0.137109
chr1A	4100001	4200000	0.291087
chr1A	4200001	4300000	0.159013
chr1A	4300001	4400000	0.0744677
chr1A	4400001	4500000	0.0123218
chr1A	4500001	4600000	0.0363549
chr1A	4600001	4700000	0.0474077
chr1A	4700001	4800000	0.0333233
chr1A	4800001	4900000	0.0499447
chr1A	4900001	5000000	0.110096
chr1A	5000001	5100000	0.060645
chr1A	5100001	5200000	0.138751
chr1A	5200001	5300000	0.113346
chr1A	5300001	5400000	0.0523843
chr1A	5400001	5500000	0.104168
chr1A	5500001	5600000	-0.00190343
chr1A	5600001	5700000	0.0252502
chr1A	5900001	6000000	-0.0022858
chr1A	6000001	6100000	-0.00216031
chr1A	6100001	6200000	0.00987914
chr1A	6300001	6400000	0.201297
chr1A	6400001	6500000	0.168592
chr1A	6500001	6600000	0.0700104
chr1A	6600001	6700000	0.0702994
chr1A	6700001	6800000	0.0498302
chr1A	6800001	6900000	0.0617753
chr1A	6900001	7000000	0.0240762
chr1A	7000001	7100000	0.0779505
chr1A	7100001	7200000	0.0340925
chr1A	7200001	7300000	0.100851
chr1A	7300001	7400000	0.0173832
chr1A	7400001	7500000	0.0977875
chr1A	7500001	7600000	0.0276184
chr1A	7600001	7700000	0.0160127
chr1A	7700001	7800000	0.0512541
chr1A	7800001	7900000	0.0225843
chr1A	7900001	8000000	0.136079
chr1A	8000001	8100000	0.00268508
chr1A	8100001	8200000	0.0214119
chr1A	8200001	8300000	0.0903975
chr1A	8300001	8400000	0.110322
chr1A	8400001	8500000	0.123142
chr1A	8500001	8600000	0.131054
chr1A	8600001	8700000	0.131803
chr1A	8700001	8800000	0.132667
chr1A	8800001	8900000	0.111955
chr1A	8900001	9000000	0.0978932
chr1A	9000001	9100000	0.153117
chr1A	9100001	9200000	0.0841947
chr1A	9200001	9300000	0.0747563
chr1A	9300001	9400000	0.0609716
chr1A	9400001	9500000	0.071578
chr1A	9500001	9600000	0.0711855
chr1A	9600001	9700000	0.0503935
chr1A	9700001	9800000	0.0318959
chr1A	9800001	9900000	0.0617475
chr1A	9900001	10000000	0.0367607
chr1A	10000001	10100000	0.0436605
chr1A	10100001	10200000	0.0492647
chr1A	10200001	10300000	0.0470663
chr1A	10300001	10400000	0.066775
chr1A	10400001	10500000	0.0396147
chr1A	10500001	10600000	0.0454288
chr1A	10600001	10700000	0.0597713
chr1A	10700001	10800000	0.0446172
chr1A	10800001	10900000	0.0449814
chr1A	10900001	11000000	0.048023
chr1A	11000001	11100000	0.0436034
chr1A	11100001	11200000	0.0607153
chr1A	11200001	11300000	0.117504
chr1A	11300001	11400000	0.117684
chr1A	11400001	11500000	0.00761858
chr1A	11500001	11600000	0.0443193
chr1A	11600001	11700000	0.0548151
chr1A	11700001	11800000	0.0417103
chr1A	11800001	11900000	0.0462934
chr1A	11900001	12000000	0.0265859
chr1A	12000001	12100000	0.0165439
chr1A	12100001	12200000	0.0363259
chr1A	12200001	12300000	0.0470085
chr1A	12300001	12400000	0.0259584
chr1A	12400001	12500000	0.0373209
chr1A	12500001	12600000	0.0347072
chr1A	12600001	12700000	0.0262048
chr1A	12700001	12800000	0.033395
chr1A	12800001	12900000	0.0394333
chr1A	12900001	13000000	0.0098261
chr1A	13000001	13100000	0.0487956
chr1A	13100001	13200000	0.0474883
chr1A	13200001	13300000	0.0451682
chr1A	13300001	13400000	0.0119043
chr1A	13400001	13500000	0.0211899
chr1A	13500001	13600000	0.00885276
chr1A	13600001	13700000	0.0185174
chr1A	13700001	13800000	0.0206557
chr1A	13800001	13900000	0.0200127
chr1A	13900001	14000000	0.0277679
chr1A	14000001	14100000	0.0110989
chr1A	14100001	14200000	0.0245608
chr1A	14200001	14300000	0.052376
chr1A	14300001	14400000	0.11735
chr1A	14400001	14500000	0.059951
chr1A	14500001	14600000	0.0462325
chr1A	14600001	14700000	0.0307361
chr1A	14700001	14800000	0.0325855
chr1A	14800001	14900000	0.0271763
chr1A	14900001	15000000	0.0305901
chr1A	15000001	15100000	0.0487506
chr1A	15100001	15200000	0.0239962
chr1A	15200001	15300000	0.0242626
chr1A	15300001	15400000	0.0294181
chr1A	15400001	15500000	0.0521894
chr1A	15500001	15600000	0.109369
chr1A	15600001	15700000	0.129261
chr1A	15700001	15800000	0.139021
chr1A	15800001	15900000	0.120852
chr1A	15900001	16000000	0.115197
chr1A	16000001	16100000	0.111539
chr1A	16100001	16200000	0.123963
chr1A	16200001	16300000	0.129125
chr1A	16300001	16400000	0.207382
chr1A	16400001	16500000	0.230068
chr1A	16500001	16600000	0.146199
chr1A	16800001	16900000	0.316022
chr1A	16900001	17000000	0.217432
chr1A	17000001	17100000	0.175244
chr1A	17100001	17200000	0.309195
chr1A	17200001	17300000	0.238381
chr1A	17300001	17400000	0.341983
chr1A	17400001	17500000	0.378534
chr1A	17500001	17600000	0.374466
chr1A	17600001	17700000	0.325267
chr1A	17700001	17800000	0.268977
chr1A	17800001	17900000	0.20257
chr1A	17900001	18000000	0.237399
chr1A	18000001	18100000	0.243362
chr1A	18100001	18200000	0.242001
chr1A	18200001	18300000	0.267118
chr1A	18300001	18400000	0.22349
chr1A	18400001	18500000	0.253741
chr1A	18500001	18600000	0.424882
chr1A	18600001	18700000	0.477278
chr1A	18700001	18800000	0.431946
chr1A	18900001	19000000	0.0557907
chr1A	19000001	19100000	0.425278
chr1A	19100001	19200000	0.31581
chr1A	19200001	19300000	0.504297
chr1A	19300001	19400000	0.227302
chr1A	19400001	19500000	0.447822
chr1A	19500001	19600000	0.346373
chr1A	19600001	19700000	0.408226
chr1A	19700001	19800000	0.473408
chr1A	19800001	19900000	0.509813
chr1A	19900001	20000000	0.00856407
chr1A	20000001	20100000	0.373744
chr1A	20100001	20200000	0.389663
chr1A	20200001	20300000	0.217031
chr1A	20300001	20400000	0.216671
chr1A	20400001	20500000	0.19486
chr1A	20500001	20600000	0.220331
chr1A	20600001	20700000	0.267375
chr1A	20700001	20800000	0.241922
chr1A	20800001	20900000	0.236934
chr1A	20900001	21000000	0.0703954
chr1A	21000001	21100000	0.0367881
chr1A	21100001	21200000	0.0318874
chr1A	21200001	21300000	0.0427224
chr1A	21300001	21400000	0.0434416
chr1A	21400001	21500000	0.0541448
chr1A	21500001	21600000	0.0552563
chr1A	21600001	21700000	0.0778637
chr1A	21700001	21800000	0.0693195
chr1A	21800001	21900000	0.0804588
chr1A	21900001	22000000	0.0800401
chr1A	22000001	22100000	0.059997
chr1A	22100001	22200000	0.0519855
chr1A	22200001	22300000	0.0596512
chr1A	22300001	22400000	0.0586301
chr1A	22400001	22500000	0.0546768
chr1A	22500001	22600000	0.0353458
chr1A	22600001	22700000	0.191545
chr1A	22700001	22800000	0.124273
chr1A	22800001	22900000	0.0713529
chr1A	22900001	23000000	0.098294
chr1A	23000001	23100000	0.144096
chr1A	23100001	23200000	0.111313
chr1A	23200001	23300000	0.0216151
chr1A	23300001	23400000	0.0102482
chr1A	23400001	23500000	0.0908097
chr1A	23500001	23600000	0.144244
chr1A	23600001	23700000	0.124957
chr1A	23700001	23800000	0.146179
chr1A	23800001	23900000	0.254964
chr1A	23900001	24000000	0.264289
chr1A	24000001	24100000	0.264332
chr1A	24100001	24200000	0.299666
chr1A	24200001	24300000	0.304449
chr1A	24300001	24400000	0.269915
chr1A	24400001	24500000	0.33302
chr1A	24500001	24600000	0.340377
chr1A	24600001	24700000	0.227155
chr1A	24700001	24800000	0.312827
chr1A	24800001	24900000	0.258196
chr1A	24900001	25000000	0.262971
chr1A	25000001	25100000	0.290378
chr1A	25100001	25200000	0.285086
chr1A	25200001	25300000	0.30172
chr1A	25300001	25400000	0.283393
chr1A	25400001	25500000	0.31219
chr1A	25500001	25600000	0.260619
chr1A	25600001	25700000	0.341219
chr1A	25700001	25800000	0.392936
chr1A	25800001	25900000	0.32356
chr1A	25900001	26000000	0.335071
chr1A	26000001	26100000	0.341661
chr1A	26100001	26200000	0.350896
chr1A	26200001	26300000	0.357414
chr1A	26300001	26400000	0.359466
chr1A	26400001	26500000	0.343885
chr1A	26500001	26600000	0.343404
chr1A	26600001	26700000	0.337525
chr1A	26700001	26800000	0.317684
chr1A	26800001	26900000	0.315461
chr1A	26900001	27000000	0.35442
chr1A	27000001	27100000	0.414674
chr1A	27100001	27200000	0.394256
chr1A	27200001	27300000	0.366672
chr1A	27300001	27400000	0.212795
chr1A	27400001	27500000	0.145739
chr1A	27500001	27600000	0.142125
chr1A	27600001	27700000	0.140655
chr1A	27700001	27800000	0.15022
chr1A	27800001	27900000	0.137699
chr1A	27900001	28000000	0.134981
chr1A	28000001	28100000	0.146224
chr1A	28100001	28200000	0.0980653
chr1A	28200001	28300000	0.102303
chr1A	28300001	28400000	0.189683
chr1A	28400001	28500000	0.257833
chr1A	28500001	28600000	0.189641
chr1A	28600001	28700000	0.259786
chr1A	28700001	28800000	0.10557
chr1A	28800001	28900000	0.074192
chr1A	28900001	29000000	0.108626
chr1A	29000001	29100000	0.136406
chr1A	29100001	29200000	0.125305
chr1A	29200001	29300000	0.114839
chr1A	29300001	29400000	0.19524
chr1A	29400001	29500000	0.191663
chr1A	29500001	29600000	0.175922
chr1A	29600001	29700000	0.15454
chr1A	29700001	29800000	0.138927
chr1A	29800001	29900000	0.0918078
chr1A	29900001	30000000	0.144511
chr1A	30000001	30100000	0.115735
chr1A	30100001	30200000	0.119139
chr1A	30200001	30300000	0.164248
chr1A	30300001	30400000	0.232031
chr1A	30400001	30500000	0.233832
chr1A	30500001	30600000	0.261194
chr1A	30600001	30700000	0.285896
chr1A	30700001	30800000	0.322611
chr1A	30800001	30900000	0.226097
chr1A	30900001	31000000	0.231011
chr1A	31000001	31100000	0.283714
chr1A	31100001	31200000	0.288416
chr1A	31200001	31300000	0.212016
chr1A	31300001	31400000	0.155301
chr1A	31400001	31500000	0.147252
chr1A	31500001	31600000	0.14898
chr1A	31600001	31700000	0.155601
chr1A	31700001	31800000	0.162325
chr1A	31800001	31900000	0.180082
chr1A	31900001	32000000	0.181578
chr1A	32000001	32100000	0.177798
chr1A	32100001	32200000	0.218892
chr1A	32200001	32300000	0.201058
chr1A	32300001	32400000	0.168466
chr1A	32400001	32500000	0.124496
chr1A	32500001	32600000	0.133866
chr1A	32600001	32700000	0.158107
chr1A	32700001	32800000	0.157968
chr1A	32800001	32900000	0.159936
chr1A	32900001	33000000	0.355625
chr1A	33000001	33100000	0.367474
chr1A	33100001	33200000	0.353328
chr1A	33200001	33300000	0.204333
chr1A	33300001	33400000	0.157734
chr1A	33400001	33500000	0.133564
chr1A	33500001	33600000	0.126522
chr1A	33600001	33700000	0.11456
chr1A	33700001	33800000	0.124658
chr1A	33800001	33900000	0.129554
chr1A	33900001	34000000	0.12786
chr1A	34000001	34100000	0.126977
chr1A	34100001	34200000	0.069804
chr1A	34200001	34300000	0.119269
chr1A	34300001	34400000	0.116841
chr1A	34400001	34500000	0.218914
chr1A	34500001	34600000	0.217182
chr1A	34600001	34700000	0.221988
chr1A	34700001	34800000	0.205023
chr1A	34800001	34900000	0.224491
chr1A	34900001	35000000	0.174996
chr1A	35000001	35100000	0.16708
chr1A	35100001	35200000	0.182278
chr1A	35200001	35300000	0.198475
chr1A	35300001	35400000	0.201666
chr1A	35400001	35500000	0.197523
chr1A	35500001	35600000	0.181229
chr1A	35600001	35700000	0.166507
chr1A	35700001	35800000	0.177114
chr1A	35800001	35900000	0.16282
chr1A	35900001	36000000	0.201794
chr1A	36000001	36100000	0.21606
chr1A	36100001	36200000	0.211433
chr1A	36200001	36300000	0.181528
chr1A	36300001	36400000	0.17036
chr1A	36400001	36500000	0.178566
chr1A	36500001	36600000	0.168626
chr1A	36600001	36700000	0.15113
chr1A	36700001	36800000	0.148701
chr1A	36800001	36900000	0.0567225
chr1A	36900001	37000000	0.0689894
chr1A	37000001	37100000	0.0415276
chr1A	37100001	37200000	0.0410183
chr1A	37200001	37300000	0.0804383
chr1A	37300001	37400000	0.0961029
chr1A	37400001	37500000	0.0814173
chr1A	37500001	37600000	0.3394
chr1A	37600001	37700000	0.348063
chr1A	37700001	37800000	0.342046
chr1A	37800001	37900000	0.354822
chr1A	37900001	38000000	0.325932
chr1A	38000001	38100000	0.319494
chr1A	38100001	38200000	0.331747
chr1A	38200001	38300000	0.327491
chr1A	38300001	38400000	0.340347
chr1A	38400001	38500000	0.471949
chr1A	38500001	38600000	0.449844
chr1A	38600001	38700000	0.430266
chr1A	38700001	38800000	0.181033
chr1A	38800001	38900000	0.187852
chr1A	38900001	39000000	0.122591
chr1A	39000001	39100000	0.127411
chr1A	39100001	39200000	0.11984
chr1A	39200001	39300000	0.0991914
chr1A	39300001	39400000	0.0954514
chr1A	39400001	39500000	0.256368
chr1A	39500001	39600000	0.264069
chr1A	39600001	39700000	0.24682
chr1A	39700001	39800000	0.133048
chr1A	39800001	39900000	0.201331
chr1A	39900001	40000000	0.277241
chr1A	40000001	40100000	0.280952
chr1A	40100001	40200000	0.265882
chr1A	40200001	40300000	0.278984
chr1A	40300001	40400000	0.27987
chr1A	40400001	40500000	0.278532
chr1A	40500001	40600000	0.272496
chr1A	40600001	40700000	0.282407
chr1A	40700001	40800000	0.27461
chr1A	40800001	40900000	0.279024
chr1A	40900001	41000000	0.329206
chr1A	41000001	41100000	0.328113
chr1A	41100001	41200000	0.363254
chr1A	41200001	41300000	0.376828
chr1A	41300001	41400000	0.366714
chr1A	41400001	41500000	0.343656
chr1A	41500001	41600000	0.369039
chr1A	41600001	41700000	0.370474
chr1A	41700001	41800000	0.299438
chr1A	41800001	41900000	0.324438
chr1A	41900001	42000000	0.237176
chr1A	42000001	42100000	0.404367
chr1A	42100001	42200000	0.398238
chr1A	42200001	42300000	0.161917
chr1A	42300001	42400000	0.151664
chr1A	42400001	42500000	0.172403
chr1A	42500001	42600000	0.0784081
chr1A	42600001	42700000	0.0564127
chr1A	42700001	42800000	0.0505254
chr1A	42800001	42900000	0.0559391
chr1A	42900001	43000000	0.0565884
chr1A	43000001	43100000	0.0518206
chr1A	43100001	43200000	0.0553357
chr1A	43200001	43300000	0.0534463
chr1A	43300001	43400000	0.0522316
chr1A	43400001	43500000	0.0537923
chr1A	43500001	43600000	0.0587545
chr1A	43600001	43700000	0.0555852
chr1A	43700001	43800000	0.0509138
chr1A	43800001	43900000	0.0525204
chr1A	43900001	44000000	0.0533241
chr1A	44000001	44100000	0.0457531
chr1A	44100001	44200000	0.0469045
chr1A	44200001	44300000	0.0432428
chr1A	44300001	44400000	0.0175327
chr1A	44400001	44500000	0.0414343
chr1A	44500001	44600000	0.0469423
chr1A	44600001	44700000	0.0473744
chr1A	44700001	44800000	0.0617576
chr1A	44800001	44900000	0.0435799
chr1A	44900001	45000000	0.0379407
chr1A	45000001	45100000	0.0438765
chr1A	45100001	45200000	0.0324568
chr1A	45200001	45300000	0.0411884
chr1A	45300001	45400000	0.0544352
chr1A	45400001	45500000	0.0595687
chr1A	45500001	45600000	0.0535526
chr1A	45600001	45700000	0.0571913
chr1A	45700001	45800000	0.0480889
chr1A	45800001	45900000	0.0544588
chr1A	45900001	46000000	0.0325111
chr1A	46000001	46100000	0.036064
chr1A	46100001	46200000	0.0355957
chr1A	46200001	46300000	0.0328959
chr1A	46300001	46400000	0.0320563
chr1A	46400001	46500000	0.0437125
chr1A	46500001	46600000	0.0400857
chr1A	46600001	46700000	-0.00603866
chr1A	46700001	46800000	0.013484
chr1A	46800001	46900000	0.0418657
chr1A	46900001	47000000	0.0444215
chr1A	47000001	47100000	0.0404354
chr1A	47100001	47200000	0.0390909
chr1A	47200001	47300000	0.0687666
chr1A	47300001	47400000	0.0604592
chr1A	47400001	47500000	0.0562837
chr1A	47500001	47600000	0.0704768
chr1A	47600001	47700000	0.0698038
chr1A	47700001	47800000	0.07476
chr1A	47800001	47900000	0.0222823
chr1A	48000001	48100000	0.144361
chr1A	48100001	48200000	0.104207
chr1A	48200001	48300000	0.0597954
chr1A	48300001	48400000	0.0624034
chr1A	48400001	48500000	0.0607731
chr1A	48500001	48600000	0.0617897
chr1A	48600001	48700000	0.15001
chr1A	48700001	48800000	0.160821
chr1A	48800001	48900000	0.150923
chr1A	48900001	49000000	0.151347
chr1A	49000001	49100000	0.107875
chr1A	49100001	49200000	0.0610083
chr1A	49200001	49300000	0.00944328
chr1A	49300001	49400000	0.0488993
chr1A	49400001	49500000	0.0618436
chr1A	49500001	49600000	0.0821848
chr1A	49600001	49700000	0.0819198
chr1A	49700001	49800000	0.0781447
chr1A	49800001	49900000	0.0734612
chr1A	49900001	50000000	0.0747335
chr1A	50000001	50100000	0.0525753
chr1A	50100001	50200000	0.0436131
chr1A	50200001	50300000	0.0402498
chr1A	50300001	50400000	0.0437478
chr1A	50400001	50500000	0.0538976
chr1A	50500001	50600000	0.0549101
chr1A	50600001	50700000	0.0601866
chr1A	50700001	50800000	0.062062
chr1A	50800001	50900000	0.0490322
chr1A	50900001	51000000	0.0498241
chr1A	51000001	51100000	0.0594023
chr1A	51100001	51200000	0.0620908
chr1A	51200001	51300000	0.0562551
chr1A	51300001	51400000	0.0586658
chr1A	51400001	51500000	0.0583107
chr1A	51500001	51600000	0.0602524
chr1A	51600001	51700000	0.0542504
chr1A	51700001	51800000	0.0631975
chr1A	51800001	51900000	0.0769627
chr1A	51900001	52000000	0.0846094
chr1A	52000001	52100000	0.073103
chr1A	52100001	52200000	0.074042
chr1A	52200001	52300000	0.0606
chr1A	52300001	52400000	0.0713683
chr1A	52400001	52500000	0.0507812
chr1A	52500001	52600000	0.0798186
chr1A	52600001	52700000	0.0846896
chr1A	52700001	52800000	0.0896896
chr1A	52800001	52900000	0.0919029
chr1A	52900001	53000000	0.0884331
chr1A	53000001	53100000	0.0790378
chr1A	53100001	53200000	0.0758619
chr1A	53200001	53300000	0.0749674
chr1A	53300001	53400000	0.0792262
chr1A	53400001	53500000	0.0880691
chr1A	53500001	53600000	0.0715994
chr1A	53600001	53700000	0.0728073
chr1A	53700001	53800000	0.0722753
chr1A	53800001	53900000	0.0565071
chr1A	53900001	54000000	0.0439842
chr1A	54000001	54100000	0.0556317
chr1A	54100001	54200000	0.0607638
chr1A	54200001	54300000	0.0464137
chr1A	54300001	54400000	0.0544657
chr1A	54400001	54500000	0.0497106
chr1A	54500001	54600000	0.0435965
chr1A	54600001	54700000	0.0495665
chr1A	54700001	54800000	0.0566698
chr1A	54800001	54900000	0.0615806
chr1A	54900001	55000000	0.167056
chr1A	55000001	55100000	0.0613657
chr1A	55100001	55200000	0.0657889
chr1A	55200001	55300000	0.0516102
chr1A	55300001	55400000	0.0573042
chr1A	55400001	55500000	0.0442309
chr1A	55500001	55600000	0.0519057
chr1A	55600001	55700000	0.0511256
chr1A	55700001	55800000	0.0640562
chr1A	55800001	55900000	0.060436
chr1A	55900001	56000000	0.0557098
chr1A	56000001	56100000	0.0505871
chr1A	56100001	56200000	0.0475959
chr1A	56200001	56300000	0.0537546
chr1A	56300001	56400000	0.0565323
chr1A	56400001	56500000	0.0545527
chr1A	56500001	56600000	0.0604088
chr1A	56600001	56700000	0.074192
chr1A	56700001	56800000	0.112865
chr1A	56800001	56900000	0.0762838
chr1A	56900001	57000000	0.129842
chr1A	57000001	57100000	0.114022
chr1A	57100001	57200000	0.0913908
chr1A	57200001	57300000	0.113394
chr1A	57300001	57400000	0.128885
chr1A	57400001	57500000	0.0965832
chr1A	57500001	57600000	0.0689001
chr1A	57600001	57700000	0.0911768
chr1A	57700001	57800000	0.0656006
chr1A	57800001	57900000	0.074838
chr1A	57900001	58000000	0.0406108
chr1A	58000001	58100000	0.136779
chr1A	58100001	58200000	0.108432
chr1A	58200001	58300000	0.0270858
chr1A	58300001	58400000	0.0622226
chr1A	58400001	58500000	0.0563883
chr1A	58500001	58600000	0.0653796
chr1A	58600001	58700000	0.0315254
chr1A	58700001	58800000	0.0704522
chr1A	58800001	58900000	0.0830225
chr1A	58900001	59000000	0.0290591
chr1A	59000001	59100000	0.0847697
chr1A	59100001	59200000	0.0831896
chr1A	59200001	59300000	0.0692295
chr1A	59300001	59400000	0.0747062
chr1A	59400001	59500000	0.0752832
chr1A	59500001	59600000	0.0501925
chr1A	59600001	59700000	0.0434931
chr1A	59700001	59800000	0.076015
chr1A	59800001	59900000	0.0540675
chr1A	59900001	60000000	0.0409199
chr1A	60000001	60100000	0.0641063
chr1A	60100001	60200000	0.0763141
chr1A	60200001	60300000	0.0798721
chr1A	60300001	60400000	0.0834816
chr1A	60400001	60500000	0.0764521
chr1A	60500001	60600000	0.0779663
chr1A	60600001	60700000	0.0806302
chr1A	60700001	60800000	0.0800572
chr1A	60800001	60900000	0.0789397
chr1A	60900001	61000000	0.0837515
chr1A	61000001	61100000	0.0784764
chr1A	61100001	61200000	0.0683385
chr1A	61200001	61300000	0.0760859
chr1A	61300001	61400000	0.0564353
chr1A	61400001	61500000	0.0846851
chr1A	61500001	61600000	0.0713137
chr1A	61600001	61700000	0.0769334
chr1A	61700001	61800000	0.0782236
chr1A	61800001	61900000	0.0784296
chr1A	61900001	62000000	0.0807809
chr1A	62000001	62100000	0.0733092
chr1A	62100001	62200000	0.0682264
chr1A	62200001	62300000	0.0698371
chr1A	62300001	62400000	0.0691685
chr1A	62400001	62500000	0.0758841
chr1A	62500001	62600000	0.0785155
chr1A	62600001	62700000	0.0781455
chr1A	62700001	62800000	0.0614038
chr1A	62800001	62900000	0.0816266
chr1A	62900001	63000000	0.0728044
chr1A	63000001	63100000	0.056104
chr1A	63100001	63200000	0.0756325
chr1A	63200001	63300000	0.0973188
chr1A	63300001	63400000	0.0730783
chr1A	63400001	63500000	0.0532508
chr1A	63500001	63600000	0.0789105
chr1A	63600001	63700000	0.075496
chr1A	63700001	63800000	0.0649648
chr1A	63800001	63900000	0.0532983
chr1A	63900001	64000000	0.0620251
chr1A	64000001	64100000	0.0711998
chr1A	64100001	64200000	0.0614426
chr1A	64200001	64300000	0.0459611
chr1A	64300001	64400000	0.0521534
chr1A	64400001	64500000	0.0518029
chr1A	64500001	64600000	0.0303491
chr1A	64600001	64700000	0.0416892
chr1A	64700001	64800000	0.0373305
chr1A	64800001	64900000	0.0664243
chr1A	64900001	65000000	0.063908
chr1A	65000001	65100000	0.0560923
chr1A	65100001	65200000	0.0538021
chr1A	65200001	65300000	0.0455741
chr1A	65300001	65400000	0.0650477
chr1A	65400001	65500000	0.0479188
chr1A	65500001	65600000	0.050261
chr1A	65600001	65700000	0.044878
chr1A	65700001	65800000	0.0519379
chr1A	65800001	65900000	0.0454108
chr1A	65900001	66000000	0.0483867
chr1A	66000001	66100000	0.0426408
chr1A	66100001	66200000	0.0582675
chr1A	66200001	66300000	0.0619379
chr1A	66300001	66400000	0.0919036
chr1A	66400001	66500000	0.0589849
chr1A	66500001	66600000	0.0484933
chr1A	66600001	66700000	0.0510567
chr1A	66700001	66800000	0.0474493
chr1A	66800001	66900000	0.0632467
chr1A	66900001	67000000	0.0647978
chr1A	67000001	67100000	0.039755
chr1A	67100001	67200000	0.0550899
chr1A	67200001	67300000	0.044892
chr1A	67300001	67400000	0.0557979
chr1A	67400001	67500000	0.0555041
chr1A	67500001	67600000	0.0522927
chr1A	67600001	67700000	0.0645828
chr1A	67700001	67800000	0.0478986
chr1A	67800001	67900000	0.0704479
chr1A	67900001	68000000	0.0440123
chr1A	68000001	68100000	0.065189
chr1A	68100001	68200000	0.0572327
chr1A	68200001	68300000	0.0667097
chr1A	68300001	68400000	0.0495159
chr1A	68400001	68500000	0.0783871
chr1A	68500001	68600000	0.0616621
chr1A	68600001	68700000	0.0503831
chr1A	68700001	68800000	0.0725617
chr1A	68800001	68900000	0.0519269
chr1A	68900001	69000000	0.0667143
chr1A	69000001	69100000	0.0611955
chr1A	69100001	69200000	0.0419825
chr1A	69200001	69300000	0.0560046
chr1A	69300001	69400000	0.0631914
chr1A	69400001	69500000	0.0613995
chr1A	69500001	69600000	0.0619055
chr1A	69600001	69700000	0.0558776
chr1A	69700001	69800000	0.0568989
chr1A	69800001	69900000	0.0549687
chr1A	69900001	70000000	0.0568854
chr1A	70000001	70100000	0.0482161
chr1A	70100001	70200000	0.0619581
chr1A	70200001	70300000	0.0462026
chr1A	70300001	70400000	0.0655592
chr1A	70400001	70500000	0.0595088
chr1A	70500001	70600000	0.0307852
chr1A	70600001	70700000	0.0632397
chr1A	70700001	70800000	0.0513191
chr1A	70800001	70900000	0.0532474
chr1A	70900001	71000000	0.0605321
chr1A	71000001	71100000	0.0425076
chr1A	71100001	71200000	0.055921
chr1A	71200001	71300000	0.0233883
chr1A	71300001	71400000	0.0540088
chr1A	71400001	71500000	0.04831
chr1A	71500001	71600000	0.0536703
chr1A	71600001	71700000	0.0542098
chr1A	71700001	71800000	0.0442673
chr1A	71800001	71900000	0.0568016
chr1A	71900001	72000000	0.063962
chr1A	72000001	72100000	0.0591884
chr1A	72100001	72200000	0.0675486
chr1A	72200001	72300000	0.0474171
chr1A	72300001	72400000	0.0564242
chr1A	72400001	72500000	0.0383553
chr1A	72500001	72600000	0.0639621
chr1A	72600001	72700000	0.052644
chr1A	72700001	72800000	0.0653323
chr1A	72800001	72900000	0.0508705
chr1A	72900001	73000000	0.0534633
chr1A	73000001	73100000	0.0488745
chr1A	73100001	73200000	0.0475404
chr1A	73200001	73300000	0.0576075
chr1A	73300001	73400000	0.0746704
chr1A	73400001	73500000	0.0763974
chr1A	73500001	73600000	0.0894677
chr1A	73600001	73700000	0.0860949
chr1A	73700001	73800000	0.0944714
chr1A	73800001	73900000	0.102605
chr1A	73900001	74000000	0.0842362
chr1A	74000001	74100000	0.0706205
chr1A	74100001	74200000	0.0808083
chr1A	74200001	74300000	0.0786352
chr1A	74300001	74400000	0.0610561
chr1A	74400001	74500000	0.0702351
chr1A	74500001	74600000	0.0807933
chr1A	74600001	74700000	0.0528458
chr1A	74700001	74800000	0.0634329
chr1A	74800001	74900000	0.0745385
chr1A	74900001	75000000	0.0789276
chr1A	75000001	75100000	0.0832337
chr1A	75100001	75200000	0.0889948
chr1A	75200001	75300000	0.0838397
chr1A	75300001	75400000	0.0864434
chr1A	75400001	75500000	0.0749394
chr1A	75500001	75600000	0.083217
chr1A	75600001	75700000	0.0894958
chr1A	75700001	75800000	0.0616593
chr1A	75800001	75900000	0.0767994
chr1A	75900001	76000000	0.0966665
chr1A	76000001	76100000	0.085004
chr1A	76100001	76200000	0.0776451
chr1A	76200001	76300000	0.0526582
chr1A	76300001	76400000	0.0761702
chr1A	76400001	76500000	0.079684
chr1A	76500001	76600000	0.101006
chr1A	76600001	76700000	0.0921338
chr1A	76700001	76800000	0.0690724
chr1A	76800001	76900000	0.0664549
chr1A	76900001	77000000	0.0802896
chr1A	77000001	77100000	0.0852926
chr1A	77100001	77200000	0.0743367
chr1A	77200001	77300000	0.0694461
chr1A	77300001	77400000	0.0708029
chr1A	77400001	77500000	0.095535
chr1A	77500001	77600000	0.0808741
chr1A	77600001	77700000	0.0810804
chr1A	77700001	77800000	0.0591634
chr1A	77800001	77900000	0.0903719
chr1A	77900001	78000000	0.082011
chr1A	78000001	78100000	0.0641103
chr1A	78100001	78200000	0.0757591
chr1A	78200001	78300000	0.086214
chr1A	78300001	78400000	0.0827858
chr1A	78400001	78500000	0.0860638
chr1A	78500001	78600000	0.08259
chr1A	78600001	78700000	0.0865576
chr1A	78700001	78800000	0.0809087
chr1A	78800001	78900000	0.0903523
chr1A	78900001	79000000	0.0733543
chr1A	79000001	79100000	0.0885217
chr1A	79100001	79200000	0.0552262
chr1A	79200001	79300000	0.0908849
chr1A	79300001	79400000	0.0628023
chr1A	79400001	79500000	0.106168
chr1A	79500001	79600000	0.0779198
chr1A	79600001	79700000	0.0679521
chr1A	79700001	79800000	0.0630593
chr1A	79800001	79900000	0.0704914
chr1A	79900001	80000000	0.0894631
chr1A	80000001	80100000	0.0841067
chr1A	80100001	80200000	0.102299
chr1A	80200001	80300000	0.0631544
chr1A	80300001	80400000	0.0911412
chr1A	80400001	80500000	0.104185
chr1A	80500001	80600000	0.0818436
chr1A	80600001	80700000	0.0589979
chr1A	80700001	80800000	0.068257
chr1A	80800001	80900000	0.0716277
chr1A	80900001	81000000	0.0840427
chr1A	81000001	81100000	0.0989809
chr1A	81100001	81200000	0.0840069
chr1A	81200001	81300000	0.0878815
chr1A	81300001	81400000	0.0921658
chr1A	81400001	81500000	0.0693277
chr1A	81500001	81600000	0.0737113
chr1A	81600001	81700000	0.0885386
chr1A	81700001	81800000	0.0781497
chr1A	81800001	81900000	0.0916296
chr1A	81900001	82000000	0.074861
chr1A	82000001	82100000	0.0944781
chr1A	82100001	82200000	0.0796435
chr1A	82200001	82300000	0.0549101
chr1A	82300001	82400000	0.082311
chr1A	82400001	82500000	0.0841371
chr1A	82500001	82600000	0.0686808
chr1A	82600001	82700000	0.0768543
chr1A	82700001	82800000	0.0579247
chr1A	82800001	82900000	0.0773771
chr1A	82900001	83000000	0.0622203
chr1A	83000001	83100000	0.0817511
chr1A	83100001	83200000	0.086271
chr1A	83200001	83300000	0.095995
chr1A	83300001	83400000	0.0834347
chr1A	83400001	83500000	0.092759
chr1A	83500001	83600000	0.0892318
chr1A	83600001	83700000	0.0846206
chr1A	83700001	83800000	0.0722023
chr1A	83800001	83900000	0.0807232
chr1A	83900001	84000000	0.0746575
chr1A	84000001	84100000	0.0765534
chr1A	84100001	84200000	0.0877879
chr1A	84200001	84300000	0.072591
chr1A	84300001	84400000	0.0798494
chr1A	84400001	84500000	0.0639017
chr1A	84500001	84600000	0.0930461
chr1A	84600001	84700000	0.0796407
chr1A	84700001	84800000	0.0671626
chr1A	84800001	84900000	0.0767629
chr1A	84900001	85000000	0.0837108
chr1A	85000001	85100000	0.0714247
chr1A	85100001	85200000	0.0599005
chr1A	85200001	85300000	0.0847192
chr1A	85300001	85400000	0.0720107
chr1A	85400001	85500000	0.0886361
chr1A	85500001	85600000	0.0781312
chr1A	85600001	85700000	0.0984487
chr1A	85700001	85800000	0.0695632
chr1A	85800001	85900000	0.0637357
chr1A	85900001	86000000	0.0871096
chr1A	86000001	86100000	0.0981518
chr1A	86100001	86200000	0.0708778
chr1A	86200001	86300000	0.0894006
chr1A	86300001	86400000	0.0734614
chr1A	86400001	86500000	0.0829525
chr1A	86500001	86600000	0.0806757
chr1A	86600001	86700000	0.072407
chr1A	86700001	86800000	0.0823764
chr1A	86800001	86900000	0.0837077
chr1A	86900001	87000000	0.0684441
chr1A	87000001	87100000	0.077564
chr1A	87100001	87200000	0.071953
chr1A	87200001	87300000	0.0858957
chr1A	87300001	87400000	0.0817255
chr1A	87400001	87500000	0.0995258
chr1A	87500001	87600000	0.0838416
chr1A	87600001	87700000	0.0841809
chr1A	87700001	87800000	0.0861643
chr1A	87800001	87900000	0.0936222
chr1A	87900001	88000000	0.0850937
chr1A	88000001	88100000	0.0847254
chr1A	88100001	88200000	0.087289
chr1A	88200001	88300000	0.0757433
chr1A	88300001	88400000	0.101964
chr1A	88400001	88500000	0.0793836
chr1A	88500001	88600000	0.0837231
chr1A	88600001	88700000	0.0850413
chr1A	88700001	88800000	0.0781668
chr1A	88800001	88900000	0.0732927
chr1A	88900001	89000000	0.0922286
chr1A	89000001	89100000	0.089341
chr1A	89100001	89200000	0.0871174
chr1A	89200001	89300000	0.0791518
chr1A	89300001	89400000	0.0769758
chr1A	89400001	89500000	0.0839369
chr1A	89500001	89600000	0.0878685
chr1A	89600001	89700000	0.0914381
chr1A	89700001	89800000	0.0832618
chr1A	89800001	89900000	0.0752139
chr1A	89900001	90000000	0.0916501
chr1A	90000001	90100000	0.086772
chr1A	90100001	90200000	0.0765498
chr1A	90200001	90300000	0.0762878
chr1A	90300001	90400000	0.0828301
chr1A	90400001	90500000	0.087212
chr1A	90500001	90600000	0.0788429
chr1A	90600001	90700000	0.0714407
chr1A	90700001	90800000	0.0708355
chr1A	90800001	90900000	0.0851014
chr1A	90900001	91000000	0.0877689
chr1A	91000001	91100000	0.0869703
chr1A	91100001	91200000	0.0699788
chr1A	91200001	91300000	0.0785274
chr1A	91300001	91400000	0.0753204
chr1A	91400001	91500000	0.0806282
chr1A	91500001	91600000	0.083593
chr1A	91600001	91700000	0.0696325
chr1A	91700001	91800000	0.080931
chr1A	91800001	91900000	0.0873164
chr1A	91900001	92000000	0.0826613
chr1A	92000001	92100000	0.0791183
chr1A	92100001	92200000	0.0934507
chr1A	92200001	92300000	0.0794368
chr1A	92300001	92400000	0.0867842
chr1A	92400001	92500000	0.0779884
chr1A	92500001	92600000	0.0876774
chr1A	92600001	92700000	0.0764098
chr1A	92700001	92800000	0.0851963
chr1A	92800001	92900000	0.100792
chr1A	92900001	93000000	0.0691835
chr1A	93000001	93100000	0.0757228
chr1A	93100001	93200000	0.094566
chr1A	93200001	93300000	0.0769491
chr1A	93300001	93400000	0.0860449
chr1A	93400001	93500000	0.0856759
chr1A	93500001	93600000	0.0818853
chr1A	93600001	93700000	0.0794893
chr1A	93700001	93800000	0.0691
chr1A	93800001	93900000	0.0684785
chr1A	93900001	94000000	0.0687755
chr1A	94000001	94100000	0.0746959
chr1A	94100001	94200000	0.137573
chr1A	94200001	94300000	0.0673408
chr1A	94300001	94400000	0.0822794
chr1A	94400001	94500000	0.0799057
chr1A	94500001	94600000	0.0861329
chr1A	94600001	94700000	0.0861265
chr1A	94700001	94800000	0.0918362
chr1A	94800001	94900000	0.0848071
chr1A	94900001	95000000	0.10108
chr1A	95000001	95100000	0.0511538
chr1A	95100001	95200000	0.0732413
chr1A	95200001	95300000	0.0829902
chr1A	95300001	95400000	0.0712662
chr1A	95400001	95500000	0.078007
chr1A	95500001	95600000	0.0861721
chr1A	95600001	95700000	0.078332
chr1A	95700001	95800000	0.0820052
chr1A	95800001	95900000	0.0739294
chr1A	95900001	96000000	0.0714881
chr1A	96000001	96100000	0.0791164
chr1A	96100001	96200000	0.0782922
chr1A	96200001	96300000	0.0797581
chr1A	96300001	96400000	0.0804301
chr1A	96400001	96500000	0.0785731
chr1A	96500001	96600000	0.19499
chr1A	96600001	96700000	0.215645
chr1A	96700001	96800000	0.210572
chr1A	96800001	96900000	0.212375
chr1A	96900001	97000000	0.22424
chr1A	97000001	97100000	0.212677
chr1A	97100001	97200000	0.128228
chr1A	97200001	97300000	0.196205
chr1A	97300001	97400000	0.232235
chr1A	97400001	97500000	0.222734
chr1A	97500001	97600000	0.218455
chr1A	97600001	97700000	0.214682
chr1A	97700001	97800000	0.207157
chr1A	97800001	97900000	0.180271
chr1A	97900001	98000000	0.155841
chr1A	98000001	98100000	0.181334
chr1A	98100001	98200000	0.196553
chr1A	98200001	98300000	0.17379
chr1A	98300001	98400000	0.221294
chr1A	98400001	98500000	0.194866
chr1A	98500001	98600000	0.194677
chr1A	98600001	98700000	0.23814
chr1A	98700001	98800000	0.221129
chr1A	98800001	98900000	0.236852
chr1A	98900001	99000000	0.231035
chr1A	99000001	99100000	0.238666
chr1A	99100001	99200000	0.187934
chr1A	99200001	99300000	0.226635
chr1A	99300001	99400000	0.155187
chr1A	99400001	99500000	0.163246
chr1A	99500001	99600000	0.108574
chr1A	99600001	99700000	0.170198
chr1A	99700001	99800000	0.103843
chr1A	99800001	99900000	0.0830847
chr1A	99900001	100000000	0.215605
chr1A	100000001	100100000	0.195686
chr1A	100100001	100200000	0.241004
chr1A	100200001	100300000	0.173052
chr1A	100300001	100400000	0.22407
chr1A	100400001	100500000	0.226731
chr1A	100500001	100600000	0.264839
chr1A	100600001	100700000	0.222687
chr1A	100700001	100800000	0.233927
chr1A	100800001	100900000	0.241996
chr1A	100900001	101000000	0.229834
chr1A	101000001	101100000	0.222917
chr1A	101100001	101200000	0.233939
chr1A	101200001	101300000	0.239871
chr1A	101300001	101400000	0.234733
chr1A	101400001	101500000	0.226428
chr1A	101500001	101600000	0.234417
chr1A	101600001	101700000	0.229928
chr1A	101700001	101800000	0.242338
chr1A	101800001	101900000	0.227047
chr1A	101900001	102000000	0.236229
chr1A	102000001	102100000	0.225257
chr1A	102100001	102200000	0.227335
chr1A	102200001	102300000	0.231178
chr1A	102300001	102400000	0.225595
chr1A	102400001	102500000	0.207403
chr1A	102500001	102600000	0.221334
chr1A	102600001	102700000	0.219973
chr1A	102700001	102800000	0.221966
chr1A	102800001	102900000	0.220424
chr1A	102900001	103000000	0.216317
chr1A	103000001	103100000	0.212672
chr1A	103100001	103200000	0.217322
chr1A	103200001	103300000	0.199127
chr1A	103300001	103400000	0.206094
chr1A	103400001	103500000	0.220755
chr1A	103500001	103600000	0.203525
chr1A	103600001	103700000	0.207852
chr1A	103700001	103800000	0.222387
chr1A	103800001	103900000	0.226395
chr1A	103900001	104000000	0.207869
chr1A	104000001	104100000	0.213185
chr1A	104100001	104200000	0.214983
chr1A	104200001	104300000	0.226711
chr1A	104300001	104400000	0.235193
chr1A	104400001	104500000	0.144254
chr1A	104500001	104600000	0.0510163
chr1A	104600001	104700000	0.0460777
chr1A	104700001	104800000	0.0423275
chr1A	104800001	104900000	0.0406207
chr1A	104900001	105000000	0.0445833
chr1A	105000001	105100000	0.0563229
chr1A	105100001	105200000	0.0468217
chr1A	105200001	105300000	0.0444954
chr1A	105300001	105400000	0.0404365
chr1A	105400001	105500000	0.0493149
chr1A	105500001	105600000	0.0480528
chr1A	105600001	105700000	0.0487032
chr1A	105700001	105800000	0.0475721
chr1A	105800001	105900000	0.0498417
chr1A	105900001	106000000	0.0472771
chr1A	106000001	106100000	0.0395617
chr1A	106100001	106200000	0.0445391
chr1A	106200001	106300000	0.0483984
chr1A	106300001	106400000	0.039167
chr1A	106400001	106500000	0.04839
chr1A	106500001	106600000	0.0406564
chr1A	106600001	106700000	0.046921
chr1A	106700001	106800000	0.0517026
chr1A	106800001	106900000	0.0508956
chr1A	106900001	107000000	0.0470904
chr1A	107000001	107100000	0.0404355
chr1A	107100001	107200000	0.0462855
chr1A	107200001	107300000	0.045804
chr1A	107300001	107400000	0.0504528
chr1A	107400001	107500000	0.0484485
chr1A	107500001	107600000	0.051272
chr1A	107600001	107700000	0.0488132
chr1A	107700001	107800000	0.0458619
chr1A	107800001	107900000	0.0474667
chr1A	107900001	108000000	0.046171
chr1A	108000001	108100000	0.0418987
chr1A	108100001	108200000	0.0438536
chr1A	108200001	108300000	0.0481975
chr1A	108300001	108400000	0.0470674
chr1A	108400001	108500000	0.0439802
chr1A	108500001	108600000	0.0458123
chr1A	108600001	108700000	0.0440874
chr1A	108700001	108800000	0.0441279
chr1A	108800001	108900000	0.0398329
chr1A	108900001	109000000	0.0445553
chr1A	109000001	109100000	0.0431247
chr1A	109100001	109200000	0.0462011
chr1A	109200001	109300000	0.0388629
chr1A	109300001	109400000	0.0463324
chr1A	109400001	109500000	0.0443549
chr1A	109500001	109600000	0.0475244
chr1A	109600001	109700000	0.0444115
chr1A	109700001	109800000	0.0461408
chr1A	109800001	109900000	0.0419875
chr1A	109900001	110000000	0.0417848
chr1A	110000001	110100000	0.0405848
chr1A	110100001	110200000	0.0464898
chr1A	110200001	110300000	0.047003
chr1A	110300001	110400000	0.0397363
chr1A	110400001	110500000	0.0467658
chr1A	110500001	110600000	0.0409446
chr1A	110600001	110700000	0.0399992
chr1A	110700001	110800000	0.0482834
chr1A	110800001	110900000	0.0431509
chr1A	110900001	111000000	0.0438351
chr1A	111000001	111100000	0.0425822
chr1A	111100001	111200000	0.040403
chr1A	111200001	111300000	0.0469275
chr1A	111300001	111400000	0.0439933
chr1A	111400001	111500000	0.0448518
chr1A	111500001	111600000	0.0454038
chr1A	111600001	111700000	0.0495543
chr1A	111700001	111800000	0.0341648
chr1A	111800001	111900000	0.0435103
chr1A	111900001	112000000	0.0369351
chr1A	112000001	112100000	0.0357709
chr1A	112100001	112200000	0.0507414
chr1A	112200001	112300000	0.0380111
chr1A	112300001	112400000	0.0465011
chr1A	112400001	112500000	0.0514872
chr1A	112500001	112600000	0.0391504
chr1A	112600001	112700000	0.0454989
chr1A	112700001	112800000	0.0459505
chr1A	112800001	112900000	0.0514583
chr1A	112900001	113000000	0.0371768
chr1A	113000001	113100000	0.0431119
chr1A	113100001	113200000	0.0431306
chr1A	113200001	113300000	0.0493237
chr1A	113300001	113400000	0.0482846
chr1A	113400001	113500000	0.0491481
chr1A	113500001	113600000	0.0471535
chr1A	113600001	113700000	0.0417907
chr1A	113700001	113800000	0.0422773
chr1A	113800001	113900000	0.0262415
chr1A	113900001	114000000	0.0438618
chr1A	114000001	114100000	0.0405731
chr1A	114100001	114200000	0.0427168
chr1A	114200001	114300000	0.0447882
chr1A	114300001	114400000	0.0463969
chr1A	114400001	114500000	0.0440017
chr1A	114500001	114600000	0.0449123
chr1A	114600001	114700000	0.0482544
chr1A	114700001	114800000	0.0486329
chr1A	114800001	114900000	0.047603
chr1A	114900001	115000000	0.0541204
chr1A	115000001	115100000	0.0449281
chr1A	115100001	115200000	0.0506669
chr1A	115200001	115300000	0.0462722
chr1A	115300001	115400000	0.0372965
chr1A	115400001	115500000	0.0498845
chr1A	115500001	115600000	0.0417042
chr1A	115600001	115700000	0.0435364
chr1A	115700001	115800000	0.0478815
chr1A	115800001	115900000	0.0447662
chr1A	115900001	116000000	0.0460398
chr1A	116000001	116100000	0.0467635
chr1A	116100001	116200000	0.0435763
chr1A	116200001	116300000	0.0465916
chr1A	116300001	116400000	0.0504158
chr1A	116400001	116500000	0.0431531
chr1A	116500001	116600000	0.0550076
chr1A	116600001	116700000	0.0437354
chr1A	116700001	116800000	0.046832
chr1A	116800001	116900000	0.0445042
chr1A	116900001	117000000	0.043138
chr1A	117000001	117100000	0.0488585
chr1A	117100001	117200000	0.0436157
chr1A	117200001	117300000	0.0378368
chr1A	117300001	117400000	0.045888
chr1A	117400001	117500000	0.0418721
chr1A	117500001	117600000	0.0463897
chr1A	117600001	117700000	0.0424381
chr1A	117700001	117800000	0.0411859
chr1A	117800001	117900000	0.039688
chr1A	117900001	118000000	0.0417829
chr1A	118000001	118100000	0.0498874
chr1A	118100001	118200000	0.0467571
chr1A	118200001	118300000	0.038511
chr1A	118300001	118400000	0.0432731
chr1A	118400001	118500000	0.0477522
chr1A	118500001	118600000	0.0443337
chr1A	118600001	118700000	0.0480105
chr1A	118700001	118800000	0.0456301
chr1A	118800001	118900000	0.0560492
chr1A	118900001	119000000	0.0429765
chr1A	119000001	119100000	0.0444478
chr1A	119100001	119200000	0.0448525
chr1A	119200001	119300000	0.0420858
chr1A	119300001	119400000	0.0571672
chr1A	119400001	119500000	0.0414782
chr1A	119500001	119600000	0.0505969
chr1A	119600001	119700000	0.0417782
chr1A	119700001	119800000	0.0421476
chr1A	119800001	119900000	0.0420947
chr1A	119900001	120000000	0.0424534
chr1A	120000001	120100000	0.0433264
chr1A	120100001	120200000	0.0474612
chr1A	120200001	120300000	0.0548523
chr1A	120300001	120400000	0.0438685
chr1A	120400001	120500000	0.0492297
chr1A	120500001	120600000	0.0444485
chr1A	120600001	120700000	0.0456505
chr1A	120700001	120800000	0.0397068
chr1A	120800001	120900000	0.0361075
chr1A	120900001	121000000	0.0421913
chr1A	121000001	121100000	0.0522792
chr1A	121100001	121200000	0.0466242
chr1A	121200001	121300000	0.0470728
chr1A	121300001	121400000	0.0482315
chr1A	121400001	121500000	0.0359153
chr1A	121500001	121600000	0.0406088
chr1A	121600001	121700000	0.0437093
chr1A	121700001	121800000	0.0452393
chr1A	121800001	121900000	0.0480645
chr1A	121900001	122000000	0.0445026
chr1A	122000001	122100000	0.0458371
chr1A	122100001	122200000	0.0428155
chr1A	122200001	122300000	0.0500254
chr1A	122300001	122400000	0.0502754
chr1A	122400001	122500000	0.0434764
chr1A	122500001	122600000	0.0449439
chr1A	122600001	122700000	0.0515409
chr1A	122700001	122800000	0.0427211
chr1A	122800001	122900000	0.0431748
chr1A	122900001	123000000	0.0389648
chr1A	123000001	123100000	0.0473093
chr1A	123100001	123200000	0.0440843
chr1A	123200001	123300000	0.0515845
chr1A	123300001	123400000	0.0498439
chr1A	123400001	123500000	0.0438444
chr1A	123500001	123600000	0.0431426
chr1A	123600001	123700000	0.0407123
chr1A	123700001	123800000	0.0454127
chr1A	123800001	123900000	0.0473115
chr1A	123900001	124000000	0.0466062
chr1A	124000001	124100000	0.0390963
chr1A	124100001	124200000	0.0390076
chr1A	124200001	124300000	0.0459233
chr1A	124300001	124400000	0.0468991
chr1A	124400001	124500000	0.0445541
chr1A	124500001	124600000	0.0441059
chr1A	124600001	124700000	0.0416426
chr1A	124700001	124800000	0.0494863
chr1A	124800001	124900000	0.0538619
chr1A	124900001	125000000	0.0469182
chr1A	125000001	125100000	0.0437478
chr1A	125100001	125200000	0.0366033
chr1A	125200001	125300000	0.0531243
chr1A	125300001	125400000	0.0466064
chr1A	125400001	125500000	0.0513236
chr1A	125500001	125600000	0.0467215
chr1A	125600001	125700000	0.0536066
chr1A	125700001	125800000	0.0399155
chr1A	125800001	125900000	0.0542383
chr1A	125900001	126000000	0.0426942
chr1A	126000001	126100000	0.0393543
chr1A	126100001	126200000	0.0510112
chr1A	126200001	126300000	0.0485118
chr1A	126300001	126400000	0.046553
chr1A	126400001	126500000	0.0503478
chr1A	126500001	126600000	0.0500089
chr1A	126600001	126700000	0.0461516
chr1A	126700001	126800000	0.0545192
chr1A	126800001	126900000	0.0469621
chr1A	126900001	127000000	0.0484064
chr1A	127000001	127100000	0.0409363
chr1A	127100001	127200000	0.0435066
chr1A	127200001	127300000	0.0502989
chr1A	127300001	127400000	0.0470866
chr1A	127400001	127500000	0.0469631
chr1A	127500001	127600000	0.0518974
chr1A	127600001	127700000	0.049074
chr1A	127700001	127800000	0.0419954
chr1A	127800001	127900000	0.0505293
chr1A	127900001	128000000	0.0526145
chr1A	128000001	128100000	0.0374007
chr1A	128100001	128200000	0.0451914
chr1A	128200001	128300000	0.0411222
chr1A	128300001	128400000	0.0412887
chr1A	128400001	128500000	0.0514828
chr1A	128500001	128600000	0.0498999
chr1A	128600001	128700000	0.0389992
chr1A	128700001	128800000	0.0530866
chr1A	128800001	128900000	0.0459018
chr1A	128900001	129000000	0.0485752
chr1A	129000001	129100000	0.054201
chr1A	129100001	129200000	0.0478639
chr1A	129200001	129300000	0.0494651
chr1A	129300001	129400000	0.0451329
chr1A	129400001	129500000	0.0513503
chr1A	129500001	129600000	0.0496497
chr1A	129600001	129700000	0.0510102
chr1A	129700001	129800000	0.0511396
chr1A	129800001	129900000	0.0451772
chr1A	129900001	130000000	0.0455417
chr1A	130000001	130100000	0.0479818
chr1A	130100001	130200000	0.0519915
chr1A	130200001	130300000	0.0559318
chr1A	130300001	130400000	0.035876
chr1A	130400001	130500000	0.0485843
chr1A	130500001	130600000	0.044178
chr1A	130600001	130700000	0.0491969
chr1A	130700001	130800000	0.0389058
chr1A	130800001	130900000	0.0530489
chr1A	130900001	131000000	0.0535097
chr1A	131000001	131100000	0.050827
chr1A	131100001	131200000	0.0429024
chr1A	131200001	131300000	0.0426571
chr1A	131300001	131400000	0.0524673
chr1A	131400001	131500000	0.0408624
chr1A	131500001	131600000	0.055009
chr1A	131600001	131700000	0.0468669
chr1A	131700001	131800000	0.0552596
chr1A	131800001	131900000	0.0420123
chr1A	131900001	132000000	0.0492538
chr1A	132000001	132100000	0.0463206
chr1A	132100001	132200000	0.0411645
chr1A	132200001	132300000	0.0403418
chr1A	132300001	132400000	0.038757
chr1A	132400001	132500000	0.0383188
chr1A	132500001	132600000	0.0362771
chr1A	132600001	132700000	0.0508159
chr1A	132700001	132800000	0.0435823
chr1A	132800001	132900000	0.0471299
chr1A	132900001	133000000	0.0446037
chr1A	133000001	133100000	0.0469699
chr1A	133100001	133200000	0.0377443
chr1A	133200001	133300000	0.0403571
chr1A	133300001	133400000	0.0388261
chr1A	133400001	133500000	0.0427492
chr1A	133500001	133600000	0.0439522
chr1A	133600001	133700000	0.0439505
chr1A	133700001	133800000	0.0380415
chr1A	133800001	133900000	0.0443317
chr1A	133900001	134000000	0.0488844
chr1A	134000001	134100000	0.0446096
chr1A	134100001	134200000	0.0448981
chr1A	134200001	134300000	0.0441369
chr1A	134300001	134400000	0.0436535
chr1A	134400001	134500000	0.0447193
chr1A	134500001	134600000	0.0424097
chr1A	134600001	134700000	0.0447821
chr1A	134700001	134800000	0.039585
chr1A	134800001	134900000	0.0461667
chr1A	134900001	135000000	0.0405688
chr1A	135000001	135100000	0.04615
chr1A	135100001	135200000	0.0397332
chr1A	135200001	135300000	0.0461207
chr1A	135300001	135400000	0.045461
chr1A	135400001	135500000	0.0479191
chr1A	135500001	135600000	0.0407398
chr1A	135600001	135700000	0.0477396
chr1A	135700001	135800000	0.0420936
chr1A	135800001	135900000	0.0446926
chr1A	135900001	136000000	0.0436656
chr1A	136000001	136100000	0.0461593
chr1A	136100001	136200000	0.0527307
chr1A	136200001	136300000	0.0386806
chr1A	136300001	136400000	0.039655
chr1A	136400001	136500000	0.0411504
chr1A	136500001	136600000	0.0451104
chr1A	136600001	136700000	0.043851
chr1A	136700001	136800000	0.042607
chr1A	136800001	136900000	0.049398
chr1A	136900001	137000000	0.0471202
chr1A	137000001	137100000	0.0470534
chr1A	137100001	137200000	0.041106
chr1A	137200001	137300000	0.0414961
chr1A	137300001	137400000	0.0438586
chr1A	137400001	137500000	0.0561979
chr1A	137500001	137600000	0.0415588
chr1A	137600001	137700000	0.0442351
chr1A	137700001	137800000	0.0383353
chr1A	137800001	137900000	0.0382393
chr1A	137900001	138000000	0.0354034
chr1A	138000001	138100000	0.0383574
chr1A	138100001	138200000	0.0412723
chr1A	138200001	138300000	0.0420193
chr1A	138300001	138400000	0.0427206
chr1A	138400001	138500000	0.0434267
chr1A	138500001	138600000	0.0552998
chr1A	138600001	138700000	0.0451719
chr1A	138700001	138800000	0.0462622
chr1A	138800001	138900000	0.0445272
chr1A	138900001	139000000	0.0409331
chr1A	139000001	139100000	0.0494486
chr1A	139100001	139200000	0.0507344
chr1A	139200001	139300000	0.0505226
chr1A	139300001	139400000	0.0498972
chr1A	139400001	139500000	0.0506618
chr1A	139500001	139600000	0.0396897
chr1A	139600001	139700000	0.0478825
chr1A	139700001	139800000	0.0415847
chr1A	139800001	139900000	0.0461887
chr1A	139900001	140000000	0.045233
chr1A	140000001	140100000	0.0416471
chr1A	140100001	140200000	0.046275
chr1A	140200001	140300000	0.0437782
chr1A	140300001	140400000	0.0369863
chr1A	140400001	140500000	0.0450022
chr1A	140500001	140600000	0.043656
chr1A	140600001	140700000	0.0501868
chr1A	140700001	140800000	0.0499788
chr1A	140800001	140900000	0.0466522
chr1A	140900001	141000000	0.0386328
chr1A	141000001	141100000	0.0403087
chr1A	141100001	141200000	0.0396801
chr1A	141200001	141300000	0.044596
chr1A	141300001	141400000	0.0435825
chr1A	141400001	141500000	0.0575267
chr1A	141500001	141600000	0.0517803
chr1A	141600001	141700000	0.0445777
chr1A	141700001	141800000	0.0430805
chr1A	141800001	141900000	0.0413209
chr1A	141900001	142000000	0.0472045
chr1A	142000001	142100000	0.0451866
chr1A	142100001	142200000	0.0485408
chr1A	142200001	142300000	0.0429233
chr1A	142300001	142400000	0.0523951
chr1A	142400001	142500000	0.0414841
chr1A	142500001	142600000	0.0435176
chr1A	142600001	142700000	0.0420263
chr1A	142700001	142800000	0.0472267
chr1A	142800001	142900000	0.0518338
chr1A	142900001	143000000	0.0480526
chr1A	143000001	143100000	0.0464097
chr1A	143100001	143200000	0.0446831
chr1A	143200001	143300000	0.0489972
chr1A	143300001	143400000	0.0549083
chr1A	143400001	143500000	0.0448523
chr1A	143500001	143600000	0.0443565
chr1A	143600001	143700000	0.0440185
chr1A	143700001	143800000	0.0520622
chr1A	143800001	143900000	0.0450258
chr1A	143900001	144000000	0.0436599
chr1A	144000001	144100000	0.0495411
chr1A	144100001	144200000	0.0481041
chr1A	144200001	144300000	0.050518
chr1A	144300001	144400000	0.0494678
chr1A	144400001	144500000	0.043612
chr1A	144500001	144600000	0.0496271
chr1A	144600001	144700000	0.0508392
chr1A	144700001	144800000	0.0506445
chr1A	144800001	144900000	0.0468674
chr1A	144900001	145000000	0.04246
chr1A	145000001	145100000	0.0504078
chr1A	145100001	145200000	0.0430771
chr1A	145200001	145300000	0.0515764
chr1A	145300001	145400000	0.0407823
chr1A	145400001	145500000	0.0481367
chr1A	145500001	145600000	0.0450793
chr1A	145600001	145700000	0.0448395
chr1A	145700001	145800000	0.0504344
chr1A	145800001	145900000	0.0427898
chr1A	145900001	146000000	0.0385154
chr1A	146000001	146100000	0.0501651
chr1A	146100001	146200000	0.0462609
chr1A	146200001	146300000	0.0541825
chr1A	146300001	146400000	0.0481194
chr1A	146400001	146500000	0.0404777
chr1A	146500001	146600000	0.0505147
chr1A	146600001	146700000	0.0473622
chr1A	146700001	146800000	0.0494444
chr1A	146800001	146900000	0.0450093
chr1A	146900001	147000000	0.0404171
chr1A	147000001	147100000	0.0468349
chr1A	147100001	147200000	0.0523292
chr1A	147200001	147300000	0.0466331
chr1A	147300001	147400000	0.0435966
chr1A	147400001	147500000	0.0383334
chr1A	147500001	147600000	0.0447568
chr1A	147600001	147700000	0.0394425
chr1A	147700001	147800000	0.0439097
chr1A	147800001	147900000	0.0429399
chr1A	147900001	148000000	0.0453691
chr1A	148000001	148100000	0.0509552
chr1A	148100001	148200000	0.0458731
chr1A	148200001	148300000	0.0453473
chr1A	148300001	148400000	0.0444812
chr1A	148400001	148500000	0.0427546
chr1A	148500001	148600000	0.0426175
chr1A	148600001	148700000	0.0466134
chr1A	148700001	148800000	0.0445364
chr1A	148800001	148900000	0.0456764
chr1A	148900001	149000000	0.0414051
chr1A	149000001	149100000	0.0473051
chr1A	149100001	149200000	0.0445667
chr1A	149200001	149300000	0.0496308
chr1A	149300001	149400000	0.0394678
chr1A	149400001	149500000	0.0429395
chr1A	149500001	149600000	0.0457125
chr1A	149600001	149700000	0.0442186
chr1A	149700001	149800000	0.0417697
chr1A	149800001	149900000	0.0417425
chr1A	149900001	150000000	0.0399282
chr1A	150000001	150100000	0.042429
chr1A	150100001	150200000	0.0419367
chr1A	150200001	150300000	0.040644
chr1A	150300001	150400000	0.0428129
chr1A	150400001	150500000	0.0363081
chr1A	150500001	150600000	0.0376913
chr1A	150600001	150700000	0.0453807
chr1A	150700001	150800000	0.038005
chr1A	150800001	150900000	0.044892
chr1A	150900001	151000000	0.0468279
chr1A	151000001	151100000	0.0425601
chr1A	151100001	151200000	0.0451922
chr1A	151200001	151300000	0.046327
chr1A	151300001	151400000	0.0410407
chr1A	151400001	151500000	0.0475739
chr1A	151500001	151600000	0.0457526
chr1A	151600001	151700000	0.0407511
chr1A	151700001	151800000	0.0377748
chr1A	151800001	151900000	0.0425049
chr1A	151900001	152000000	0.0394795
chr1A	152000001	152100000	0.0421147
chr1A	152100001	152200000	0.0441021
chr1A	152200001	152300000	0.050678
chr1A	152300001	152400000	0.0443073
chr1A	152400001	152500000	0.0574135
chr1A	152500001	152600000	0.0451431
chr1A	152600001	152700000	0.047552
chr1A	152700001	152800000	0.0465854
chr1A	152800001	152900000	0.0490965
chr1A	152900001	153000000	0.0442534
chr1A	153000001	153100000	0.0463764
chr1A	153100001	153200000	0.051068
chr1A	153200001	153300000	0.0428649
chr1A	153300001	153400000	0.040957
chr1A	153400001	153500000	0.0462225
chr1A	153500001	153600000	0.0404978
chr1A	153600001	153700000	0.045605
chr1A	153700001	153800000	0.0588205
chr1A	153800001	153900000	0.0484959
chr1A	153900001	154000000	0.0408525
chr1A	154000001	154100000	0.0449376
chr1A	154100001	154200000	0.0437575
chr1A	154200001	154300000	0.0426155
chr1A	154300001	154400000	0.048328
chr1A	154400001	154500000	0.0379245
chr1A	154500001	154600000	0.0412311
chr1A	154600001	154700000	0.0449039
chr1A	154700001	154800000	0.0429099
chr1A	154800001	154900000	0.0470938
chr1A	154900001	155000000	0.0441476
chr1A	155000001	155100000	0.046241
chr1A	155100001	155200000	0.0408691
chr1A	155200001	155300000	0.046371
chr1A	155300001	155400000	0.0417117
chr1A	155400001	155500000	0.04334
chr1A	155500001	155600000	0.0464823
chr1A	155600001	155700000	0.0416556
chr1A	155700001	155800000	0.0407481
chr1A	155800001	155900000	0.0393961
chr1A	155900001	156000000	0.0400965
chr1A	156000001	156100000	0.0396314
chr1A	156100001	156200000	0.0517488
chr1A	156200001	156300000	0.0436471
chr1A	156300001	156400000	0.045878
chr1A	156400001	156500000	0.0451738
chr1A	156500001	156600000	0.0378773
chr1A	156600001	156700000	0.0441296
chr1A	156700001	156800000	0.0412663
chr1A	156800001	156900000	0.0446468
chr1A	156900001	157000000	0.0487455
chr1A	157000001	157100000	0.0443927
chr1A	157100001	157200000	0.043495
chr1A	157200001	157300000	0.0453558
chr1A	157300001	157400000	0.0379344
chr1A	157400001	157500000	0.0428628
chr1A	157500001	157600000	0.0430354
chr1A	157600001	157700000	0.0487053
chr1A	157700001	157800000	0.0431843
chr1A	157800001	157900000	0.0612769
chr1A	157900001	158000000	0.0520538
chr1A	158000001	158100000	0.0475747
chr1A	158100001	158200000	0.0445292
chr1A	158200001	158300000	0.0405625
chr1A	158300001	158400000	0.0433984
chr1A	158400001	158500000	0.0418067
chr1A	158500001	158600000	0.044153
chr1A	158600001	158700000	0.0500014
chr1A	158700001	158800000	0.0447337
chr1A	158800001	158900000	0.040997
chr1A	158900001	159000000	0.0414748
chr1A	159000001	159100000	0.04435
chr1A	159100001	159200000	0.05057
chr1A	159200001	159300000	0.0450744
chr1A	159300001	159400000	0.0540946
chr1A	159400001	159500000	0.0451962
chr1A	159500001	159600000	0.0418624
chr1A	159600001	159700000	0.0471093
chr1A	159700001	159800000	0.041002
chr1A	159800001	159900000	0.0423117
chr1A	159900001	160000000	0.0480897
chr1A	160000001	160100000	0.0429035
chr1A	160100001	160200000	0.0499259
chr1A	160200001	160300000	0.0504997
chr1A	160300001	160400000	0.0452765
chr1A	160400001	160500000	0.044454
chr1A	160500001	160600000	0.0463224
chr1A	160600001	160700000	0.0427399
chr1A	160700001	160800000	0.0452818
chr1A	160800001	160900000	0.0481667
chr1A	160900001	161000000	0.0508423
chr1A	161000001	161100000	0.0500087
chr1A	161100001	161200000	0.0477449
chr1A	161200001	161300000	0.0414172
chr1A	161300001	161400000	0.0424897
chr1A	161400001	161500000	0.0423658
chr1A	161500001	161600000	0.0498716
chr1A	161600001	161700000	0.04212
chr1A	161700001	161800000	0.0428118
chr1A	161800001	161900000	0.0476345
chr1A	161900001	162000000	0.0436576
chr1A	162000001	162100000	0.0466453
chr1A	162100001	162200000	0.0427826
chr1A	162200001	162300000	0.052064
chr1A	162300001	162400000	0.0410644
chr1A	162400001	162500000	0.0423417
chr1A	162500001	162600000	0.0487004
chr1A	162600001	162700000	0.0422715
chr1A	162700001	162800000	0.0408269
chr1A	162800001	162900000	0.0446144
chr1A	162900001	163000000	0.0438331
chr1A	163000001	163100000	0.0427956
chr1A	163100001	163200000	0.0408102
chr1A	163200001	163300000	0.0431277
chr1A	163300001	163400000	0.0445833
chr1A	163400001	163500000	0.047024
chr1A	163500001	163600000	0.0515097
chr1A	163600001	163700000	0.0442717
chr1A	163700001	163800000	0.0422818
chr1A	163800001	163900000	0.0406284
chr1A	163900001	164000000	0.0482597
chr1A	164000001	164100000	0.0470566
chr1A	164100001	164200000	0.0449572
chr1A	164200001	164300000	0.0478076
chr1A	164300001	164400000	0.0413971
chr1A	164400001	164500000	0.0470801
chr1A	164500001	164600000	0.0443467
chr1A	164600001	164700000	0.0463003
chr1A	164700001	164800000	0.0444686
chr1A	164800001	164900000	0.0434412
chr1A	164900001	165000000	0.0434047
chr1A	165000001	165100000	0.0391379
chr1A	165100001	165200000	0.0425528
chr1A	165200001	165300000	0.0402523
chr1A	165300001	165400000	0.038404
chr1A	165400001	165500000	0.0427257
chr1A	165500001	165600000	0.0423541
chr1A	165600001	165700000	0.0392954
chr1A	165700001	165800000	0.0337888
chr1A	165800001	165900000	0.0485669
chr1A	165900001	166000000	0.0436017
chr1A	166000001	166100000	0.0405519
chr1A	166100001	166200000	0.0427123
chr1A	166200001	166300000	0.0476079
chr1A	166300001	166400000	0.0469301
chr1A	166400001	166500000	0.0495399
chr1A	166500001	166600000	0.0479496
chr1A	166600001	166700000	0.042405
chr1A	166700001	166800000	0.0441999
chr1A	166800001	166900000	0.0419669
chr1A	166900001	167000000	0.041438
chr1A	167000001	167100000	0.0448721
chr1A	167100001	167200000	0.0305667
chr1A	167200001	167300000	0.0474003
chr1A	167300001	167400000	0.0443256
chr1A	167400001	167500000	0.0414272
chr1A	167500001	167600000	0.0454468
chr1A	167600001	167700000	0.0453815
chr1A	167700001	167800000	0.0430542
chr1A	167800001	167900000	0.0446598
chr1A	167900001	168000000	0.0499211
chr1A	168000001	168100000	0.0503852
chr1A	168100001	168200000	0.0470703
chr1A	168200001	168300000	0.0460083
chr1A	168300001	168400000	0.0411459
chr1A	168400001	168500000	0.0420818
chr1A	168500001	168600000	0.0458088
chr1A	168600001	168700000	0.0496014
chr1A	168700001	168800000	0.045102
chr1A	168800001	168900000	0.0480549
chr1A	168900001	169000000	0.0451729
chr1A	169000001	169100000	0.047049
chr1A	169100001	169200000	0.0474528
chr1A	169200001	169300000	0.0445827
chr1A	169300001	169400000	0.0442583
chr1A	169400001	169500000	0.0557267
chr1A	169500001	169600000	0.0441992
chr1A	169600001	169700000	0.0339036
chr1A	169700001	169800000	0.0406766
chr1A	169800001	169900000	0.0475815
chr1A	169900001	170000000	0.0463324
chr1A	170000001	170100000	0.0509214
chr1A	170100001	170200000	0.0483739
chr1A	170200001	170300000	0.0486141
chr1A	170300001	170400000	0.0474951
chr1A	170400001	170500000	0.0424712
chr1A	170500001	170600000	0.0444565
chr1A	170600001	170700000	0.0438586
chr1A	170700001	170800000	0.0515003
chr1A	170800001	170900000	0.0454346
chr1A	170900001	171000000	0.0392262
chr1A	171000001	171100000	0.0423576
chr1A	171100001	171200000	0.0548684
chr1A	171200001	171300000	0.0477265
chr1A	171300001	171400000	0.040761
chr1A	171400001	171500000	0.0345149
chr1A	171500001	171600000	0.0421017
chr1A	171600001	171700000	0.0442619
chr1A	171700001	171800000	0.0472176
chr1A	171800001	171900000	0.0447556
chr1A	171900001	172000000	0.0524182
chr1A	172000001	172100000	0.0418492
chr1A	172100001	172200000	0.0469339
chr1A	172200001	172300000	0.0440511
chr1A	172300001	172400000	0.0479951
chr1A	172400001	172500000	0.0481685
chr1A	172500001	172600000	0.0472179
chr1A	172600001	172700000	0.0457299
chr1A	172700001	172800000	0.0530589
chr1A	172800001	172900000	0.0426937
chr1A	172900001	173000000	0.0419457
chr1A	173000001	173100000	0.0447189
chr1A	173100001	173200000	0.0429245
chr1A	173200001	173300000	0.0434615
chr1A	173300001	173400000	0.0392647
chr1A	173400001	173500000	0.0402379
chr1A	173500001	173600000	0.0379667
chr1A	173600001	173700000	0.0449924
chr1A	173700001	173800000	0.0423377
chr1A	173800001	173900000	0.0406961
chr1A	173900001	174000000	0.0213663
chr1A	174000001	174100000	0.0455947
chr1A	174100001	174200000	0.050708
chr1A	174200001	174300000	0.0522406
chr1A	174300001	174400000	0.0453242
chr1A	174400001	174500000	0.0454833
chr1A	174500001	174600000	0.0466893
chr1A	174600001	174700000	0.0476395
chr1A	174700001	174800000	0.0422476
chr1A	174800001	174900000	0.0509513
chr1A	174900001	175000000	0.0408927
chr1A	175000001	175100000	0.0442807
chr1A	175100001	175200000	0.0425803
chr1A	175200001	175300000	0.0453323
chr1A	175300001	175400000	0.042054
chr1A	175400001	175500000	0.0513797
chr1A	175500001	175600000	0.0442212
chr1A	175600001	175700000	0.041179
chr1A	175700001	175800000	0.0427755
chr1A	175800001	175900000	0.0458741
chr1A	175900001	176000000	0.0491644
chr1A	176000001	176100000	0.0414815
chr1A	176100001	176200000	0.051555
chr1A	176200001	176300000	0.0504443
chr1A	176300001	176400000	0.0457489
chr1A	176400001	176500000	0.0369436
chr1A	176500001	176600000	0.0501905
chr1A	176600001	176700000	0.0453723
chr1A	176700001	176800000	0.0413419
chr1A	176800001	176900000	0.0490365
chr1A	176900001	177000000	0.0425142
chr1A	177000001	177100000	0.0469948
chr1A	177100001	177200000	0.0498545
chr1A	177200001	177300000	0.041334
chr1A	177300001	177400000	0.0409303
chr1A	177400001	177500000	0.0361071
chr1A	177500001	177600000	0.0443775
chr1A	177600001	177700000	0.0441865
chr1A	177700001	177800000	0.0427751
chr1A	177800001	177900000	0.0479879
chr1A	177900001	178000000	0.0493159
chr1A	178000001	178100000	0.0392578
chr1A	178100001	178200000	0.0444957
chr1A	178200001	178300000	0.043464
chr1A	178300001	178400000	0.0463894
chr1A	178400001	178500000	0.0438817
chr1A	178500001	178600000	0.0451668
chr1A	178600001	178700000	0.041034
chr1A	178700001	178800000	0.047457
chr1A	178800001	178900000	0.0388175
chr1A	178900001	179000000	0.0460072
chr1A	179000001	179100000	0.0483733
chr1A	179100001	179200000	0.0443002
chr1A	179200001	179300000	0.0454879
chr1A	179300001	179400000	0.0373556
chr1A	179400001	179500000	0.0349397
chr1A	179500001	179600000	0.0330784
chr1A	179600001	179700000	0.0407912
chr1A	179700001	179800000	0.0423711
chr1A	179800001	179900000	0.0452328
chr1A	179900001	180000000	0.0458477
chr1A	180000001	180100000	0.0496917
chr1A	180100001	180200000	0.0450527
chr1A	180200001	180300000	0.0500501
chr1A	180300001	180400000	0.045587
chr1A	180400001	180500000	0.0465987
chr1A	180500001	180600000	0.0482866
chr1A	180600001	180700000	0.0391321
chr1A	180700001	180800000	0.0482795
chr1A	180800001	180900000	0.046438
chr1A	180900001	181000000	0.0492975
chr1A	181000001	181100000	0.0449628
chr1A	181100001	181200000	0.0418952
chr1A	181200001	181300000	0.0374631
chr1A	181300001	181400000	0.0475327
chr1A	181400001	181500000	0.0392229
chr1A	181500001	181600000	0.0443895
chr1A	181600001	181700000	0.0382704
chr1A	181700001	181800000	0.0476273
chr1A	181800001	181900000	0.0417003
chr1A	181900001	182000000	0.0422412
chr1A	182000001	182100000	0.0405678
chr1A	182100001	182200000	0.0443339
chr1A	182200001	182300000	0.0434556
chr1A	182300001	182400000	0.0478097
chr1A	182400001	182500000	0.047769
chr1A	182500001	182600000	0.0448382
chr1A	182600001	182700000	0.0426655
chr1A	182700001	182800000	0.0456373
chr1A	182800001	182900000	0.0479372
chr1A	182900001	183000000	0.0453878
chr1A	183000001	183100000	0.0439058
chr1A	183100001	183200000	0.0451398
chr1A	183200001	183300000	0.0456199
chr1A	183300001	183400000	0.0468903
chr1A	183400001	183500000	0.0467959
chr1A	183500001	183600000	0.0528857
chr1A	183600001	183700000	0.046982
chr1A	183700001	183800000	0.0460482
chr1A	183800001	183900000	0.0461765
chr1A	183900001	184000000	0.043869
chr1A	184000001	184100000	0.0494576
chr1A	184100001	184200000	0.0476167
chr1A	184200001	184300000	0.0461872
chr1A	184300001	184400000	0.0469496
chr1A	184400001	184500000	0.0447244
chr1A	184500001	184600000	0.0482025
chr1A	184600001	184700000	0.0421312
chr1A	184700001	184800000	0.0454671
chr1A	184800001	184900000	0.0436609
chr1A	184900001	185000000	0.0469961
chr1A	185000001	185100000	0.0443436
chr1A	185100001	185200000	0.0353883
chr1A	185200001	185300000	0.0440093
chr1A	185300001	185400000	0.0425116
chr1A	185400001	185500000	0.0442568
chr1A	185500001	185600000	0.0455805
chr1A	185600001	185700000	0.0437118
chr1A	185700001	185800000	0.044357
chr1A	185800001	185900000	0.0458568
chr1A	185900001	186000000	0.0405018
chr1A	186000001	186100000	0.0486459
chr1A	186100001	186200000	0.0493738
chr1A	186200001	186300000	0.0533401
chr1A	186300001	186400000	0.081053
chr1A	186400001	186500000	0.0851524
chr1A	186500001	186600000	0.0426385
chr1A	186600001	186700000	0.0485593
chr1A	186700001	186800000	0.037636
chr1A	186800001	186900000	0.0489003
chr1A	186900001	187000000	0.043073
chr1A	187000001	187100000	0.0413681
chr1A	187100001	187200000	0.0463028
chr1A	187200001	187300000	0.0436156
chr1A	187300001	187400000	0.0528239
chr1A	187400001	187500000	0.0499872
chr1A	187500001	187600000	0.0443222
chr1A	187600001	187700000	0.045797
chr1A	187700001	187800000	0.0459024
chr1A	187800001	187900000	0.0470507
chr1A	187900001	188000000	0.0477206
chr1A	188000001	188100000	0.0438857
chr1A	188100001	188200000	0.0433419
chr1A	188200001	188300000	0.0377548
chr1A	188300001	188400000	0.0447463
chr1A	188400001	188500000	0.0455816
chr1A	188500001	188600000	0.0484017
chr1A	188600001	188700000	0.0473969
chr1A	188700001	188800000	0.045692
chr1A	188800001	188900000	0.0452387
chr1A	188900001	189000000	0.0471122
chr1A	189000001	189100000	0.0484169
chr1A	189100001	189200000	0.0466517
chr1A	189200001	189300000	0.0399685
chr1A	189300001	189400000	0.0439818
chr1A	189400001	189500000	0.0431181
chr1A	189500001	189600000	0.0427949
chr1A	189600001	189700000	0.0429476
chr1A	189700001	189800000	0.0382916
chr1A	189800001	189900000	0.0460224
chr1A	189900001	190000000	0.0414408
chr1A	190000001	190100000	0.0476007
chr1A	190100001	190200000	0.0450852
chr1A	190200001	190300000	0.0432772
chr1A	190300001	190400000	0.0414447
chr1A	190400001	190500000	0.0457576
chr1A	190500001	190600000	0.0485973
chr1A	190600001	190700000	0.0434003
chr1A	190700001	190800000	0.0450326
chr1A	190800001	190900000	0.0455094
chr1A	190900001	191000000	0.0469632
chr1A	191000001	191100000	0.0402713
chr1A	191100001	191200000	0.0427013
chr1A	191200001	191300000	0.0424797
chr1A	191300001	191400000	0.043909
chr1A	191400001	191500000	0.0532017
chr1A	191500001	191600000	0.0486415
chr1A	191600001	191700000	0.047998
chr1A	191700001	191800000	0.0492299
chr1A	191800001	191900000	0.0461464
chr1A	191900001	192000000	0.0511968
chr1A	192000001	192100000	0.0475419
chr1A	192100001	192200000	0.0391019
chr1A	192200001	192300000	0.0447403
chr1A	192300001	192400000	0.0464447
chr1A	192400001	192500000	0.0465603
chr1A	192500001	192600000	0.0488319
chr1A	192600001	192700000	0.0464535
chr1A	192700001	192800000	0.0456507
chr1A	192800001	192900000	0.0397376
chr1A	192900001	193000000	0.0461195
chr1A	193000001	193100000	0.0481879
chr1A	193100001	193200000	0.0439699
chr1A	193200001	193300000	0.0447478
chr1A	193300001	193400000	0.0427833
chr1A	193400001	193500000	0.0440842
chr1A	193500001	193600000	0.0418036
chr1A	193600001	193700000	0.0464366
chr1A	193700001	193800000	0.0413628
chr1A	193800001	193900000	0.0490103
chr1A	193900001	194000000	0.0477567
chr1A	194000001	194100000	0.0408301
chr1A	194100001	194200000	0.0390257
chr1A	194200001	194300000	0.0426423
chr1A	194300001	194400000	0.0431896
chr1A	194400001	194500000	0.0445502
chr1A	194500001	194600000	0.0431544
chr1A	194600001	194700000	0.043937
chr1A	194700001	194800000	0.046641
chr1A	194800001	194900000	0.0497648
chr1A	194900001	195000000	0.0398696
chr1A	195000001	195100000	0.0464333
chr1A	195100001	195200000	0.0448748
chr1A	195200001	195300000	0.0490555
chr1A	195300001	195400000	0.0422316
chr1A	195400001	195500000	0.0459341
chr1A	195500001	195600000	0.0442855
chr1A	195600001	195700000	0.0426445
chr1A	195700001	195800000	0.0427407
chr1A	195800001	195900000	0.0484507
chr1A	195900001	196000000	0.0412117
chr1A	196000001	196100000	0.0462142
chr1A	196100001	196200000	0.0459444
chr1A	196200001	196300000	0.039648
chr1A	196300001	196400000	0.0462052
chr1A	196400001	196500000	0.0441988
chr1A	196500001	196600000	0.0422523
chr1A	196600001	196700000	0.0472314
chr1A	196700001	196800000	0.0355294
chr1A	196800001	196900000	0.0409992
chr1A	196900001	197000000	0.0402884
chr1A	197000001	197100000	0.0301075
chr1A	197100001	197200000	0.0167086
chr1A	197200001	197300000	0.0405994
chr1A	197300001	197400000	0.0416838
chr1A	197400001	197500000	0.0403578
chr1A	197500001	197600000	0.0411059
chr1A	197600001	197700000	0.0443476
chr1A	197700001	197800000	0.04529
chr1A	197800001	197900000	0.0483225
chr1A	197900001	198000000	0.0405602
chr1A	198000001	198100000	0.0395463
chr1A	198100001	198200000	0.0424641
chr1A	198200001	198300000	0.0455549
chr1A	198300001	198400000	0.0407911
chr1A	198400001	198500000	0.0436904
chr1A	198500001	198600000	0.0409985
chr1A	198600001	198700000	0.0470572
chr1A	198700001	198800000	0.0421819
chr1A	198800001	198900000	0.0455932
chr1A	198900001	199000000	0.044512
chr1A	199000001	199100000	0.0469326
chr1A	199100001	199200000	0.0434944
chr1A	199200001	199300000	0.0435775
chr1A	199300001	199400000	0.0414589
chr1A	199400001	199500000	0.0400733
chr1A	199500001	199600000	0.0310565
chr1A	199600001	199700000	0.0446459
chr1A	199700001	199800000	0.0452858
chr1A	199800001	199900000	0.0426621
chr1A	199900001	200000000	0.0410969
chr1A	200000001	200100000	0.0512843
chr1A	200100001	200200000	0.0418444
chr1A	200200001	200300000	0.0434201
chr1A	200300001	200400000	0.0459778
chr1A	200400001	200500000	0.0483877
chr1A	200500001	200600000	0.0452349
[truncated: 138,099 more rows]
