# Supplementary material for: Origin and adaptation to high altitude of Tibetan semi-wild wheat
Source: Nat Commun. 2020 Oct 8;11:5085. doi: 10.1038/s41467-020-18738-5 (PMC7545183; doi:10.1038/s41467-020-18738-5)
Supplement: Supplementary file 9 — Source Data [file 41467_2020_18738_MOESM9_ESM.zip › Source_Data/SFig_13_TaCHLH.txt]

CHROM	POS	REF	ALT	S1	S2	S3	S4	S5	S13	S14	S16	S17	S18	S19	S20	S21	S22	S23	S24	S25	S26	S27	S28	S29	S30	S31	S32	S33	S34	S35	S36	S37	S38	S39	S40	S41	S42	S43	S44	S45	S46	S47	S48	S49	S50	S51	S52	S72	S73
chr2A	80585329	G	A	1/1	1/1	1/1	1/1	0/0	0/0	0/0	1/1	1/1	1/1	0/0	0/0	1/1	1/1	1/1	1/1	./.	0/1	1/1	1/1	1/1	1/1	1/1	1/1	0/0	./.	1/1	1/1	0/0	0/0	0/0	1/1	0/0	0/1	1/1	1/1	0/0	1/1	1/1	1/1	1/1	0/0	0/0	1/1	0/0	0/0
chr2A	80585514	TA	T	0/0	0/0	0/0	0/0	0/0	0/0	0/0	0/0	0/0	0/0	1/1	0/0	0/0	./.	0/0	./.	0/0	0/0	0/0	./.	0/0	0/0	0/0	0/0	1/1	0/0	./.	./.	1/1	1/1	0/0	0/0	1/1	0/0	./.	0/0	./.	0/0	0/0	0/0	0/0	0/0	0/0	0/0	0/0	1/1
chr2A	80585934	A	C	0/0	0/0	0/0	0/0	0/0	0/0	0/0	0/0	0/0	./.	1/1	0/0	0/0	./.	0/0	0/0	0/0	0/1	0/0	0/0	0/0	0/0	0/0	0/0	1/1	0/0	0/0	0/0	1/1	1/1	0/0	0/0	1/1	0/0	./.	0/0	1/1	0/0	0/0	0/0	0/0	0/0	0/0	0/0	0/0	1/1
chr2A	80586156	T	C	1/1	1/1	1/1	1/1	0/0	0/0	0/0	1/1	1/1	1/1	1/1	0/0	1/1	./.	1/1	1/1	1/1	1/1	1/1	1/1	1/1	1/1	1/1	1/1	1/1	0/0	1/1	1/1	1/1	1/1	0/0	./.	1/1	0/0	1/1	1/1	1/1	./.	1/1	1/1	./.	0/0	0/0	1/1	0/0	1/1
chr2A	80586178	A	G	1/1	1/1	1/1	1/1	0/0	0/0	0/0	1/1	1/1	1/1	0/0	0/0	1/1	./.	1/1	1/1	0/1	1/1	1/1	1/1	1/1	1/1	1/1	1/1	0/0	0/0	1/1	1/1	0/1	0/0	0/0	1/1	0/0	0/0	1/1	1/1	0/0	./.	1/1	./.	1/1	0/0	0/0	1/1	./.	0/0
chr2A	80586213	G	A	1/1	1/1	1/1	1/1	0/0	0/0	0/0	1/1	1/1	1/1	1/1	0/0	1/1	1/1	1/1	1/1	1/1	1/1	1/1	1/1	1/1	1/1	1/1	1/1	1/1	0/0	1/1	1/1	1/1	1/1	0/0	1/1	1/1	0/0	1/1	1/1	1/1	./.	1/1	./.	1/1	0/0	0/0	1/1	0/0	1/1
chr2A	80586387	C	T	1/1	1/1	1/1	1/1	0/0	0/0	0/0	1/1	1/1	./.	0/0	0/0	./.	1/1	1/1	1/1	1/1	0/1	1/1	1/1	1/1	1/1	1/1	./.	0/0	0/0	1/1	./.	./.	0/0	0/0	1/1	0/0	0/1	1/1	1/1	0/0	./.	1/1	./.	1/1	0/0	0/0	1/1	0/0	0/0
chr2A	80586740	A	AGCCGCCAAAAACCGAAACCCCTGGCCACCAT	1/1	1/1	1/1	1/1	0/0	0/0	0/0	1/1	1/1	1/1	0/0	0/0	./.	1/1	1/1	1/1	1/1	0/0	1/1	1/1	1/1	1/1	1/1	./.	0/0	0/0	1/1	1/1	./.	0/0	0/0	1/1	0/0	0/0	1/1	1/1	0/0	1/1	1/1	1/1	./.	0/0	0/0	1/1	0/0	0/0
chr2A	80586915	ACACACGGACGGACGGGCAC	A	1/1	1/1	1/1	1/1	0/0	0/0	0/0	1/1	1/1	./.	1/1	0/0	1/1	1/1	1/1	1/1	./.	1/1	1/1	1/1	1/1	1/1	1/1	./.	1/1	0/0	1/1	1/1	1/1	1/1	0/0	./.	1/1	0/0	1/1	1/1	1/1	1/1	1/1	1/1	./.	0/0	0/0	1/1	0/0	1/1
chr2A	80586989	A	AGGAAGGAGAAAC	1/1	1/1	1/1	1/1	0/0	./.	0/0	1/1	./.	./.	1/1	0/0	1/1	1/1	1/1	1/1	./.	1/1	1/1	1/1	1/1	./.	1/1	1/1	./.	./.	./.	1/1	1/1	1/1	./.	./.	1/1	0/0	1/1	1/1	1/1	1/1	1/1	1/1	1/1	0/0	0/0	1/1	0/0	1/1
chr2A	80587878	T	C	1/1	1/1	1/1	1/1	0/0	0/0	0/0	1/1	1/1	1/1	1/1	0/0	1/1	0/1	1/1	1/1	1/1	0/1	1/1	1/1	1/1	1/1	1/1	1/1	0/1	0/0	0/1	0/1	0/1	1/1	0/0	1/1	1/1	0/1	0/1	1/1	1/1	1/1	1/1	1/1	1/1	0/0	0/0	1/1	0/0	0/1
chr2A	80587914	T	C	1/1	1/1	1/1	1/1	0/0	0/0	0/0	1/1	1/1	1/1	1/1	0/0	1/1	1/1	1/1	1/1	1/1	1/1	1/1	1/1	1/1	1/1	1/1	1/1	1/1	0/0	1/1	1/1	1/1	./.	0/0	1/1	1/1	0/1	1/1	1/1	1/1	1/1	1/1	1/1	1/1	0/0	0/0	1/1	0/1	1/1
chr2A	80588860	T	C	1/1	1/1	1/1	1/1	0/0	0/0	0/0	1/1	1/1	1/1	0/0	0/0	1/1	1/1	1/1	./.	0/0	0/1	1/1	1/1	1/1	1/1	1/1	1/1	0/0	0/0	1/1	1/1	0/1	./.	0/0	1/1	0/0	0/0	1/1	1/1	0/0	1/1	1/1	1/1	1/1	0/0	0/0	1/1	0/0	0/0
chr2A	80589478	C	T	1/1	1/1	1/1	1/1	0/0	0/0	0/0	1/1	./.	1/1	0/0	./.	1/1	./.	1/1	1/1	./.	./.	1/1	1/1	1/1	1/1	1/1	1/1	0/0	0/0	1/1	1/1	0/1	0/0	0/0	1/1	./.	0/0	1/1	1/1	0/0	1/1	1/1	1/1	1/1	0/0	0/0	1/1	./.	0/0
chr2A	80590437	C	T	1/1	./.	1/1	1/1	0/0	0/0	0/0	1/1	1/1	1/1	0/0	0/0	1/1	0/1	./.	1/1	0/1	0/1	1/1	1/1	1/1	1/1	./.	1/1	0/0	./.	1/1	1/1	0/0	0/0	./.	1/1	./.	0/1	0/1	1/1	0/0	1/1	1/1	1/1	1/1	0/0	0/0	1/1	0/0	0/0
chr2A	80590563	G	A	0/0	0/0	0/0	0/0	0/0	0/0	0/0	0/0	0/0	0/0	0/0	0/0	0/0	0/0	0/0	0/0	0/0	0/0	0/0	0/0	0/0	0/0	0/0	0/0	0/1	0/0	0/1	0/1	0/0	0/0	./.	0/0	./.	0/0	0/1	0/0	0/0	0/0	0/0	0/0	0/0	0/0	0/0	0/0	0/1	0/0
chr2A	80591175	C	G	0/0	0/0	0/0	0/0	0/0	0/0	0/0	0/0	0/0	0/0	1/1	0/0	./.	0/0	0/0	0/0	./.	0/0	0/0	0/0	0/0	0/0	0/0	0/0	1/1	0/0	0/0	0/0	0/1	0/1	0/0	0/0	1/1	0/0	./.	0/0	1/1	0/0	0/0	0/0	0/0	0/0	0/0	0/0	0/0	1/1
chr2A	80591895	A	G	0/0	0/0	0/0	0/0	0/0	0/0	0/0	0/0	0/0	0/0	1/1	0/0	0/0	0/0	0/0	0/0	0/1	0/0	0/0	0/0	0/0	0/0	0/0	0/0	1/1	0/0	0/0	0/0	0/1	1/1	0/0	0/0	1/1	0/0	0/0	0/0	1/1	0/0	0/0	0/0	0/0	0/0	0/0	0/0	0/0	0/1
chr2A	80592083	T	C	1/1	1/1	1/1	1/1	0/0	0/0	0/0	1/1	1/1	1/1	0/0	0/0	1/1	1/1	1/1	1/1	1/1	0/1	1/1	1/1	1/1	1/1	1/1	1/1	0/0	0/0	1/1	1/1	0/1	0/0	0/0	1/1	0/0	0/1	1/1	1/1	0/0	1/1	1/1	1/1	1/1	0/0	./.	1/1	0/0	0/0
chr2A	80592134	G	T	1/1	1/1	1/1	1/1	0/0	0/0	0/0	1/1	1/1	1/1	0/0	0/0	1/1	1/1	1/1	1/1	1/1	0/1	1/1	1/1	1/1	1/1	./.	1/1	0/0	0/0	1/1	1/1	0/1	0/0	0/0	1/1	0/0	0/0	1/1	1/1	./.	1/1	1/1	./.	1/1	0/0	./.	1/1	0/0	0/0
chr2A	80592911	A	G	1/1	1/1	1/1	1/1	0/0	0/0	0/0	1/1	1/1	1/1	1/1	0/0	1/1	1/1	1/1	1/1	1/1	1/1	./.	1/1	1/1	1/1	1/1	1/1	1/1	0/0	1/1	1/1	./.	1/1	0/0	1/1	1/1	0/1	1/1	1/1	1/1	1/1	1/1	1/1	1/1	0/0	./.	1/1	0/0	./.
chr2A	80592925	C	G	1/1	1/1	1/1	1/1	0/0	0/0	0/0	1/1	1/1	1/1	1/1	0/0	1/1	1/1	1/1	1/1	1/1	1/1	./.	1/1	1/1	1/1	1/1	1/1	1/1	0/0	1/1	1/1	./.	1/1	0/0	1/1	1/1	0/1	1/1	1/1	1/1	1/1	1/1	1/1	1/1	0/0	./.	1/1	0/0	./.
chr2A	80593921	A	G	0/0	0/0	0/0	0/0	0/0	0/0	0/0	0/0	0/0	0/0	./.	0/0	0/0	0/1	0/0	0/0	0/0	0/1	./.	0/0	0/0	0/0	0/0	0/0	0/1	0/0	0/0	0/1	0/1	0/0	0/0	0/0	0/0	0/1	0/1	0/0	0/0	0/0	0/0	0/0	./.	0/0	0/0	0/0	0/1	0/1
chr2A	80593924	G	A	0/0	0/0	0/0	0/0	0/0	0/0	0/0	0/0	0/0	0/0	./.	0/0	0/0	0/1	0/0	0/0	0/0	0/1	./.	0/0	0/0	0/0	0/0	0/0	0/1	0/0	0/0	0/1	0/1	0/0	0/0	0/0	./.	0/1	0/1	0/0	0/0	0/0	0/0	0/0	0/0	0/0	0/0	0/0	0/1	0/1
chr2A	80594047	A	G	1/1	1/1	1/1	1/1	0/0	0/0	0/0	1/1	1/1	1/1	0/0	0/0	1/1	1/1	1/1	1/1	0/1	0/1	1/1	1/1	1/1	1/1	1/1	1/1	./.	0/0	1/1	1/1	0/1	0/0	0/0	1/1	0/0	0/1	1/1	1/1	0/0	1/1	1/1	1/1	1/1	0/0	0/0	1/1	0/0	0/0
chr2A	80594175	T	C	1/1	1/1	1/1	1/1	0/0	0/0	0/0	1/1	1/1	1/1	./.	0/0	1/1	1/1	1/1	1/1	1/1	./.	./.	1/1	1/1	1/1	1/1	1/1	1/1	0/0	1/1	1/1	1/1	1/1	./.	1/1	1/1	0/1	./.	1/1	1/1	1/1	1/1	1/1	1/1	0/0	0/0	1/1	0/0	1/1
chr2A	80594676	C	T	1/1	1/1	1/1	1/1	0/0	0/0	0/0	1/1	1/1	1/1	0/0	./.	1/1	1/1	1/1	1/1	0/1	0/1	1/1	1/1	1/1	1/1	1/1	1/1	0/0	0/0	1/1	1/1	0/1	0/0	./.	1/1	0/0	0/0	1/1	1/1	0/1	1/1	1/1	1/1	1/1	0/0	0/0	1/1	0/0	0/0
[truncated: 172 more columns]
