# Supplementary material for: Origin and adaptation to high altitude of Tibetan semi-wild wheat
Source: Nat Commun. 2020 Oct 8;11:5085. doi: 10.1038/s41467-020-18738-5 (PMC7545183; doi:10.1038/s41467-020-18738-5)
Supplement: Supplementary file 9 — Source Data [file 41467_2020_18738_MOESM9_ESM.zip › Source_Data/SFig_15_TraesCS7B02G178700.txt]

CHROM	POS	REF	ALT	S1	S2	S3	S4	S5	S13	S14	S16	S17	S18	S19	S20	S21	S22	S23	S24	S25	S26	S27	S28	S29	S30	S31	S32	S33	S34	S35	S36	S37	S38	S39	S40	S41	S42	S43	S44	S45	S46	S47	S48	S49	S50	S51	S52	S72	S73
chr7B	261028471	G	A	1/1	1/1	1/1	1/1	0/0	0/0	0/0	0/0	1/1	1/1	./.	0/0	1/1	0/0	1/1	1/1	./.	0/1	1/1	0/1	0/1	1/1	1/1	1/1	0/0	0/0	0/0	0/0	0/0	0/1	0/0	1/1	1/1	1/1	0/0	0/0	1/1	1/1	1/1	1/1	./.	1/1	0/0	1/1	0/0	0/0
chr7B	261028532	A	T	1/1	1/1	1/1	1/1	0/0	0/0	0/0	0/0	1/1	1/1	./.	0/0	1/1	0/0	./.	1/1	./.	0/1	1/1	0/1	0/0	1/1	1/1	1/1	./.	0/0	0/0	0/0	0/1	0/1	0/0	1/1	1/1	1/1	0/0	0/0	0/1	1/1	1/1	1/1	1/1	1/1	0/0	1/1	0/0	0/0
chr7B	261028723	G	T	1/1	1/1	1/1	1/1	0/0	0/0	0/0	0/0	1/1	1/1	./.	0/0	1/1	0/0	1/1	1/1	1/1	0/1	1/1	0/1	0/1	1/1	1/1	1/1	./.	0/0	0/0	0/0	1/1	0/1	0/0	1/1	1/1	1/1	0/0	0/0	0/1	1/1	1/1	1/1	1/1	1/1	0/0	1/1	0/0	0/0
chr7B	261028796	A	G	1/1	1/1	1/1	1/1	0/0	0/0	0/0	0/0	1/1	1/1	0/0	0/0	1/1	0/0	1/1	1/1	1/1	0/1	1/1	0/1	0/1	1/1	1/1	1/1	0/0	0/0	0/0	0/0	0/1	0/0	0/0	1/1	1/1	1/1	0/0	0/0	1/1	1/1	1/1	1/1	1/1	1/1	0/0	1/1	0/0	0/0
chr7B	261028877	T	C	1/1	1/1	1/1	1/1	0/0	0/0	0/0	0/0	1/1	./.	0/0	0/0	1/1	0/0	1/1	1/1	1/1	0/1	1/1	0/1	0/1	1/1	1/1	1/1	0/0	0/0	0/0	0/0	./.	0/1	0/0	1/1	1/1	1/1	0/0	0/0	1/1	1/1	1/1	1/1	1/1	1/1	0/0	1/1	0/0	./.
chr7B	261028915	A	G	1/1	1/1	1/1	1/1	0/0	0/0	0/0	0/0	1/1	./.	0/0	0/0	1/1	0/0	1/1	1/1	1/1	0/1	1/1	0/1	0/1	1/1	1/1	1/1	0/0	0/0	0/0	0/0	0/0	0/1	0/0	1/1	1/1	1/1	0/0	0/0	1/1	1/1	1/1	1/1	1/1	1/1	0/0	1/1	0/0	0/0
chr7B	261029020	A	G	1/1	1/1	1/1	1/1	0/0	0/0	0/0	0/0	1/1	./.	0/0	0/0	1/1	0/0	1/1	1/1	1/1	0/1	1/1	0/1	0/1	1/1	1/1	1/1	0/0	0/0	0/0	0/0	0/1	./.	0/0	1/1	1/1	1/1	0/0	0/0	0/1	1/1	1/1	1/1	1/1	1/1	0/0	1/1	0/0	0/0
chr7B	261029166	G	GC	1/1	1/1	1/1	./.	0/0	0/0	0/0	0/0	./.	1/1	0/0	0/0	./.	./.	1/1	1/1	1/1	0/1	./.	1/1	0/1	1/1	1/1	1/1	0/0	0/0	0/0	0/0	0/0	0/0	0/0	1/1	1/1	1/1	0/0	./.	1/1	1/1	1/1	./.	1/1	1/1	0/0	1/1	0/0	0/0
chr7B	261029194	G	A	1/1	1/1	1/1	./.	0/0	0/0	0/0	0/0	./.	1/1	./.	0/0	./.	0/0	./.	1/1	./.	0/1	./.	1/1	0/1	1/1	1/1	1/1	0/0	0/0	./.	0/0	./.	0/0	0/0	1/1	1/1	1/1	0/0	0/0	1/1	1/1	1/1	./.	1/1	1/1	./.	1/1	0/0	./.
chr7B	261029475	T	TG	1/1	1/1	1/1	1/1	0/0	0/0	0/0	0/0	1/1	1/1	./.	0/0	1/1	0/0	1/1	1/1	1/1	0/0	./.	1/1	0/1	1/1	1/1	1/1	0/0	0/0	0/0	0/0	0/1	0/1	0/0	1/1	1/1	1/1	0/0	0/0	0/1	1/1	1/1	1/1	1/1	1/1	0/0	1/1	0/0	0/0
chr7B	261029549	T	C	1/1	1/1	1/1	1/1	0/0	0/0	0/0	0/0	1/1	1/1	./.	0/0	1/1	0/0	1/1	1/1	1/1	0/0	./.	0/1	0/1	1/1	1/1	./.	0/0	0/0	0/0	0/0	0/1	0/0	0/0	1/1	1/1	1/1	0/0	0/0	0/1	1/1	1/1	1/1	1/1	1/1	0/0	1/1	0/0	./.
chr7B	261029999	GCCGATTCGTATGTGCGA	G	1/1	1/1	1/1	1/1	0/0	0/0	0/0	0/0	1/1	1/1	0/0	0/0	1/1	0/0	1/1	1/1	1/1	0/1	1/1	0/1	./.	1/1	1/1	1/1	0/0	0/0	./.	0/0	0/0	1/1	./.	1/1	1/1	1/1	0/0	0/0	0/1	1/1	1/1	1/1	1/1	1/1	0/0	1/1	0/0	0/0
chr7B	261030654	G	A	1/1	1/1	1/1	1/1	0/0	0/0	./.	0/0	1/1	1/1	0/0	0/0	1/1	0/0	1/1	1/1	1/1	0/1	1/1	0/1	0/1	1/1	1/1	./.	0/0	./.	./.	0/0	0/1	0/1	0/0	1/1	1/1	1/1	0/0	0/0	0/1	./.	1/1	./.	1/1	1/1	0/0	1/1	0/0	0/0
chr7B	261032004	G	A	1/1	1/1	1/1	1/1	0/0	0/0	0/0	0/0	1/1	1/1	0/0	0/0	1/1	0/0	1/1	1/1	1/1	0/1	1/1	0/1	0/1	1/1	1/1	1/1	0/0	0/0	0/0	0/0	0/1	0/1	0/0	1/1	./.	1/1	0/0	0/0	0/1	1/1	1/1	1/1	1/1	1/1	./.	1/1	0/0	0/0
chr7B	261032300	C	T	1/1	1/1	1/1	1/1	0/0	0/0	0/0	0/0	./.	1/1	./.	0/0	1/1	0/0	1/1	1/1	1/1	0/1	./.	0/0	./.	1/1	1/1	1/1	0/0	0/0	0/0	0/0	1/1	0/1	0/0	1/1	1/1	1/1	0/0	./.	0/1	1/1	1/1	./.	1/1	1/1	0/0	1/1	0/0	0/0
chr7B	261032530	A	G	1/1	1/1	1/1	1/1	0/0	0/0	0/0	0/0	1/1	1/1	./.	0/0	1/1	0/0	./.	1/1	1/1	0/1	1/1	1/1	0/1	1/1	1/1	1/1	0/0	0/0	0/0	0/0	0/1	0/0	0/0	1/1	./.	1/1	./.	0/0	1/1	./.	1/1	./.	1/1	1/1	0/0	1/1	0/0	0/0
chr7B	261032983	T	C	1/1	1/1	1/1	1/1	0/0	0/0	0/0	0/0	1/1	1/1	0/0	0/0	1/1	0/0	1/1	1/1	1/1	0/1	1/1	0/1	0/1	1/1	1/1	1/1	0/0	0/0	0/0	0/0	0/1	0/1	0/0	1/1	./.	1/1	0/0	0/0	./.	1/1	1/1	1/1	1/1	1/1	0/0	1/1	0/0	0/0
chr7B	261033114	C	T	1/1	1/1	1/1	1/1	0/0	0/0	0/0	0/0	1/1	./.	0/0	./.	1/1	0/0	1/1	1/1	1/1	0/0	1/1	0/1	0/0	1/1	0/0	0/0	0/0	./.	0/0	0/0	0/1	0/1	0/0	0/0	1/1	1/1	0/0	0/0	0/0	1/1	1/1	./.	1/1	1/1	0/0	1/1	0/0	0/0
chr7B	261033334	C	T	0/0	0/0	0/0	0/0	0/0	0/0	0/0	0/0	0/0	0/0	0/0	0/0	0/0	./.	0/0	0/0	0/0	0/0	0/0	0/0	0/1	0/0	0/0	0/0	0/0	./.	0/0	./.	0/0	0/0	0/0	0/0	0/0	0/0	0/0	0/0	0/0	0/0	0/0	0/0	0/0	0/0	0/0	0/0	0/0	0/0
chr7B	261035522	C	T	1/1	1/1	1/1	1/1	0/0	0/0	0/0	0/0	1/1	1/1	0/0	0/0	1/1	0/0	1/1	1/1	1/1	0/1	1/1	0/1	0/0	1/1	1/1	1/1	0/0	0/0	0/0	0/0	0/1	0/0	0/0	./.	1/1	1/1	0/0	0/0	./.	1/1	1/1	1/1	1/1	1/1	0/0	1/1	0/0	./.
chr7B	261036805	A	G	1/1	1/1	1/1	1/1	0/0	0/0	./.	0/0	1/1	1/1	./.	0/0	1/1	0/0	./.	1/1	./.	0/1	1/1	0/1	0/1	1/1	1/1	1/1	0/0	0/0	0/0	0/0	./.	0/0	0/0	./.	1/1	1/1	./.	./.	1/1	1/1	1/1	./.	./.	1/1	./.	1/1	0/0	0/0
chr7B	261037997	G	A	1/1	1/1	1/1	1/1	0/0	0/0	0/0	0/0	./.	1/1	0/0	0/0	./.	0/0	1/1	1/1	1/1	0/1	1/1	0/1	1/1	1/1	1/1	1/1	0/0	0/0	0/0	0/0	0/1	0/1	./.	1/1	1/1	1/1	0/0	0/0	0/0	1/1	1/1	1/1	1/1	1/1	0/0	1/1	0/0	0/0
chr7B	261038436	C	T	1/1	1/1	1/1	1/1	0/0	0/0	0/0	./.	1/1	1/1	0/0	0/0	1/1	0/0	1/1	1/1	1/1	./.	1/1	0/1	0/0	1/1	1/1	1/1	0/0	0/0	0/0	0/0	0/0	0/1	0/0	1/1	1/1	1/1	0/0	0/0	0/1	1/1	1/1	1/1	./.	1/1	0/0	1/1	0/0	0/0
chr7B	261038701	G	A	0/0	0/0	0/0	0/0	0/0	0/0	0/0	./.	0/0	0/0	1/1	0/0	./.	1/1	0/0	0/0	0/0	1/1	./.	0/1	0/0	0/0	0/0	0/0	1/1	0/0	1/1	1/1	0/1	0/1	0/0	0/0	0/0	./.	1/1	1/1	0/0	0/0	0/0	0/0	./.	0/0	0/0	0/0	1/1	1/1
chr7B	261039314	T	C	./.	1/1	1/1	1/1	./.	./.	./.	0/0	1/1	./.	0/0	0/0	1/1	0/0	1/1	1/1	1/1	0/1	1/1	0/0	0/1	1/1	1/1	1/1	0/0	0/0	0/0	0/0	0/1	1/1	./.	1/1	1/1	1/1	0/0	0/0	0/1	1/1	1/1	0/1	1/1	1/1	0/0	1/1	0/0	0/0
chr7B	261039643	T	C	1/1	1/1	1/1	1/1	0/0	./.	0/0	0/0	1/1	1/1	./.	0/0	./.	0/0	1/1	1/1	1/1	0/0	1/1	0/1	0/1	1/1	1/1	./.	0/0	0/0	0/0	0/0	0/1	0/0	0/0	1/1	./.	./.	0/0	0/0	1/1	1/1	1/1	1/1	1/1	1/1	0/0	1/1	0/0	0/0
chr7B	261039776	C	T	1/1	1/1	1/1	1/1	0/0	0/0	0/0	0/0	1/1	1/1	0/0	0/0	./.	0/0	1/1	1/1	1/1	0/0	./.	0/1	0/0	1/1	1/1	1/1	0/0	./.	0/0	0/0	0/1	0/1	./.	1/1	1/1	1/1	0/0	0/0	0/1	1/1	1/1	1/1	1/1	1/1	0/0	1/1	0/0	0/0
chr7B	261039909	A	T	1/1	1/1	1/1	1/1	0/0	0/0	0/0	0/0	./.	./.	0/0	0/0	1/1	./.	1/1	1/1	1/1	./.	./.	./.	0/0	1/1	1/1	1/1	./.	./.	0/0	0/0	0/1	./.	./.	1/1	1/1	1/1	0/0	0/0	0/1	1/1	./.	1/1	1/1	1/1	./.	1/1	0/0	0/0
chr7B	261040130	C	T	1/1	1/1	1/1	1/1	0/0	0/0	0/0	0/0	1/1	1/1	./.	0/0	1/1	0/0	1/1	1/1	1/1	0/1	./.	0/1	0/1	1/1	1/1	1/1	./.	0/0	0/0	0/0	0/1	0/1	0/0	./.	1/1	1/1	0/0	0/0	0/1	1/1	1/1	1/1	1/1	1/1	0/0	./.	0/0	0/0
chr7B	261040289	T	C	1/1	1/1	1/1	1/1	0/0	0/0	0/0	0/0	1/1	./.	./.	0/0	1/1	0/0	1/1	1/1	1/1	0/1	1/1	0/1	0/0	1/1	1/1	./.	0/0	0/0	./.	0/0	0/1	0/1	0/0	1/1	1/1	1/1	0/0	0/0	1/1	1/1	1/1	1/1	1/1	1/1	./.	1/1	./.	0/0
chr7B	261040309	C	A	1/1	1/1	1/1	1/1	0/0	0/0	0/0	0/0	1/1	./.	./.	0/0	1/1	0/0	1/1	1/1	1/1	0/1	1/1	0/1	0/1	1/1	1/1	1/1	0/0	0/0	./.	0/0	0/1	0/1	0/0	1/1	1/1	1/1	0/0	0/0	1/1	1/1	1/1	1/1	1/1	1/1	./.	1/1	0/0	0/0
chr7B	261040368	G	A	1/1	1/1	1/1	1/1	0/0	0/0	0/0	0/0	1/1	./.	./.	0/0	1/1	0/0	1/1	1/1	1/1	0/1	1/1	0/1	0/1	1/1	1/1	1/1	0/0	0/0	0/0	0/0	0/1	0/1	0/0	1/1	1/1	1/1	0/0	0/0	./.	1/1	1/1	1/1	1/1	1/1	./.	1/1	./.	0/0
chr7B	261040483	A	G	1/1	1/1	1/1	1/1	0/0	0/0	0/0	0/0	./.	1/1	./.	0/0	1/1	./.	1/1	1/1	1/1	0/1	1/1	0/1	1/1	1/1	1/1	1/1	./.	0/0	./.	0/0	0/0	./.	0/0	1/1	1/1	1/1	0/0	0/0	0/1	1/1	1/1	1/1	1/1	1/1	./.	1/1	./.	0/0
chr7B	261040953	C	T	1/1	1/1	1/1	1/1	0/0	0/0	0/0	0/0	1/1	1/1	0/0	0/0	1/1	./.	1/1	1/1	./.	./.	1/1	0/1	0/1	1/1	1/1	1/1	0/0	0/0	0/0	0/0	0/1	0/1	0/0	1/1	1/1	1/1	0/0	0/0	0/1	./.	1/1	1/1	./.	1/1	0/0	1/1	0/0	0/0
chr7B	261041123	C	G	1/1	1/1	1/1	1/1	0/0	0/0	0/0	0/0	1/1	1/1	0/0	0/0	1/1	./.	1/1	1/1	1/1	./.	1/1	0/1	0/1	1/1	1/1	1/1	0/0	0/0	0/0	0/0	0/1	0/1	0/0	1/1	1/1	1/1	0/0	0/0	0/1	1/1	./.	1/1	1/1	1/1	./.	1/1	0/0	0/0
chr7B	261041546	T	C	1/1	1/1	1/1	1/1	0/0	0/0	./.	0/0	1/1	1/1	0/0	0/0	1/1	0/0	1/1	1/1	1/1	0/1	./.	0/1	0/1	1/1	1/1	1/1	0/0	0/0	0/0	0/0	0/1	0/1	0/0	1/1	1/1	1/1	0/0	0/0	1/1	1/1	1/1	1/1	1/1	1/1	0/0	1/1	0/0	0/0
chr7B	261041729	G	A	1/1	1/1	1/1	1/1	0/0	0/0	0/0	0/0	1/1	1/1	0/0	0/0	1/1	0/0	1/1	1/1	1/1	0/0	1/1	0/1	0/1	1/1	1/1	1/1	./.	0/0	0/0	0/0	0/1	./.	0/0	1/1	1/1	1/1	0/0	0/0	0/1	./.	1/1	./.	1/1	1/1	0/0	1/1	0/0	0/0
chr7B	261042130	T	C	1/1	1/1	1/1	1/1	0/0	0/0	0/0	0/0	./.	1/1	0/0	0/0	./.	0/0	1/1	1/1	1/1	0/1	./.	0/1	0/0	1/1	1/1	./.	0/0	0/0	0/0	0/0	0/1	0/1	0/0	1/1	1/1	1/1	0/0	0/0	./.	1/1	1/1	1/1	1/1	1/1	0/0	1/1	0/0	0/0
chr7B	261042678	T	A	1/1	1/1	1/1	1/1	0/0	0/0	0/0	0/0	1/1	1/1	0/0	0/0	1/1	0/0	./.	1/1	1/1	0/1	./.	0/1	0/1	1/1	1/1	1/1	0/0	0/0	0/0	0/0	0/1	0/1	0/0	1/1	./.	1/1	0/0	0/0	0/1	1/1	1/1	1/1	1/1	1/1	./.	1/1	./.	0/0
chr7B	261042994	A	C	1/1	1/1	1/1	1/1	0/0	0/0	0/0	0/0	1/1	1/1	0/0	0/0	1/1	0/0	1/1	1/1	1/1	0/0	1/1	0/1	0/1	1/1	1/1	1/1	0/0	0/0	0/0	0/0	0/1	0/0	0/0	1/1	1/1	1/1	./.	0/0	1/1	1/1	1/1	1/1	1/1	1/1	./.	1/1	0/0	0/0
chr7B	261042996	C	A	1/1	1/1	1/1	1/1	0/0	0/0	0/0	0/0	1/1	1/1	0/0	0/0	1/1	0/0	1/1	1/1	1/1	0/0	1/1	0/1	0/1	1/1	1/1	1/1	0/0	0/0	0/0	0/0	0/1	0/0	0/0	1/1	1/1	1/1	./.	0/0	1/1	1/1	1/1	1/1	1/1	1/1	./.	1/1	0/0	0/0
chr7B	261043436	T	C	1/1	1/1	1/1	1/1	0/0	0/0	0/0	0/0	1/1	1/1	0/0	0/0	1/1	0/0	1/1	1/1	1/1	0/1	1/1	0/1	0/1	1/1	1/1	./.	0/0	0/0	0/0	0/0	0/0	0/1	0/0	1/1	1/1	1/1	./.	0/0	0/1	1/1	./.	1/1	1/1	1/1	0/0	1/1	0/0	0/0
chr7B	261043552	C	CT	1/1	1/1	1/1	1/1	0/0	0/0	0/0	0/0	1/1	1/1	./.	0/0	1/1	0/0	1/1	1/1	1/1	0/1	./.	0/1	0/1	1/1	1/1	1/1	0/0	0/0	0/0	0/0	0/1	0/1	0/0	1/1	1/1	1/1	./.	0/0	0/0	1/1	1/1	1/1	1/1	1/1	0/0	1/1	0/0	0/0
chr7B	261043559	G	A	1/1	1/1	1/1	1/1	0/0	0/0	0/0	0/0	1/1	1/1	./.	0/0	1/1	0/0	1/1	1/1	1/1	0/1	1/1	0/1	0/1	1/1	1/1	1/1	0/0	0/0	0/0	0/0	0/1	0/1	0/0	1/1	1/1	1/1	0/0	0/0	0/0	1/1	1/1	1/1	1/1	1/1	0/0	1/1	0/0	0/0
chr7B	261043756	T	C	1/1	1/1	1/1	1/1	0/0	0/0	0/0	0/0	1/1	1/1	0/0	0/0	1/1	0/0	1/1	1/1	1/1	0/1	1/1	0/1	0/1	1/1	1/1	1/1	0/0	0/0	0/0	0/0	0/1	0/1	0/0	1/1	1/1	1/1	0/0	0/0	0/1	1/1	1/1	1/1	1/1	1/1	0/0	1/1	0/0	0/0
chr7B	261044045	T	A	1/1	1/1	1/1	1/1	0/0	0/0	0/0	0/0	1/1	1/1	0/0	0/0	1/1	0/0	1/1	1/1	1/1	0/1	./.	0/1	0/1	1/1	1/1	1/1	0/0	0/0	0/0	0/0	0/1	0/1	0/0	1/1	1/1	1/1	0/0	0/0	0/1	1/1	1/1	1/1	1/1	1/1	0/0	1/1	0/0	0/0
chr7B	261044185	A	T	1/1	1/1	1/1	1/1	0/0	0/0	0/0	0/0	1/1	1/1	./.	0/0	1/1	0/0	1/1	1/1	1/1	0/1	1/1	0/1	./.	1/1	1/1	1/1	0/0	0/0	0/0	0/0	0/1	1/1	0/0	1/1	1/1	1/1	0/0	0/0	1/1	1/1	1/1	1/1	1/1	1/1	0/0	1/1	0/0	0/0
chr7B	261044580	T	C	1/1	1/1	1/1	1/1	0/0	0/0	0/0	0/0	1/1	1/1	0/0	0/0	1/1	0/0	1/1	1/1	1/1	0/0	1/1	0/1	0/1	1/1	1/1	1/1	0/0	0/0	0/0	./.	0/0	0/1	0/0	1/1	./.	1/1	0/0	0/0	0/1	1/1	1/1	1/1	1/1	1/1	./.	1/1	0/0	0/0
chr7B	261045525	C	T	./.	1/1	1/1	1/1	0/0	0/0	0/0	0/0	1/1	1/1	0/0	0/0	1/1	0/0	1/1	1/1	1/1	0/0	./.	1/1	0/1	1/1	1/1	1/1	0/0	0/0	0/0	0/0	0/1	0/1	./.	1/1	1/1	1/1	0/0	./.	0/1	1/1	1/1	1/1	1/1	1/1	./.	1/1	0/0	0/0
chr7B	261045562	C	T	1/1	1/1	1/1	1/1	0/0	0/0	0/0	0/0	1/1	1/1	0/0	0/0	1/1	0/0	1/1	1/1	1/1	0/0	1/1	1/1	0/1	1/1	1/1	1/1	./.	0/0	0/0	0/0	0/1	0/1	0/0	1/1	1/1	1/1	0/0	./.	0/1	1/1	1/1	1/1	./.	1/1	0/0	1/1	0/0	0/0
chr7B	261045571	C	G	1/1	1/1	1/1	1/1	0/0	0/0	0/0	0/0	1/1	1/1	0/0	0/0	1/1	0/0	1/1	1/1	1/1	0/0	1/1	1/1	0/1	1/1	1/1	1/1	./.	0/0	0/0	0/0	0/1	0/1	0/0	1/1	1/1	1/1	0/0	./.	0/1	1/1	1/1	1/1	./.	1/1	0/0	1/1	0/0	0/0
chr7B	261045685	T	C	1/1	1/1	1/1	1/1	0/0	0/0	0/0	0/0	1/1	1/1	0/0	0/0	1/1	0/0	1/1	1/1	1/1	0/0	1/1	0/1	0/1	1/1	1/1	1/1	0/0	0/0	0/0	0/0	0/0	0/1	0/0	1/1	1/1	1/1	0/0	0/0	0/1	1/1	1/1	1/1	./.	1/1	0/0	1/1	0/0	0/0
chr7B	261045849	G	A	1/1	1/1	1/1	1/1	0/0	0/0	0/0	0/0	1/1	1/1	0/0	0/0	1/1	0/0	1/1	1/1	1/1	./.	1/1	0/1	0/1	1/1	1/1	1/1	0/0	0/0	0/0	0/0	0/0	0/1	0/0	1/1	1/1	1/1	0/0	0/0	1/1	1/1	1/1	1/1	1/1	1/1	./.	1/1	0/0	0/0
chr7B	261045905	G	A	1/1	1/1	1/1	1/1	0/0	0/0	0/0	0/0	1/1	1/1	0/0	0/0	1/1	0/0	1/1	1/1	1/1	./.	1/1	0/1	0/1	1/1	1/1	1/1	0/0	0/0	0/0	0/0	0/1	0/0	0/0	1/1	1/1	1/1	0/0	0/0	1/1	1/1	1/1	1/1	1/1	1/1	0/0	1/1	0/0	0/0
chr7B	261046239	G	A	1/1	1/1	1/1	1/1	0/0	0/0	0/0	0/0	./.	1/1	0/0	0/0	./.	0/0	1/1	1/1	1/1	0/0	1/1	0/1	0/1	1/1	1/1	1/1	0/0	0/0	0/0	0/0	0/0	0/1	0/0	1/1	1/1	1/1	0/0	0/0	0/1	1/1	1/1	./.	1/1	1/1	0/0	1/1	0/0	0/0
chr7B	261046453	T	C	1/1	1/1	1/1	1/1	0/0	0/0	0/0	0/0	1/1	1/1	0/0	0/0	1/1	0/0	1/1	1/1	1/1	0/1	1/1	./.	0/1	1/1	1/1	1/1	0/0	0/0	0/0	0/0	0/0	0/1	0/0	1/1	1/1	1/1	0/0	0/0	0/1	1/1	./.	1/1	1/1	1/1	0/0	1/1	0/0	0/0
chr7B	261046563	T	A	1/1	1/1	1/1	1/1	0/0	0/0	0/0	0/0	1/1	1/1	0/0	0/0	1/1	./.	1/1	1/1	1/1	./.	1/1	0/1	0/1	1/1	1/1	1/1	0/0	0/0	0/0	0/0	./.	1/1	0/0	1/1	1/1	1/1	0/0	0/0	0/1	1/1	1/1	1/1	1/1	1/1	0/0	1/1	0/0	0/0
chr7B	261046783	A	G	1/1	1/1	1/1	1/1	0/0	0/0	0/0	0/0	./.	1/1	0/0	0/0	./.	0/0	1/1	1/1	./.	0/0	1/1	0/1	0/0	1/1	1/1	1/1	0/0	0/0	./.	0/0	0/0	./.	0/0	./.	1/1	1/1	0/0	./.	./.	1/1	1/1	1/1	1/1	1/1	0/0	1/1	./.	./.
chr7B	261046899	T	C	1/1	1/1	1/1	1/1	0/0	0/0	0/0	0/0	1/1	1/1	0/0	0/0	1/1	0/0	1/1	1/1	1/1	0/0	1/1	0/1	0/0	1/1	1/1	1/1	0/0	0/0	0/0	0/0	0/0	1/1	0/0	./.	1/1	1/1	0/0	./.	1/1	1/1	1/1	./.	1/1	1/1	0/0	1/1	0/0	0/0
chr7B	261047280	G	A	1/1	1/1	1/1	1/1	0/0	0/0	0/0	0/0	1/1	1/1	0/0	0/0	1/1	./.	1/1	1/1	1/1	0/1	1/1	./.	0/1	1/1	1/1	1/1	0/0	0/0	0/0	0/0	0/1	0/1	0/0	1/1	1/1	1/1	0/0	0/0	0/1	1/1	1/1	1/1	1/1	1/1	0/0	1/1	0/0	0/0
chr7B	261047345	T	C	1/1	1/1	1/1	1/1	0/0	0/0	0/0	0/0	1/1	1/1	0/0	0/0	1/1	./.	1/1	1/1	1/1	0/1	1/1	./.	1/1	1/1	1/1	1/1	0/0	0/0	0/0	0/0	./.	0/1	0/0	1/1	1/1	1/1	0/0	0/0	0/1	1/1	1/1	1/1	1/1	1/1	0/0	1/1	0/0	0/0
chr7B	261047932	A	G	1/1	1/1	1/1	1/1	0/0	0/0	0/0	0/0	1/1	1/1	0/0	0/0	1/1	0/0	1/1	1/1	1/1	0/1	1/1	1/1	0/0	1/1	1/1	1/1	0/0	0/0	0/0	0/0	0/0	1/1	0/0	1/1	1/1	1/1	0/0	0/0	0/1	1/1	1/1	1/1	1/1	1/1	0/0	1/1	0/0	0/0
chr7B	261048023	T	C	1/1	1/1	1/1	1/1	0/0	0/0	0/0	0/0	1/1	1/1	0/0	0/0	1/1	0/0	1/1	1/1	1/1	0/1	1/1	1/1	0/0	1/1	1/1	1/1	0/0	0/0	0/0	0/0	0/0	./.	./.	1/1	1/1	1/1	0/0	0/0	./.	1/1	1/1	1/1	1/1	1/1	0/0	1/1	0/0	0/0
chr7B	261048161	G	C	1/1	1/1	1/1	1/1	0/0	0/0	0/0	0/0	1/1	1/1	0/0	0/0	1/1	0/0	1/1	1/1	1/1	0/0	./.	./.	0/1	1/1	1/1	1/1	0/0	0/0	0/0	0/0	0/0	0/1	0/0	1/1	1/1	1/1	0/0	0/0	./.	1/1	1/1	1/1	1/1	1/1	0/0	1/1	0/0	0/0
chr7B	261048378	T	C	1/1	1/1	1/1	1/1	0/0	0/0	0/0	0/0	1/1	1/1	0/0	0/0	1/1	0/0	1/1	1/1	1/1	0/0	./.	0/1	0/1	1/1	1/1	1/1	0/0	0/0	0/0	0/0	0/1	0/1	0/0	1/1	1/1	1/1	0/0	0/0	1/1	1/1	1/1	1/1	1/1	1/1	./.	1/1	./.	./.
chr7B	261048839	C	G	1/1	./.	1/1	./.	0/0	0/0	0/0	0/0	./.	./.	./.	0/0	1/1	0/0	./.	./.	1/1	0/0	1/1	0/1	0/1	1/1	1/1	./.	0/0	0/0	0/0	0/0	./.	0/1	0/0	./.	1/1	1/1	0/0	0/0	0/1	1/1	./.	./.	1/1	./.	0/0	1/1	0/0	0/0
chr7B	261048850	G	A	0/0	0/0	0/0	./.	0/0	1/1	0/0	0/0	./.	./.	./.	0/0	0/0	0/0	./.	./.	0/0	0/0	0/0	0/0	0/0	0/0	0/0	./.	0/0	0/0	0/0	0/0	./.	0/0	0/0	0/0	./.	0/0	0/0	0/0	0/0	0/0	./.	./.	0/0	./.	1/1	0/0	0/0	0/0
chr7B	261049017	C	T	1/1	1/1	1/1	1/1	0/0	0/0	0/0	0/0	./.	1/1	0/0	0/0	1/1	0/0	1/1	./.	1/1	0/1	1/1	0/1	0/1	1/1	1/1	1/1	0/0	0/0	./.	0/0	0/1	1/1	0/0	1/1	1/1	1/1	0/0	0/0	0/1	1/1	1/1	1/1	1/1	1/1	0/0	1/1	0/0	0/0
chr7B	261049146	ACTTC	A	0/0	0/0	0/0	0/0	0/0	0/0	0/0	0/0	0/0	0/0	0/0	0/0	0/0	0/0	0/0	./.	0/0	0/0	0/0	0/0	0/1	0/0	0/0	0/0	0/0	0/0	./.	0/0	0/0	0/0	0/0	0/0	0/0	0/0	0/0	0/0	0/0	0/0	0/0	0/0	0/0	0/0	0/0	0/0	0/0	0/0
chr7B	261049276	T	G	1/1	1/1	1/1	1/1	0/0	0/0	0/0	0/0	1/1	1/1	./.	0/0	1/1	0/0	1/1	1/1	1/1	./.	1/1	0/1	0/1	1/1	1/1	1/1	0/0	0/0	./.	0/0	0/0	1/1	0/0	1/1	1/1	1/1	0/0	0/0	1/1	1/1	./.	1/1	1/1	1/1	0/0	1/1	0/0	0/0
chr7B	261049356	A	G	1/1	1/1	1/1	1/1	0/0	0/0	0/0	0/0	1/1	1/1	./.	0/0	1/1	0/0	1/1	1/1	./.	1/1	1/1	0/1	0/1	1/1	1/1	1/1	0/0	0/0	0/0	0/0	./.	0/1	0/0	1/1	1/1	1/1	0/0	0/0	0/1	1/1	1/1	1/1	1/1	1/1	0/0	1/1	0/0	0/0
chr7B	261049482	A	G	1/1	1/1	1/1	1/1	0/0	0/0	0/0	0/0	1/1	1/1	0/0	0/0	1/1	0/0	1/1	1/1	1/1	./.	1/1	0/1	0/1	1/1	1/1	1/1	0/0	./.	0/0	0/0	0/0	0/1	0/0	1/1	./.	1/1	0/0	0/0	0/1	1/1	1/1	1/1	1/1	1/1	./.	1/1	0/0	0/0
chr7B	261049529	A	G	1/1	1/1	1/1	1/1	0/0	0/0	0/0	0/0	1/1	1/1	0/0	0/0	1/1	0/0	1/1	1/1	1/1	0/0	1/1	1/1	0/1	1/1	1/1	1/1	0/0	./.	0/0	0/0	0/1	0/0	0/0	1/1	./.	1/1	0/0	0/0	0/1	1/1	1/1	1/1	1/1	1/1	0/0	1/1	0/0	0/0
chr7B	261049928	C	T	1/1	1/1	1/1	1/1	0/0	0/0	0/0	0/0	./.	1/1	0/0	0/0	1/1	0/0	1/1	1/1	1/1	0/0	1/1	1/1	./.	1/1	1/1	1/1	0/0	0/0	./.	0/0	0/1	0/1	0/0	1/1	1/1	1/1	0/0	0/0	0/1	1/1	1/1	1/1	1/1	1/1	0/0	1/1	0/0	0/0
chr7B	261050144	A	G	1/1	1/1	1/1	1/1	0/0	0/0	0/0	0/0	1/1	1/1	0/0	0/0	1/1	0/0	1/1	1/1	./.	0/1	1/1	./.	0/1	1/1	1/1	1/1	0/0	0/0	0/0	0/0	0/1	0/1	0/0	1/1	1/1	0/1	0/0	0/0	0/1	1/1	1/1	1/1	1/1	1/1	0/0	1/1	0/0	0/0
chr7B	261050325	T	C	1/1	1/1	1/1	1/1	0/0	0/0	0/0	0/0	1/1	1/1	./.	0/0	1/1	0/0	1/1	1/1	1/1	0/1	1/1	1/1	0/1	1/1	1/1	1/1	0/0	./.	0/0	0/0	0/1	0/1	0/0	1/1	1/1	1/1	0/0	0/0	1/1	./.	1/1	1/1	1/1	1/1	0/0	1/1	0/0	0/0
chr7B	261050440	G	A	1/1	1/1	1/1	1/1	0/0	0/0	0/0	0/0	1/1	1/1	./.	0/0	1/1	0/0	1/1	1/1	1/1	0/1	./.	1/1	0/1	1/1	1/1	./.	0/0	0/0	0/0	0/0	0/1	0/1	0/0	1/1	1/1	1/1	0/0	0/0	1/1	1/1	./.	1/1	1/1	1/1	0/0	1/1	0/0	0/0
chr7B	261050533	C	T	1/1	1/1	1/1	1/1	0/0	0/0	0/0	0/0	./.	1/1	./.	0/0	1/1	0/0	1/1	1/1	1/1	0/0	1/1	0/1	0/1	1/1	1/1	./.	0/0	0/0	0/0	0/0	0/0	0/1	0/0	1/1	1/1	1/1	0/0	./.	1/1	1/1	1/1	1/1	1/1	1/1	0/0	1/1	0/0	0/0
chr7B	261051094	C	T	./.	1/1	1/1	1/1	0/0	0/0	0/0	0/0	./.	1/1	./.	0/0	./.	./.	./.	./.	1/1	0/0	./.	0/1	1/1	1/1	1/1	./.	0/0	0/0	./.	0/0	1/1	0/0	0/0	1/1	./.	./.	0/0	0/0	0/1	./.	1/1	./.	1/1	1/1	0/0	1/1	0/0	./.
chr7B	261051099	T	C	1/1	1/1	1/1	1/1	0/0	0/0	0/0	0/0	./.	1/1	./.	0/0	./.	./.	./.	./.	1/1	0/0	./.	0/1	1/1	1/1	1/1	./.	0/0	0/0	./.	0/0	1/1	0/0	0/0	1/1	./.	./.	0/0	0/0	0/1	./.	1/1	./.	1/1	1/1	0/0	1/1	0/0	./.
chr7B	261051202	C	T	1/1	1/1	1/1	1/1	0/0	0/0	0/0	0/0	1/1	1/1	./.	0/0	1/1	0/0	1/1	1/1	1/1	0/0	1/1	0/1	./.	1/1	1/1	./.	0/0	0/0	0/0	0/0	0/1	0/1	0/0	1/1	./.	1/1	0/0	0/0	0/1	1/1	1/1	1/1	1/1	1/1	0/0	1/1	0/0	0/0
chr7B	261051460	C	T	1/1	1/1	1/1	1/1	0/0	0/0	0/0	0/0	1/1	./.	0/0	0/0	./.	0/0	1/1	1/1	0/1	0/1	1/1	0/1	0/1	1/1	1/1	1/1	0/0	0/0	0/0	0/0	0/1	0/0	0/0	1/1	1/1	1/1	0/0	0/0	0/1	1/1	1/1	1/1	1/1	1/1	0/0	1/1	0/0	./.
chr7B	261053261	C	A	1/1	1/1	1/1	1/1	0/0	0/0	0/0	0/0	1/1	1/1	0/0	0/0	1/1	0/0	./.	1/1	1/1	0/1	1/1	0/1	0/1	1/1	1/1	1/1	0/0	0/0	0/0	0/0	0/1	0/0	0/0	1/1	1/1	1/1	0/0	0/0	./.	1/1	1/1	1/1	./.	1/1	0/0	1/1	0/0	0/0
chr7B	261053355	C	G	1/1	1/1	1/1	1/1	0/0	0/0	0/0	0/0	1/1	1/1	0/0	0/0	1/1	0/0	./.	1/1	1/1	0/1	1/1	0/1	0/1	./.	1/1	1/1	0/0	0/0	0/0	0/0	0/1	0/1	./.	1/1	1/1	1/1	0/0	0/0	0/1	1/1	./.	1/1	./.	1/1	0/0	1/1	./.	0/0
chr7B	261054612	CT	C	1/1	1/1	1/1	1/1	0/0	0/0	0/0	0/0	1/1	1/1	0/0	0/0	1/1	0/0	1/1	1/1	1/1	0/1	./.	0/1	0/1	1/1	./.	1/1	0/0	0/0	0/0	0/0	0/1	0/1	0/0	1/1	1/1	1/1	0/0	0/0	1/1	1/1	1/1	./.	./.	1/1	0/0	1/1	0/0	0/0
chr7B	261055782	A	T	1/1	1/1	1/1	1/1	0/0	0/0	0/0	0/0	1/1	1/1	0/0	0/0	1/1	0/0	1/1	./.	1/1	0/0	1/1	0/1	./.	1/1	1/1	./.	0/0	0/0	./.	0/0	0/1	0/1	0/0	./.	1/1	1/1	0/0	0/0	0/1	1/1	1/1	./.	1/1	1/1	0/0	1/1	0/0	0/0
chr7B	261056414	A	T	1/1	1/1	1/1	1/1	0/0	0/0	0/0	0/0	1/1	1/1	0/0	./.	./.	0/0	1/1	1/1	1/1	0/1	1/1	0/1	0/1	1/1	1/1	1/1	0/0	0/0	0/0	0/0	0/1	0/0	./.	1/1	./.	1/1	0/0	0/0	./.	1/1	1/1	1/1	1/1	1/1	./.	1/1	0/0	0/0
chr7B	261056848	C	T	1/1	1/1	1/1	1/1	0/0	0/0	0/0	0/0	1/1	./.	0/0	0/0	1/1	0/0	1/1	1/1	./.	0/1	1/1	0/1	0/1	1/1	1/1	1/1	0/0	0/0	0/0	0/0	./.	0/1	0/0	1/1	1/1	1/1	0/0	0/0	0/1	1/1	./.	1/1	1/1	1/1	0/0	1/1	0/0	0/0
chr7B	261057044	T	C	1/1	1/1	1/1	1/1	0/0	0/0	0/0	0/0	1/1	./.	0/0	0/0	1/1	0/0	1/1	1/1	1/1	0/1	1/1	0/1	0/1	1/1	1/1	1/1	0/0	0/0	./.	0/0	0/1	0/1	0/0	1/1	1/1	1/1	0/0	0/0	0/1	1/1	1/1	1/1	./.	1/1	0/0	1/1	0/0	0/0
chr7B	261057846	G	C	1/1	1/1	1/1	1/1	0/0	0/0	0/0	0/0	1/1	1/1	0/0	0/0	./.	0/0	./.	./.	1/1	0/1	1/1	0/1	0/1	1/1	./.	1/1	0/0	0/0	0/0	./.	0/1	0/1	0/0	1/1	1/1	1/1	./.	0/0	1/1	1/1	1/1	1/1	1/1	1/1	0/0	1/1	0/0	./.
[truncated: 172 more columns]
