# Supplementary material for: Origin and adaptation to high altitude of Tibetan semi-wild wheat
Source: Nat Commun. 2020 Oct 8;11:5085. doi: 10.1038/s41467-020-18738-5 (PMC7545183; doi:10.1038/s41467-020-18738-5)
Supplement: Supplementary file 9 — Source Data [file 41467_2020_18738_MOESM9_ESM.zip › Source_Data/SFig_27_GWAS.txt]

chr1A	555059	3.17398
chr1A	566112	3.04314
chr1A	620594	3.02937
chr1A	798128	3.20414
chr1A	798130	3.20445
chr1A	1334857	3.12603
chr1A	3260897	3.15821
chr1A	3764766	3.21668
chr1A	4852190	3.20648
chr1A	8624761	3.62997
chr1A	9126342	3.49383
chr1A	9376383	3.94344
chr1A	9376392	3.67722
chr1A	9576258	3.85217
chr1A	9771022	3.0526
chr1A	9771025	3.05346
chr1A	9771050	3.00991
chr1A	10065995	3.36323
chr1A	10066163	3.02271
chr1A	10145402	3.78015
chr1A	10154052	3.12681
chr1A	10165826	3.32667
chr1A	10175610	3.06397
chr1A	10745130	3.25141
chr1A	10745146	3.07686
chr1A	10745162	3.25882
chr1A	11551840	3.27688
chr1A	11643436	3.07561
chr1A	11660043	3.02535
chr1A	11660048	3.19308
chr1A	11660050	3.25476
chr1A	11660058	3.12353
chr1A	11660061	3.11364
chr1A	11660138	3.08566
chr1A	11674467	3.14417
chr1A	11674476	3.14738
chr1A	11683884	3.0891
chr1A	11684626	3.2137
chr1A	11689597	3.05581
chr1A	11695541	3.00307
chr1A	11713805	3.27573
chr1A	11729346	3.15909
chr1A	11729352	3.40037
chr1A	11729360	3.24005
chr1A	11809745	3.35849
chr1A	11817058	3.2188
chr1A	11914303	3.25222
chr1A	11932763	3.00294
chr1A	11932772	3.12555
chr1A	11932776	3.09712
chr1A	11935864	3.19701
chr1A	11935880	3.19102
chr1A	11941881	3.36839
chr1A	12088009	3.20314
chr1A	12133316	3.10975
chr1A	12168770	3.4235
chr1A	12819327	3.04582
chr1A	13769959	3.23891
chr1A	13853563	3.08389
chr1A	13879536	3.323
chr1A	13879557	3.20365
chr1A	13879625	3.1031
chr1A	15893152	3.123
chr1A	15952839	4.09167
chr1A	15953079	3.76919
chr1A	16297225	3.03157
chr1A	16297232	3.09194
chr1A	16297242	3.09672
chr1A	16297623	3.00922
chr1A	16424787	3.71352
chr1A	16424837	3.71267
chr1A	16424840	3.79228
chr1A	16424852	3.46305
chr1A	16434350	5.59331
chr1A	16839961	3.03528
chr1A	16884774	4.34806
chr1A	17563189	3.11557
chr1A	17981263	4.03966
chr1A	18703473	4.06259
chr1A	20238131	3.53641
chr1A	20841285	3.07887
chr1A	21728763	3.57078
chr1A	21906094	3.07421
chr1A	22558494	3.58153
chr1A	23411006	3.67706
chr1A	25987025	3.92746
chr1A	27132782	3.85421
chr1A	27223212	4.15605
chr1A	27255039	3.0344
chr1A	27343775	3.14081
chr1A	27348640	3.2986
chr1A	27354376	4.08545
chr1A	27407279	3.7478
chr1A	27745733	3.44342
chr1A	27938163	3.11446
chr1A	27938263	3.31962
chr1A	28033617	4.75414
chr1A	28040703	3.00245
chr1A	28368733	3.02802
chr1A	28516631	3.0541
chr1A	28693717	3.04897
chr1A	29351629	3.03828
chr1A	29355680	3.2919
chr1A	29477725	3.10109
chr1A	29477808	3.2617
chr1A	29923239	3.28569
chr1A	29982266	3.89415
chr1A	29992548	3.05718
chr1A	29999202	3.54022
chr1A	30218573	4.5162
chr1A	30263322	3.16996
chr1A	30591790	3.17764
chr1A	31054910	5.05749
chr1A	31272980	3.0615
chr1A	31298494	3.46121
chr1A	32298902	3.76407
chr1A	33773085	5.29675
chr1A	33866741	3.02692
chr1A	34036161	3.02102
chr1A	34742322	3.17382
chr1A	35702602	4.75279
chr1A	36634503	3.46217
chr1A	37041382	4.99478
chr1A	37107828	3.72097
chr1A	37486491	3.4906
chr1A	37510266	3.04852
chr1A	37577425	3.05708
chr1A	37658896	5.75644
chr1A	37868250	3.28845
chr1A	37903627	3.12721
chr1A	37959716	4.41832
chr1A	37977802	3.77906
chr1A	38035506	3.28082
chr1A	38040402	3.41626
chr1A	38050225	3.22545
chr1A	38147869	3.32235
chr1A	38194557	3.20214
chr1A	38194564	3.24603
chr1A	38298444	3.08101
chr1A	38301233	4.03477
chr1A	38303996	3.11961
chr1A	38311807	3.66793
chr1A	38421690	3.34547
chr1A	38661582	3.17826
chr1A	38776095	3.34347
chr1A	39361954	3.83256
chr1A	39652795	4.22364
chr1A	39878954	3.53739
chr1A	39895572	3.99012
chr1A	40030055	3.44933
chr1A	40038908	3.03565
chr1A	40090037	3.40232
chr1A	40145668	3.62319
chr1A	40225796	3.39403
chr1A	40233449	3.11868
chr1A	40318161	3.54286
chr1A	40318180	3.70283
chr1A	40336427	3.08578
chr1A	40362100	3.43494
chr1A	40460913	4.08728
chr1A	40460926	4.47451
chr1A	40645679	3.27117
chr1A	40646121	3.46362
chr1A	40667787	3.30369
chr1A	40730246	3.34573
chr1A	40766315	3.15348
chr1A	40809939	3.4375
chr1A	40859924	3.24288
chr1A	40934036	4.22423
chr1A	41057565	3.12209
chr1A	41559684	3.00901
chr1A	41758832	3.92665
chr1A	41919644	3.44075
chr1A	41922296	3.56503
chr1A	42514638	3.468
chr1A	42514672	3.18399
chr1A	42556337	3.17491
chr1A	42556342	3.23925
chr1A	42556345	3.24908
chr1A	42556348	3.19289
chr1A	42556351	3.32823
chr1A	42556360	3.3314
chr1A	42940879	4.2373
chr1A	42976016	3.18717
chr1A	42976219	3.58605
chr1A	43201668	3.04525
chr1A	43237113	5.01765
chr1A	43268351	3.346
chr1A	43374149	4.17635
chr1A	43406516	3.11485
chr1A	43406950	3.0985
chr1A	43498223	4.34181
chr1A	43581026	3.59807
chr1A	43584620	3.30925
chr1A	43610212	3.84783
chr1A	43728852	3.2048
chr1A	43850653	4.21502
chr1A	43861639	3.17942
chr1A	43946089	3.24624
chr1A	43951033	3.67706
chr1A	43989871	3.70117
chr1A	44542417	4.00841
chr1A	44698758	3.79347
chr1A	44705997	4.6515
chr1A	44709699	3.52662
chr1A	44709735	3.70008
chr1A	44712199	3.76822
chr1A	44712200	3.7645
chr1A	44712229	3.68789
chr1A	44956658	3.45654
chr1A	45036264	4.93787
chr1A	45067086	3.70525
chr1A	45069743	4.40637
chr1A	45160845	3.4378
chr1A	45251966	4.45033
chr1A	45291947	3.09036
chr1A	45296605	4.26747
chr1A	45507463	4.78923
chr1A	45798839	3.3315
chr1A	45900988	3.10927
chr1A	45936378	3.24807
chr1A	46008682	3.68776
chr1A	46047036	3.05718
chr1A	46048453	3.19217
chr1A	46061613	3.02599
chr1A	46147039	3.02421
chr1A	46215357	3.27221
chr1A	46281843	4.74259
chr1A	46507770	3.11382
chr1A	46510536	4.72596
chr1A	46813524	3.34181
chr1A	46903220	3.15534
chr1A	46962069	3.49941
chr1A	46962086	3.50661
chr1A	46994572	3.11063
chr1A	47059997	3.45684
chr1A	47072254	3.02841
chr1A	47099388	3.49711
chr1A	47149844	4.21255
chr1A	47180097	3.08556
chr1A	47200454	3.50848
chr1A	47226700	4.52988
chr1A	47273396	3.60574
chr1A	47521686	5.42184
chr1A	47599674	3.42559
chr1A	47620734	3.47498
chr1A	47654147	3.21451
chr1A	47654241	3.07707
chr1A	47706646	3.13633
chr1A	48318263	3.65758
chr1A	48381964	4.70082
chr1A	48910825	3.48373
chr1A	49930845	3.86726
chr1A	49980028	3.33448
chr1A	50074993	3.61549
chr1A	50075043	4.17754
chr1A	50274175	3.26338
chr1A	50771349	3.06264
chr1A	50835679	3.21136
chr1A	50835680	3.21136
chr1A	50934812	3.17782
chr1A	50975471	3.1753
chr1A	51101047	3.08118
chr1A	51108532	3.27654
chr1A	51123110	5.42879
chr1A	51186749	3.31519
chr1A	51188551	3.08861
chr1A	51207329	3.01382
chr1A	51309461	3.82345
chr1A	51399715	3.34238
chr1A	51403368	3.664
chr1A	51410294	3.21929
chr1A	51410418	6.25846
chr1A	51476145	3.73859
chr1A	51618186	3.01136
chr1A	51682856	3.12771
chr1A	51750268	3.62838
chr1A	51785254	3.18342
chr1A	51798669	3.53975
chr1A	51953808	3.20087
chr1A	52008988	3.10655
chr1A	52031915	3.82842
chr1A	52417329	4.38398
chr1A	52532612	3.47273
chr1A	52580467	3.24889
chr1A	52675274	3.31394
chr1A	52765360	3.97869
chr1A	52771842	3.74311
chr1A	52771856	3.14659
chr1A	52830727	3.18324
chr1A	52867640	3.00741
chr1A	52941039	3.05708
chr1A	52941040	3.05809
chr1A	53039303	3.01246
chr1A	53351946	4.73278
chr1A	53390299	4.05672
chr1A	53545796	3.25909
chr1A	53545804	3.24701
chr1A	53762262	3.18738
chr1A	53867258	3.29822
chr1A	54861751	3.96473
chr1A	54901910	3.09804
chr1A	56285848	3.59989
chr1A	57919590	3.27627
chr1A	57988950	3.64441
chr1A	57988951	3.65463
chr1A	58453544	3.36771
chr1A	58536374	3.99281
chr1A	59020032	3.17958
chr1A	61111543	4.0275
chr1A	62969811	3.22203
chr1A	63293061	3.00072
chr1A	63644066	3.07786
chr1A	63784388	3.50026
chr1A	63803667	3.33607
chr1A	63854089	3.30566
chr1A	64190046	3.2993
chr1A	64233857	3.13452
chr1A	65988256	3.61176
chr1A	66451694	3.15969
chr1A	66816854	3.12716
chr1A	66816907	4.57502
chr1A	67004924	4.80316
chr1A	67004966	3.4706
chr1A	68181250	4.1868
chr1A	68882551	4.03608
chr1A	70417003	3.09795
chr1A	70913595	3.0783
chr1A	71067544	3.14214
chr1A	71318126	3.39031
chr1A	71581268	3.07663
chr1A	73795089	3.94485
chr1A	73795096	3.51708
chr1A	74146126	3.83434
chr1A	74191543	4.0162
chr1A	75625111	3.03844
chr1A	76973067	3.3389
chr1A	76975978	3.14396
chr1A	77573116	3.20911
chr1A	78703065	3.69088
chr1A	78752542	3.73119
chr1A	79041536	4.01258
chr1A	81071803	3.50709
chr1A	81612533	3.87693
chr1A	82301923	3.23772
chr1A	82859307	4.5768
chr1A	82899950	3.1116
chr1A	83735696	3.06468
chr1A	83848095	3.14645
chr1A	84220746	3.1204
chr1A	84542127	3.78547
chr1A	85178393	4.75652
chr1A	85592692	4.0997
chr1A	85623724	3.75918
chr1A	85935727	3.37628
chr1A	86809488	3.73497
chr1A	87470466	3.42292
chr1A	87499521	3.15919
chr1A	87531317	3.16373
chr1A	87670919	3.95849
chr1A	88106355	3.38955
chr1A	88429977	3.851
chr1A	88795478	3.31107
chr1A	89469997	3.76153
chr1A	90785257	3.97576
chr1A	91235532	3.14984
chr1A	91261364	3.10854
chr1A	91684185	3.14239
chr1A	91684190	3.13961
chr1A	91942054	3.49217
chr1A	91944040	4.13581
chr1A	94121933	3.73715
chr1A	95672468	3.09105
chr1A	95947326	3.64568
chr1A	96067341	3.48176
chr1A	96134161	3.18115
chr1A	96771158	3.64346
chr1A	97057265	3.95703
chr1A	98710412	5.00529
chr1A	99234302	3.10306
chr1A	99867913	4.00524
chr1A	100012310	3.15813
chr1A	100214483	4.47599
chr1A	100329718	3.30096
chr1A	100485363	4.04522
chr1A	100527547	3.39545
chr1A	100888991	3.48559
chr1A	101137947	3.13541
chr1A	101286542	3.137
chr1A	102118762	3.16165
chr1A	102970360	4.57359
chr1A	103096010	3.17301
chr1A	103813376	3.15081
chr1A	104641273	3.02819
chr1A	104828493	3.70609
chr1A	105661795	4.04098
chr1A	105970742	3.81608
chr1A	105988975	3.48407
chr1A	106070801	3.8229
chr1A	106070809	3.8288
chr1A	107546389	3.73367
chr1A	107591029	3.74613
chr1A	107980220	5.49652
chr1A	108732835	3.33478
chr1A	108887390	3.40898
chr1A	109381723	3.941
chr1A	109443503	3.11123
chr1A	109488347	4.33808
chr1A	110445208	3.86182
chr1A	110502824	3.08791
chr1A	110677489	3.52589
chr1A	111140881	3.15187
chr1A	111349993	3.62577
chr1A	111973219	3.37274
chr1A	112027150	3.06309
chr1A	112090816	3.11744
chr1A	112113226	3.00722
chr1A	112458741	3.6187
chr1A	112466931	3.85026
chr1A	112537001	5.41524
chr1A	112934179	4.60801
chr1A	113584660	3.14225
chr1A	113757831	3.60095
chr1A	113780602	3.50926
chr1A	114224132	3.5769
chr1A	114787295	3.44573
chr1A	115191306	3.23362
chr1A	115192992	3.32396
chr1A	115888020	3.30041
chr1A	116077463	3.18297
chr1A	116421839	3.85749
chr1A	116987500	3.30216
chr1A	116987501	3.30216
chr1A	117098283	3.21683
chr1A	117328369	4.18836
chr1A	117374576	3.03807
chr1A	117470479	3.02014
chr1A	117554476	7.06235
chr1A	117556013	3.17811
chr1A	117869171	4.38163
chr1A	118097932	3.05032
chr1A	118455325	3.19506
chr1A	118494680	3.06944
chr1A	118643693	3.08912
chr1A	119186648	3.09056
chr1A	119871171	3.07439
chr1A	119893051	3.39528
chr1A	120084548	3.66884
chr1A	120738998	3.45278
chr1A	120910393	3.9418
chr1A	120994392	5.14532
chr1A	121409676	3.45015
chr1A	122343181	3.08274
chr1A	122739646	4.57595
chr1A	123015589	3.0466
chr1A	123106876	3.6933
chr1A	123409639	3.05798
chr1A	123526957	3.42647
chr1A	123901390	3.37116
chr1A	124086820	3.42615
chr1A	125178088	3.08616
chr1A	125322299	3.16079
chr1A	126080340	3.80192
chr1A	126226954	3.10935
chr1A	126836617	3.08444
chr1A	127277723	4.47984
chr1A	127361985	3.16618
chr1A	127534923	3.32084
chr1A	128153887	3.21783
chr1A	128391523	3.63882
chr1A	128551334	6.2153
chr1A	128628323	4.54514
chr1A	128788945	3.78154
chr1A	128789114	3.02809
chr1A	130828764	3.10166
chr1A	131137721	3.29647
chr1A	131338742	3.12251
chr1A	131747919	3.01794
chr1A	131940718	3.46507
chr1A	131940719	3.31515
chr1A	131940772	3.6902
chr1A	131940790	4.15246
chr1A	132440629	3.63423
chr1A	132857419	3.04662
chr1A	133719388	3.28489
chr1A	134765067	3.19987
chr1A	134786748	3.24112
chr1A	134927988	3.14562
chr1A	135213868	3.05644
chr1A	135448124	4.52549
chr1A	135452562	3.473
chr1A	135610646	3.14644
chr1A	135806932	3.11578
chr1A	136624449	4.08868
chr1A	136974004	3.87818
chr1A	137590691	3.52768
chr1A	137618790	3.46976
chr1A	138396697	3.01538
chr1A	138426327	3.25209
chr1A	139066833	3.2047
chr1A	139342132	3.00456
chr1A	139615741	3.47925
chr1A	139931646	3.28665
chr1A	140183166	3.82492
chr1A	140291024	3.15217
chr1A	140291036	3.44635
chr1A	140327879	3.14266
chr1A	140362007	3.08715
chr1A	140402775	4.18657
chr1A	140434510	3.42327
chr1A	140491913	3.38932
chr1A	140491922	3.093
chr1A	140568051	3.55083
chr1A	140590355	3.26827
chr1A	140765908	4.06793
chr1A	140970051	3.16729
chr1A	142695057	3.06946
chr1A	142751283	3.08365
chr1A	143084285	3.60995
chr1A	143436041	3.17144
chr1A	143566944	3.36676
chr1A	143878678	3.46145
chr1A	144020953	4.35877
chr1A	144270863	3.3651
chr1A	145076259	3.3704
chr1A	145667159	3.57156
chr1A	146118979	4.77175
chr1A	146394598	3.21377
chr1A	147144657	3.00952
chr1A	147421682	3.32921
chr1A	148144072	3.09302
chr1A	148927962	3.0525
chr1A	149212953	3.81245
chr1A	149234658	3.25194
chr1A	150106533	3.31543
chr1A	150555055	3.39856
chr1A	150633129	3.33232
chr1A	150992125	3.54728
chr1A	151039190	3.42293
chr1A	151144949	3.68965
chr1A	151253595	3.72983
chr1A	151309175	3.35031
chr1A	151309391	4.75353
chr1A	152118806	3.78094
chr1A	152533584	3.77114
chr1A	154060409	3.19468
chr1A	154135114	3.06198
chr1A	154232721	4.04721
chr1A	154539601	3.64231
chr1A	154872613	3.24462
chr1A	155105042	3.04301
chr1A	155354780	4.39365
chr1A	155400526	3.05288
chr1A	155583773	3.0991
chr1A	156393254	3.76896
chr1A	156632810	6.75436
chr1A	157240543	3.35868
chr1A	158113763	3.41025
chr1A	158567251	3.09656
chr1A	158578721	3.39373
chr1A	159945869	3.90022
chr1A	161522008	3.08166
chr1A	161597968	3.21867
chr1A	161609948	3.55993
chr1A	163468862	3.50604
chr1A	163854988	4.18428
chr1A	163854994	4.23591
chr1A	164880556	3.76158
chr1A	165029003	3.47133
chr1A	165148546	3.11212
chr1A	165272462	3.24251
chr1A	165272475	3.53184
chr1A	165908880	3.82939
chr1A	166881364	3.55692
chr1A	168242397	4.27337
chr1A	168489540	3.91539
chr1A	168497785	3.01421
chr1A	168652950	3.35356
chr1A	169969090	3.19898
chr1A	170721833	3.15664
chr1A	170929615	3.91553
chr1A	172003391	3.16762
chr1A	172164123	3.52093
chr1A	172504257	3.02456
chr1A	173298012	3.51038
chr1A	174234418	3.60873
chr1A	174325748	4.13552
chr1A	174425847	3.11467
chr1A	174647012	3.35661
chr1A	174769188	3.80612
chr1A	175353118	3.12197
chr1A	175411425	3.55683
chr1A	176065651	3.27387
chr1A	177198416	3.12617
chr1A	177372953	3.09085
chr1A	177490392	3.10951
chr1A	177947633	3.0088
chr1A	177973608	3.36023
chr1A	178209466	3.25843
chr1A	178666229	4.38736
chr1A	178703714	3.42153
chr1A	178854414	3.77407
chr1A	179113136	3.1445
chr1A	179369634	3.8056
chr1A	179493244	3.24618
chr1A	179770894	3.68261
chr1A	180139795	3.43484
chr1A	180422978	3.09553
chr1A	180467325	3.72617
chr1A	180488888	4.07661
chr1A	180790489	3.36481
chr1A	181702112	3.27571
chr1A	182017351	3.05764
chr1A	182605837	3.05722
chr1A	182636117	4.3556
chr1A	182919635	3.21612
chr1A	183013823	3.19703
chr1A	183189127	3.5108
chr1A	183314140	3.56875
chr1A	183409367	3.66541
chr1A	183887731	3.39256
chr1A	184326567	3.53269
chr1A	185231554	3.70211
chr1A	185350034	3.91564
chr1A	185393310	4.11305
chr1A	186145990	3.28283
chr1A	186576144	3.24271
chr1A	186597020	3.09309
chr1A	186649990	3.73245
chr1A	186680329	3.88164
chr1A	186709794	3.01241
chr1A	187242231	3.4022
chr1A	187294455	4.24851
chr1A	187473456	3.13244
chr1A	187562063	3.2963
chr1A	187877337	3.16509
chr1A	187950121	3.14749
chr1A	189045177	3.29242
chr1A	189511651	3.01474
chr1A	189546837	3.03322
chr1A	190295224	3.06775
chr1A	191121408	3.20804
chr1A	191310877	3.12848
chr1A	191554665	3.97482
chr1A	191719225	4.44795
chr1A	191775291	4.09269
chr1A	192355347	3.17302
chr1A	192750758	4.21809
chr1A	193497187	4.40223
chr1A	193706694	4.22719
chr1A	194103487	3.04097
chr1A	194583408	3.63272
chr1A	194729807	3.35429
chr1A	195020277	3.48788
chr1A	195552051	3.44492
chr1A	195744483	3.97601
chr1A	195897758	3.2913
chr1A	196010395	3.39637
chr1A	196094428	3.21226
chr1A	196244066	3.7052
chr1A	196312419	3.34825
chr1A	196652409	4.57172
chr1A	197012247	3.20386
chr1A	197185330	3.01109
chr1A	197475971	3.68085
chr1A	197881011	3.74347
chr1A	198038678	3.30181
chr1A	198246569	3.1605
chr1A	198258856	4.12458
chr1A	198302770	3.54798
chr1A	198510316	3.61489
chr1A	198752636	3.35396
chr1A	199437366	3.79442
chr1A	199541284	3.61495
chr1A	200103214	3.41528
chr1A	200103231	3.31905
chr1A	200107357	3.00149
chr1A	200412813	3.68535
chr1A	200498742	3.15722
chr1A	200511557	3.10506
chr1A	200763961	4.03092
chr1A	202125587	3.85483
chr1A	202199432	4.1877
chr1A	202796725	3.84606
chr1A	202890595	3.70017
chr1A	203599776	4.32077
chr1A	204686837	3.00449
chr1A	205484679	3.74577
chr1A	205871436	3.06275
chr1A	205920267	3.21925
chr1A	206285843	3.47787
chr1A	206880307	4.78622
chr1A	206884722	3.92485
chr1A	207345182	3.48566
chr1A	207875720	3.16313
chr1A	208269974	3.39772
chr1A	208811928	3.51333
chr1A	208901511	3.10717
chr1A	208901891	3.85496
chr1A	208947100	3.28948
chr1A	210090018	3.17366
chr1A	210111962	3.5035
chr1A	213872400	3.16401
chr1A	213872414	3.00062
chr1A	216872623	3.64797
chr1A	217263951	4.60371
chr1A	217327912	3.08283
chr1A	217450111	3.11125
chr1A	217608836	3.29139
chr1A	217743090	3.10366
chr1A	218068256	3.36027
chr1A	218429169	3.81367
chr1A	218781791	3.47711
chr1A	219034937	3.58846
chr1A	219673039	3.37606
chr1A	219717766	3.99628
chr1A	220280508	4.22713
chr1A	220943661	3.51177
chr1A	221143734	3.35266
chr1A	221172518	4.16728
chr1A	221614287	3.42968
chr1A	222109649	3.07385
chr1A	222480930	3.26358
chr1A	222508618	3.00252
chr1A	222545530	3.23916
chr1A	222545531	3.1231
chr1A	222774489	3.74441
chr1A	223274128	3.02343
chr1A	223379660	3.10407
chr1A	224245940	3.5369
chr1A	224258848	3.34576
chr1A	224544840	3.05961
chr1A	224817992	3.80732
chr1A	225130015	3.64051
chr1A	225587772	3.07036
chr1A	225780188	3.13433
chr1A	226443656	3.87025
chr1A	226460821	3.49095
chr1A	226969358	3.56273
chr1A	227405177	3.72177
chr1A	227468973	3.42445
chr1A	227730556	3.10927
chr1A	227785259	3.05921
chr1A	228431404	3.14422
chr1A	228554628	3.44159
chr1A	229403299	3.63255
chr1A	229547442	3.58742
chr1A	231126952	4.05736
chr1A	231586995	4.24938
chr1A	231792275	3.6281
chr1A	232284034	3.33114
chr1A	232286565	3.67963
chr1A	232404247	3.91123
chr1A	232850379	3.08885
chr1A	233830019	4.1132
chr1A	234201293	3.59249
chr1A	234238539	3.1622
chr1A	234261782	3.64405
chr1A	235417008	3.04995
chr1A	235537271	3.27271
chr1A	236179683	3.37867
chr1A	236735743	3.16874
chr1A	236914609	3.46498
chr1A	237490183	3.72872
chr1A	238266872	3.43335
chr1A	238338300	3.04523
chr1A	238629387	3.68506
chr1A	238652215	3.70536
chr1A	239183357	3.43058
chr1A	239878782	3.26827
chr1A	240449674	3.38832
chr1A	241488609	6.58364
chr1A	242803308	3.03644
chr1A	243761428	3.44961
chr1A	244380905	3.76973
chr1A	245215279	3.37963
chr1A	246868757	3.08726
chr1A	247664686	4.27477
chr1A	247686697	3.32042
chr1A	247729073	3.47405
chr1A	247769210	3.4977
chr1A	247979260	3.24214
chr1A	248480337	3.11664
chr1A	248930217	3.43708
chr1A	249223059	4.05054
chr1A	249270266	3.06926
chr1A	249990835	3.58409
chr1A	250031055	3.25657
chr1A	250048414	3.7093
chr1A	250094778	3.70176
chr1A	250210985	3.13927
chr1A	250378485	3.1466
chr1A	250422832	3.32121
chr1A	250726310	5.15181
chr1A	250937667	3.51353
chr1A	251097198	3.79738
chr1A	251151069	3.26557
chr1A	252090370	3.15252
chr1A	252936210	4.42906
chr1A	253041113	3.13946
chr1A	253046053	4.16006
chr1A	253365525	3.20009
chr1A	253513174	3.59917
chr1A	253542971	3.69137
chr1A	253660581	3.31019
chr1A	253727145	3.05889
chr1A	253926323	3.45908
chr1A	253926327	3.4532
chr1A	253992245	3.53158
chr1A	254256531	3.4067
chr1A	254524735	4.09775
chr1A	254867128	3.53822
chr1A	255083194	4.06546
chr1A	255558787	3.11799
chr1A	255695622	3.37575
chr1A	256852929	3.70695
chr1A	256924873	3.95024
chr1A	257053805	4.08647
chr1A	257201706	3.0306
chr1A	257369645	3.10889
chr1A	257457824	3.33719
chr1A	257482962	4.42002
chr1A	257546114	5.13303
chr1A	257606292	3.50559
chr1A	257666791	4.29729
chr1A	257706775	3.37761
chr1A	257871104	4.29973
chr1A	257885205	3.14774
chr1A	257893396	3.04293
chr1A	258169094	3.09945
chr1A	258296558	4.03502
chr1A	258310724	3.18251
chr1A	258316421	3.94477
chr1A	258646651	3.33485
chr1A	258733393	3.04874
chr1A	258848754	3.24018
chr1A	258880128	3.18697
chr1A	259617056	3.43282
chr1A	259809610	3.41172
chr1A	259908989	3.46825
chr1A	260056425	5.76326
chr1A	260439706	3.25948
chr1A	260515614	4.06294
chr1A	260668079	3.36306
chr1A	260711753	4.43438
chr1A	260713578	3.04824
chr1A	260970411	3.28965
chr1A	261143587	3.31196
chr1A	261249153	3.01479
chr1A	261652804	3.79347
chr1A	261660478	3.38828
chr1A	261672576	3.14228
chr1A	261891883	3.05059
chr1A	262076739	3.1446
chr1A	262202475	3.56886
chr1A	262227760	4.01845
chr1A	262267288	3.64842
chr1A	262357834	4.15972
chr1A	262540698	3.3502
chr1A	262606573	3.03554
chr1A	262731802	3.53793
chr1A	263018137	4.08174
chr1A	263027735	4.56726
chr1A	263100696	3.09872
chr1A	263144325	4.05714
chr1A	263148912	5.40779
chr1A	263706589	4.33863
chr1A	263900833	3.40755
chr1A	263990203	4.24276
chr1A	263990209	4.21563
chr1A	264017916	4.4823
chr1A	264218583	3.29481
chr1A	264431247	3.09079
chr1A	264431650	3.0873
chr1A	264628480	3.01948
chr1A	265261115	3.41846
chr1A	265496239	3.91521
chr1A	265654585	3.444
chr1A	265678256	3.72913
chr1A	265711446	3.7594
chr1A	265711447	3.7594
chr1A	265870974	4.19302
chr1A	265934096	3.56002
chr1A	265946415	3.34848
chr1A	265998687	3.65728
chr1A	266749122	4.039
chr1A	266890250	3.33042
chr1A	266901177	3.11024
chr1A	267116754	3.07959
chr1A	267189045	3.38797
chr1A	267293651	3.40152
chr1A	267394800	3.5044
chr1A	267435270	3.07879
chr1A	267524795	3.52244
chr1A	267786918	3.42005
chr1A	268088778	3.626
chr1A	268165082	3.16968
chr1A	268369506	3.19374
chr1A	268517385	3.33118
chr1A	268522606	4.09552
chr1A	268581398	4.09271
chr1A	268691012	3.08439
chr1A	268922075	4.32136
chr1A	268970919	3.16454
chr1A	269045167	4.19221
chr1A	269555477	3.84869
chr1A	269603758	4.22486
chr1A	269651921	3.19198
chr1A	269665408	4.35717
chr1A	269677623	3.60276
chr1A	269745379	3.2305
chr1A	270298885	3.70631
chr1A	270381657	3.40071
chr1A	270662921	4.14275
chr1A	270684209	3.65208
chr1A	270710457	3.2021
chr1A	270944875	4.798
chr1A	271040137	3.41778
chr1A	271040138	3.41778
chr1A	271055370	3.23119
chr1A	271201347	3.50084
chr1A	271302234	4.73227
chr1A	271394927	3.70805
chr1A	271513299	3.51703
chr1A	271551416	3.22701
chr1A	271845833	3.04092
chr1A	271979602	4.01163
chr1A	272086828	3.85069
chr1A	272107850	4.16166
chr1A	272210204	3.31112
chr1A	272295037	3.11286
chr1A	272317788	3.46816
chr1A	272484179	3.87328
chr1A	272943543	4.1632
chr1A	272944798	3.11606
chr1A	273117618	3.28264
chr1A	273312786	3.67142
chr1A	273637562	3.31438
chr1A	273721938	3.60993
chr1A	273773040	4.26167
chr1A	273885520	3.24104
chr1A	274001263	3.03153
chr1A	274070555	3.59268
chr1A	274188709	4.56174
chr1A	274222101	3.11448
chr1A	274418502	4.37171
chr1A	274500750	3.89613
chr1A	274618266	3.13997
chr1A	274634859	3.24167
chr1A	275106954	4.07707
chr1A	275120524	3.46732
chr1A	275296268	3.23591
chr1A	275317640	3.20904
chr1A	275365895	4.41233
chr1A	276186964	3.09001
chr1A	276247388	4.23152
chr1A	276294732	3.02259
chr1A	276643553	3.53386
chr1A	276667970	3.12856
chr1A	276872628	4.4769
chr1A	277196265	4.81841
chr1A	277196426	3.98226
chr1A	277221308	3.79247
chr1A	277547830	4.16064
chr1A	277670057	3.08045
chr1A	277780341	3.16095
chr1A	277786213	3.67091
chr1A	277822400	3.3568
chr1A	277969677	3.55542
chr1A	278222840	3.21084
chr1A	278289828	3.02613
chr1A	278562646	3.36127
chr1A	278706372	3.11351
chr1A	278760046	4.95546
chr1A	279126892	3.32172
chr1A	280118192	4.54338
chr1A	280207878	3.95315
chr1A	280316124	3.62958
chr1A	280391356	3.37098
chr1A	280555690	3.12386
chr1A	280952611	3.10971
chr1A	281261017	3.85084
chr1A	281340615	4.66023
chr1A	281551686	4.35971
chr1A	281875010	4.24965
chr1A	281974095	3.33499
chr1A	282461008	3.60845
chr1A	282499986	3.24936
chr1A	283192512	3.06985
chr1A	283297173	5.77055
chr1A	283328581	4.14432
chr1A	283335105	3.00043
chr1A	283338911	4.14395
chr1A	283403750	3.09942
chr1A	283627168	3.22675
chr1A	283641511	3.83074
chr1A	283777433	3.25168
chr1A	283954252	3.53465
chr1A	284004034	5.00408
chr1A	284006022	4.09701
chr1A	284069880	3.50235
chr1A	284850163	3.86151
chr1A	284885004	3.72106
chr1A	284954923	3.62013
chr1A	284974916	3.81206
chr1A	285046943	4.55269
chr1A	285086518	3.82443
chr1A	285139151	3.73194
chr1A	285167484	3.60915
chr1A	285408794	3.78736
chr1A	285620984	3.27389
chr1A	285906752	3.5612
chr1A	286079439	3.15346
chr1A	286216892	4.86484
chr1A	286547563	3.14946
chr1A	286723996	3.39458
chr1A	286836501	4.86015
chr1A	286842855	4.9238
chr1A	286900113	4.63373
chr1A	286958504	5.1504
chr1A	287111473	3.04971
chr1A	287187644	5.04929
chr1A	287380562	3.05479
chr1A	287380563	3.05479
chr1A	287472759	3.71797
chr1A	287622622	3.8443
chr1A	287980216	3.82883
chr1A	288094742	3.48141
chr1A	288416480	3.11052
chr1A	288484169	3.35845
chr1A	288484175	3.30455
chr1A	288829318	3.29491
chr1A	289015180	3.01775
chr1A	289026267	4.0576
chr1A	289042192	3.30841
chr1A	289221446	3.53189
chr1A	289272591	3.14765
chr1A	289686136	3.43256
chr1A	289726631	4.19794
chr1A	289831394	3.12164
chr1A	290005021	3.02608
chr1A	290099819	3.41856
chr1A	290102296	3.27598
chr1A	291219362	3.54915
chr1A	291296833	3.48551
chr1A	291491749	3.79986
chr1A	291597760	4.54406
chr1A	291748816	3.14946
chr1A	291885829	4.44014
chr1A	291902746	3.67371
chr1A	292802518	3.21913
chr1A	293802381	3.58663
chr1A	293837744	4.99913
chr1A	293913196	4.08114
chr1A	294040990	3.00589
chr1A	294087774	3.09193
chr1A	294345057	3.16749
chr1A	294366903	4.57892
chr1A	294480674	3.89265
chr1A	294856002	3.50475
chr1A	294856142	3.38434
chr1A	294868756	4.05677
chr1A	294868771	3.47918
chr1A	295443466	3.18728
chr1A	295452338	4.36992
chr1A	295728507	3.70901
chr1A	295840504	3.03771
chr1A	296209157	3.41836
chr1A	296404375	4.52868
chr1A	296843656	4.22492
chr1A	296909761	4.51052
chr1A	297601212	4.25371
chr1A	297946818	3.06329
chr1A	298208621	3.5736
chr1A	298241220	3.40937
chr1A	298484880	6.13863
chr1A	298663203	4.78307
chr1A	298714259	3.24755
chr1A	298731227	3.73009
chr1A	298775556	3.45947
chr1A	299360424	3.36756
chr1A	299373743	4.16487
chr1A	299488324	3.01692
chr1A	299494157	3.83872
chr1A	299514837	3.16629
chr1A	299514843	3.11501
chr1A	299514849	3.27746
chr1A	299514855	3.16777
chr1A	299514884	3.01383
chr1A	299755043	3.53723
chr1A	300115313	3.60688
chr1A	300155537	4.07993
chr1A	300424015	3.51134
chr1A	300724811	3.32132
chr1A	300863782	4.10171
chr1A	300974527	3.49567
chr1A	300991155	4.83189
chr1A	301012816	3.21721
chr1A	301077256	4.84375
chr1A	301315538	4.63933
chr1A	301351040	3.48836
chr1A	301424224	3.05878
chr1A	301707458	3.11938
chr1A	301812755	3.07334
chr1A	302052444	3.61073
chr1A	302264367	4.62632
chr1A	302269849	3.15738
chr1A	302318541	3.46387
chr1A	302320357	3.48257
chr1A	302352872	3.23752
chr1A	302461252	3.25711
chr1A	302537986	4.32784
chr1A	302748938	3.75017
chr1A	303162373	3.82345
chr1A	303204063	3.60038
chr1A	303352244	3.34532
chr1A	303415373	3.70206
chr1A	303588638	3.56886
chr1A	303630040	3.61777
chr1A	303649710	3.66101
chr1A	303996443	3.63742
chr1A	304068128	3.13952
chr1A	304074601	3.16125
chr1A	304140093	5.04029
chr1A	304294781	4.58789
chr1A	304318827	3.6859
chr1A	304319022	3.13907
chr1A	304911674	3.59791
chr1A	304994740	4.16472
chr1A	305307844	3.461
chr1A	305308012	4.87073
chr1A	305359324	3.90018
chr1A	305402030	3.10629
chr1A	305429198	3.08243
chr1A	305685132	3.07121
chr1A	305762521	3.20212
chr1A	305796060	3.74143
chr1A	305875368	3.13221
chr1A	305887808	3.49259
chr1A	305930863	4.48543
chr1A	305936410	3.88442
chr1A	305975859	3.82594
chr1A	306010760	3.04883
chr1A	306785613	3.78901
chr1A	306802871	3.22597
chr1A	306984472	3.44771
chr1A	307085128	3.46036
chr1A	307145993	3.48754
chr1A	307236095	3.05123
chr1A	307366789	3.60343
chr1A	307452634	3.01474
chr1A	307648213	3.43462
chr1A	307648218	3.07613
chr1A	307709720	3.52174
chr1A	307823877	3.45351
chr1A	307835990	3.29937
chr1A	307850603	3.70954
chr1A	307869892	3.19515
chr1A	307923670	6.08482
chr1A	308020739	4.31636
chr1A	308308422	3.18844
chr1A	308349896	3.47219
chr1A	308567515	3.82903
chr1A	308842487	3.32039
chr1A	308847445	3.6106
chr1A	309113582	3.31808
chr1A	309135551	3.0231
chr1A	309145538	3.74033
chr1A	309222187	3.11871
chr1A	309308979	3.04872
chr1A	309429713	3.54268
chr1A	309502077	3.62542
chr1A	309531480	3.58596
chr1A	309597428	3.46944
chr1A	309652045	3.76711
chr1A	309660862	3.38556
chr1A	310109078	4.8414
chr1A	310120608	3.02539
chr1A	310401709	3.67022
chr1A	310560132	3.79401
chr1A	310732565	4.30563
chr1A	310790207	4.30724
chr1A	310867073	3.32697
chr1A	310884745	3.40035
chr1A	310943513	4.67584
chr1A	310944627	3.14926
chr1A	311098452	3.02514
chr1A	311193125	3.31925
chr1A	311538647	3.40023
chr1A	311578607	3.7488
chr1A	311718716	3.95711
chr1A	311728754	3.18672
chr1A	311958593	3.25541
chr1A	313018134	3.01738
chr1A	313368754	3.36163
chr1A	313378219	3.3571
chr1A	313535813	3.2035
chr1A	313542887	4.23315
chr1A	313592400	3.7181
chr1A	314051092	3.13733
chr1A	314129383	3.2937
chr1A	314307669	4.08658
chr1A	314516763	4.04475
chr1A	314668912	3.15309
chr1A	314829630	3.11479
chr1A	314941609	4.974
chr1A	314964384	3.64526
chr1A	315289571	3.11548
chr1A	315386229	5.08832
chr1A	315387422	3.12426
chr1A	315485045	3.81468
chr1A	315916149	4.8054
chr1A	316168049	3.46628
chr1A	316307527	3.2385
chr1A	316327169	3.12917
chr1A	316344365	3.03133
chr1A	316348551	3.37957
chr1A	316573184	3.08647
chr1A	316623337	3.5792
chr1A	316740732	3.02788
chr1A	317085126	3.04775
chr1A	317108657	3.65125
chr1A	317145764	3.18378
chr1A	317210588	3.69109
chr1A	317309425	3.37117
chr1A	317335838	3.78675
chr1A	317646237	3.01594
chr1A	317712909	3.27714
chr1A	317714347	3.03615
chr1A	317868503	4.08665
chr1A	317976959	3.18509
chr1A	317976960	3.49223
chr1A	318022517	3.25169
chr1A	318080474	3.4635
chr1A	318080492	4.19308
chr1A	318153963	3.28184
chr1A	318177693	3.67685
chr1A	318220862	3.55686
chr1A	318300903	3.36213
chr1A	318372750	3.20918
chr1A	318379385	4.92154
chr1A	318582709	3.06916
chr1A	318706528	3.72017
chr1A	318727065	3.42039
chr1A	318909885	4.89171
chr1A	318945238	4.2032
chr1A	319128651	3.64813
chr1A	319187933	3.04547
chr1A	319287086	3.01536
chr1A	319368629	3.65374
chr1A	319408385	3.91797
chr1A	319492767	5.44294
chr1A	319679979	3.00185
chr1A	319685059	3.13639
chr1A	319724893	5.36271
chr1A	319763626	3.34921
chr1A	319799842	3.13411
chr1A	319802579	3.97819
chr1A	319826943	6.3801
chr1A	319944967	4.0812
chr1A	320049233	3.04114
chr1A	320057319	3.04877
chr1A	320082885	3.43045
chr1A	320364518	3.30023
chr1A	320525550	3.15924
chr1A	320539649	3.60309
chr1A	320577638	3.65094
chr1A	320787943	4.26679
chr1A	320830310	3.0295
chr1A	321418700	3.22063
chr1A	321447417	3.7796
chr1A	321463548	3.66196
chr1A	321508908	3.54073
chr1A	321508916	3.62619
chr1A	321532675	3.07642
chr1A	321639459	3.20579
chr1A	321657615	4.19885
chr1A	321686865	3.02793
chr1A	321710813	4.50343
chr1A	321792676	4.68751
chr1A	321992960	4.00955
chr1A	322049824	3.29028
chr1A	322063522	3.76271
chr1A	322063629	4.99555
chr1A	322105990	3.52094
chr1A	322177556	4.17564
chr1A	322205434	3.58208
chr1A	322310014	3.29472
chr1A	322388809	3.69118
chr1A	322520823	4.58593
chr1A	322697225	3.24545
chr1A	322986560	3.68734
chr1A	323002802	3.69317
chr1A	323329770	3.8688
chr1A	323366989	4.16707
chr1A	323496404	3.06611
chr1A	323530161	3.31132
chr1A	323536184	3.08622
chr1A	323565391	3.59479
chr1A	323633829	3.57031
chr1A	323738943	4.35435
chr1A	324236029	3.42073
chr1A	324247131	3.65779
chr1A	324335540	3.25281
chr1A	324381054	3.01985
chr1A	324446592	3.65287
chr1A	324561474	3.88579
chr1A	324629768	4.45391
chr1A	324650123	4.27788
chr1A	324767847	3.25871
chr1A	325224491	3.99632
chr1A	325327375	3.68123
chr1A	325343257	3.55304
chr1A	325400032	4.53612
chr1A	325456615	3.9339
chr1A	325524746	3.97964
chr1A	325547614	3.2438
chr1A	325657301	3.75181
chr1A	325941404	4.02862
chr1A	325964327	5.20636
chr1A	326051445	3.0425
chr1A	326154399	4.03765
chr1A	326316745	3.22858
chr1A	326357169	4.11197
chr1A	326366846	4.66033
chr1A	326416866	3.70338
chr1A	326437779	4.05408
chr1A	326456764	4.65408
chr1A	326637793	3.44224
chr1A	326650582	3.29167
chr1A	326652828	3.23677
chr1A	326718896	4.0677
chr1A	326990351	4.26937
chr1A	327063420	3.56957
chr1A	327140047	3.27833
chr1A	327223052	4.50306
chr1A	327228443	3.95739
chr1A	327333106	3.7708
chr1A	327465233	6.41124
chr1A	327469087	3.9557
chr1A	327704532	3.07015
chr1A	327782850	3.79393
chr1A	328267069	3.37778
chr1A	328368614	3.25222
chr1A	328414693	3.1725
chr1A	328414699	3.22022
chr1A	328426348	3.27359
chr1A	328476065	3.5391
chr1A	328740272	3.3783
chr1A	328976658	3.97167
chr1A	329039949	3.40607
chr1A	329346411	3.05138
chr1A	329427953	3.04766
chr1A	329587319	4.10015
chr1A	329776290	3.30482
chr1A	329799876	3.81824
chr1A	329874291	3.29794
chr1A	329962942	3.11925
chr1A	330148374	4.00591
chr1A	330270919	4.21074
chr1A	330316510	3.28832
chr1A	330428221	4.10327
chr1A	330614008	3.27594
chr1A	330681538	3.09534
chr1A	330751941	3.50362
chr1A	330771612	4.62904
chr1A	330828524	3.30923
chr1A	330883672	3.48122
chr1A	331110944	3.27567
chr1A	331137006	3.92852
chr1A	331142920	3.81813
chr1A	331256474	4.04737
chr1A	331416114	4.72593
chr1A	331540561	3.26365
chr1A	331577003	4.66214
chr1A	331649846	3.19493
chr1A	331766173	3.56626
chr1A	331843977	3.17412
chr1A	331893276	4.92376
chr1A	332027756	5.17535
chr1A	332040769	3.15785
chr1A	332398601	5.05402
chr1A	332508209	4.08069
chr1A	332617513	4.28683
chr1A	332620951	3.01859
chr1A	332725401	3.39652
chr1A	332730503	3.56219
chr1A	332845124	3.9361
chr1A	333132563	3.17025
chr1A	333348096	4.20343
chr1A	333390352	4.66752
chr1A	333681664	5.4432
chr1A	334102060	3.73241
chr1A	334129527	3.32377
chr1A	334134364	3.17544
chr1A	334469083	3.06661
chr1A	334472111	3.07985
chr1A	334683096	3.94531
chr1A	334745604	3.20923
chr1A	334779161	3.53167
chr1A	334816563	3.08173
chr1A	334900430	3.62108
chr1A	334958921	4.23517
chr1A	334976471	3.36492
chr1A	335002035	4.81454
chr1A	335063057	4.18863
chr1A	335074580	4.95499
chr1A	335193557	3.37053
chr1A	335221146	3.4613
chr1A	335280355	3.50528
chr1A	335347156	4.27447
chr1A	335557976	3.63451
chr1A	335567640	4.01788
chr1A	335707138	3.60632
chr1A	335801371	3.6466
chr1A	336438952	3.09999
chr1A	336467997	3.0815
chr1A	336598676	3.13256
chr1A	336788068	3.09727
chr1A	337032769	3.05975
chr1A	337105495	3.1984
chr1A	337392946	3.56008
chr1A	337403794	3.25306
chr1A	337488326	4.78542
chr1A	337594760	3.28271
chr1A	337622029	3.26157
chr1A	338187305	3.23591
chr1A	338304660	3.30239
chr1A	338313562	3.39427
chr1A	338415561	4.26388
chr1A	338501843	3.31671
chr1A	338539292	3.1091
chr1A	338545542	3.75264
chr1A	338634210	3.16858
chr1A	338634224	4.97852
chr1A	338648238	4.83428
chr1A	338675801	3.16314
chr1A	338790176	5.57952
chr1A	338790182	5.55281
chr1A	338790264	3.1119
chr1A	338941394	3.54861
chr1A	338968802	3.8878
chr1A	339042775	3.5121
chr1A	339050442	3.37011
chr1A	339061641	3.21616
chr1A	339074332	3.17341
chr1A	339379323	3.48657
chr1A	339386203	4.37696
chr1A	339416461	3.59397
chr1A	339416514	3.46553
chr1A	339517370	3.90042
chr1A	339602543	3.07798
chr1A	339657977	4.24107
chr1A	339728496	4.71265
chr1A	339797529	3.27175
chr1A	339843220	3.44042
chr1A	339955540	3.39623
chr1A	340003993	3.03727
chr1A	340015262	3.40847
chr1A	340015275	3.27577
chr1A	340122884	3.71636
chr1A	340172283	4.26846
chr1A	340304211	3.1803
chr1A	340329405	4.31437
chr1A	340374049	3.24978
chr1A	340526799	4.68871
chr1A	340552685	4.04168
chr1A	340559764	3.51678
chr1A	340601954	3.33208
chr1A	340601974	3.20947
chr1A	340610636	3.47206
chr1A	340653107	3.60672
chr1A	340858277	4.55387
chr1A	340863464	3.31948
chr1A	340935778	4.65423
chr1A	340946376	3.20093
chr1A	341006156	3.42397
chr1A	341010103	5.26346
chr1A	341070644	3.9707
chr1A	341180538	3.07362
chr1A	341182226	4.2417
chr1A	341245455	3.90518
chr1A	341297821	3.69644
chr1A	341381575	3.29166
chr1A	341562762	3.01101
chr1A	341594860	3.02494
chr1A	341654966	3.78057
chr1A	341699065	3.20172
chr1A	341699068	3.2302
chr1A	341868810	3.63354
chr1A	341904152	3.88706
chr1A	341926573	3.08063
chr1A	341986169	3.47113
chr1A	342001063	3.27473
chr1A	342003301	3.05125
chr1A	342045053	3.20185
chr1A	342101579	3.29747
chr1A	342167634	3.49139
chr1A	342201464	5.364
chr1A	342356287	3.32867
chr1A	342365481	3.49602
chr1A	342368013	3.10274
chr1A	342389789	3.50177
chr1A	342389859	3.42504
chr1A	342458718	3.44871
chr1A	342511155	3.03657
chr1A	342523827	5.00716
chr1A	342538771	3.4744
chr1A	342586864	3.14572
chr1A	342713746	3.37774
chr1A	342731826	4.12244
chr1A	342732678	3.17901
chr1A	342733600	3.36785
chr1A	342812195	3.22518
chr1A	342861009	3.69752
chr1A	342906638	3.40027
chr1A	342906669	3.3248
chr1A	343151866	3.96321
chr1A	343151885	3.31376
chr1A	343169853	3.22004
chr1A	343196966	3.19075
chr1A	343289497	3.24441
chr1A	343349828	3.42229
chr1A	343505451	3.34759
chr1A	343757938	3.28518
chr1A	343814490	3.51093
chr1A	343882673	4.14435
chr1A	343979771	3.85811
chr1A	344204620	3.02287
chr1A	344321594	3.30084
chr1A	344367812	4.21078
chr1A	344372380	3.37909
chr1A	344474156	3.61373
chr1A	344758590	3.63434
chr1A	344842990	3.10938
chr1A	345044015	5.12418
chr1A	345074578	3.44189
chr1A	345074625	3.35462
chr1A	345185760	3.33547
chr1A	345327839	3.37709
chr1A	345380091	3.297
chr1A	345438473	3.49101
chr1A	345454418	3.60446
chr1A	345459132	3.27746
chr1A	345503998	3.93479
chr1A	345541767	3.45003
chr1A	345563418	3.77658
chr1A	345658139	3.34627
chr1A	345701087	3.09461
chr1A	345992153	3.32649
chr1A	346327113	3.69327
chr1A	346473094	3.63579
chr1A	346473131	3.09529
chr1A	346544822	4.16849
chr1A	346551882	3.20033
chr1A	346561469	3.50589
chr1A	346581966	3.97976
chr1A	346628935	3.29285
chr1A	346631429	3.12308
chr1A	346807325	3.68185
chr1A	346998137	3.72858
chr1A	347016468	3.69819
chr1A	347162698	3.325
chr1A	347245391	3.40113
chr1A	347371000	3.79401
chr1A	347418822	4.24603
chr1A	347556034	3.67044
chr1A	347562538	3.20058
chr1A	347573966	3.57266
chr1A	347578623	3.40511
chr1A	347580012	3.59894
chr1A	347588095	4.74105
chr1A	347700301	3.18136
chr1A	347705307	3.32271
chr1A	347709538	3.21769
chr1A	347730705	3.00292
chr1A	347735517	3.29616
chr1A	347767644	3.06756
chr1A	347820477	4.27821
chr1A	347873868	3.33613
chr1A	348011293	3.01001
chr1A	348063537	4.4839
chr1A	348111410	3.30587
chr1A	348151519	4.87028
chr1A	348181035	4.04149
chr1A	348293873	3.51714
chr1A	348324763	3.4122
chr1A	348429499	3.62997
chr1A	348429508	4.33307
chr1A	348430902	3.52767
chr1A	348437847	3.20467
chr1A	348449705	4.15749
chr1A	348457051	3.04248
chr1A	348486020	3.19303
chr1A	348500584	3.81596
chr1A	348512435	3.22675
chr1A	348528839	4.18765
chr1A	348549526	3.10741
chr1A	348549539	3.11658
chr1A	348553613	3.25716
chr1A	348572015	3.46594
chr1A	348598329	3.51948
chr1A	348640095	3.24785
chr1A	348746875	3.0919
chr1A	348760116	4.04944
chr1A	348763017	3.24935
chr1A	348765212	3.80847
chr1A	348766414	3.9791
chr1A	348769768	4.04737
chr1A	348775066	3.32307
chr1A	348786397	4.04822
chr1A	348788933	5.04145
chr1A	348791725	3.88773
chr1A	348792769	3.70402
chr1A	348800987	3.44001
chr1A	348811415	3.05372
chr1A	348853583	4.36432
chr1A	348853620	5.72568
chr1A	348853987	3.37449
chr1A	348858134	3.36215
chr1A	348868052	3.836
chr1A	348873535	3.92111
chr1A	348877224	3.75129
chr1A	348877252	3.71395
chr1A	348896693	4.00984
chr1A	348909396	3.00265
chr1A	348927680	3.49355
chr1A	348929427	3.28807
chr1A	348943971	3.22061
chr1A	348963308	3.98569
chr1A	348972073	3.31679
chr1A	348972282	4.37346
chr1A	348972286	4.33935
chr1A	348977621	3.39463
chr1A	348980316	3.04844
chr1A	348980324	3.10523
chr1A	348980337	3.1235
chr1A	349017161	3.4135
chr1A	349018374	3.10362
chr1A	349048690	3.63969
chr1A	349048860	4.05598
chr1A	349048910	4.55933
chr1A	349055546	3.3667
chr1A	349085112	3.10127
chr1A	349090350	4.17797
chr1A	349111854	3.75419
chr1A	349115405	3.4798
chr1A	349129763	3.0232
chr1A	349131479	3.13537
chr1A	349136530	3.09843
chr1A	349138969	3.47174
chr1A	349155243	3.316
chr1A	349158687	3.77508
chr1A	349158829	4.73902
chr1A	349170213	3.06757
chr1A	349175414	3.3798
chr1A	349177617	3.34803
chr1A	349178652	3.13255
chr1A	349188064	3.55622
chr1A	349188102	3.5148
chr1A	349189742	3.59702
chr1A	349201508	3.46502
chr1A	349208447	3.27814
chr1A	349215714	3.15027
chr1A	349224451	3.98649
chr1A	349225223	3.28632
chr1A	349233561	4.27267
chr1A	349233566	5.22368
chr1A	349255343	3.02339
chr1A	349256387	3.211
chr1A	349257210	3.22879
chr1A	349270773	3.38875
chr1A	349273385	3.63045
chr1A	349289766	3.33342
chr1A	349300830	3.02713
chr1A	349383844	4.55799
chr1A	349384285	3.44887
chr1A	349405437	3.23055
chr1A	349443929	3.03919
chr1A	349454320	3.07978
chr1A	349487325	3.15748
chr1A	349499759	3.66111
chr1A	349500579	4.03179
chr1A	349500660	3.86617
chr1A	349523809	3.67702
chr1A	349545329	3.3091
chr1A	349569720	3.0554
chr1A	349577993	3.4742
chr1A	349577999	3.51909
chr1A	349582841	3.58616
chr1A	349638402	3.03949
chr1A	349646290	3.18928
chr1A	349659422	3.82801
chr1A	349720376	3.64919
chr1A	349720378	3.65608
chr1A	349751946	3.03134
chr1A	349788923	3.1963
chr1A	349796777	3.38687
chr1A	349819167	4.54272
chr1A	349840465	3.45328
chr1A	349841918	3.34725
chr1A	349846482	4.75684
chr1A	349873205	3.39941
chr1A	349873208	3.15264
chr1A	349875540	3.015
chr1A	349918944	3.64757
chr1A	349931150	3.0576
chr1A	349958196	3.36487
chr1A	349958197	3.34132
chr1A	349958512	3.30747
chr1A	349958527	3.24908
chr1A	349983551	3.19106
chr1A	349999063	3.23382
chr1A	350031679	4.26582
chr1A	350088392	3.09538
chr1A	350113780	3.05367
chr1A	350134737	3.30684
chr1A	350139408	3.41284
chr1A	350155428	3.05316
chr1A	350162946	3.17211
chr1A	350166938	3.17034
chr1A	350171261	3.40899
chr1A	350171266	4.37842
chr1A	350193860	3.26244
chr1A	350225588	3.07155
chr1A	350235799	3.76774
chr1A	350308251	3.57486
chr1A	350348985	3.77788
chr1A	350353666	3.40327
chr1A	350482347	3.0094
chr1A	350500679	4.1059
chr1A	350546867	3.33685
chr1A	350585526	3.02268
chr1A	350586614	3.01842
chr1A	350586728	3.30258
chr1A	350586729	3.30258
chr1A	350601409	3.45509
chr1A	350608047	3.15827
chr1A	350652682	3.15481
chr1A	350654908	3.09334
chr1A	350666581	3.31342
chr1A	350683212	3.2943
chr1A	350684598	3.09793
chr1A	350684609	3.23084
chr1A	350707335	3.38372
chr1A	350709289	3.09776
chr1A	350717493	3.31561
chr1A	350718627	3.04575
chr1A	350746734	3.03795
chr1A	350750346	4.32241
chr1A	350762038	3.43512
chr1A	350775860	3.47901
chr1A	350790739	3.03532
chr1A	350893094	3.64405
chr1A	350956553	3.89306
chr1A	350970946	3.06496
chr1A	351025323	3.17421
chr1A	351061034	3.94731
chr1A	351070243	4.26423
chr1A	351073314	3.6191
chr1A	351077798	3.49136
chr1A	351077832	3.2749
chr1A	351086309	3.0043
chr1A	351096850	3.01273
chr1A	351129796	3.20884
chr1A	351158222	3.56516
chr1A	351183598	3.32259
chr1A	351187834	3.82423
chr1A	351235683	4.28404
chr1A	351235696	4.46983
chr1A	351290956	4.37106
chr1A	351301610	3.19502
chr1A	351333894	3.78835
chr1A	351336452	3.36933
chr1A	351439863	3.04107
chr1A	351596712	3.56514
chr1A	351777992	3.48712
chr1A	351853487	3.10372
chr1A	351863795	3.46637
chr1A	352067323	3.35701
chr1A	352073770	3.28315
chr1A	352228594	3.60187
chr1A	352471172	4.57237
chr1A	352589045	4.26694
chr1A	352698610	3.80535
chr1A	352703224	3.00939
chr1A	352926441	3.06434
chr1A	353231981	3.06493
chr1A	353280456	3.08237
chr1A	353362900	3.98026
chr1A	353381227	3.02751
chr1A	353398816	3.02457
chr1A	353436443	3.10639
chr1A	353461057	3.06887
chr1A	353542078	3.04915
chr1A	353637500	3.68275
chr1A	353697304	3.14048
chr1A	353721287	6.62841
chr1A	353770429	4.02433
chr1A	353786675	4.37403
chr1A	353819068	3.40902
chr1A	353823591	3.28518
chr1A	353832859	3.61222
chr1A	353929274	3.08112
chr1A	353957002	3.60036
chr1A	354196433	4.23681
chr1A	354201053	3.60748
chr1A	354237394	3.22105
chr1A	354246204	3.72352
chr1A	354247570	3.65565
chr1A	354352357	3.44487
chr1A	354360351	3.29368
chr1A	354371158	3.39143
chr1A	354372939	3.85664
chr1A	354373032	3.00953
chr1A	354438348	3.84832
chr1A	354466352	3.25809
chr1A	354517720	3.11295
chr1A	354518421	3.05179
chr1A	354590966	3.01077
chr1A	354621357	3.14797
chr1A	354624872	3.06198
chr1A	354679703	3.17046
chr1A	354725761	4.13908
chr1A	354772168	3.00776
chr1A	354962111	3.07588
chr1A	354986875	3.06951
chr1A	355123331	4.50656
chr1A	355123449	3.3443
chr1A	355136215	3.08541
chr1A	355143531	3.13278
chr1A	355183998	3.58685
chr1A	355670063	3.85502
chr1A	356069202	3.13359
chr1A	356435712	3.6066
chr1A	356562157	3.83021
chr1A	356862363	3.82048
chr1A	356935563	3.04927
chr1A	357040780	3.91894
chr1A	357575767	6.6023
chr1A	357663114	3.40762
chr1A	357876994	5.30323
chr1A	358104932	3.68865
chr1A	358506211	3.4707
chr1A	358847117	3.39337
chr1A	358847125	3.57463
chr1A	358847132	3.25226
chr1A	359058668	3.38111
chr1A	359058690	3.08619
chr1A	359335557	3.13341
chr1A	359400279	3.51177
chr1A	359440451	3.14413
chr1A	359443845	3.17931
chr1A	360395800	3.10718
chr1A	360925736	3.01618
chr1A	361061908	3.85608
chr1A	361167735	3.24135
chr1A	361440947	3.02178
chr1A	361933695	5.30574
chr1A	362295577	5.07764
chr1A	362506559	3.0409
chr1A	362553285	3.1757
chr1A	362695228	3.71944
chr1A	362822759	3.21335
chr1A	363570579	3.59015
chr1A	364418476	3.99136
chr1A	364421296	3.0092
chr1A	364485743	4.13975
chr1A	364779489	3.4115
chr1A	364783834	3.30888
chr1A	364789535	3.18385
chr1A	364975106	3.11117
chr1A	365029989	3.40299
chr1A	365278040	3.0546
chr1A	365657907	3.54365
chr1A	365685635	3.66932
chr1A	366064525	3.80774
chr1A	366530014	3.50769
chr1A	366672846	3.51853
chr1A	366698629	3.46428
chr1A	366942777	3.0598
chr1A	367035606	5.41799
chr1A	367193572	3.20945
chr1A	367798205	3.60417
chr1A	367977824	3.60432
chr1A	368211441	4.11875
chr1A	368615374	3.28498
chr1A	368753510	3.15388
chr1A	368940985	3.75629
chr1A	368973387	3.86261
chr1A	369161806	4.96964
chr1A	369482457	3.75845
chr1A	370466921	3.26617
chr1A	371292017	3.04415
chr1A	371768546	3.93018
chr1A	371950566	3.55564
chr1A	372247112	3.57106
chr1A	372806227	3.91539
chr1A	374225184	3.54476
chr1A	374846757	4.10854
chr1A	374900926	3.19834
chr1A	374900937	3.32621
chr1A	374963297	3.55345
chr1A	375030898	3.11446
chr1A	375232650	4.0583
chr1A	376059708	3.47102
chr1A	376166911	3.77307
chr1A	376507518	3.7237
chr1A	376899355	3.0718
chr1A	378077527	3.09426
chr1A	378151681	3.08731
chr1A	378203208	3.33753
chr1A	378939550	3.53901
chr1A	379395145	3.10029
chr1A	379395180	3.05548
chr1A	379432496	3.0519
chr1A	379942323	4.12768
chr1A	381514375	3.38694
chr1A	381643001	4.4241
chr1A	384560357	3.04282
chr1A	384895867	4.849
chr1A	385227346	3.99745
chr1A	385492398	3.28808
chr1A	386025886	4.15466
chr1A	386473408	4.02481
chr1A	386554318	3.34044
chr1A	386925426	3.74199
chr1A	387093578	3.92978
chr1A	387559625	3.1916
chr1A	387736145	3.11146
chr1A	387784275	3.92815
chr1A	388010087	3.26332
chr1A	388312052	3.72979
chr1A	388479559	3.45018
chr1A	388569037	3.15481
chr1A	389126117	3.35652
chr1A	389139453	3.80369
chr1A	389645638	3.11823
chr1A	390097673	3.39248
chr1A	391007450	3.09875
chr1A	391007463	3.20948
chr1A	391449125	3.39127
chr1A	392674945	3.45268
chr1A	392894719	4.82028
chr1A	392915053	3.06874
chr1A	392947257	3.62525
chr1A	393446723	3.21493
chr1A	393646369	3.20675
chr1A	393796292	3.04242
chr1A	394007673	4.85297
chr1A	394196430	4.08877
chr1A	394310563	3.96887
chr1A	394870000	3.28961
chr1A	394971435	4.04318
chr1A	395147925	3.20101
chr1A	395567609	3.50619
chr1A	395619351	3.44535
chr1A	395632612	3.09747
chr1A	395632617	3.17571
chr1A	395648305	3.40973
chr1A	395685448	3.8655
chr1A	395787841	3.73422
chr1A	395787856	3.55438
chr1A	395970138	3.36846
chr1A	395980988	3.2759
chr1A	395981012	3.28172
chr1A	395989252	3.06234
chr1A	395993461	3.23112
chr1A	396182068	3.05066
chr1A	396182090	3.66274
chr1A	396290816	3.10433
chr1A	396428540	3.20545
chr1A	396428541	3.18565
chr1A	396571934	3.02879
chr1A	396592735	3.37342
chr1A	396659557	3.25351
chr1A	396839405	3.39131
chr1A	396877915	3.48804
chr1A	397042863	3.67091
chr1A	397116050	3.78449
chr1A	397141427	3.10591
chr1A	397186589	3.45942
chr1A	397192175	3.45266
chr1A	397254980	3.5224
chr1A	397262099	4.93569
chr1A	397355310	3.23496
chr1A	397528540	3.59774
chr1A	397560551	4.85066
chr1A	397750364	3.00979
chr1A	397784054	3.74108
chr1A	397784062	3.74206
chr1A	397784081	3.81781
chr1A	397891319	3.29701
chr1A	397935176	3.27401
chr1A	398018369	3.45083
chr1A	398018783	3.18601
chr1A	398044403	3.1528
chr1A	398128229	3.06885
chr1A	398146536	3.60781
chr1A	398352127	3.08841
[truncated: 390,469 more rows]
