# Supplementary material for: Origin and adaptation to high altitude of Tibetan semi-wild wheat
Source: Nat Commun. 2020 Oct 8;11:5085. doi: 10.1038/s41467-020-18738-5 (PMC7545183; doi:10.1038/s41467-020-18738-5)
Supplement: Supplementary file 9 — Source Data [file 41467_2020_18738_MOESM9_ESM.zip › Source_Data/SFig_30_CNVindex.txt]

CHR	BIN_START	BIN_END	CNVindex
chr1A	1	100000	0
chr1A	100001	200000	-0.00381898692307692
chr1A	200001	300000	-0.0259068461538462
chr1A	300001	400000	0.0284821307692308
chr1A	400001	500000	0.0758198057692308
chr1A	500001	600000	0.0730686415384616
chr1A	600001	700000	0.108851466538462
chr1A	700001	800000	0.101088068846154
chr1A	800001	900000	0.107639151538462
chr1A	900001	1000000	0.105830139615385
chr1A	1000001	1100000	0.110238996538462
chr1A	1100001	1200000	0.0861749607692308
chr1A	1200001	1300000	0.350529100769231
chr1A	1300001	1400000	0.298339615384615
chr1A	1400001	1500000	0.283674560615385
chr1A	1500001	1600000	0.337921466153846
chr1A	1600001	1700000	0.203735869846154
chr1A	1700001	1800000	0.136733022
chr1A	1800001	1900000	0.464910422076923
chr1A	1900001	2000000	0.461444038461538
chr1A	2000001	2100000	0.313009324076923
chr1A	2100001	2200000	0.175485187307692
chr1A	2200001	2300000	0.108168948461538
chr1A	2300001	2400000	0.136982446153846
chr1A	2400001	2500000	-0.150159806153846
chr1A	2500001	2600000	-0.209625583076923
chr1A	2600001	2700000	-0.286882720307692
chr1A	2700001	2800000	-0.306849448307692
chr1A	2800001	2900000	-0.279918648461538
chr1A	2900001	3000000	-0.0437200361538462
chr1A	3000001	3100000	0.216181044153846
chr1A	3100001	3200000	0.169633552307692
chr1A	3200001	3300000	0.253305213076923
chr1A	3300001	3400000	0.160533761538462
chr1A	3400001	3500000	0.0986629415384616
chr1A	3500001	3600000	0.082239626923077
chr1A	3600001	3700000	0.0596778930769231
chr1A	3700001	3800000	0.0544693615384615
chr1A	3800001	3900000	0.123636123846154
chr1A	3900001	4000000	0.114742293076923
chr1A	4000001	4100000	0.0763200869230769
chr1A	4100001	4200000	0.149841427538462
chr1A	4200001	4300000	0.101627829230769
chr1A	4300001	4400000	0.108639922307692
chr1A	4400001	4500000	0.122790589230769
chr1A	4500001	4600000	0.123140660769231
chr1A	4600001	4700000	0.117901063846154
chr1A	4700001	4800000	0.128437251384615
chr1A	4800001	4900000	0.149340103076923
chr1A	4900001	5000000	0.156364270846154
chr1A	5000001	5100000	0.127761521538462
chr1A	5100001	5200000	0.134750499230769
chr1A	5200001	5300000	0.125129268461538
chr1A	5300001	5400000	0.0707573430769231
chr1A	5400001	5500000	0.109542813076923
chr1A	5500001	5600000	-0.0270985655384616
chr1A	5600001	5700000	-0.0256367540769231
chr1A	5700001	5800000	-0.0530352113076923
chr1A	5800001	5900000	-0.0488427873076923
chr1A	5900001	6000000	-0.0519131362307693
chr1A	6000001	6100000	-0.0554721775384616
chr1A	6100001	6200000	-0.0351878056153846
chr1A	6200001	6300000	-0.0562576221538461
chr1A	6300001	6400000	0.0436038415384615
chr1A	6400001	6500000	0.0883101273076923
chr1A	6500001	6600000	0.0833559380769231
chr1A	6600001	6700000	0.0886295534615384
chr1A	6700001	6800000	0.0763322253846154
chr1A	6800001	6900000	0.125699945615385
chr1A	6900001	7000000	0.131663150230769
chr1A	7000001	7100000	0.140394035923077
chr1A	7100001	7200000	0.0875657573076923
chr1A	7200001	7300000	0.02553468
chr1A	7300001	7400000	0.0984755723076923
chr1A	7400001	7500000	0.156841234923077
chr1A	7500001	7600000	0.120300770769231
chr1A	7600001	7700000	0.0856335953846155
chr1A	7700001	7800000	0.129996968461538
chr1A	7800001	7900000	0.138745630769231
chr1A	7900001	8000000	0.170918422153846
chr1A	8000001	8100000	0.153150571538461
chr1A	8100001	8200000	0.0498612315384614
chr1A	8200001	8300000	0.00290573230769231
chr1A	8300001	8400000	0.00168559999999995
chr1A	8400001	8500000	-0.0133734330769231
chr1A	8500001	8600000	-0.0121293261538462
chr1A	8600001	8700000	0.00195696615384622
chr1A	8700001	8800000	0.00172850384615386
chr1A	8800001	8900000	0.00662911084615392
chr1A	8900001	9000000	0.00505160138461536
chr1A	9000001	9100000	0.00782720923076918
chr1A	9100001	9200000	-0.0259170599999999
chr1A	9200001	9300000	0.0304519515384615
chr1A	9300001	9400000	0.00457516769230759
chr1A	9400001	9500000	0.0693508353076923
chr1A	9500001	9600000	0.000102138461538503
chr1A	9600001	9700000	0.0207842876923077
chr1A	9700001	9800000	0.0462728884615384
chr1A	9800001	9900000	0.199776537615385
chr1A	9900001	10000000	0.0865736169230769
chr1A	10000001	10100000	0.0719520992307693
chr1A	10100001	10200000	0.0723896384615386
chr1A	10200001	10300000	0.0978480861538461
chr1A	10300001	10400000	0.131928003615385
chr1A	10400001	10500000	0.153311650230769
chr1A	10500001	10600000	0.168300647153846
chr1A	10600001	10700000	0.138139958461538
chr1A	10700001	10800000	0.0265748484615385
chr1A	10800001	10900000	0.023658947
chr1A	10900001	11000000	0.0642319699999999
chr1A	11000001	11100000	0.174666497923077
chr1A	11100001	11200000	0.152883845846154
chr1A	11200001	11300000	0.0418582427692308
chr1A	11300001	11400000	0.00550107984615378
chr1A	11400001	11500000	0.149204874846154
chr1A	11500001	11600000	0.0830208807692308
chr1A	11600001	11700000	0.051078646923077
chr1A	11700001	11800000	0.0526920715384616
chr1A	11800001	11900000	0.00801159846153843
chr1A	11900001	12000000	0.100797870769231
chr1A	12000001	12100000	0.195007850769231
chr1A	12100001	12200000	0.0956361261538461
chr1A	12200001	12300000	0.041325406923077
chr1A	12300001	12400000	-0.0394261153846154
chr1A	12400001	12500000	-0.0995675653846154
chr1A	12500001	12600000	0.0818998253846154
chr1A	12600001	12700000	-0.0146781846153846
chr1A	12700001	12800000	0.043312508
chr1A	12800001	12900000	-0.0188620392307692
chr1A	12900001	13000000	-0.0261990723846154
chr1A	13000001	13100000	-0.113364220076923
chr1A	13100001	13200000	-0.0744000511538462
chr1A	13200001	13300000	-0.110034078461538
chr1A	13300001	13400000	-0.127571006615385
chr1A	13400001	13500000	0.0173494958461538
chr1A	13500001	13600000	0.0454132698461538
chr1A	13600001	13700000	0.0627293384615384
chr1A	13700001	13800000	0.0416434576923077
chr1A	13800001	13900000	0.0500984738461538
chr1A	13900001	14000000	0.0406324130769231
chr1A	14000001	14100000	0.0323970261538462
chr1A	14100001	14200000	0.0689275938461538
chr1A	14200001	14300000	0.136803962307692
chr1A	14300001	14400000	0.182277071769231
chr1A	14400001	14500000	0.133188293846154
chr1A	14500001	14600000	0.118656349230769
chr1A	14600001	14700000	0.115519902307692
chr1A	14700001	14800000	0.117757673846154
chr1A	14800001	14900000	0.0384535130769231
chr1A	14900001	15000000	0.0876494838461538
chr1A	15000001	15100000	0.0291596107692308
chr1A	15100001	15200000	0.04721071
chr1A	15200001	15300000	0.177487545923077
chr1A	15300001	15400000	0.156445340769231
chr1A	15400001	15500000	0.140704746153846
chr1A	15500001	15600000	0.189962832307692
chr1A	15600001	15700000	0.0796082838461538
chr1A	15700001	15800000	0.215234655153846
chr1A	15800001	15900000	0.193637118846154
chr1A	15900001	16000000	0.150783471538461
chr1A	16000001	16100000	0.168790033076923
chr1A	16100001	16200000	0.204413454307692
chr1A	16200001	16300000	0.190810883846154
chr1A	16300001	16400000	0.186677067692308
chr1A	16400001	16500000	0.03977094
chr1A	16500001	16600000	-0.0142982044615385
chr1A	16600001	16700000	-0.0196653946923077
chr1A	16700001	16800000	-0.0174541759230769
chr1A	16800001	16900000	0.0770375738461538
chr1A	16900001	17000000	0.0493040961538461
chr1A	17000001	17100000	0.0464325638461538
chr1A	17100001	17200000	0.0962491181538462
chr1A	17200001	17300000	0.121510249230769
chr1A	17300001	17400000	0.148739059153846
chr1A	17400001	17500000	0.127631747923077
chr1A	17500001	17600000	0.149438800738462
chr1A	17600001	17700000	0.107971638461538
chr1A	17700001	17800000	0.117816965384615
chr1A	17800001	17900000	0.0415812353846154
chr1A	17900001	18000000	0.0376389369230768
chr1A	18000001	18100000	0.0635927423076923
chr1A	18100001	18200000	0.0615318807692308
chr1A	18200001	18300000	0.0803060607692309
chr1A	18300001	18400000	0.0393302538461539
chr1A	18400001	18500000	0.0492218992307693
chr1A	18500001	18600000	0.172318003769231
chr1A	18600001	18700000	0.148786178692308
chr1A	18700001	18800000	0.148115793769231
chr1A	18800001	18900000	0.140737950153846
chr1A	18900001	19000000	0.104720388923077
chr1A	19000001	19100000	0.132293288461538
chr1A	19100001	19200000	0.156334493615385
chr1A	19200001	19300000	0.0743737525384615
chr1A	19300001	19400000	0.0342920979076923
chr1A	19400001	19500000	0.0382874658538461
chr1A	19500001	19600000	0.167040749230769
chr1A	19600001	19700000	0.105181576923077
chr1A	19700001	19800000	0.0155156284615385
chr1A	19800001	19900000	0.0274129361538462
chr1A	19900001	20000000	0.121310664692308
chr1A	20000001	20100000	0.13086995
chr1A	20100001	20200000	0.0867599530769231
chr1A	20200001	20300000	0.0230992630769231
chr1A	20300001	20400000	-0.0746668823076923
chr1A	20400001	20500000	-0.00483263923076926
chr1A	20500001	20600000	-0.0529124953846154
chr1A	20600001	20700000	-0.00313925000000004
chr1A	20700001	20800000	-0.00151871692307692
chr1A	20800001	20900000	0.00556378153846149
chr1A	20900001	21000000	0.045751006923077
chr1A	21000001	21100000	0.00291380076923087
chr1A	21100001	21200000	-0.0137832907692308
chr1A	21200001	21300000	-0.0102425484615384
chr1A	21300001	21400000	0.0020681269230769
chr1A	21400001	21500000	0.0215351723076923
chr1A	21500001	21600000	0.03815566
chr1A	21600001	21700000	0.0438510992307692
chr1A	21700001	21800000	0.0310061653846154
chr1A	21800001	21900000	0.0220835553846154
chr1A	21900001	22000000	0.0225708069230769
chr1A	22000001	22100000	0.0428535084615385
chr1A	22100001	22200000	0.0154672361538463
chr1A	22200001	22300000	0.00840027923076925
chr1A	22300001	22400000	0.0296984792307692
chr1A	22400001	22500000	-0.0213373238461538
chr1A	22500001	22600000	-0.0773952153846154
chr1A	22600001	22700000	0.00113191769230769
chr1A	22700001	22800000	-0.0249520261538462
chr1A	22800001	22900000	0.00449451999999995
chr1A	22900001	23000000	-0.0295002376923077
chr1A	23000001	23100000	-0.0100443161538462
chr1A	23100001	23200000	0.00115952076923076
chr1A	23200001	23300000	-0.00011203692307693
chr1A	23300001	23400000	0.0185012800000001
chr1A	23400001	23500000	-0.000844059230769245
chr1A	23500001	23600000	-0.0183607361538463
chr1A	23600001	23700000	-0.0182263776923077
chr1A	23700001	23800000	-0.0199087984615385
chr1A	23800001	23900000	-0.0109128476923077
chr1A	23900001	24000000	-0.0303369346153847
chr1A	24000001	24100000	-0.0405122646153846
chr1A	24100001	24200000	-0.0353088838461538
chr1A	24200001	24300000	-0.0258927061538462
chr1A	24300001	24400000	-0.00668084999999996
chr1A	24400001	24500000	-0.030965406923077
chr1A	24500001	24600000	-0.0305702661538462
chr1A	24600001	24700000	-0.0750673315384615
chr1A	24700001	24800000	-0.0704497530769231
chr1A	24800001	24900000	-0.0216759076923076
chr1A	24900001	25000000	-0.0298070261538461
chr1A	25000001	25100000	-0.0177331438461539
chr1A	25100001	25200000	-4.97307692307603e-05
chr1A	25200001	25300000	-0.0114720515384615
chr1A	25300001	25400000	-0.0327554123076923
chr1A	25400001	25500000	-0.0147729446153846
chr1A	25500001	25600000	-0.00863804538461532
chr1A	25600001	25700000	-0.0181387569230769
chr1A	25700001	25800000	-0.0456180376923077
chr1A	25800001	25900000	-0.0368550607692307
chr1A	25900001	26000000	-0.0275327707692308
chr1A	26000001	26100000	-0.00195346615384617
chr1A	26100001	26200000	-0.0130315861538461
chr1A	26200001	26300000	-0.0102327330769231
chr1A	26300001	26400000	-0.00374703076923077
chr1A	26400001	26500000	-0.0633262446153846
chr1A	26500001	26600000	-0.0355505315384615
chr1A	26600001	26700000	-0.0459932623076924
chr1A	26700001	26800000	-0.08411635
chr1A	26800001	26900000	-0.0627582761538462
chr1A	26900001	27000000	-0.0242098392307692
chr1A	27000001	27100000	-0.0432225615384616
chr1A	27100001	27200000	-0.0344190576923077
chr1A	27200001	27300000	-0.0083231407692308
chr1A	27300001	27400000	0.000376458461538443
chr1A	27400001	27500000	-0.0471531284615385
chr1A	27500001	27600000	-0.02700104
chr1A	27600001	27700000	0.0130130853846154
chr1A	27700001	27800000	0.0157382476923077
chr1A	27800001	27900000	0.0181678023076923
chr1A	27900001	28000000	0.03868522
chr1A	28000001	28100000	0.0411477069230769
chr1A	28100001	28200000	0.0503372146153845
chr1A	28200001	28300000	0.0138099207692307
chr1A	28300001	28400000	0.0370665253846154
chr1A	28400001	28500000	0.131131873461538
chr1A	28500001	28600000	0.0387241261538461
chr1A	28600001	28700000	-0.0235778276923077
chr1A	28700001	28800000	-0.00816292692307685
chr1A	28800001	28900000	-0.00140251923076928
chr1A	28900001	29000000	0.00166906230769237
chr1A	29000001	29100000	-0.00125673000000004
chr1A	29100001	29200000	0.00385037846153846
chr1A	29200001	29300000	0.0486947561538461
chr1A	29300001	29400000	-0.000395023076923073
chr1A	29400001	29500000	0.0332978
chr1A	29500001	29600000	0.00492554846153848
chr1A	29600001	29700000	0.0053264423076923
chr1A	29700001	29800000	0.0380316107692308
chr1A	29800001	29900000	0.06852674
chr1A	29900001	30000000	0.0522150638461538
chr1A	30000001	30100000	0.0375820646153846
chr1A	30100001	30200000	0.0174099876923077
chr1A	30200001	30300000	0.0112262638461539
chr1A	30300001	30400000	-0.0345878415384615
chr1A	30400001	30500000	-0.0287341776923077
chr1A	30500001	30600000	-0.0377518984615385
chr1A	30600001	30700000	-0.0133764584615385
chr1A	30700001	30800000	-0.00391696307692302
chr1A	30800001	30900000	-0.0121028146153845
chr1A	30900001	31000000	-0.0184981069230769
chr1A	31000001	31100000	-0.00645417076923083
chr1A	31100001	31200000	-0.0096253230769231
chr1A	31200001	31300000	-0.0309776899999999
chr1A	31300001	31400000	0.00714272230769231
chr1A	31400001	31500000	0.0290934023076923
chr1A	31500001	31600000	-0.00197238923076926
chr1A	31600001	31700000	0.024244983076923
chr1A	31700001	31800000	0.0052748461538461
chr1A	31800001	31900000	0.00122082384615385
chr1A	31900001	32000000	-0.00509108769230771
chr1A	32000001	32100000	-0.0153516453846154
chr1A	32100001	32200000	0.0141502446153846
chr1A	32200001	32300000	-0.00664167692307693
chr1A	32300001	32400000	-0.0157563130769232
chr1A	32400001	32500000	-0.0148143076923077
chr1A	32500001	32600000	-0.0105953569230769
chr1A	32600001	32700000	-0.00985499692307701
chr1A	32700001	32800000	-0.00884475615384606
chr1A	32800001	32900000	-0.00615754384615386
chr1A	32900001	33000000	-0.0447288538461539
chr1A	33000001	33100000	-0.0475764399999999
chr1A	33100001	33200000	-0.039620476923077
chr1A	33200001	33300000	-0.0525224492307692
chr1A	33300001	33400000	-0.0210283138461539
chr1A	33400001	33500000	-0.00354347076923067
chr1A	33500001	33600000	-0.00133647076923071
chr1A	33600001	33700000	0
chr1A	33700001	33800000	-0.000913115384615359
chr1A	33800001	33900000	-0.00484557846153844
chr1A	33900001	34000000	-0.00125751230769233
chr1A	34000001	34100000	-0.000174769230769201
chr1A	34100001	34200000	-0.00155605769230771
chr1A	34200001	34300000	-0.000203807692307656
chr1A	34300001	34400000	-0.0218567015384615
chr1A	34400001	34500000	-0.0176505692307691
chr1A	34500001	34600000	-0.0158979876923077
chr1A	34600001	34700000	-0.00876650923076916
chr1A	34700001	34800000	-0.0114057984615384
chr1A	34800001	34900000	-0.00551772153846153
chr1A	34900001	35000000	-0.00681375230769221
chr1A	35000001	35100000	-0.00981181384615382
chr1A	35100001	35200000	-0.0132983923076923
chr1A	35200001	35300000	-0.0115038953846154
chr1A	35300001	35400000	-0.0169422446153846
chr1A	35400001	35500000	-0.00550379000000001
chr1A	35500001	35600000	-0.00236233538461539
chr1A	35600001	35700000	-0.0204905384615385
chr1A	35700001	35800000	-0.00564313999999999
chr1A	35800001	35900000	-0.0199119215384614
chr1A	35900001	36000000	-0.00584485230769227
chr1A	36000001	36100000	-0.00522824461538451
chr1A	36100001	36200000	0.000544099230769257
chr1A	36200001	36300000	-0.000791478461538375
chr1A	36300001	36400000	-0.00753106538461545
chr1A	36400001	36500000	-0.00563541000000001
chr1A	36500001	36600000	-0.00165051153846152
chr1A	36600001	36700000	-0.0064329430769231
chr1A	36700001	36800000	-0.00672141384615388
chr1A	36800001	36900000	0.00296176230769241
chr1A	36900001	37000000	0.00047468692307695
chr1A	37000001	37100000	-0.00125152461538458
chr1A	37100001	37200000	-0.000698021538461546
chr1A	37200001	37300000	-0.000615588461538419
chr1A	37300001	37400000	0
chr1A	37400001	37500000	-0.00668342076923079
chr1A	37500001	37600000	0.0123584746153846
chr1A	37600001	37700000	0.0162582246153846
chr1A	37700001	37800000	0.0227637676923077
chr1A	37800001	37900000	0.0623447123076922
chr1A	37900001	38000000	0.0117939853846154
chr1A	38000001	38100000	0.0189186807692308
chr1A	38100001	38200000	0.0419857153846154
chr1A	38200001	38300000	0.0626567723076923
chr1A	38300001	38400000	0.0162808530769231
chr1A	38400001	38500000	0.104627744615385
chr1A	38500001	38600000	0.0611702623076923
chr1A	38600001	38700000	0.0759324923076924
chr1A	38700001	38800000	-0.0134909023076923
chr1A	38800001	38900000	-0.0304145992307693
chr1A	38900001	39000000	-0.0234708969230769
chr1A	39000001	39100000	-0.0170822469230769
chr1A	39100001	39200000	-0.0150281507692308
chr1A	39200001	39300000	-0.0173589315384616
chr1A	39300001	39400000	-0.0233113461538462
chr1A	39400001	39500000	-0.0193781907692308
chr1A	39500001	39600000	-0.0261181146153846
chr1A	39600001	39700000	-0.0195708715384616
chr1A	39700001	39800000	-0.0213094438461539
chr1A	39800001	39900000	-0.00914828461538464
chr1A	39900001	40000000	-0.0375790869230769
chr1A	40000001	40100000	-0.00744856230769231
chr1A	40100001	40200000	0.000159631538461547
chr1A	40200001	40300000	-0.0158727792307692
chr1A	40300001	40400000	-0.00871160999999998
chr1A	40400001	40500000	-0.0246513792307692
chr1A	40500001	40600000	0.000768403076923052
chr1A	40600001	40700000	-0.00346749923076928
chr1A	40700001	40800000	-0.01471487
chr1A	40800001	40900000	-0.0185754892307692
chr1A	40900001	41000000	-0.0316766515384616
chr1A	41000001	41100000	9.17599999999963e-05
chr1A	41100001	41200000	-0.0325517884615385
chr1A	41200001	41300000	-0.0281486930769231
chr1A	41300001	41400000	-0.02709458
chr1A	41400001	41500000	-0.000553359230769268
chr1A	41500001	41600000	-0.00650292846153855
chr1A	41600001	41700000	-0.0364191092307693
chr1A	41700001	41800000	-0.00956354923076919
chr1A	41800001	41900000	-0.00246029461538455
chr1A	41900001	42000000	0.0457261184615385
chr1A	42000001	42100000	-0.00214090769230779
chr1A	42100001	42200000	-0.0131873992307693
chr1A	42200001	42300000	-0.000302209230769179
chr1A	42300001	42400000	-0.0230675207692308
chr1A	42400001	42500000	-0.0278286853846154
chr1A	42500001	42600000	-0.00482090615384612
chr1A	42600001	42700000	-0.0133582730769231
chr1A	42700001	42800000	-0.00151074076923086
chr1A	42800001	42900000	-0.00356115461538464
chr1A	42900001	43000000	-0.00689820769230776
chr1A	43000001	43100000	-0.0149033146153846
chr1A	43100001	43200000	-0.00560157615384616
chr1A	43200001	43300000	-0.00510882923076927
chr1A	43300001	43400000	-0.00418723384615383
chr1A	43400001	43500000	-0.00296959307692302
chr1A	43500001	43600000	0.000467546153846143
chr1A	43600001	43700000	-0.000132826153846133
chr1A	43700001	43800000	-0.00653368769230772
chr1A	43800001	43900000	0.00558477076923081
chr1A	43900001	44000000	-0.0108537130769231
chr1A	44000001	44100000	-0.00755128692307694
chr1A	44100001	44200000	-0.00276770384615382
chr1A	44200001	44300000	-0.0162159592307692
chr1A	44300001	44400000	-0.000764654615384663
chr1A	44400001	44500000	-0.00978029538461533
chr1A	44500001	44600000	-0.00860688076923077
chr1A	44600001	44700000	-0.00702768923076924
chr1A	44700001	44800000	-0.0188823230769231
chr1A	44800001	44900000	-0.000154653846153874
chr1A	44900001	45000000	-0.00087355769230768
chr1A	45000001	45100000	-0.00172525769230769
chr1A	45100001	45200000	-0.00121345076923074
chr1A	45200001	45300000	-0.0129912830769231
chr1A	45300001	45400000	-0.014733483076923
chr1A	45400001	45500000	-0.0186814276923077
chr1A	45500001	45600000	-0.00240902076923077
chr1A	45600001	45700000	-0.011093656923077
chr1A	45700001	45800000	0.00161325000000001
chr1A	45800001	45900000	-0.010500716923077
chr1A	45900001	46000000	-0.0200191753846154
chr1A	46000001	46100000	-0.00501843307692296
chr1A	46100001	46200000	-0.00506579076923075
chr1A	46200001	46300000	0.0472901692307692
chr1A	46300001	46400000	0.0088163261538462
chr1A	46400001	46500000	-0.010145263076923
chr1A	46500001	46600000	-0.0185044623076923
chr1A	46600001	46700000	-0.00505956723076922
chr1A	46700001	46800000	-0.00989076
chr1A	46800001	46900000	-0.0110890538461539
chr1A	46900001	47000000	-0.0059713453846153
chr1A	47000001	47100000	-0.0213606307692308
chr1A	47100001	47200000	-0.00195558692307685
chr1A	47200001	47300000	0.000311351538461513
chr1A	47300001	47400000	0.000807276153846126
chr1A	47400001	47500000	0.00147575692307689
chr1A	47500001	47600000	0.000711633846153914
chr1A	47600001	47700000	-0.00101712076923077
chr1A	47700001	47800000	0.000570232307692375
chr1A	47800001	47900000	0.00662957615384618
chr1A	47900001	48000000	0.00999434915384612
chr1A	48000001	48100000	0.0151679840769231
chr1A	48100001	48200000	0.00439174869230768
chr1A	48200001	48300000	0.00368482307692308
chr1A	48300001	48400000	0.000840621538461539
chr1A	48400001	48500000	-0.00573272307692319
chr1A	48500001	48600000	-0.00662130000000005
chr1A	48600001	48700000	0
chr1A	48700001	48800000	0.000413120000000045
chr1A	48800001	48900000	-0.00845484846153854
chr1A	48900001	49000000	0
chr1A	49000001	49100000	0
chr1A	49100001	49200000	0.000909339999999981
chr1A	49200001	49300000	0.00967335384615386
chr1A	49300001	49400000	-0.0028433446153846
chr1A	49400001	49500000	0.00115258769230764
chr1A	49500001	49600000	-0.00244198923076921
chr1A	49600001	49700000	0.000990097692307734
chr1A	49700001	49800000	-0.00462572153846152
chr1A	49800001	49900000	-0.000184155384615359
chr1A	49900001	50000000	-0.0127814553846154
chr1A	50000001	50100000	-0.0139012092307692
chr1A	50100001	50200000	-0.0176277369230768
chr1A	50200001	50300000	-0.0102285623076923
chr1A	50300001	50400000	-0.00357313384615388
chr1A	50400001	50500000	-0.010058243076923
chr1A	50500001	50600000	-0.00486654846153844
chr1A	50600001	50700000	-0.0196229584615384
chr1A	50700001	50800000	0.00065085307692303
chr1A	50800001	50900000	-0.0292529269230769
chr1A	50900001	51000000	0.0100633476923077
chr1A	51000001	51100000	0.00675081230769226
chr1A	51100001	51200000	0.00284077461538457
chr1A	51200001	51300000	0.0010215592307693
chr1A	51300001	51400000	0.0155002907692308
chr1A	51400001	51500000	-0.000519868461538509
chr1A	51500001	51600000	0.00385557769230771
chr1A	51600001	51700000	0.0076727830769231
chr1A	51700001	51800000	-0.00437217538461532
chr1A	51800001	51900000	-0.0064740376923077
chr1A	51900001	52000000	-0.00435047
chr1A	52000001	52100000	-0.0182665169230769
chr1A	52100001	52200000	-0.0418223684615384
chr1A	52200001	52300000	-0.000755216153846106
chr1A	52300001	52400000	-0.000774716923076957
chr1A	52400001	52500000	-0.0121152176923077
chr1A	52500001	52600000	0.00282360461538467
chr1A	52600001	52700000	-0.000207508461538497
chr1A	52700001	52800000	-0.000863049230769186
chr1A	52800001	52900000	-0.0113552215384615
chr1A	52900001	53000000	-0.00402994076923069
chr1A	53000001	53100000	-0.0134469730769231
chr1A	53100001	53200000	-0.00407804769230768
chr1A	53200001	53300000	-0.0100211115384615
chr1A	53300001	53400000	-0.00885647999999994
chr1A	53400001	53500000	0.0120604907692308
chr1A	53500001	53600000	-0.0198699753846153
chr1A	53600001	53700000	-0.01383686
chr1A	53700001	53800000	-0.0256353546153846
chr1A	53800001	53900000	-0.0273392146153846
chr1A	53900001	54000000	0.000469190000000008
chr1A	54000001	54100000	0.000122229230769322
chr1A	54100001	54200000	0.00347230000000009
chr1A	54200001	54300000	0.00301646769230768
chr1A	54300001	54400000	0.00174912153846163
chr1A	54400001	54500000	0
chr1A	54500001	54600000	0.00259288230769228
chr1A	54600001	54700000	0.00114621076923072
chr1A	54700001	54800000	0.00242310307692306
chr1A	54800001	54900000	0.00290228692307692
chr1A	54900001	55000000	0.0114484238461539
chr1A	55000001	55100000	0.00239869461538467
chr1A	55100001	55200000	0.00895656153846158
chr1A	55200001	55300000	0.000331087692307719
chr1A	55300001	55400000	-0.00222485461538457
chr1A	55400001	55500000	0.0065644023076924
chr1A	55500001	55600000	0.00264345846153846
chr1A	55600001	55700000	0.00279467076923079
chr1A	55700001	55800000	0.000336677692307719
chr1A	55800001	55900000	0.00010693307692311
chr1A	55900001	56000000	-0.0036201784615385
chr1A	56000001	56100000	-0.00102427692307694
chr1A	56100001	56200000	0.00380275538461539
chr1A	56200001	56300000	0.00430456846153848
chr1A	56300001	56400000	0.000453440000000027
chr1A	56400001	56500000	-0.0026106915384615
chr1A	56500001	56600000	0.00191076923076916
chr1A	56600001	56700000	-0.000857980769230715
chr1A	56700001	56800000	-0.000200038461538488
chr1A	56800001	56900000	-0.00878318307692305
chr1A	56900001	57000000	-0.00817930307692305
chr1A	57000001	57100000	-0.00238737076923079
chr1A	57100001	57200000	-0.000896886923076878
chr1A	57200001	57300000	-0.00859607692307696
chr1A	57300001	57400000	0
chr1A	57400001	57500000	-0.00869951923076928
chr1A	57500001	57600000	-0.00813553
chr1A	57600001	57700000	-0.00758457461538464
chr1A	57700001	57800000	-0.0015242115384615
chr1A	57800001	57900000	0
chr1A	57900001	58000000	0
chr1A	58000001	58100000	0
chr1A	58100001	58200000	-0.000147803076923081
chr1A	58200001	58300000	-0.00300468461538461
chr1A	58300001	58400000	0.00396585538461547
chr1A	58400001	58500000	0.00720901692307685
chr1A	58500001	58600000	0.0054930307692308
chr1A	58600001	58700000	0
chr1A	58700001	58800000	-0.00029987230769235
chr1A	58800001	58900000	0
chr1A	58900001	59000000	0.00434382846153847
chr1A	59000001	59100000	0
chr1A	59100001	59200000	0
chr1A	59200001	59300000	0
chr1A	59300001	59400000	0.000875750769230854
chr1A	59400001	59500000	0.00712487846153842
chr1A	59500001	59600000	-0.000128846153846118
chr1A	59600001	59700000	0
chr1A	59700001	59800000	-0.00764008076923073
chr1A	59800001	59900000	-0.00134522153846162
chr1A	59900001	60000000	-0.00327781461538457
chr1A	60000001	60100000	0
chr1A	60100001	60200000	0
chr1A	60200001	60300000	-0.00428060615384607
chr1A	60300001	60400000	-0.00132699538461534
chr1A	60400001	60500000	-0.00863023307692301
chr1A	60500001	60600000	-0.000195769230769249
chr1A	60600001	60700000	0
chr1A	60700001	60800000	-0.00104832692307688
chr1A	60800001	60900000	0
chr1A	60900001	61000000	0
chr1A	61000001	61100000	-0.00631824384615387
chr1A	61100001	61200000	-0.00335008999999997
chr1A	61200001	61300000	-0.000598923076923108
chr1A	61300001	61400000	-0.0013168461538462
chr1A	61400001	61500000	0.000124120000000061
chr1A	61500001	61600000	0
chr1A	61600001	61700000	0.000238579999999988
chr1A	61700001	61800000	-0.000147326923076951
chr1A	61800001	61900000	0
chr1A	61900001	62000000	0
chr1A	62000001	62100000	-0.000721168461538357
chr1A	62100001	62200000	-2.44038461538754e-05
chr1A	62200001	62300000	-0.0123764423076923
chr1A	62300001	62400000	0
chr1A	62400001	62500000	0
chr1A	62500001	62600000	0
chr1A	62600001	62700000	-0.00186454538461533
chr1A	62700001	62800000	0.000739840000000047
chr1A	62800001	62900000	0
chr1A	62900001	63000000	0.00465247076923081
chr1A	63000001	63100000	-0.00169948076923077
chr1A	63100001	63200000	0.00013715461538466
chr1A	63200001	63300000	0.00157178000000002
chr1A	63300001	63400000	-0.00052069384615383
chr1A	63400001	63500000	-0.0145553353846154
chr1A	63500001	63600000	0.000526319999999969
chr1A	63600001	63700000	-0.000523884615384662
chr1A	63700001	63800000	-0.00194938230769237
chr1A	63800001	63900000	0
chr1A	63900001	64000000	-0.00687732076923075
chr1A	64000001	64100000	-0.00167021769230769
chr1A	64100001	64200000	0
chr1A	64200001	64300000	-0.000110856153846206
chr1A	64300001	64400000	0.000190440000000014
chr1A	64400001	64500000	0
chr1A	64500001	64600000	-0.000322019230769244
chr1A	64600001	64700000	-0.00301374153846157
chr1A	64700001	64800000	-0.0084631476923076
chr1A	64800001	64900000	0.00369108923076922
chr1A	64900001	65000000	0
chr1A	65000001	65100000	-0.0113782499999999
chr1A	65100001	65200000	0.000715885384615422
chr1A	65200001	65300000	0.000512359999999989
chr1A	65300001	65400000	-0.000896903846153818
chr1A	65400001	65500000	-3.82538461540793e-06
chr1A	65500001	65600000	-0.00887673923076926
chr1A	65600001	65700000	-5.11346153846404e-05
chr1A	65700001	65800000	-0.000270673076923078
chr1A	65800001	65900000	-0.00425896769230771
chr1A	65900001	66000000	0
chr1A	66000001	66100000	0.000156799999999957
chr1A	66100001	66200000	3.33599999999823e-05
chr1A	66200001	66300000	0
chr1A	66300001	66400000	-0.000732570769230723
chr1A	66400001	66500000	0
chr1A	66500001	66600000	0
chr1A	66600001	66700000	0
chr1A	66700001	66800000	0.000817704615384551
chr1A	66800001	66900000	0
chr1A	66900001	67000000	0
chr1A	67000001	67100000	0.00251811999999996
chr1A	67100001	67200000	-0.000387846153846128
chr1A	67200001	67300000	0.000163482307692364
chr1A	67300001	67400000	-2.8755384615331e-05
chr1A	67400001	67500000	0
chr1A	67500001	67600000	0
chr1A	67600001	67700000	-0.00108506384615381
chr1A	67700001	67800000	-0.000275076923076933
chr1A	67800001	67900000	0.000260040000000017
chr1A	67900001	68000000	-0.00179122076923077
chr1A	68000001	68100000	-0.000183245384615338
chr1A	68100001	68200000	0
chr1A	68200001	68300000	-0.00173456000000005
chr1A	68300001	68400000	-0.000823903846153828
chr1A	68400001	68500000	-0.0142965046153846
chr1A	68500001	68600000	0
chr1A	68600001	68700000	0
chr1A	68700001	68800000	0
chr1A	68800001	68900000	0
chr1A	68900001	69000000	0
chr1A	69000001	69100000	0
chr1A	69100001	69200000	-0.000170097692307691
chr1A	69200001	69300000	0
chr1A	69300001	69400000	0.000121586153846165
chr1A	69400001	69500000	0.000281483846153896
chr1A	69500001	69600000	0.000777516923076815
chr1A	69600001	69700000	0.000277520000000031
chr1A	69700001	69800000	0
chr1A	69800001	69900000	0
chr1A	69900001	70000000	0
chr1A	70000001	70100000	0.00073550538461542
chr1A	70100001	70200000	0.000632110769230754
chr1A	70200001	70300000	0
chr1A	70300001	70400000	0.00034964153846162
chr1A	70400001	70500000	-3.33607692307725e-05
chr1A	70500001	70600000	0.000206299999999993
chr1A	70600001	70700000	-0.0275674230769231
chr1A	70700001	70800000	-0.0351062384615384
chr1A	70800001	70900000	-0.0375295846153846
chr1A	70900001	71000000	-0.0366096653846153
chr1A	71000001	71100000	-0.0378300311538462
chr1A	71100001	71200000	-0.0377544746153846
chr1A	71200001	71300000	-0.0370165365384615
chr1A	71300001	71400000	-0.0360763403846154
chr1A	71400001	71500000	-0.0354670807692308
chr1A	71500001	71600000	-0.0375632038461539
chr1A	71600001	71700000	-0.0351383265384616
chr1A	71700001	71800000	-0.0352176788461539
chr1A	71800001	71900000	-0.0375499634615385
chr1A	71900001	72000000	-0.037031185
chr1A	72000001	72100000	-0.0378272692307692
chr1A	72100001	72200000	-0.00685036538461536
chr1A	72200001	72300000	-0.0140159592307693
chr1A	72300001	72400000	-0.000702580000000008
chr1A	72400001	72500000	0.000890552307692305
chr1A	72500001	72600000	-0.0116628992307692
chr1A	72600001	72700000	0.000599860000000008
chr1A	72700001	72800000	-0.00386994769230775
chr1A	72800001	72900000	0
chr1A	72900001	73000000	0
chr1A	73000001	73100000	0
chr1A	73100001	73200000	-0.000527977692307724
chr1A	73200001	73300000	0
chr1A	73300001	73400000	0.00215303307692305
chr1A	73400001	73500000	-0.00389980615384611
chr1A	73500001	73600000	0.000216499999999953
chr1A	73600001	73700000	0
chr1A	73700001	73800000	0
chr1A	73800001	73900000	0
chr1A	73900001	74000000	0
chr1A	74000001	74100000	0
chr1A	74100001	74200000	-0.000105480769230781
chr1A	74200001	74300000	0.000812183076923101
chr1A	74300001	74400000	0
chr1A	74400001	74500000	-0.00600545923076923
chr1A	74500001	74600000	0
chr1A	74600001	74700000	0.000144840000000035
chr1A	74700001	74800000	-0.000310252307692327
chr1A	74800001	74900000	2.39907692307639e-05
chr1A	74900001	75000000	0
chr1A	75000001	75100000	-3.44038461538299e-05
chr1A	75100001	75200000	0.00116822000000005
chr1A	75200001	75300000	-0.000354407692307768
chr1A	75300001	75400000	0
chr1A	75400001	75500000	0.000494259999999969
chr1A	75500001	75600000	-0.000913634615384629
chr1A	75600001	75700000	-0.000363496923077022
chr1A	75700001	75800000	0.00133815999999998
chr1A	75800001	75900000	0
chr1A	75900001	76000000	0
chr1A	76000001	76100000	-0.000152288461538475
chr1A	76100001	76200000	0
chr1A	76200001	76300000	0
chr1A	76300001	76400000	0
chr1A	76400001	76500000	0
chr1A	76500001	76600000	-0.00343117538461546
chr1A	76600001	76700000	0
chr1A	76700001	76800000	-0.00848507999999992
chr1A	76800001	76900000	-0.000146396153846151
chr1A	76900001	77000000	-0.000844211538461592
chr1A	77000001	77100000	0
chr1A	77100001	77200000	-0.000272559999999977
chr1A	77200001	77300000	0
chr1A	77300001	77400000	0
chr1A	77400001	77500000	0
chr1A	77500001	77600000	-0.000198673076923117
chr1A	77600001	77700000	0
chr1A	77700001	77800000	0
chr1A	77800001	77900000	0
chr1A	77900001	78000000	0.000495864615384534
chr1A	78000001	78100000	0
chr1A	78100001	78200000	0
chr1A	78200001	78300000	-6.15384615376691e-07
chr1A	78300001	78400000	0.00128600000000001
chr1A	78400001	78500000	0.000185346923076923
chr1A	78500001	78600000	-0.00500452923076922
chr1A	78600001	78700000	0
chr1A	78700001	78800000	0
chr1A	78800001	78900000	0
chr1A	78900001	79000000	0
chr1A	79000001	79100000	-0.00157207692307693
chr1A	79100001	79200000	-0.00550907230769226
chr1A	79200001	79300000	0.000593460000000046
chr1A	79300001	79400000	0.000675560000000019
chr1A	79400001	79500000	0.000603073846153879
chr1A	79500001	79600000	2.5640000000049e-05
chr1A	79600001	79700000	-0.00202237230769231
chr1A	79700001	79800000	0
chr1A	79800001	79900000	-0.00128763153846156
chr1A	79900001	80000000	0
chr1A	80000001	80100000	0.000136000000000025
chr1A	80100001	80200000	0
chr1A	80200001	80300000	-0.0101482423076923
chr1A	80300001	80400000	-0.000140563076923117
chr1A	80400001	80500000	0
chr1A	80500001	80600000	-0.00120342307692312
chr1A	80600001	80700000	-0.000684112307692275
chr1A	80700001	80800000	-0.0110076730769231
chr1A	80800001	80900000	0
chr1A	80900001	81000000	0.0006746115384616
chr1A	81000001	81100000	0
chr1A	81100001	81200000	-0.00958268307692312
chr1A	81200001	81300000	0.000145860000000053
chr1A	81300001	81400000	0
chr1A	81400001	81500000	0
chr1A	81500001	81600000	0
chr1A	81600001	81700000	0
chr1A	81700001	81800000	-0.00240990307692313
chr1A	81800001	81900000	0
chr1A	81900001	82000000	0.00150509153846157
chr1A	82000001	82100000	0
chr1A	82100001	82200000	0.000464646153846227
chr1A	82200001	82300000	-0.00773888846153847
chr1A	82300001	82400000	0
chr1A	82400001	82500000	-0.01376632
chr1A	82500001	82600000	0
chr1A	82600001	82700000	-0.000189527692307734
chr1A	82700001	82800000	0
chr1A	82800001	82900000	-0.00550853307692312
chr1A	82900001	83000000	0
chr1A	83000001	83100000	-0.00543885153846146
chr1A	83100001	83200000	0
chr1A	83200001	83300000	0.0002283107692308
chr1A	83300001	83400000	0
chr1A	83400001	83500000	0
chr1A	83500001	83600000	0
chr1A	83600001	83700000	0
chr1A	83700001	83800000	0.000139952307692259
chr1A	83800001	83900000	-0.000500406923076957
chr1A	83900001	84000000	0
chr1A	84000001	84100000	-0.0192978846153846
chr1A	84100001	84200000	-0.0156485246153846
chr1A	84200001	84300000	0.00198653692307693
chr1A	84300001	84400000	0
chr1A	84400001	84500000	0.00231134153846146
chr1A	84500001	84600000	-0.00525929384615376
chr1A	84600001	84700000	-0.00031896230769235
chr1A	84700001	84800000	0.000953334615384605
chr1A	84800001	84900000	0.00121790461538462
chr1A	84900001	85000000	-0.00118204153846146
chr1A	85000001	85100000	0.000106346923076872
chr1A	85100001	85200000	0
chr1A	85200001	85300000	0.000129059230769224
chr1A	85300001	85400000	-1.48461538461708e-05
chr1A	85400001	85500000	0
chr1A	85500001	85600000	0
chr1A	85600001	85700000	-0.000222566153846193
chr1A	85700001	85800000	0.000703479999999979
chr1A	85800001	85900000	-0.000487108461538432
chr1A	85900001	86000000	0
chr1A	86000001	86100000	0
chr1A	86100001	86200000	-0.00333573769230777
chr1A	86200001	86300000	-0.000217211538461548
chr1A	86300001	86400000	0.00153661999999999
chr1A	86400001	86500000	-6.84615384616283e-06
chr1A	86500001	86600000	0
chr1A	86600001	86700000	0
chr1A	86700001	86800000	0
chr1A	86800001	86900000	0
chr1A	86900001	87000000	-9.90576923076691e-05
chr1A	87000001	87100000	9.02053846153494e-05
chr1A	87100001	87200000	0.000203851538461475
chr1A	87200001	87300000	8.13384615383494e-06
chr1A	87300001	87400000	-0.000761244615384626
chr1A	87400001	87500000	0
chr1A	87500001	87600000	0.000217398461538454
chr1A	87600001	87700000	0.00463223615384623
chr1A	87700001	87800000	0.0092733284615385
chr1A	87800001	87900000	-0.00539281307692308
chr1A	87900001	88000000	-0.00154651923076921
chr1A	88000001	88100000	0
chr1A	88100001	88200000	-0.000212623076923046
chr1A	88200001	88300000	0
chr1A	88300001	88400000	0
chr1A	88400001	88500000	0
chr1A	88500001	88600000	-0.000468563076923112
chr1A	88600001	88700000	0
chr1A	88700001	88800000	0
chr1A	88800001	88900000	-0.00950910153846152
chr1A	88900001	89000000	0
chr1A	89000001	89100000	0.000275259999999999
chr1A	89100001	89200000	0
chr1A	89200001	89300000	-2.71538461538157e-05
chr1A	89300001	89400000	-0.00169271384615377
chr1A	89400001	89500000	0
chr1A	89500001	89600000	0
chr1A	89600001	89700000	0.000791679999999961
chr1A	89700001	89800000	0
chr1A	89800001	89900000	-0.000372249999999963
chr1A	89900001	90000000	-0.00167490999999997
chr1A	90000001	90100000	0
chr1A	90100001	90200000	0
chr1A	90200001	90300000	0
chr1A	90300001	90400000	0
chr1A	90400001	90500000	0
chr1A	90500001	90600000	-0.0026262784615384
chr1A	90600001	90700000	0
chr1A	90700001	90800000	5.31400000000071e-05
chr1A	90800001	90900000	0
chr1A	90900001	91000000	-0.000111730769230767
chr1A	91000001	91100000	-0.0179286246153846
chr1A	91100001	91200000	-0.000447846153846188
chr1A	91200001	91300000	0.000126843076923122
chr1A	91300001	91400000	0.000229352307692388
chr1A	91400001	91500000	0
chr1A	91500001	91600000	0
chr1A	91600001	91700000	-0.00110939230769236
chr1A	91700001	91800000	0
chr1A	91800001	91900000	-0.00872518769230768
chr1A	91900001	92000000	-0.00309799538461542
chr1A	92000001	92100000	0
chr1A	92100001	92200000	-0.000884218461538522
chr1A	92200001	92300000	0
chr1A	92300001	92400000	0
chr1A	92400001	92500000	0
chr1A	92500001	92600000	-0.0111288807692308
chr1A	92600001	92700000	0
chr1A	92700001	92800000	0
chr1A	92800001	92900000	0
chr1A	92900001	93000000	0
chr1A	93000001	93100000	0
chr1A	93100001	93200000	0
chr1A	93200001	93300000	0.000463713076923056
chr1A	93300001	93400000	0
chr1A	93400001	93500000	0
chr1A	93500001	93600000	0
chr1A	93600001	93700000	-0.0102593461538462
chr1A	93700001	93800000	-0.000361999999999973
chr1A	93800001	93900000	-0.00786513461538452
chr1A	93900001	94000000	0
chr1A	94000001	94100000	0
chr1A	94100001	94200000	0
chr1A	94200001	94300000	-0.00104650076923074
chr1A	94300001	94400000	0
chr1A	94400001	94500000	0
chr1A	94500001	94600000	-0.00335269538461547
chr1A	94600001	94700000	0.000506420000000007
chr1A	94700001	94800000	0
chr1A	94800001	94900000	0.000947797692307684
chr1A	94900001	95000000	-0.000353939999999997
chr1A	95000001	95100000	0.00147132384615389
chr1A	95100001	95200000	-0.00351877769230768
chr1A	95200001	95300000	-0.00034401923076921
chr1A	95300001	95400000	0
chr1A	95400001	95500000	-6.03653846154018e-05
chr1A	95500001	95600000	-0.000130428461538545
chr1A	95600001	95700000	4.74999999999781e-05
chr1A	95700001	95800000	0.000614679999999979
chr1A	95800001	95900000	0.000166800000000022
chr1A	95900001	96000000	0
chr1A	96000001	96100000	-0.000770423076923099
chr1A	96100001	96200000	0
chr1A	96200001	96300000	-0.000192580769230677
chr1A	96300001	96400000	0
chr1A	96400001	96500000	0
chr1A	96500001	96600000	-0.00265030230769225
chr1A	96600001	96700000	0.00078154923076923
chr1A	96700001	96800000	-0.00295232615384611
chr1A	96800001	96900000	-0.0569750192307692
chr1A	96900001	97000000	-0.0564171
chr1A	97000001	97100000	-0.0141881730769231
chr1A	97100001	97200000	0
chr1A	97200001	97300000	0.000177650769230708
chr1A	97300001	97400000	0.00031292000000005
chr1A	97400001	97500000	0
chr1A	97500001	97600000	0
chr1A	97600001	97700000	0
chr1A	97700001	97800000	0
chr1A	97800001	97900000	0.000129880000000027
chr1A	97900001	98000000	-0.00147869230769226
chr1A	98000001	98100000	0
chr1A	98100001	98200000	0
chr1A	98200001	98300000	0.00054814000000003
chr1A	98300001	98400000	0
chr1A	98400001	98500000	0
chr1A	98500001	98600000	-0.00146893461538466
chr1A	98600001	98700000	0
chr1A	98700001	98800000	9.05599999999618e-05
chr1A	98800001	98900000	-4.31346153846324e-05
chr1A	98900001	99000000	-0.000575230000000038
chr1A	99000001	99100000	0.000197919999999963
chr1A	99100001	99200000	0
chr1A	99200001	99300000	0
chr1A	99300001	99400000	0
chr1A	99400001	99500000	0
chr1A	99500001	99600000	-0.0933328076923077
chr1A	99600001	99700000	0.101044669230769
chr1A	99700001	99800000	0.0908957091538461
chr1A	99800001	99900000	0.118961001538461
chr1A	99900001	100000000	-0.000145477692307661
chr1A	100000001	100100000	-0.00344588461538464
chr1A	100100001	100200000	0.000570456153846099
chr1A	100200001	100300000	-0.00567387538461539
chr1A	100300001	100400000	-0.000225807692307733
chr1A	100400001	100500000	0.00209946000000005
chr1A	100500001	100600000	0.01012298
chr1A	100600001	100700000	0
chr1A	100700001	100800000	0.000454137692307621
chr1A	100800001	100900000	0
chr1A	100900001	101000000	0
chr1A	101000001	101100000	0
chr1A	101100001	101200000	-0.000914692307692255
chr1A	101200001	101300000	0.000962360000000051
chr1A	101300001	101400000	0
chr1A	101400001	101500000	-0.0167142538461539
chr1A	101500001	101600000	-0.00657644846153849
chr1A	101600001	101700000	-0.000644443846153919
chr1A	101700001	101800000	0
chr1A	101800001	101900000	0
chr1A	101900001	102000000	0
chr1A	102000001	102100000	-0.00612884461538465
chr1A	102100001	102200000	-0.00115113076923079
chr1A	102200001	102300000	0.000598923076923108
chr1A	102300001	102400000	0
chr1A	102400001	102500000	0
chr1A	102500001	102600000	-0.00127149307692309
chr1A	102600001	102700000	-0.00212673692307697
chr1A	102700001	102800000	0
chr1A	102800001	102900000	-0.00544259153846149
chr1A	102900001	103000000	0
chr1A	103000001	103100000	0
chr1A	103100001	103200000	0.000135295384615319
chr1A	103200001	103300000	0
chr1A	103300001	103400000	0.000392871538461459
chr1A	103400001	103500000	0.000593460000000046
chr1A	103500001	103600000	-0.00116883923076927
chr1A	103600001	103700000	0
chr1A	103700001	103800000	0
chr1A	103800001	103900000	0
chr1A	103900001	104000000	0
chr1A	104000001	104100000	-0.000177846153846195
chr1A	104100001	104200000	0
chr1A	104200001	104300000	0
chr1A	104300001	104400000	-0.00283211384615389
chr1A	104400001	104500000	-0.00736549769230777
chr1A	104500001	104600000	-0.00169582230769227
chr1A	104600001	104700000	0.00150967307692307
chr1A	104700001	104800000	0
chr1A	104800001	104900000	0.00209987384615384
chr1A	104900001	105000000	0.00054439769230763
chr1A	105000001	105100000	0.00722628846153839
chr1A	105100001	105200000	0
chr1A	105200001	105300000	0.00188178384615389
chr1A	105300001	105400000	0.00480807846153852
chr1A	105400001	105500000	0
chr1A	105500001	105600000	0
chr1A	105600001	105700000	-0.0151628746153847
chr1A	105700001	105800000	0.00192077692307691
chr1A	105800001	105900000	0
chr1A	105900001	106000000	0.00517889384615389
chr1A	106000001	106100000	0
chr1A	106100001	106200000	0
chr1A	106200001	106300000	0
chr1A	106300001	106400000	0.00182983384615387
chr1A	106400001	106500000	-0.00409220923076925
chr1A	106500001	106600000	0
chr1A	106600001	106700000	0
chr1A	106700001	106800000	0.000955784615384592
chr1A	106800001	106900000	9.61800000000013e-05
chr1A	106900001	107000000	0.000559141538461594
chr1A	107000001	107100000	0.00579773153846153
chr1A	107100001	107200000	0
chr1A	107200001	107300000	-0.00115059153846153
chr1A	107300001	107400000	-0.00643355461538453
chr1A	107400001	107500000	0
chr1A	107500001	107600000	-0.000146826923076881
chr1A	107600001	107700000	0.000299319999999992
chr1A	107700001	107800000	0
chr1A	107800001	107900000	-0.00421455769230772
chr1A	107900001	108000000	-0.00525378846153846
chr1A	108000001	108100000	0.00115989230769231
chr1A	108100001	108200000	0.000805106153846213
chr1A	108200001	108300000	0.00143123230769238
chr1A	108300001	108400000	0.000628619999999969
chr1A	108400001	108500000	-0.00477669692307692
chr1A	108500001	108600000	0
chr1A	108600001	108700000	0.000691659230769193
chr1A	108700001	108800000	0.000306762307692221
chr1A	108800001	108900000	-7.62884615385095e-05
chr1A	108900001	109000000	0
chr1A	109000001	109100000	-0.00481756230769237
chr1A	109100001	109200000	8.31799999999605e-05
chr1A	109200001	109300000	0
chr1A	109300001	109400000	0.0120324423076923
chr1A	109400001	109500000	0
chr1A	109500001	109600000	0.000381879999999946
chr1A	109600001	109700000	0
chr1A	109700001	109800000	0.0114123038461538
chr1A	109800001	109900000	-3.31153846153676e-05
chr1A	109900001	110000000	0.000149060000000034
chr1A	110000001	110100000	-0.00631826230769228
chr1A	110100001	110200000	-0.00168055076923079
chr1A	110200001	110300000	0.000867960000000001
chr1A	110300001	110400000	0.000245816923077014
chr1A	110400001	110500000	2.71400000000366e-05
chr1A	110500001	110600000	0.000927780000000045
chr1A	110600001	110700000	0.00078195076923071
chr1A	110700001	110800000	0
chr1A	110800001	110900000	-0.000443416923076922
chr1A	110900001	111000000	0
chr1A	111000001	111100000	1.6380000000038e-05
chr1A	111100001	111200000	0.000601720000000028
chr1A	111200001	111300000	0.00106735076923081
chr1A	111300001	111400000	0
chr1A	111400001	111500000	0.00411919153846152
chr1A	111500001	111600000	0.00381727076923066
chr1A	111600001	111700000	0
chr1A	111700001	111800000	0.000104621538461469
chr1A	111800001	111900000	0
chr1A	111900001	112000000	0.00501289615384626
chr1A	112000001	112100000	0.0018210038461538
chr1A	112100001	112200000	-0.00236913076923073
chr1A	112200001	112300000	0.000369660000000049
chr1A	112300001	112400000	0.000971020769230835
chr1A	112400001	112500000	0.00328222769230768
chr1A	112500001	112600000	0.0230942353846154
chr1A	112600001	112700000	-0.00103018538461541
chr1A	112700001	112800000	0
chr1A	112800001	112900000	-0.00156530846153846
chr1A	112900001	113000000	0.00185965153846157
chr1A	113000001	113100000	0
chr1A	113100001	113200000	0
chr1A	113200001	113300000	0.000797047692307706
chr1A	113300001	113400000	0.000157953846153802
chr1A	113400001	113500000	0
chr1A	113500001	113600000	-0.00753358769230772
chr1A	113600001	113700000	0
chr1A	113700001	113800000	-0.000292653846153845
chr1A	113800001	113900000	-0.000377896153846202
chr1A	113900001	114000000	0
chr1A	114000001	114100000	0
chr1A	114100001	114200000	0
chr1A	114200001	114300000	0.000958463846153834
chr1A	114300001	114400000	0.00176942000000002
chr1A	114400001	114500000	0
chr1A	114500001	114600000	0
chr1A	114600001	114700000	0.000118879230769142
chr1A	114700001	114800000	-0.00429586076923072
chr1A	114800001	114900000	9.21769230768366e-05
chr1A	114900001	115000000	-0.000192978461538429
chr1A	115000001	115100000	0.00168382
chr1A	115100001	115200000	0.00827610461538464
chr1A	115200001	115300000	0.0050830746153846
chr1A	115300001	115400000	0.000915327692307621
chr1A	115400001	115500000	0
chr1A	115500001	115600000	0.000491160000000046
chr1A	115600001	115700000	0
chr1A	115700001	115800000	0
chr1A	115800001	115900000	0.000410539999999959
chr1A	115900001	116000000	8.74615384615085e-05
chr1A	116000001	116100000	0.00293503692307695
chr1A	116100001	116200000	0.00206664615384611
chr1A	116200001	116300000	0
chr1A	116300001	116400000	7.3148461538497e-05
chr1A	116400001	116500000	-0.003581623076923
chr1A	116500001	116600000	0.000673699999999999
chr1A	116600001	116700000	0.000297820000000004
chr1A	116700001	116800000	-0.00114382538461533
chr1A	116800001	116900000	-4.29915384614343e-05
chr1A	116900001	117000000	-0.00131983999999996
chr1A	117000001	117100000	0.000584330769230701
chr1A	117100001	117200000	0.00129910461538463
chr1A	117200001	117300000	-0.00153005076923074
chr1A	117300001	117400000	0.00237070923076921
chr1A	117400001	117500000	0.00157006615384614
chr1A	117500001	117600000	0.00133567153846159
chr1A	117600001	117700000	0.000448192307692219
chr1A	117700001	117800000	0.00176375538461537
chr1A	117800001	117900000	0.00598281538461531
chr1A	117900001	118000000	0.000232073846153757
chr1A	118000001	118100000	3.0819999999987e-05
chr1A	118100001	118200000	0
chr1A	118200001	118300000	-0.000464163076923096
chr1A	118300001	118400000	0.000217982307692322
chr1A	118400001	118500000	-3.64615384614853e-05
chr1A	118500001	118600000	-0.000253559230769196
chr1A	118600001	118700000	0.000796142307692316
chr1A	118700001	118800000	0.000339100000000037
chr1A	118800001	118900000	0.00119265999999996
chr1A	118900001	119000000	0.000217332307692275
chr1A	119000001	119100000	0.000555100000000031
chr1A	119100001	119200000	0.000180706153846133
chr1A	119200001	119300000	0
chr1A	119300001	119400000	0.000475419230769214
chr1A	119400001	119500000	0
chr1A	119500001	119600000	0
chr1A	119600001	119700000	0.00129153461538467
chr1A	119700001	119800000	0.000962319999999961
chr1A	119800001	119900000	0
chr1A	119900001	120000000	0
chr1A	120000001	120100000	0
chr1A	120100001	120200000	0.000169879999999956
chr1A	120200001	120300000	-7.91415384615579e-05
chr1A	120300001	120400000	-0.00011853846153842
chr1A	120400001	120500000	0
chr1A	120500001	120600000	-0.000268559999999973
chr1A	120600001	120700000	0
chr1A	120700001	120800000	-0.000660603076923061
chr1A	120800001	120900000	-0.00122634461538462
chr1A	120900001	121000000	-0.00113176384615388
chr1A	121000001	121100000	0
chr1A	121100001	121200000	-0.000555636923076919
chr1A	121200001	121300000	0.00310798538461543
chr1A	121300001	121400000	0
chr1A	121400001	121500000	0
chr1A	121500001	121600000	0
chr1A	121600001	121700000	0
chr1A	121700001	121800000	0
chr1A	121800001	121900000	0
chr1A	121900001	122000000	-0.0026316169230769
chr1A	122000001	122100000	-0.000110986153846082
chr1A	122100001	122200000	0
chr1A	122200001	122300000	0.000494524615384573
chr1A	122300001	122400000	0
chr1A	122400001	122500000	0
chr1A	122500001	122600000	-0.00284938769230769
chr1A	122600001	122700000	0.00168754999999998
chr1A	122700001	122800000	-0.000989090769230816
chr1A	122800001	122900000	0
chr1A	122900001	123000000	-0.00946598923076925
chr1A	123000001	123100000	0
chr1A	123100001	123200000	0
chr1A	123200001	123300000	0.00348385461538459
chr1A	123300001	123400000	0
chr1A	123400001	123500000	-0.000359467692307658
chr1A	123500001	123600000	-0.00270002923076917
chr1A	123600001	123700000	0
chr1A	123700001	123800000	9.16399999999484e-05
chr1A	123800001	123900000	-0.000335603846153831
chr1A	123900001	124000000	0
chr1A	124000001	124100000	0
chr1A	124100001	124200000	0
chr1A	124200001	124300000	0
chr1A	124300001	124400000	0
chr1A	124400001	124500000	-7.42776923077226e-05
chr1A	124500001	124600000	0
chr1A	124600001	124700000	-0.000645982307692305
chr1A	124700001	124800000	-0.000421228461538359
chr1A	124800001	124900000	0
chr1A	124900001	125000000	0
chr1A	125000001	125100000	0
chr1A	125100001	125200000	0
chr1A	125200001	125300000	0.00708514615384614
chr1A	125300001	125400000	0
chr1A	125400001	125500000	-0.000202499999999994
chr1A	125500001	125600000	0
chr1A	125600001	125700000	0
chr1A	125700001	125800000	0
chr1A	125800001	125900000	0.000189059999999963
chr1A	125900001	126000000	-0.000212807692307693
chr1A	126000001	126100000	0.00702668153846153
chr1A	126100001	126200000	0
chr1A	126200001	126300000	-0.0104469492307693
chr1A	126300001	126400000	0
chr1A	126400001	126500000	0.000119659999999966
chr1A	126500001	126600000	-0.00111264846153847
chr1A	126600001	126700000	0
chr1A	126700001	126800000	0.000344849230769273
chr1A	126800001	126900000	0
chr1A	126900001	127000000	0
chr1A	127000001	127100000	0.000124092307692281
chr1A	127100001	127200000	-0.000253288461538492
chr1A	127200001	127300000	0
chr1A	127300001	127400000	0.000315343846153837
chr1A	127400001	127500000	-0.000226192307692274
chr1A	127500001	127600000	0.00100977461538465
chr1A	127600001	127700000	0
chr1A	127700001	127800000	0
chr1A	127800001	127900000	0.000298822307692292
chr1A	127900001	128000000	0.00153299846153843
chr1A	128000001	128100000	0
chr1A	128100001	128200000	0
chr1A	128200001	128300000	0
chr1A	128300001	128400000	-0.000128210769230863
chr1A	128400001	128500000	0
chr1A	128500001	128600000	0.000749583846153867
chr1A	128600001	128700000	0
chr1A	128700001	128800000	0.000370958461538451
chr1A	128800001	128900000	0
chr1A	128900001	129000000	-0.000731216923076983
chr1A	129000001	129100000	-0.000366278461538361
chr1A	129100001	129200000	0
chr1A	129200001	129300000	0
chr1A	129300001	129400000	0
chr1A	129400001	129500000	0
chr1A	129500001	129600000	0
chr1A	129600001	129700000	0
chr1A	129700001	129800000	0
chr1A	129800001	129900000	0.00225612615384607
chr1A	129900001	130000000	0.00413756769230766
chr1A	130000001	130100000	0
chr1A	130100001	130200000	-0.00643381692307687
chr1A	130200001	130300000	-0.00682905384615395
chr1A	130300001	130400000	0.00295666000000006
chr1A	130400001	130500000	0.000238740769230805
chr1A	130500001	130600000	0.000130466923076833
chr1A	130600001	130700000	0
chr1A	130700001	130800000	0
chr1A	130800001	130900000	-0.000279323076923021
chr1A	130900001	131000000	0
chr1A	131000001	131100000	0.00019902000000005
chr1A	131100001	131200000	0
chr1A	131200001	131300000	-0.0012123353846154
chr1A	131300001	131400000	-0.00020875153846156
chr1A	131400001	131500000	0
chr1A	131500001	131600000	0
chr1A	131600001	131700000	0.000478360000000011
chr1A	131700001	131800000	0
chr1A	131800001	131900000	-0.00693774538461533
chr1A	131900001	132000000	-0.0137597776923077
chr1A	132000001	132100000	0.000599860000000008
chr1A	132100001	132200000	0.00035847076923079
chr1A	132200001	132300000	2.1179999999954e-05
chr1A	132300001	132400000	-0.00117402846153847
chr1A	132400001	132500000	0.000535089230769281
chr1A	132500001	132600000	0.00209930000000003
chr1A	132600001	132700000	0.0016920915384615
chr1A	132700001	132800000	0
chr1A	132800001	132900000	0.000181357692307649
chr1A	132900001	133000000	0
chr1A	133000001	133100000	-0.00342592230769234
chr1A	133100001	133200000	0
chr1A	133200001	133300000	-0.00361415384615382
chr1A	133300001	133400000	0.00128136000000001
chr1A	133400001	133500000	-0.000221634615384603
chr1A	133500001	133600000	0
chr1A	133600001	133700000	-0.000350425384615383
chr1A	133700001	133800000	0
chr1A	133800001	133900000	-7.79615384615129e-05
chr1A	133900001	134000000	0
chr1A	134000001	134100000	0
chr1A	134100001	134200000	0.00250999615384606
chr1A	134200001	134300000	-0.00613404230769232
chr1A	134300001	134400000	-0.00210425692307692
chr1A	134400001	134500000	-0.00131031307692309
chr1A	134500001	134600000	0.000257759999999996
chr1A	134600001	134700000	0.00230156076923071
chr1A	134700001	134800000	-0.00275982384615381
chr1A	134800001	134900000	0.00267720000000005
chr1A	134900001	135000000	0
chr1A	135000001	135100000	0.00196788000000003
chr1A	135100001	135200000	-0.00350810307692306
chr1A	135200001	135300000	-0.00611839538461534
chr1A	135300001	135400000	7.85469230769609e-05
chr1A	135400001	135500000	0.000274321538461519
chr1A	135500001	135600000	0.00132538461538467
chr1A	135600001	135700000	7.38507692307211e-05
chr1A	135700001	135800000	0.00148457999999996
chr1A	135800001	135900000	0
chr1A	135900001	136000000	0
chr1A	136000001	136100000	0
chr1A	136100001	136200000	0.00336760384615387
chr1A	136200001	136300000	0.000380099999999994
chr1A	136300001	136400000	0
chr1A	136400001	136500000	0.00891465615384612
chr1A	136500001	136600000	0
chr1A	136600001	136700000	-2.03092307692332e-05
chr1A	136700001	136800000	0
chr1A	136800001	136900000	9.22000000003198e-06
chr1A	136900001	137000000	0.00080104307692308
chr1A	137000001	137100000	-0.00231649538461531
chr1A	137100001	137200000	0
chr1A	137200001	137300000	0.000117872307692224
chr1A	137300001	137400000	0.00030640000000004
chr1A	137400001	137500000	-0.0102643207692308
chr1A	137500001	137600000	0.000189486153846175
chr1A	137600001	137700000	-0.00131749999999997
chr1A	137700001	137800000	-0.00316511846153844
chr1A	137800001	137900000	0.00370819615384621
chr1A	137900001	138000000	0.000932770000000027
chr1A	138000001	138100000	0
chr1A	138100001	138200000	0
chr1A	138200001	138300000	-0.00366149692307693
chr1A	138300001	138400000	0.000445802307692311
chr1A	138400001	138500000	0
chr1A	138500001	138600000	0
chr1A	138600001	138700000	-0.000621995384615381
chr1A	138700001	138800000	0.000118300000000016
chr1A	138800001	138900000	0
chr1A	138900001	139000000	-0.00213291153846151
chr1A	139000001	139100000	0
chr1A	139100001	139200000	0.00199830923076916
chr1A	139200001	139300000	0.00275981538461534
chr1A	139300001	139400000	0.00534190999999995
chr1A	139400001	139500000	0
chr1A	139500001	139600000	0
chr1A	139600001	139700000	2.54200000000537e-05
chr1A	139700001	139800000	0.000534982307692333
chr1A	139800001	139900000	-5.2500769230801e-05
chr1A	139900001	140000000	0
chr1A	140000001	140100000	0.000139079999999958
chr1A	140100001	140200000	0
chr1A	140200001	140300000	0
chr1A	140300001	140400000	0
chr1A	140400001	140500000	0
chr1A	140500001	140600000	0
chr1A	140600001	140700000	0
chr1A	140700001	140800000	-0.000642326923076975
chr1A	140800001	140900000	0
chr1A	140900001	141000000	0.000249481538461493
chr1A	141000001	141100000	0
chr1A	141100001	141200000	0.000533592307692232
chr1A	141200001	141300000	0
chr1A	141300001	141400000	0
chr1A	141400001	141500000	-0.00828262538461544
chr1A	141500001	141600000	0
chr1A	141600001	141700000	0
chr1A	141700001	141800000	-0.000133826923076952
chr1A	141800001	141900000	0
chr1A	141900001	142000000	-0.0153374007692308
chr1A	142000001	142100000	0.00211309461538456
chr1A	142100001	142200000	0.00039518230769231
chr1A	142200001	142300000	0
chr1A	142300001	142400000	0.00437271923076921
chr1A	142400001	142500000	0.000923559230769255
chr1A	142500001	142600000	-5.47853846154522e-05
chr1A	142600001	142700000	0.000948139999999986
chr1A	142700001	142800000	0
chr1A	142800001	142900000	-0.00079831384615392
chr1A	142900001	143000000	0
chr1A	143000001	143100000	0.00100976769230765
chr1A	143100001	143200000	-0.00533257769230766
chr1A	143200001	143300000	0.000786779999999987
chr1A	143300001	143400000	0.00311444384615389
chr1A	143400001	143500000	-0.0024759238461538
chr1A	143500001	143600000	0
chr1A	143600001	143700000	0.00722536153846154
chr1A	143700001	143800000	0
chr1A	143800001	143900000	0.000186240000000004
chr1A	143900001	144000000	0
chr1A	144000001	144100000	0
chr1A	144100001	144200000	0
chr1A	144200001	144300000	0.00123139230769231
chr1A	144300001	144400000	0
chr1A	144400001	144500000	0
chr1A	144500001	144600000	0
chr1A	144600001	144700000	0
chr1A	144700001	144800000	0.000347000769230776
chr1A	144800001	144900000	-0.000269788461538467
chr1A	144900001	145000000	-0.000527019230769254
chr1A	145000001	145100000	-8.55576923076695e-05
chr1A	145100001	145200000	-0.000198126923076969
chr1A	145200001	145300000	1.6380000000038e-05
chr1A	145300001	145400000	0
chr1A	145400001	145500000	0
chr1A	145500001	145600000	-0.0121204738461538
chr1A	145600001	145700000	-0.0279617069230769
chr1A	145700001	145800000	0.00159765538461532
chr1A	145800001	145900000	0
chr1A	145900001	146000000	0.00033106846153852
chr1A	146000001	146100000	-0.0144929715384615
chr1A	146100001	146200000	0.00160375999999995
chr1A	146200001	146300000	0
chr1A	146300001	146400000	-0.000405520769230838
chr1A	146400001	146500000	0.000520980000000004
chr1A	146500001	146600000	0.00227170769230778
chr1A	146600001	146700000	0.000948410000000011
chr1A	146700001	146800000	0.000635695384615387
chr1A	146800001	146900000	0
chr1A	146900001	147000000	-0.000605431538461598
chr1A	147000001	147100000	-7.40369230769478e-05
chr1A	147100001	147200000	0
chr1A	147200001	147300000	-0.000798366153846097
chr1A	147300001	147400000	-0.00801555846153845
chr1A	147400001	147500000	-0.0177617776923077
chr1A	147500001	147600000	0
chr1A	147600001	147700000	0
chr1A	147700001	147800000	-0.00114313461538462
chr1A	147800001	147900000	0
chr1A	147900001	148000000	-0.00201008384615387
chr1A	148000001	148100000	0
chr1A	148100001	148200000	0
chr1A	148200001	148300000	0
chr1A	148300001	148400000	0.00178211615384616
chr1A	148400001	148500000	-0.00330459230769231
chr1A	148500001	148600000	-0.000172749999999944
chr1A	148600001	148700000	0
chr1A	148700001	148800000	0.000694948461538503
chr1A	148800001	148900000	0
chr1A	148900001	149000000	0.000126263846153885
chr1A	149000001	149100000	0.0022142223076923
chr1A	149100001	149200000	0
chr1A	149200001	149300000	0
chr1A	149300001	149400000	-0.000220769230769191
chr1A	149400001	149500000	0
chr1A	149500001	149600000	-0.000487134615384632
chr1A	149600001	149700000	0.00098702769230774
chr1A	149700001	149800000	5.22200000000472e-05
chr1A	149800001	149900000	0.000982553846153866
chr1A	149900001	150000000	0
chr1A	150000001	150100000	-0.000456879230769203
chr1A	150100001	150200000	0
chr1A	150200001	150300000	0
chr1A	150300001	150400000	0
chr1A	150400001	150500000	0
chr1A	150500001	150600000	0.000707939999999962
chr1A	150600001	150700000	-0.00723723384615382
chr1A	150700001	150800000	0
chr1A	150800001	150900000	0.00133519999999998
chr1A	150900001	151000000	0.00115736769230768
chr1A	151000001	151100000	0
chr1A	151100001	151200000	-0.000135346153846139
chr1A	151200001	151300000	0.000829780000000002
chr1A	151300001	151400000	0
chr1A	151400001	151500000	0
chr1A	151500001	151600000	-0.00217187846153855
chr1A	151600001	151700000	0.000689379999999962
chr1A	151700001	151800000	-0.00520130307692312
chr1A	151800001	151900000	-0.000890380769230759
chr1A	151900001	152000000	0
chr1A	152000001	152100000	-0.000327480769230726
chr1A	152100001	152200000	0.000449959999999971
chr1A	152200001	152300000	-0.000466221538461542
chr1A	152300001	152400000	0
chr1A	152400001	152500000	0
chr1A	152500001	152600000	0
chr1A	152600001	152700000	0.00121643000000005
chr1A	152700001	152800000	0
chr1A	152800001	152900000	-0.00142842153846157
chr1A	152900001	153000000	0.000180219999999953
chr1A	153000001	153100000	-0.00358594230769227
chr1A	153100001	153200000	1.1580000000011e-05
chr1A	153200001	153300000	0.00146447230769231
chr1A	153300001	153400000	0
chr1A	153400001	153500000	0.000424879999999961
chr1A	153500001	153600000	-8.94738461538758e-05
chr1A	153600001	153700000	0.000223300000000037
chr1A	153700001	153800000	-0.0150176984615384
chr1A	153800001	153900000	-0.00831226153846154
chr1A	153900001	154000000	-0.000399926153846097
chr1A	154000001	154100000	7.23200000000146e-05
chr1A	154100001	154200000	0.00014179999999997
chr1A	154200001	154300000	0.0031734123076923
chr1A	154300001	154400000	0.00142555538461542
chr1A	154400001	154500000	0
chr1A	154500001	154600000	-0.00264423999999996
chr1A	154600001	154700000	0
chr1A	154700001	154800000	0.000434840000000047
chr1A	154800001	154900000	0
chr1A	154900001	155000000	0.000213000000000019
chr1A	155000001	155100000	0
chr1A	155100001	155200000	0.00121058769230764
chr1A	155200001	155300000	-0.00271180307692309
chr1A	155300001	155400000	0.00299388692307689
chr1A	155400001	155500000	0.00514759769230766
chr1A	155500001	155600000	0.00247487153846149
chr1A	155600001	155700000	0.00268023923076921
chr1A	155700001	155800000	0
chr1A	155800001	155900000	0
chr1A	155900001	156000000	0
chr1A	156000001	156100000	0
chr1A	156100001	156200000	0.00203811999999992
chr1A	156200001	156300000	-5.87615384606277e-06
chr1A	156300001	156400000	-0.0020608238461538
chr1A	156400001	156500000	0.00019482461538467
chr1A	156500001	156600000	0.00088704846153842
chr1A	156600001	156700000	9.58599999999477e-05
chr1A	156700001	156800000	0
chr1A	156800001	156900000	0.000466199999999972
chr1A	156900001	157000000	0.00225817769230774
chr1A	157000001	157100000	-6.63792307692423e-05
chr1A	157100001	157200000	0.00288164615384612
chr1A	157200001	157300000	0.000132894615384571
chr1A	157300001	157400000	0.000160208461538525
chr1A	157400001	157500000	0
chr1A	157500001	157600000	0.000859601538461541
chr1A	157600001	157700000	0.000404329999999953
chr1A	157700001	157800000	-0.000342391538461606
chr1A	157800001	157900000	0.000925944615384644
chr1A	157900001	158000000	-0.00437898076923082
chr1A	158000001	158100000	0
chr1A	158100001	158200000	-0.000211846153846174
chr1A	158200001	158300000	0.00146176769230766
chr1A	158300001	158400000	0
chr1A	158400001	158500000	-0.00186932461538458
chr1A	158500001	158600000	-0.00043472153846158
chr1A	158600001	158700000	0.000885448461538485
chr1A	158700001	158800000	-4.34615384615755e-05
chr1A	158800001	158900000	0.000162931538461475
chr1A	158900001	159000000	0
chr1A	159000001	159100000	-0.00232601923076925
chr1A	159100001	159200000	-0.00811393384615389
chr1A	159200001	159300000	-0.00267334461538471
chr1A	159300001	159400000	0.00272597769230765
chr1A	159400001	159500000	0.000592448461538386
chr1A	159500001	159600000	0
chr1A	159600001	159700000	-0.000445891538461529
chr1A	159700001	159800000	-0.000199653846153836
chr1A	159800001	159900000	0
chr1A	159900001	160000000	0.000719005384615334
chr1A	160000001	160100000	0.000357139999999978
chr1A	160100001	160200000	-0.0016396492307692
chr1A	160200001	160300000	-0.000257702307692287
chr1A	160300001	160400000	7.88600000000139e-05
chr1A	160400001	160500000	0.00101244538461542
chr1A	160500001	160600000	0.00193701307692307
chr1A	160600001	160700000	0
chr1A	160700001	160800000	0.000111218461538498
chr1A	160800001	160900000	0.00470656923076918
chr1A	160900001	161000000	0.00475439076923079
chr1A	161000001	161100000	0
chr1A	161100001	161200000	0
chr1A	161200001	161300000	0.00197820923076919
chr1A	161300001	161400000	-0.0152074692307692
chr1A	161400001	161500000	-0.00754545846153842
chr1A	161500001	161600000	0.000955225384615455
chr1A	161600001	161700000	-0.00320555076923079
chr1A	161700001	161800000	0.00144626076923082
chr1A	161800001	161900000	0.0026110346153847
chr1A	161900001	162000000	-0.00242911307692306
chr1A	162000001	162100000	-0.0115331915384616
chr1A	162100001	162200000	0
chr1A	162200001	162300000	0.000648850769230713
chr1A	162300001	162400000	0.000703956153846219
chr1A	162400001	162500000	0.00146816000000005
chr1A	162500001	162600000	0.00850713923076918
chr1A	162600001	162700000	0.000555527692307711
chr1A	162700001	162800000	0.000555663846153798
chr1A	162800001	162900000	-0.00615229769230763
chr1A	162900001	163000000	0.000257540000000001
chr1A	163000001	163100000	-0.0175330546153847
chr1A	163100001	163200000	0.00204527846153846
chr1A	163200001	163300000	0
chr1A	163300001	163400000	0
chr1A	163400001	163500000	-0.000174010000000058
chr1A	163500001	163600000	0.00218158615384612
chr1A	163600001	163700000	0
chr1A	163700001	163800000	-0.00218836230769226
chr1A	163800001	163900000	0.00142858461538453
chr1A	163900001	164000000	-0.00716591615384621
chr1A	164000001	164100000	0
chr1A	164100001	164200000	5.6379999999967e-05
chr1A	164200001	164300000	0
chr1A	164300001	164400000	-0.000418280769230783
chr1A	164400001	164500000	0.00113864230769223
chr1A	164500001	164600000	0
chr1A	164600001	164700000	0
chr1A	164700001	164800000	0.000170003846153843
chr1A	164800001	164900000	0
chr1A	164900001	165000000	0.000161984615384636
chr1A	165000001	165100000	0.00043561999999997
chr1A	165100001	165200000	0.000351519999999939
chr1A	165200001	165300000	-0.0149603607692308
chr1A	165300001	165400000	-0.0188522384615385
chr1A	165400001	165500000	-0.018924075
chr1A	165500001	165600000	-0.0073851923076923
chr1A	165600001	165700000	0
chr1A	165700001	165800000	0.00229283538461544
chr1A	165800001	165900000	0.00526492538461543
chr1A	165900001	166000000	0
chr1A	166000001	166100000	0
chr1A	166100001	166200000	0
chr1A	166200001	166300000	-0.000391326923076973
chr1A	166300001	166400000	-0.00174680384615378
chr1A	166400001	166500000	0.000802061538461518
chr1A	166500001	166600000	0.00047052000000003
chr1A	166600001	166700000	-0.00596391461538459
chr1A	166700001	166800000	0.00130434538461544
chr1A	166800001	166900000	5.45438461537762e-05
chr1A	166900001	167000000	0.00131548923076918
chr1A	167000001	167100000	-0.00553765000000006
chr1A	167100001	167200000	0
chr1A	167200001	167300000	0
chr1A	167300001	167400000	0
chr1A	167400001	167500000	0.00165611076923078
chr1A	167500001	167600000	0.00472277230769225
chr1A	167600001	167700000	0.00459491384615385
chr1A	167700001	167800000	0.000676302307692334
chr1A	167800001	167900000	-0.00727868307692303
chr1A	167900001	168000000	-0.0187880326923077
chr1A	168000001	168100000	0.000451623076923036
chr1A	168100001	168200000	0.00129241230769228
chr1A	168200001	168300000	0
chr1A	168300001	168400000	0.000999111538461439
chr1A	168400001	168500000	0.00160203923076918
chr1A	168500001	168600000	0.00533148692307694
chr1A	168600001	168700000	0
chr1A	168700001	168800000	0.000149779999999988
chr1A	168800001	168900000	0.00154628615384611
chr1A	168900001	169000000	-0.000185461538461551
chr1A	169000001	169100000	0
chr1A	169100001	169200000	0.0105374130769231
chr1A	169200001	169300000	0.00235216076923084
chr1A	169300001	169400000	0.000335300000000038
chr1A	169400001	169500000	-0.00091590769230776
chr1A	169500001	169600000	0.00247910846153843
chr1A	169600001	169700000	8.83200000000306e-05
chr1A	169700001	169800000	-0.00650190538461537
chr1A	169800001	169900000	0.00184780230769233
chr1A	169900001	170000000	0.00160997846153843
chr1A	170000001	170100000	0.000415478461538443
chr1A	170100001	170200000	-0.000167057692307737
chr1A	170200001	170300000	0
chr1A	170300001	170400000	0.000985499999999973
chr1A	170400001	170500000	0
chr1A	170500001	170600000	0
chr1A	170600001	170700000	0
chr1A	170700001	170800000	0.00127164615384612
chr1A	170800001	170900000	0
chr1A	170900001	171000000	0.00336562461538459
chr1A	171000001	171100000	-5.22384615384563e-05
chr1A	171100001	171200000	0.000315170769230821
chr1A	171200001	171300000	0.00376727769230767
chr1A	171300001	171400000	0.00197696999999997
chr1A	171400001	171500000	-0.00719195692307695
chr1A	171500001	171600000	-0.00214278846153848
chr1A	171600001	171700000	0.00314156461538462
chr1A	171700001	171800000	0.00515582307692308
chr1A	171800001	171900000	0.000595980000000051
chr1A	171900001	172000000	0
chr1A	172000001	172100000	0.000380830769230789
chr1A	172100001	172200000	-0.000420951538461556
chr1A	172200001	172300000	0.000454836923076907
chr1A	172300001	172400000	0.000175799999999948
chr1A	172400001	172500000	0.00207286230769232
chr1A	172500001	172600000	0.00915367846153847
chr1A	172600001	172700000	0.000935740000000074
chr1A	172700001	172800000	-0.00341653384615392
chr1A	172800001	172900000	0
chr1A	172900001	173000000	0
chr1A	173000001	173100000	0
chr1A	173100001	173200000	0.00234031538461532
chr1A	173200001	173300000	0.00187304846153846
chr1A	173300001	173400000	0.000983343076923049
chr1A	173400001	173500000	0
chr1A	173500001	173600000	-7.45769230768856e-05
chr1A	173600001	173700000	1.21400000000493e-05
chr1A	173700001	173800000	1.65600000000543e-05
chr1A	173800001	173900000	-0.000451692307692264
chr1A	173900001	174000000	0.00106932615384614
chr1A	174000001	174100000	0.000928782307692333
chr1A	174100001	174200000	0
chr1A	174200001	174300000	0.000393996153846166
chr1A	174300001	174400000	0
chr1A	174400001	174500000	0.000436800000000015
chr1A	174500001	174600000	0
chr1A	174600001	174700000	0
chr1A	174700001	174800000	-8.13884615384897e-05
chr1A	174800001	174900000	0
chr1A	174900001	175000000	0.000755886923076932
chr1A	175000001	175100000	-0.00124622769230764
chr1A	175100001	175200000	0
chr1A	175200001	175300000	0
chr1A	175300001	175400000	0
chr1A	175400001	175500000	0
chr1A	175500001	175600000	4.30999999999626e-05
chr1A	175600001	175700000	0.00184494153846149
chr1A	175700001	175800000	0.000857659999999982
chr1A	175800001	175900000	0
chr1A	175900001	176000000	-4.75346153846479e-05
chr1A	176000001	176100000	0.000538189230769204
chr1A	176100001	176200000	-0.000273576923076946
chr1A	176200001	176300000	-0.00713787230769236
chr1A	176300001	176400000	0.00121113692307695
chr1A	176400001	176500000	0.000602972307692351
chr1A	176500001	176600000	0
chr1A	176600001	176700000	0.00377079615384612
chr1A	176700001	176800000	-0.00136567307692304
chr1A	176800001	176900000	0
chr1A	176900001	177000000	0.000586546153846124
chr1A	177000001	177100000	-0.00209480000000006
chr1A	177100001	177200000	0
chr1A	177200001	177300000	0
chr1A	177300001	177400000	0.000349999999999961
chr1A	177400001	177500000	0.00262780230769233
chr1A	177500001	177600000	0.000471265384615394
chr1A	177600001	177700000	-0.000163833846153816
chr1A	177700001	177800000	0
chr1A	177800001	177900000	0
chr1A	177900001	178000000	0
chr1A	178000001	178100000	0.00120237384615385
chr1A	178100001	178200000	-0.00104923923076927
chr1A	178200001	178300000	0
chr1A	178300001	178400000	0
chr1A	178400001	178500000	-0.000836902307692289
chr1A	178500001	178600000	-0.00613736923076924
chr1A	178600001	178700000	0
chr1A	178700001	178800000	0.000511097692307727
chr1A	178800001	178900000	0.000608460000000033
chr1A	178900001	179000000	0.00219020538461545
chr1A	179000001	179100000	0
chr1A	179100001	179200000	0
chr1A	179200001	179300000	-0.00397496384615381
chr1A	179300001	179400000	0.000156247692307598
chr1A	179400001	179500000	0
chr1A	179500001	179600000	-0.00109046153846148
chr1A	179600001	179700000	-0.00797963153846148
chr1A	179700001	179800000	-0.000747312307692316
chr1A	179800001	179900000	0
chr1A	179900001	180000000	0.000602704615384586
chr1A	180000001	180100000	0.0148752461538462
chr1A	180100001	180200000	0.00014926000000004
chr1A	180200001	180300000	0.00192353230769227
chr1A	180300001	180400000	0.00443600384615384
chr1A	180400001	180500000	-0.00838896692307689
chr1A	180500001	180600000	0.000694159999999999
chr1A	180600001	180700000	0.00188062
chr1A	180700001	180800000	0.00120666999999997
chr1A	180800001	180900000	-0.00170778615384615
chr1A	180900001	181000000	-0.000554831538461587
chr1A	181000001	181100000	0.00138791000000005
chr1A	181100001	181200000	0
chr1A	181200001	181300000	-0.00101426923076919
chr1A	181300001	181400000	-1.83261538462265e-05
chr1A	181400001	181500000	-0.00575521923076916
chr1A	181500001	181600000	0
chr1A	181600001	181700000	0
chr1A	181700001	181800000	-3.94999999999701e-05
chr1A	181800001	181900000	0
chr1A	181900001	182000000	0.000191959999999991
chr1A	182000001	182100000	-0.00193586538461543
chr1A	182100001	182200000	0
chr1A	182200001	182300000	-0.00121375000000001
chr1A	182300001	182400000	0.00121401461538462
chr1A	182400001	182500000	0.000421279999999968
chr1A	182500001	182600000	-0.00117820384615386
chr1A	182600001	182700000	0.00246702538461541
chr1A	182700001	182800000	0.00192468769230769
chr1A	182800001	182900000	-0.000144000000000033
chr1A	182900001	183000000	-0.000553304615384609
chr1A	183000001	183100000	0.00356959461538453
chr1A	183100001	183200000	-1.68815384615773e-05
chr1A	183200001	183300000	0.000605380769230668
chr1A	183300001	183400000	0
chr1A	183400001	183500000	0.00228209384615385
chr1A	183500001	183600000	0.000113373846153841
chr1A	183600001	183700000	0.000910019999999956
chr1A	183700001	183800000	0
chr1A	183800001	183900000	0
chr1A	183900001	184000000	0.00194779769230768
chr1A	184000001	184100000	-0.00875261846153852
chr1A	184100001	184200000	0
chr1A	184200001	184300000	-0.000336887692307664
chr1A	184300001	184400000	0.00222361076923072
chr1A	184400001	184500000	0.00599109615384619
chr1A	184500001	184600000	0
chr1A	184600001	184700000	0
chr1A	184700001	184800000	-0.0124157892307692
chr1A	184800001	184900000	3.30000000003938e-06
chr1A	184900001	185000000	0
chr1A	185000001	185100000	0
chr1A	185100001	185200000	0.00138337999999993
chr1A	185200001	185300000	0.000410054615384681
chr1A	185300001	185400000	0
chr1A	185400001	185500000	0.00579000076923075
chr1A	185500001	185600000	0
chr1A	185600001	185700000	-2.13076923076816e-05
chr1A	185700001	185800000	5.6379999999967e-05
chr1A	185800001	185900000	-0.00431826384615375
chr1A	185900001	186000000	0
chr1A	186000001	186100000	0
chr1A	186100001	186200000	-0.000147946923076847
chr1A	186200001	186300000	0.00355077692307693
chr1A	186300001	186400000	0.00651780623076925
chr1A	186400001	186500000	0.00697129753846149
chr1A	186500001	186600000	-0.00408155384615383
chr1A	186600001	186700000	0
chr1A	186700001	186800000	-0.000507903846153845
chr1A	186800001	186900000	0.000750510769230717
chr1A	186900001	187000000	-0.00607214615384621
chr1A	187000001	187100000	-0.0011408607692307
chr1A	187100001	187200000	0.00119257615384616
chr1A	187200001	187300000	0.000620076923076973
chr1A	187300001	187400000	0.000692796153846098
chr1A	187400001	187500000	0.00153691615384621
chr1A	187500001	187600000	-0.000138273846153836
chr1A	187600001	187700000	0
chr1A	187700001	187800000	0
chr1A	187800001	187900000	0.00645742076923073
chr1A	187900001	188000000	0.00613719230769227
chr1A	188000001	188100000	5.61061538461027e-05
chr1A	188100001	188200000	0
chr1A	188200001	188300000	3.89030769231136e-05
chr1A	188300001	188400000	-0.000295100769230783
chr1A	188400001	188500000	0
chr1A	188500001	188600000	0.00146093999999997
chr1A	188600001	188700000	0.00255518384615383
chr1A	188700001	188800000	0
chr1A	188800001	188900000	0.000161300000000031
chr1A	188900001	189000000	0
chr1A	189000001	189100000	0.000538480000000008
chr1A	189100001	189200000	0
chr1A	189200001	189300000	0
chr1A	189300001	189400000	-0.00609499846153849
chr1A	189400001	189500000	0.0012981561538461
chr1A	189500001	189600000	0
chr1A	189600001	189700000	-0.000861596923076857
chr1A	189700001	189800000	-3.26923076920949e-06
chr1A	189800001	189900000	0.000220019999999987
chr1A	189900001	190000000	-0.00139105307692311
chr1A	190000001	190100000	0
chr1A	190100001	190200000	0.000509380000000004
chr1A	190200001	190300000	-7.71761538461702e-05
chr1A	190300001	190400000	-0.000342519230769223
chr1A	190400001	190500000	0
chr1A	190500001	190600000	0.000313896923076928
chr1A	190600001	190700000	-0.0083900976923077
chr1A	190700001	190800000	0.000352959999999958
chr1A	190800001	190900000	0.000290800000000035
chr1A	190900001	191000000	0.000308479999999944
chr1A	191000001	191100000	-0.000156557692307713
chr1A	191100001	191200000	0.000646180000000052
chr1A	191200001	191300000	0
chr1A	191300001	191400000	0
chr1A	191400001	191500000	-0.000963968461538456
chr1A	191500001	191600000	0.000568450769230733
chr1A	191600001	191700000	0
chr1A	191700001	191800000	0.00174978461538455
chr1A	191800001	191900000	0.000355075384615322
chr1A	191900001	192000000	0.00511980538461543
chr1A	192000001	192100000	0
chr1A	192100001	192200000	0
chr1A	192200001	192300000	0.000893692307692318
chr1A	192300001	192400000	-0.00108806615384616
chr1A	192400001	192500000	6.31399999999616e-05
chr1A	192500001	192600000	0.000527166923076861
chr1A	192600001	192700000	0
chr1A	192700001	192800000	-0.000339753076923133
chr1A	192800001	192900000	-0.0130013446153846
chr1A	192900001	193000000	0.00268578153846155
chr1A	193000001	193100000	0
chr1A	193100001	193200000	0.00294410846153847
chr1A	193200001	193300000	0
chr1A	193300001	193400000	-0.00279864076923075
chr1A	193400001	193500000	-0.00100420384615385
chr1A	193500001	193600000	0.000308160000000002
chr1A	193600001	193700000	0.00178077153846157
chr1A	193700001	193800000	0.000481451538461464
chr1A	193800001	193900000	0.000935486153846199
chr1A	193900001	194000000	0.0005258269230769
chr1A	194000001	194100000	0
chr1A	194100001	194200000	0
chr1A	194200001	194300000	-0.00776767153846158
chr1A	194300001	194400000	0.00172309384615388
chr1A	194400001	194500000	0.0118682715384615
chr1A	194500001	194600000	0.00119515692307692
chr1A	194600001	194700000	0.000303430769230784
chr1A	194700001	194800000	-1.35384615385092e-06
chr1A	194800001	194900000	0.00796153307692316
chr1A	194900001	195000000	0
chr1A	195000001	195100000	0.00182375769230769
chr1A	195100001	195200000	-0.000563805384615423
chr1A	195200001	195300000	0.00180843846153844
chr1A	195300001	195400000	0.00197643692307692
chr1A	195400001	195500000	0.000255420000000006
chr1A	195500001	195600000	0
chr1A	195600001	195700000	0.00137879923076922
chr1A	195700001	195800000	-0.000219076923076877
chr1A	195800001	195900000	0.00107250923076918
chr1A	195900001	196000000	0.00300473000000001
chr1A	196000001	196100000	0.00305953230769229
chr1A	196100001	196200000	0.00115697999999997
chr1A	196200001	196300000	0.00267411461538469
chr1A	196300001	196400000	0.00125487692307691
chr1A	196400001	196500000	-0.00604078538461539
chr1A	196500001	196600000	0.00864164923076927
chr1A	196600001	196700000	0.00208863615384614
chr1A	196700001	196800000	0
chr1A	196800001	196900000	0.000727306153846086
chr1A	196900001	197000000	0.000975209230769214
chr1A	197000001	197100000	-0.00181942846153849
chr1A	197100001	197200000	0
chr1A	197200001	197300000	0
chr1A	197300001	197400000	0
chr1A	197400001	197500000	0.00124111999999998
chr1A	197500001	197600000	0.001525646923077
chr1A	197600001	197700000	0.000165889230769323
chr1A	197700001	197800000	0.00056860461538466
chr1A	197800001	197900000	-3.8730769230666e-06
chr1A	197900001	198000000	0.00530436230769238
chr1A	198000001	198100000	0.000948320000000002
chr1A	198100001	198200000	0.00254633999999998
chr1A	198200001	198300000	0.00121056692307686
chr1A	198300001	198400000	0.00125229000000004
chr1A	198400001	198500000	0.00163772076923074
chr1A	198500001	198600000	0.000440380000000018
chr1A	198600001	198700000	0.000224219999999997
chr1A	198700001	198800000	-0.000645333846153839
chr1A	198800001	198900000	0.000490059999999959
chr1A	198900001	199000000	0.000476559999999959
chr1A	199000001	199100000	0
chr1A	199100001	199200000	0.000153680000000045
chr1A	199200001	199300000	0
chr1A	199300001	199400000	0
chr1A	199400001	199500000	0.000580405384615457
chr1A	199500001	199600000	0.00311033769230762
chr1A	199600001	199700000	0.00190936923076923
chr1A	199700001	199800000	0.000320239999999972
chr1A	199800001	199900000	0
[truncated: 138,673 more rows]
