# Supplementary material for: Origin and adaptation to high altitude of Tibetan semi-wild wheat
Source: Nat Commun. 2020 Oct 8;11:5085. doi: 10.1038/s41467-020-18738-5 (PMC7545183; doi:10.1038/s41467-020-18738-5)
Supplement: Supplementary file 9 — Source Data [file 41467_2020_18738_MOESM9_ESM.zip › Source_Data/Fig_3A_DD_NJ_tree.txt]

#NEXUS
[R-package treeio, Wed Apr 1 21:31:30 2020]
BEGIN TAXA;
	DIMENSIONS NTAX = 313;
	TAXLABELS
		AECaucasus1A1
		AECaucasus2A2
		AECaucasus3A3
		AECaucasus4A4
		AECaucasus5A5
		LRAustria1C1
		LRAustria2C2
		LRAustria3C3
		LRBulgariaC4
		LRAndorra1C5
		LRAndorra2C6
		LRSpainC7
		LRItalyC8
		LRPortugal1C9
		LRPortugal2C10
		VAAmerica1C11
		VAAmerica2C12
		VAAmerica3C13
		VAAmerica4C14
		VAAmerica5C15
		VAAmerica6C16
		VAAmerica7C17
		VAAmerica8C18
		VAAmerica9C19
		LRArmenia1C20
		LRArmenia2C21
		VAEgyptC22
		LREgyptC23
		LRJordan1C24
		LRJordan2C25
		LRAfghanistan1C26
		LRAfghanistan2C27
		LRAfghanistan3C28
		LRUzbekistan1C29
		LRUzbekistan2C30
		VAIndia1C31
		VAIndia2C32
		LRIndia1C33
		LRIndia2C34
		LRIndia3C35
		LRChina1C36
		LRChina2C37
		LRChina3C38
		LRChina4C39
		LRChina5C40
		VAChina1C41
		VAChina2C42
		VAChina3C43
		VAChina4C44
		VAChina5C45
		VAChina6C46
		VAChina7C47
		VACanadaC48
		VAAmerica10C49
		VAAustralia4C50
		VAAustralia5C51
		VAAustralia6C52
		VAAustralia7C53
		VAAustralia8C54
		VAAustralia9C55
		VAAustralia10C56
		VAAustralia11C57
		VAMexicoC58
		VAAustralia13C59
		VAIsraelC60
		VAAustralia15C61
		VAAustralia16C62
		LRChina6CS
		XZbysZuoGong1203S1
		XZbysLangXian1274S2
		XZbysJiTang1387S3
		XZDDuiLongDQ1289S4
		XZDMoZhuGK1772S5
		DFYNTieKe6S6
		SpeltSWEAltgoldS7
		SpeltDEU3418S8
		SpeltSWEHubelS9
		DFHNPingYuan50S10
		DFBJYanDa1817S11
		WGFranceApacheS12
		XZMiSuiS13
		XZDZXM1341S14
		BSSDNingYang5S15
		XZbysZuoGongSuiSui1S16
		XZbysJiaChaSuiSui8S17
		XZbysJiaChaSuiSui27S18
		XZbysJiaChaSuiSui32S19
		XZbysJiaChaSuiSui33S20
		XZbysJiaChaSuiSui34S21
		XZbysLangXianSuiSui9S22
		XZbysLangXianSuiSui15S23
		XZbysLangXianSuiSui17S24
		XZbysLongZiSuiSui10S25
		XZbysLongZiSuiSui11S26
		XZbysLongZiSuiSui17S27
		XZbysLongZiSuiSui23S28
		XZbysLongZiSuiSui24S29
		XZbysChaYaZheDa14S30
		XZbysChaYaZheDa18S31
		XZbysChaYaZheDa19S32
		XZbysChaYaZheDa32S33
		XZbysJiaChaZheDa9S34
		XZbysJiaChaZheDa55S35
		XZbysJiaChaZheDa63S36
		XZbysLangXianZheDa3S37
		XZbysLangXianZheDa4S38
		XZbysLangXianZheDa20S39
		XZbysLangXianZheDa35S40
		XZbysLongZiZheDa4S41
		XZbysLongZiZheDa9S42
		XZbysLongZiZheDa19S43
		XZbysLongZiZheDa27S44
		XZbysSangRiZheDa21S45
		XZDRiKaZeLaSa1301S46
		XZDQuShui1316S47
		XZDGongGa1348S48
		XZDJiangZi1405S49
		XZDNaiDongQJ1494S50
		XZDZeDang1511S51
		XZDGongBuJiangDa1523S52
		DFYNTieKe2S56
		DFYNTieKe19S57
		DFYNTieKe31S58
		DFYNTieKe32S59
		BSHNPuYang21S60
		BSHNPuYang23S61
		BSSDChangQing49S62
		YCShi4185S64
		YCNongDa3338S67
		XZDZeDang1516S72
		XZDZeDang1513S73
		XZDRiKaZeLaSa1373S74
		XZDRiKaZeLaSa1367S75
		XZDRiKaZeLaSa1297S76
		XZDQuShui1409S77
		XZDQuShui1340S78
		XZDQiongJie1483S79
		XZDNaiDong1503S80
		XZDNaiDong1500S81
		XZDMoZhuGK2065S82
		XZDMoZhuGK2064S83
		XZDMoZhuGK2050S84
		XZDLaSa1342S86
		XZDJiangZi1407S87
		XZDGongGa1508S88
		XZDGongBuJiangDa1526S89
		XZDGongBuJiangDa1525S90
		XZDDuiLongDeQing1521S91
		XZDDuiLongDeQing1284S92
		DFSC1658S93
		DFSC1666S94
		DFSC1587S95
		DFSC1635S96
		DFSC1588S97
		DFSC1668S98
		DFSC1661S99
		DFSC1670S100
		DFGSHongQiMaiS101
		DFGSDuanYaoMaiS102
		DFGSDaBaiMaiS103
		DFGSBaiMuXianBanS104
		DFGSHongHuoSuiS105
		DFGSBaiDaTouS106
		DFNXShanMaiS108
		DFNXTuTouMaiS109
		DFQHXiaoHongMaiS110
		DFQHXiaoMaiS111
		DFQHMaoHongMaiS112
		DFQHLiuYueHuangS113
		DFQHDuanBaiMaiS114
		SpeltBaulanderS115
		SpeltEmiliusS116
		SpeltHolstenkornS117
		SpeltKippenWeisserS118
		SpeltLigneeS119
		SpeltOstroS120
		SpeltZuzgerS121
		WGArmenia1S122
		WGTurkey96S123
		WGMorocco9S124
		WGEthiopia3S125
		WGTajikistan1S126
		WGTajikistan4S127
		WGGeorgia7S128
		WGGeorgia9S129
		WGRussian5S130
		WGTurkey56S131
		WGPalestinian4S132
		WGTurkmenistan5S133
		WGAzerbaijan3S134
		YCZhouMai18S135
		YCYanNong15S136
		YCLuMai21S137
		YCYuMai18S139
		YCNongDa5181S140
		YCShiLuan02d1S142
		XZbysLangXianSuiSui6S143
		XZbysLangXianSuiSui18S144
		XZbysChaYaZheDa49S145
		XZbysJiaChaZheDa28S146
		XZbysJiaChaZheDa37S147
		XZbysJiaChaZheDa39S148
		XZbysLangXianZheDa5S149
		XZbysLangXianZheDa6S150
		XZbysLangXianZheDa7S151
		XZbysLangXianZheDa16S152
		XZbysLangXianZheDa17S153
		XZbysLangXianZheDa25S154
		XZbysLongZiZheDa15S155
		XZbysLongZiZheDa22S156
		XZbysLongZiZheDa23S157
		XZbysLongZiZheDa26S158
		XZbysLongZiZheDa28S159
		XZbysLongZiZheDa29S160
		XZbysLongZiZheDa32S161
		XZbysLongZiZheDa34S162
		XZbysLongZiZheDa48S163
		XZbysLongZiZheDa57S164
		XZbysLongZiZheDa62S165
		XZbysSangRiZheDa3S166
		XZbysSangRiZheDa4S167
		XZbysSangRiZheDa6S168
		XZbysSangRiZheDa7S169
		DFXJM1S170
		DFXJM20S171
		DFXJM29S172
		DFXJM81S173
		DFXJM90S174
		DFYN098S175
		DFYN109S176
		DFYN156S177
		DFYN241S178
		DFYN411S179
		DFSXDingXingZhaiS180
		DFSXBaiHuoMaiS181
		DFSHXChunXiaoMaiS182
		DFSHXMaZhaMaiS183
		DFSHXXiaoSanYueHS184
		DFSDXiShanBianSuiS185
		DFSDBaiBianSuiS186
		DFSDDaLiBanMangS187
		DFSDLaoLaiXiaS188
		WGTurkey49S203
		WGJordan47S204
		WGEgypt40S205
		WGFHZNepal6S206
		WGFHZNepal7S207
		WGFHZIndiaS208
		YCLChangZhi6406S209
		YCLSuiMai3S210
		YCLEnMai4S211
		YCLLovrin10S212
		YCLBiMa4S213
		YCLFengChan3S214
		YCLJiNan17S215
		YCLFan6S216
		YCLZhengMai9023S217
		YCLYanZhan1S218
		YCLNanDa2419S219
		YCLTaiShan1S220
		YCLYuMai21S221
		YCLZhengYin4S223
		YCLBaiNong3217S224
		YCLBeiJing8S225
		YCLShiJiaZhuang54S227
		YCXZZangDong4S228
		YCXZRiKaZe54S229
		YCXZRiKaZe8S230
		WGUSClarkS231
		WGUSAtlas66S232
		WGGermanyRektorS233
		WGUKSparkS234
		WGFranceAztecS235
		WGRussiaKabka3S236
		WGRussiaAoDeSa3S237
		WGJPNongLin10S238
		WGAustraliaOptimusS239
		DFGSLanHuaMaiS240
		DFQHGeJiaXiangS241
		DFSCBenDiHuangHuaS242
		XZDZhaHongS243
		XZDMoTuoS244
		XZDBianBaChunMai6S245
		DFSCBaiMangXiaoMaiS246
		XZDWuJiangZhuoS247
		XZDMoZongZhuoGaS248
		DFSCKangDing1S249
		DFGSYiZhiMaiS250
		DFGSHuoLiYanS251
		DFXJHongChunMaiS252
		DFXJHongDongMaiS253
		DFXJHongJinBaoYinS254
		XZbysChaYuSuiSui2S255
		XZbysChaYuSuiSui3S256
		XZbysChaYuSuiSui5S257
		XZbysChaYuZheDa1S258
		XZbysChaYuZheDa5S259
		XZbysChaYuZheDa6S260
		XZbysChaYuZheDa8S261
		XZbysJiaChaZheDa61S262
		XZbysLangXianZheDa38S264
		XZbysLangXianZheDa47S265
		XZbysLongZiZheDa41S266
		XZbysLongZiZheDa42S267
		XZbysSangRiZheDa1S268
		YCJinMai47S270
		YCLX987S271
		YCJiMai22S272
		YCJing411S273
		YCNongDa3097S274
		YCNongDa3331S3331
		YCJingDong6S6554
		XZbysZang1817Zang1817
	;
END;
BEGIN TREES;
	TRANSLATE
		1	AECaucasus1A1,
		2	AECaucasus2A2,
		3	AECaucasus3A3,
		4	AECaucasus4A4,
		5	AECaucasus5A5,
		6	LRAustria1C1,
		7	LRAustria2C2,
		8	LRAustria3C3,
		9	LRBulgariaC4,
		10	LRAndorra1C5,
		11	LRAndorra2C6,
		12	LRSpainC7,
		13	LRItalyC8,
		14	LRPortugal1C9,
		15	LRPortugal2C10,
		16	VAAmerica1C11,
		17	VAAmerica2C12,
		18	VAAmerica3C13,
		19	VAAmerica4C14,
		20	VAAmerica5C15,
		21	VAAmerica6C16,
		22	VAAmerica7C17,
		23	VAAmerica8C18,
		24	VAAmerica9C19,
		25	LRArmenia1C20,
		26	LRArmenia2C21,
		27	VAEgyptC22,
		28	LREgyptC23,
		29	LRJordan1C24,
		30	LRJordan2C25,
		31	LRAfghanistan1C26,
		32	LRAfghanistan2C27,
		33	LRAfghanistan3C28,
		34	LRUzbekistan1C29,
		35	LRUzbekistan2C30,
		36	VAIndia1C31,
		37	VAIndia2C32,
		38	LRIndia1C33,
		39	LRIndia2C34,
		40	LRIndia3C35,
		41	LRChina1C36,
		42	LRChina2C37,
		43	LRChina3C38,
		44	LRChina4C39,
		45	LRChina5C40,
		46	VAChina1C41,
		47	VAChina2C42,
		48	VAChina3C43,
		49	VAChina4C44,
		50	VAChina5C45,
		51	VAChina6C46,
		52	VAChina7C47,
		53	VACanadaC48,
		54	VAAmerica10C49,
		55	VAAustralia4C50,
		56	VAAustralia5C51,
		57	VAAustralia6C52,
		58	VAAustralia7C53,
		59	VAAustralia8C54,
		60	VAAustralia9C55,
		61	VAAustralia10C56,
		62	VAAustralia11C57,
		63	VAMexicoC58,
		64	VAAustralia13C59,
		65	VAIsraelC60,
		66	VAAustralia15C61,
		67	VAAustralia16C62,
		68	LRChina6CS,
		69	XZbysZuoGong1203S1,
		70	XZbysLangXian1274S2,
		71	XZbysJiTang1387S3,
		72	XZDDuiLongDQ1289S4,
		73	XZDMoZhuGK1772S5,
		74	DFYNTieKe6S6,
		75	SpeltSWEAltgoldS7,
		76	SpeltDEU3418S8,
		77	SpeltSWEHubelS9,
		78	DFHNPingYuan50S10,
		79	DFBJYanDa1817S11,
		80	WGFranceApacheS12,
		81	XZMiSuiS13,
		82	XZDZXM1341S14,
		83	BSSDNingYang5S15,
		84	XZbysZuoGongSuiSui1S16,
		85	XZbysJiaChaSuiSui8S17,
		86	XZbysJiaChaSuiSui27S18,
		87	XZbysJiaChaSuiSui32S19,
		88	XZbysJiaChaSuiSui33S20,
		89	XZbysJiaChaSuiSui34S21,
		90	XZbysLangXianSuiSui9S22,
		91	XZbysLangXianSuiSui15S23,
		92	XZbysLangXianSuiSui17S24,
		93	XZbysLongZiSuiSui10S25,
		94	XZbysLongZiSuiSui11S26,
		95	XZbysLongZiSuiSui17S27,
		96	XZbysLongZiSuiSui23S28,
		97	XZbysLongZiSuiSui24S29,
		98	XZbysChaYaZheDa14S30,
		99	XZbysChaYaZheDa18S31,
		100	XZbysChaYaZheDa19S32,
		101	XZbysChaYaZheDa32S33,
		102	XZbysJiaChaZheDa9S34,
		103	XZbysJiaChaZheDa55S35,
		104	XZbysJiaChaZheDa63S36,
		105	XZbysLangXianZheDa3S37,
		106	XZbysLangXianZheDa4S38,
		107	XZbysLangXianZheDa20S39,
		108	XZbysLangXianZheDa35S40,
		109	XZbysLongZiZheDa4S41,
		110	XZbysLongZiZheDa9S42,
		111	XZbysLongZiZheDa19S43,
		112	XZbysLongZiZheDa27S44,
		113	XZbysSangRiZheDa21S45,
		114	XZDRiKaZeLaSa1301S46,
		115	XZDQuShui1316S47,
		116	XZDGongGa1348S48,
		117	XZDJiangZi1405S49,
		118	XZDNaiDongQJ1494S50,
		119	XZDZeDang1511S51,
		120	XZDGongBuJiangDa1523S52,
		121	DFYNTieKe2S56,
		122	DFYNTieKe19S57,
		123	DFYNTieKe31S58,
		124	DFYNTieKe32S59,
		125	BSHNPuYang21S60,
		126	BSHNPuYang23S61,
		127	BSSDChangQing49S62,
		128	YCShi4185S64,
		129	YCNongDa3338S67,
		130	XZDZeDang1516S72,
		131	XZDZeDang1513S73,
		132	XZDRiKaZeLaSa1373S74,
		133	XZDRiKaZeLaSa1367S75,
		134	XZDRiKaZeLaSa1297S76,
		135	XZDQuShui1409S77,
		136	XZDQuShui1340S78,
		137	XZDQiongJie1483S79,
		138	XZDNaiDong1503S80,
		139	XZDNaiDong1500S81,
		140	XZDMoZhuGK2065S82,
		141	XZDMoZhuGK2064S83,
		142	XZDMoZhuGK2050S84,
		143	XZDLaSa1342S86,
		144	XZDJiangZi1407S87,
		145	XZDGongGa1508S88,
		146	XZDGongBuJiangDa1526S89,
		147	XZDGongBuJiangDa1525S90,
		148	XZDDuiLongDeQing1521S91,
		149	XZDDuiLongDeQing1284S92,
		150	DFSC1658S93,
		151	DFSC1666S94,
		152	DFSC1587S95,
		153	DFSC1635S96,
		154	DFSC1588S97,
		155	DFSC1668S98,
		156	DFSC1661S99,
		157	DFSC1670S100,
		158	DFGSHongQiMaiS101,
		159	DFGSDuanYaoMaiS102,
		160	DFGSDaBaiMaiS103,
		161	DFGSBaiMuXianBanS104,
		162	DFGSHongHuoSuiS105,
		163	DFGSBaiDaTouS106,
		164	DFNXShanMaiS108,
		165	DFNXTuTouMaiS109,
		166	DFQHXiaoHongMaiS110,
		167	DFQHXiaoMaiS111,
		168	DFQHMaoHongMaiS112,
		169	DFQHLiuYueHuangS113,
		170	DFQHDuanBaiMaiS114,
		171	SpeltBaulanderS115,
		172	SpeltEmiliusS116,
		173	SpeltHolstenkornS117,
		174	SpeltKippenWeisserS118,
		175	SpeltLigneeS119,
		176	SpeltOstroS120,
		177	SpeltZuzgerS121,
		178	WGArmenia1S122,
		179	WGTurkey96S123,
		180	WGMorocco9S124,
		181	WGEthiopia3S125,
		182	WGTajikistan1S126,
		183	WGTajikistan4S127,
		184	WGGeorgia7S128,
		185	WGGeorgia9S129,
		186	WGRussian5S130,
		187	WGTurkey56S131,
		188	WGPalestinian4S132,
		189	WGTurkmenistan5S133,
		190	WGAzerbaijan3S134,
		191	YCZhouMai18S135,
		192	YCYanNong15S136,
		193	YCLuMai21S137,
		194	YCYuMai18S139,
		195	YCNongDa5181S140,
		196	YCShiLuan02d1S142,
		197	XZbysLangXianSuiSui6S143,
		198	XZbysLangXianSuiSui18S144,
		199	XZbysChaYaZheDa49S145,
		200	XZbysJiaChaZheDa28S146,
		201	XZbysJiaChaZheDa37S147,
		202	XZbysJiaChaZheDa39S148,
		203	XZbysLangXianZheDa5S149,
		204	XZbysLangXianZheDa6S150,
		205	XZbysLangXianZheDa7S151,
		206	XZbysLangXianZheDa16S152,
		207	XZbysLangXianZheDa17S153,
		208	XZbysLangXianZheDa25S154,
		209	XZbysLongZiZheDa15S155,
		210	XZbysLongZiZheDa22S156,
		211	XZbysLongZiZheDa23S157,
		212	XZbysLongZiZheDa26S158,
		213	XZbysLongZiZheDa28S159,
		214	XZbysLongZiZheDa29S160,
		215	XZbysLongZiZheDa32S161,
		216	XZbysLongZiZheDa34S162,
		217	XZbysLongZiZheDa48S163,
		218	XZbysLongZiZheDa57S164,
		219	XZbysLongZiZheDa62S165,
		220	XZbysSangRiZheDa3S166,
		221	XZbysSangRiZheDa4S167,
		222	XZbysSangRiZheDa6S168,
		223	XZbysSangRiZheDa7S169,
		224	DFXJM1S170,
		225	DFXJM20S171,
		226	DFXJM29S172,
		227	DFXJM81S173,
		228	DFXJM90S174,
		229	DFYN098S175,
		230	DFYN109S176,
		231	DFYN156S177,
		232	DFYN241S178,
		233	DFYN411S179,
		234	DFSXDingXingZhaiS180,
		235	DFSXBaiHuoMaiS181,
		236	DFSHXChunXiaoMaiS182,
		237	DFSHXMaZhaMaiS183,
		238	DFSHXXiaoSanYueHS184,
		239	DFSDXiShanBianSuiS185,
		240	DFSDBaiBianSuiS186,
		241	DFSDDaLiBanMangS187,
		242	DFSDLaoLaiXiaS188,
		243	WGTurkey49S203,
		244	WGJordan47S204,
		245	WGEgypt40S205,
		246	WGFHZNepal6S206,
		247	WGFHZNepal7S207,
		248	WGFHZIndiaS208,
		249	YCLChangZhi6406S209,
		250	YCLSuiMai3S210,
		251	YCLEnMai4S211,
		252	YCLLovrin10S212,
		253	YCLBiMa4S213,
		254	YCLFengChan3S214,
		255	YCLJiNan17S215,
		256	YCLFan6S216,
		257	YCLZhengMai9023S217,
		258	YCLYanZhan1S218,
		259	YCLNanDa2419S219,
		260	YCLTaiShan1S220,
		261	YCLYuMai21S221,
		262	YCLZhengYin4S223,
		263	YCLBaiNong3217S224,
		264	YCLBeiJing8S225,
		265	YCLShiJiaZhuang54S227,
		266	YCXZZangDong4S228,
		267	YCXZRiKaZe54S229,
		268	YCXZRiKaZe8S230,
		269	WGUSClarkS231,
		270	WGUSAtlas66S232,
		271	WGGermanyRektorS233,
		272	WGUKSparkS234,
		273	WGFranceAztecS235,
		274	WGRussiaKabka3S236,
		275	WGRussiaAoDeSa3S237,
		276	WGJPNongLin10S238,
		277	WGAustraliaOptimusS239,
		278	DFGSLanHuaMaiS240,
		279	DFQHGeJiaXiangS241,
		280	DFSCBenDiHuangHuaS242,
		281	XZDZhaHongS243,
		282	XZDMoTuoS244,
		283	XZDBianBaChunMai6S245,
		284	DFSCBaiMangXiaoMaiS246,
		285	XZDWuJiangZhuoS247,
		286	XZDMoZongZhuoGaS248,
		287	DFSCKangDing1S249,
		288	DFGSYiZhiMaiS250,
		289	DFGSHuoLiYanS251,
		290	DFXJHongChunMaiS252,
		291	DFXJHongDongMaiS253,
		292	DFXJHongJinBaoYinS254,
		293	XZbysChaYuSuiSui2S255,
		294	XZbysChaYuSuiSui3S256,
		295	XZbysChaYuSuiSui5S257,
		296	XZbysChaYuZheDa1S258,
		297	XZbysChaYuZheDa5S259,
		298	XZbysChaYuZheDa6S260,
		299	XZbysChaYuZheDa8S261,
		300	XZbysJiaChaZheDa61S262,
		301	XZbysLangXianZheDa38S264,
		302	XZbysLangXianZheDa47S265,
		303	XZbysLongZiZheDa41S266,
		304	XZbysLongZiZheDa42S267,
		305	XZbysSangRiZheDa1S268,
		306	YCJinMai47S270,
		307	YCLX987S271,
		308	YCJiMai22S272,
		309	YCJing411S273,
		310	YCNongDa3097S274,
		311	YCNongDa3331S3331,
		312	YCJingDong6S6554,
		313	XZbysZang1817Zang1817
	;
	TREE * UNTITLED = [&U] (((181[&Sample=S125,Name=S125,Group=NCL]:0.07239584164,((180[&Sample=S124,Name=S124,Group=NCL]:0.07673041744,(243[&Sample=S203,Name=S203,Group=NCL]:0.07293500938,((15[&Sample=C10,Name=C10,Group=NCL]:0.05920349799,(14[&Sample=C9,Name=C9,Group=NCL]:0.05814578308,(13[&Sample=C8,Name=C8,Group=NCL]:0.05706327144,(10[&Sample=C5,Name=C5,Group=NCL]:0.04576076838,(9[&Sample=C4,Name=…
END;
