# Supplementary material for: Origin and adaptation to high altitude of Tibetan semi-wild wheat
Source: Nat Commun. 2020 Oct 8;11:5085. doi: 10.1038/s41467-020-18738-5 (PMC7545183; doi:10.1038/s41467-020-18738-5)
Supplement: Supplementary file 9 — Source Data [file 41467_2020_18738_MOESM9_ESM.zip › Source_Data/Fig_3B_PCA.txt]

Sample	PC1	PC2	PC3	PC4	PC5	PC6	PC7	PC8	PC9	PC10
exp	22.513	16.181	8.272	7.438	5.320	4.968	4.569	4.106	3.804	3.499
C1	0.0536	0.0178	0.0756	0.0408	0.0076	0.0140	-0.0265	0.0204	0.0425	-0.0289
C2	0.0534	0.0173	0.0725	0.0401	0.0068	0.0100	-0.0216	0.0248	0.0446	-0.0351
C3	0.0523	0.0161	0.0727	0.0352	0.0093	0.0159	-0.0265	0.0159	0.0348	-0.0272
C4	0.0553	0.0196	0.0588	0.0270	0.0145	0.0134	-0.0392	0.0626	-0.0194	-0.0567
C5	0.0486	0.0125	0.0587	0.0307	0.0137	0.0131	-0.0390	0.0385	-0.0070	-0.0439
C6	0.0577	0.0202	0.0677	0.0243	0.0128	0.0285	-0.0433	0.0327	-0.0359	-0.0490
C7	0.0477	0.0090	0.0670	0.0181	0.0192	0.0190	-0.0354	0.0462	-0.0674	-0.0204
C8	0.0526	0.0104	0.0502	0.0143	0.0184	0.0102	-0.0310	0.0499	0.0159	-0.0364
C9	0.0562	0.0161	0.0657	0.0213	0.0131	0.0251	-0.0302	0.0315	-0.0258	-0.0701
C10	0.0498	0.0090	0.0629	0.0292	0.0125	0.0182	-0.0315	-0.0007	0.0546	-0.0335
C11	0.0528	0.0463	0.0128	0.0369	-0.0461	0.0280	-0.0770	0.0441	-0.0357	-0.0427
C12	0.0534	0.0448	0.0135	0.0259	-0.0328	0.0098	-0.0541	0.0349	-0.0528	-0.0401
C13	0.0671	0.0496	0.0022	-0.0145	-0.0210	0.0261	-0.0424	0.0525	-0.0779	0.0223
C14	0.0496	-0.0095	0.0606	-0.0064	0.0494	0.0678	-0.0556	0.0374	-0.0552	0.0918
C15	0.0507	0.0090	0.0225	0.0088	0.0111	0.0190	-0.0695	0.0501	-0.0548	-0.0319
C16	0.0552	0.0025	0.0261	-0.0163	0.0126	0.0264	-0.0450	0.0496	-0.0386	0.0117
C17	0.0509	-0.0012	0.0216	0.0086	0.0228	0.0222	-0.0510	0.0727	-0.0617	-0.0055
C18	0.0540	-0.0018	0.0560	-0.0070	0.0380	0.0696	-0.0530	0.0458	-0.0595	0.0730
C19	0.0558	0.0171	0.0331	-0.0080	0.0113	0.0105	-0.0464	0.0428	-0.0881	-0.0309
C20	0.0265	-0.0079	0.0496	0.0612	0.0203	-0.0196	0.0028	0.0459	0.0247	-0.0537
C21	0.0277	-0.0213	0.0476	0.0682	0.0309	-0.0355	0.0480	0.0613	0.0186	-0.0887
C22	0.0207	-0.0169	0.0539	0.0114	0.0407	0.0049	-0.0152	0.0692	-0.0677	0.0197
C23	0.0050	-0.0291	0.0355	0.0500	0.0349	-0.0292	0.0002	0.0703	0.0223	-0.0498
C24	0.0532	0.0134	0.0609	0.0335	0.0164	0.0060	-0.0336	0.0696	0.0061	-0.0570
C25	0.0488	0.0132	0.0562	0.0312	0.0129	0.0057	-0.0325	0.0646	0.0075	-0.0494
C26	0.0218	-0.0172	0.0482	0.0439	0.0269	-0.0171	-0.0170	0.0595	0.0341	-0.0499
C27	0.0157	-0.0314	0.0424	0.0811	0.0270	-0.0576	0.0562	0.0807	0.0491	-0.0919
C28	0.0240	-0.0137	0.0449	0.0747	0.0272	-0.0418	0.0196	0.0482	0.0335	-0.0387
C29	0.0186	-0.0268	0.0421	0.0785	0.0361	-0.0622	0.0647	0.0906	0.0279	-0.1186
C30	0.0291	-0.0102	0.0403	0.0547	0.0190	-0.0387	0.0483	0.0553	0.0123	-0.0845
C31	0.0422	0.0025	0.0631	0.0076	0.0316	0.0076	-0.0258	0.0679	-0.0620	0.0367
C32	0.0647	-0.0094	-0.0334	-0.1086	0.0364	-0.0369	-0.0218	0.1072	0.0834	0.0827
C33	0.0353	-0.0015	0.0708	0.0559	0.0233	-0.0081	-0.0002	0.0209	0.0549	-0.0306
C34	-0.0041	-0.0307	0.0365	0.0296	0.0167	-0.0079	0.0135	0.0774	0.0031	-0.0324
C35	0.0103	-0.0186	0.0411	0.0230	0.0188	-0.0077	0.0143	0.0587	0.0237	-0.0341
C36	0.0281	-0.0524	-0.0682	-0.0404	0.0229	-0.0280	-0.0114	0.0127	0.0800	0.0371
C37	0.0125	-0.1001	-0.1158	-0.0149	0.0550	-0.0075	-0.0674	0.0097	0.0614	-0.0379
C38	-0.0205	-0.0836	-0.0665	0.0559	0.0500	0.0310	-0.1987	0.0355	0.0384	-0.0717
C39	0.0385	-0.0135	0.0458	0.0350	0.0198	0.0089	-0.0283	-0.0025	-0.0255	0.0278
C40	0.0583	0.0144	0.0792	0.0247	0.0267	0.0333	-0.0336	0.0032	-0.0423	-0.0045
C41	0.0490	-0.0088	-0.0517	-0.0783	0.0219	-0.0172	0.0100	0.0127	0.0360	-0.0725
C42	0.0605	-0.0276	-0.0490	-0.0709	0.0510	-0.0062	0.0764	0.0040	-0.0653	-0.0696
C43	0.0638	-0.0250	-0.0532	-0.0910	0.0442	-0.0230	0.0415	0.0275	0.0077	-0.0395
C44	0.0591	-0.0277	-0.0544	-0.0776	0.0454	0.0015	0.0671	-0.0155	-0.0823	-0.0686
C45	0.0535	-0.0092	-0.0271	-0.0605	0.0351	0.0041	-0.0135	0.0738	0.0166	-0.0364
C46	0.0655	-0.0056	-0.0268	-0.0712	0.0303	0.0023	0.0346	-0.0003	-0.0493	-0.0486
C47	0.0665	0.0033	-0.0818	-0.1308	-0.0087	-0.0465	0.0167	0.0048	0.0906	0.0477
C48	0.0243	0.0042	0.0468	0.0126	0.0229	-0.0009	-0.0255	0.0587	-0.0323	0.0462
C49	0.0561	0.0076	0.0855	0.0000	0.0529	0.0331	-0.0635	0.0739	-0.0316	0.0832
C50	0.0622	0.0259	0.0837	-0.0125	0.0240	0.0407	-0.0470	0.0092	-0.0678	0.1164
C51	0.0576	0.0054	0.0513	-0.0532	0.0405	0.0049	-0.0327	0.0770	-0.0458	0.1512
C52	0.0580	0.0062	0.0310	-0.0834	0.0478	0.0084	-0.0007	0.0593	-0.0597	0.1251
C53	0.0609	-0.0107	0.0552	-0.0528	0.0696	0.0416	-0.0099	0.1031	-0.1105	0.1099
C54	0.0568	0.0081	0.0654	-0.0228	0.0503	0.0186	-0.0347	0.0934	-0.0865	0.1281
C55	0.0735	0.0189	0.0856	-0.0137	0.0401	0.0460	-0.0513	0.0586	-0.0906	0.0618
C56	0.0615	-0.0055	0.0308	-0.0860	0.0720	-0.0048	-0.0624	0.1564	0.0295	0.1742
C57	0.0487	0.0004	0.0379	-0.0576	0.0547	0.0060	-0.0272	0.0778	-0.0661	0.1359
C58	0.0590	0.0130	0.0449	-0.0475	0.0468	0.0312	-0.0727	0.0818	-0.0876	0.1044
C59	0.0592	-0.0021	0.0512	-0.0364	0.0428	0.0315	-0.0030	0.0201	-0.0801	0.0372
C60	0.0512	-0.0002	0.0385	-0.0506	0.0492	0.0287	-0.0371	0.0869	-0.0802	0.1523
C61	0.0623	-0.0000	0.0699	-0.0443	0.0721	0.0405	-0.0386	0.0753	-0.1125	0.1592
C62	0.0585	0.0045	0.0586	-0.0405	0.0600	0.0147	-0.0430	0.0927	-0.0478	0.1127
CS	-0.0246	-0.0865	-0.0652	0.0529	0.0486	0.0385	-0.1970	0.0371	0.0330	-0.0594
S1	-0.0781	-0.0489	0.0029	-0.0515	-0.1101	0.0893	0.0831	-0.0131	0.0196	-0.0044
S2	-0.0518	0.0628	-0.0164	-0.0197	-0.1264	-0.0390	-0.0209	-0.0740	-0.0638	0.0751
S3	-0.0950	-0.0347	0.0362	-0.0510	-0.0832	0.0677	0.0699	0.0071	0.0052	0.0055
S4	-0.0821	-0.0453	0.0250	-0.0392	-0.0721	-0.0131	-0.0137	-0.0235	-0.0080	0.0332
S5	0.0460	0.0008	-0.0068	-0.0768	0.0013	-0.0061	-0.0004	-0.0132	0.0159	0.0315
S6	-0.0695	-0.0728	-0.0116	-0.0128	-0.1144	0.1954	0.0311	0.0715	0.0067	0.0145
S7	0.0587	0.0299	0.0947	0.0116	-0.0260	0.0739	-0.0107	-0.2099	0.1687	0.0677
S8	0.0510	0.0251	0.0939	0.0191	-0.0209	0.0726	0.0042	-0.2048	0.1745	0.0513
S9	0.0586	0.0352	0.0794	0.0125	-0.0301	0.0631	-0.0092	-0.1644	0.0893	0.0361
S10	-0.0090	-0.1030	-0.1048	0.0742	0.0216	-0.0275	-0.0285	-0.0785	-0.0303	0.0652
S11	-0.0173	-0.1064	-0.0899	0.0671	-0.0135	0.0011	0.0414	-0.1013	-0.0727	0.0824
S12	0.0722	0.0624	0.0074	-0.0012	-0.0732	0.0246	-0.0211	-0.0362	-0.0574	-0.0559
S13	0.0296	-0.0420	-0.0862	-0.0458	0.0301	-0.0122	-0.0447	-0.0299	0.0406	-0.1106
S14	0.0422	-0.0031	-0.0362	-0.1374	0.0042	-0.0600	0.0375	-0.0255	0.0555	-0.0142
S15	-0.0079	-0.1108	-0.1090	0.0866	0.0301	-0.0268	-0.0366	-0.0628	-0.0080	0.0278
S16	-0.1019	0.0101	0.0322	-0.0444	0.0346	0.0306	0.0293	0.0139	0.0159	-0.0191
S17	-0.1150	0.0414	0.0209	-0.0402	0.1369	-0.0052	0.0285	-0.0181	0.0202	0.0188
S18	-0.1166	0.0487	-0.0015	-0.0208	0.1646	0.0631	0.0589	0.0026	0.0282	-0.0088
S19	-0.0175	0.0769	-0.0159	0.0293	-0.0975	-0.0460	-0.0617	0.0316	-0.0289	0.0024
S20	0.0743	-0.0196	-0.1210	-0.1866	0.0130	-0.0670	0.0134	0.0871	0.2009	0.0994
S21	-0.0600	-0.0430	0.0032	-0.0357	-0.0778	0.0622	0.0478	0.0015	0.0125	-0.0083
S22	-0.0126	0.1190	-0.0603	0.0634	-0.0434	0.0006	-0.0429	0.0463	-0.0062	-0.0077
S23	-0.1036	-0.0027	0.0607	-0.0746	-0.0392	-0.0613	-0.0335	-0.0353	-0.0326	-0.0326
S24	-0.1050	-0.0029	0.0590	-0.0769	-0.0455	-0.0629	-0.0278	-0.0402	-0.0338	-0.0277
S25	-0.0456	0.0944	-0.0347	0.0201	0.0506	0.0470	-0.0053	0.0038	0.0009	0.0121
S26	-0.0392	0.1062	-0.0677	0.0428	0.0152	0.0421	0.0348	-0.0307	-0.0169	0.0518
S27	-0.0636	0.1130	-0.0727	0.0255	0.0834	0.0302	0.0408	-0.0101	0.0217	0.0306
S28	-0.0573	0.1101	-0.0741	0.0420	0.0500	0.0359	0.0430	-0.0290	-0.0013	0.0308
S29	-0.0406	0.0862	-0.0481	0.0224	0.0482	0.0247	0.0284	-0.0088	0.0224	0.0114
S30	-0.0378	0.0387	-0.0376	0.0284	-0.1190	0.0379	0.0472	-0.0293	-0.0266	0.0102
S31	-0.0798	-0.0412	0.0208	-0.0564	-0.0938	0.0929	0.0966	0.0179	0.0263	-0.0260
S32	-0.0732	-0.0392	0.0167	-0.0517	-0.0759	0.0640	0.0728	0.0082	0.0147	-0.0252
S33	-0.0268	0.1297	-0.1055	0.0583	-0.0168	0.0026	0.0568	-0.0207	-0.0026	0.0648
S34	-0.0517	0.0597	-0.0191	-0.0510	0.1414	0.0447	0.0416	-0.0138	0.0443	-0.0491
S35	-0.0132	0.1213	-0.0636	0.0486	-0.0414	-0.0031	-0.0394	0.0491	-0.0040	0.0017
S36	-0.0426	0.1006	-0.0544	0.0303	-0.0449	0.0068	0.0189	-0.0320	-0.0229	-0.0375
S37	-0.0380	0.0996	-0.0431	0.0150	-0.0004	-0.0070	-0.0083	0.0058	0.0066	-0.0238
S38	-0.0296	0.0793	0.0041	0.0028	-0.1086	-0.0533	-0.0860	-0.0047	-0.0500	-0.0059
S39	0.0179	-0.0156	0.0259	0.0762	-0.0041	-0.0605	0.0367	0.0279	0.0300	-0.0024
S40	-0.1127	0.0257	0.0291	-0.0526	0.0773	0.0049	0.0196	-0.0059	0.0056	-0.0184
S41	-0.0323	0.1187	-0.0590	0.0693	0.0016	0.0250	-0.0030	-0.0083	-0.0122	0.0579
S42	-0.0529	0.0603	0.0031	-0.0155	-0.0308	-0.0197	-0.0367	-0.0097	-0.0131	-0.0274
S43	-0.0413	0.1263	-0.0835	0.0530	0.0111	0.0199	0.0263	-0.0203	-0.0213	0.1111
S44	-0.0385	0.1096	-0.0791	0.0610	-0.0472	0.0023	0.0474	-0.0326	-0.0157	0.0215
S45	-0.0851	0.0571	-0.0036	-0.0179	0.0676	-0.0068	0.0256	0.0127	0.0136	-0.0086
S46	-0.0940	-0.0141	0.0542	-0.0696	-0.0117	-0.1017	-0.0494	-0.0410	0.0043	0.0148
S47	-0.1010	-0.0119	0.0794	-0.0839	-0.0534	-0.1316	-0.0661	-0.0668	-0.0329	-0.0241
S48	-0.0952	-0.0106	0.0737	-0.0811	-0.0513	-0.1244	-0.0641	-0.0649	-0.0331	-0.0208
S49	-0.0458	-0.0170	0.0103	-0.0933	-0.0233	-0.0834	-0.0481	-0.0006	0.0746	0.0723
S50	-0.0820	-0.0391	0.0274	-0.0346	-0.0701	-0.0209	-0.0091	-0.0277	-0.0104	0.0360
S51	-0.0112	-0.0930	-0.0772	0.0881	0.0103	-0.0242	0.0048	-0.0566	-0.0286	0.0330
S52	-0.1025	-0.0159	0.0640	-0.0794	-0.0618	-0.0584	-0.0251	-0.0325	-0.0206	-0.0002
S56	-0.0643	-0.0702	-0.0091	-0.0074	-0.1092	0.1870	0.0319	0.0730	0.0033	0.0198
S57	-0.0617	-0.0706	-0.0082	0.0030	-0.1010	0.1799	0.0139	0.0710	0.0023	0.0094
S58	0.0173	-0.0356	-0.0131	-0.0462	-0.0213	0.0764	0.0542	0.0325	-0.0050	0.0102
S59	0.0293	-0.0273	-0.0212	-0.0444	-0.0321	0.0873	0.1037	-0.0211	-0.0076	-0.0603
S60	-0.0113	-0.0904	-0.0818	0.0784	0.0016	-0.0049	0.0071	-0.0537	-0.0361	0.0524
S61	-0.0086	-0.0850	-0.0768	0.0713	0.0224	-0.0257	-0.0272	-0.0736	-0.0259	0.0647
S62	0.0155	-0.0337	-0.0236	0.0358	-0.0088	-0.0266	-0.0143	-0.0725	-0.0385	0.0805
S64	0.0615	-0.0082	-0.0299	-0.0461	0.0133	0.0001	0.0644	-0.0603	-0.1169	-0.0769
S67	0.0491	0.0008	-0.0175	0.0016	-0.0088	0.0151	0.0158	-0.0559	-0.1285	-0.0383
S72	0.0686	0.0960	-0.1252	-0.0238	-0.1419	-0.0615	-0.0127	0.0859	0.1489	0.0162
S73	0.0470	0.1541	-0.1078	0.1040	-0.1774	-0.0165	-0.0375	0.0153	-0.0407	0.0390
S74	-0.0911	-0.0158	0.0567	-0.0661	-0.0041	-0.1002	-0.0559	-0.0283	0.0041	0.0064
S75	0.0547	0.0150	0.0854	-0.0059	0.0223	0.0561	-0.0402	-0.0215	0.0086	0.1155
S76	-0.0838	-0.0171	0.0538	-0.0627	-0.0092	-0.0914	-0.0560	-0.0180	0.0015	0.0045
S77	-0.1020	-0.0131	0.0837	-0.0836	-0.0500	-0.1331	-0.0694	-0.0593	-0.0338	-0.0304
S78	-0.0982	-0.0181	0.0686	-0.0728	-0.0569	-0.0905	-0.0434	-0.0390	-0.0237	-0.0085
S79	0.0684	0.0959	-0.1276	-0.0292	-0.1465	-0.0639	-0.0058	0.0800	0.1518	0.0203
S80	-0.0790	-0.0314	0.0421	-0.0189	-0.0356	-0.0736	-0.0120	-0.0142	-0.0042	0.0420
S81	-0.0693	-0.0285	0.0417	-0.0153	-0.0240	-0.0610	-0.0231	0.0133	0.0013	0.0408
S82	0.0558	-0.0168	-0.0211	-0.0423	0.0197	-0.0414	0.0892	0.0236	0.0386	-0.0316
S83	0.0557	-0.0162	-0.0253	-0.0454	0.0152	-0.0450	0.0924	0.0191	0.0408	-0.0250
S84	0.0428	0.0044	0.0478	-0.0085	0.0144	-0.0049	0.0154	0.0125	0.0063	0.0491
S86	0.0572	0.0376	-0.0602	-0.0195	-0.0401	-0.0235	-0.0086	0.0052	-0.0461	0.0043
S87	-0.0961	-0.0080	0.0728	-0.0758	-0.0294	-0.1099	-0.0602	-0.0422	-0.0344	-0.0312
S88	-0.0299	-0.0245	0.0337	0.0404	-0.0072	-0.0669	0.0173	0.0029	0.0089	-0.0250
S89	-0.0920	-0.0166	0.0613	-0.0770	-0.0396	-0.0812	-0.0667	-0.0251	-0.0367	-0.0213
S90	-0.0891	-0.0209	0.0563	-0.0736	-0.0537	-0.0658	-0.0578	-0.0222	-0.0344	-0.0156
S91	-0.0815	-0.0311	0.0380	-0.0472	-0.0446	-0.0299	-0.0337	-0.0096	-0.0192	0.0111
S92	-0.0915	-0.0252	0.0574	-0.0681	-0.0511	-0.0737	-0.0614	-0.0313	-0.0364	-0.0094
S93	-0.0222	-0.0908	-0.0756	0.0472	0.0374	0.0469	-0.1481	0.0062	0.0182	-0.0377
S94	-0.0228	-0.0856	-0.0692	0.0411	0.0414	0.0399	-0.2025	-0.0000	0.0370	-0.0533
S95	-0.0253	-0.0894	-0.0718	0.0550	0.0469	0.0443	-0.2313	0.0121	0.0656	-0.0773
S96	-0.0219	-0.0985	-0.0816	0.0496	0.0339	0.0378	-0.1556	0.0028	0.0139	-0.0234
S97	-0.0254	-0.0895	-0.0719	0.0549	0.0468	0.0445	-0.2318	0.0124	0.0658	-0.0770
S98	-0.0267	-0.0906	-0.0769	0.0375	0.0402	0.0258	-0.1877	0.0057	0.0368	-0.0448
S99	0.0139	-0.0646	-0.0591	0.0496	0.0333	-0.0019	-0.0903	-0.0079	0.0217	-0.0467
S100	-0.0260	-0.0882	-0.0667	0.0487	0.0404	0.0457	-0.2118	0.0032	0.0529	-0.0638
S101	-0.0292	-0.0479	0.0257	0.0547	-0.0346	-0.0764	0.0276	0.0137	0.0207	0.1151
S102	-0.0261	-0.0611	0.0041	0.0739	-0.0271	-0.0791	0.0701	-0.0025	-0.0165	0.1197
S103	0.0041	-0.0221	0.0314	0.0884	0.0124	-0.0863	0.0803	0.0722	0.0252	-0.0765
S104	0.0138	-0.0194	0.0307	0.0922	-0.0046	-0.0813	0.0770	0.0473	0.0191	-0.0285
S105	-0.0221	-0.0545	0.0208	0.0689	-0.0253	-0.0923	0.0762	0.0367	-0.0084	0.1076
S106	0.0065	-0.0209	0.0363	0.0954	0.0089	-0.0916	0.0952	0.0731	0.0358	-0.0853
S108	-0.0053	-0.0516	-0.0087	0.0679	0.0032	-0.0650	0.0129	-0.0000	-0.0028	0.0814
S109	-0.0146	-0.0844	-0.0507	0.0749	0.0067	-0.0530	0.0152	-0.0277	-0.0380	0.0881
S110	-0.0167	-0.0559	0.0100	0.0745	-0.0271	-0.0827	0.0721	0.0139	-0.0066	0.1169
S111	-0.0133	-0.0357	0.0276	0.0726	-0.0098	-0.0746	0.0791	0.0288	0.0151	0.0735
S112	-0.0239	-0.0527	0.0095	0.0681	-0.0172	-0.0814	0.0704	0.0199	0.0053	0.0969
S113	-0.0010	-0.0398	0.0250	0.0660	-0.0157	-0.0787	0.0871	0.0260	0.0286	0.0617
S114	-0.0261	-0.0547	0.0129	0.0752	-0.0197	-0.1001	0.0529	0.0086	0.0019	0.1229
S115	0.0510	0.0168	0.0973	0.0185	-0.0032	0.0738	-0.0192	-0.1707	0.1487	0.0440
S116	0.0607	0.0270	0.0884	0.0189	-0.0119	0.0643	-0.0143	-0.1362	0.0782	0.0215
S117	0.0535	0.0212	0.0888	0.0196	-0.0103	0.0695	-0.0287	-0.1700	0.1475	0.0566
S118	0.0517	0.0174	0.1025	0.0286	-0.0021	0.0759	-0.0199	-0.1731	0.1588	0.0448
S119	0.0522	0.0169	0.1007	0.0225	-0.0007	0.0783	-0.0225	-0.1824	0.1589	0.0519
S120	0.0540	0.0198	0.1043	0.0229	-0.0073	0.0848	-0.0162	-0.2075	0.1695	0.0620
S121	0.0528	0.0197	0.1026	0.0177	-0.0053	0.0796	-0.0173	-0.1856	0.1554	0.0493
S122	0.0170	-0.0237	0.0380	0.0809	0.0220	-0.0725	0.0873	0.0716	0.0349	-0.1174
S123	0.0384	0.0058	0.0599	0.0378	0.0032	0.0068	-0.0036	-0.0195	0.0218	-0.0280
S124	0.0541	0.0217	0.0694	0.0231	-0.0016	0.0112	0.0039	-0.0101	-0.0157	-0.0269
S125	0.0525	0.0103	0.0648	0.0141	0.0105	0.0024	-0.0065	0.0260	0.0188	-0.0133
S126	0.0382	0.0017	0.0552	0.0353	0.0070	0.0054	-0.0129	0.0069	0.0270	-0.0317
S127	0.0173	-0.0156	0.0459	0.0405	0.0127	-0.0135	-0.0009	0.0418	0.0460	-0.0233
S128	0.0420	0.0042	0.0704	0.0453	0.0031	-0.0011	0.0215	0.0032	0.0552	-0.0393
S129	0.0390	0.0071	0.0584	0.0445	-0.0016	-0.0129	0.0258	-0.0059	0.0612	-0.0272
S130	0.0372	0.0083	0.0656	0.0546	-0.0064	-0.0159	0.0289	-0.0028	0.0665	-0.0207
S131	0.0583	0.0337	0.0227	0.0098	-0.0217	0.0151	-0.0177	-0.0024	-0.0410	-0.0329
S132	0.0372	0.0058	0.0664	0.0608	-0.0013	-0.0157	0.0226	-0.0111	0.0613	-0.0364
S133	0.0032	-0.0244	0.0422	0.0630	0.0107	-0.0558	0.0662	0.0299	0.0661	-0.0564
S134	0.0331	-0.0005	0.0567	0.0472	0.0040	-0.0096	0.0117	-0.0129	0.0442	-0.0213
S135	0.0592	-0.0255	-0.0557	-0.0759	0.0407	-0.0079	0.0892	-0.0172	-0.0637	-0.0652
S136	0.0628	0.0242	0.0230	-0.0272	0.0007	0.0172	-0.0080	-0.0485	-0.0849	-0.0518
S137	0.0688	-0.0138	-0.0399	-0.0715	0.0182	0.0053	0.0817	-0.0498	-0.0948	-0.0803
S139	0.0631	-0.0264	-0.0894	-0.0883	0.0275	0.0006	0.0877	-0.0777	-0.0635	-0.0901
S140	0.0518	-0.0182	-0.0560	-0.0483	0.0062	-0.0041	-0.0005	-0.0717	-0.0099	0.0052
S142	0.0586	-0.0026	-0.0520	-0.1004	0.0076	-0.0410	-0.0123	0.0130	0.0149	0.1035
S143	-0.1020	-0.0096	0.0667	-0.0793	-0.0436	-0.0457	-0.0285	-0.0153	-0.0220	-0.0368
S144	-0.0004	0.0991	-0.0267	0.0218	-0.1166	-0.0164	-0.0778	0.0458	-0.0178	-0.0353
S145	-0.0662	-0.0406	0.0159	-0.0470	-0.0776	0.0830	0.0641	0.0298	0.0199	-0.0244
S146	-0.0241	0.1013	-0.0516	0.0457	-0.0339	-0.0068	-0.0179	0.0197	0.0045	-0.0497
S147	-0.1034	-0.0004	0.0598	-0.0668	-0.0160	-0.0533	-0.0351	-0.0156	-0.0204	-0.0423
S148	-0.1081	0.0059	0.0345	-0.0505	0.0458	-0.0007	0.0176	-0.0114	0.0058	-0.0124
S149	-0.0404	0.1187	-0.0540	0.0545	0.0299	-0.0030	-0.0222	0.0381	0.0079	-0.0275
S150	-0.0286	0.0893	-0.0229	0.0077	-0.1019	-0.0639	-0.0683	0.0200	-0.0122	-0.0785
S151	-0.0466	0.1004	-0.0548	0.0455	-0.0070	0.0089	-0.0052	-0.0041	-0.0135	0.0163
S152	-0.0335	0.0919	-0.0082	-0.0091	-0.1178	-0.0958	-0.0982	-0.0196	-0.0437	-0.0358
S153	-0.0291	0.1054	-0.0323	0.0152	-0.1473	-0.0983	-0.0691	-0.0447	-0.0578	0.0037
S154	-0.0709	0.1015	-0.0373	0.0156	0.1071	0.0428	0.0056	0.0162	0.0181	-0.0545
S155	-0.0599	0.1187	-0.0777	0.0441	0.0723	0.0237	0.0516	-0.0153	-0.0070	0.0748
S156	-0.0394	0.1181	-0.0562	0.0614	0.0085	0.0261	-0.0199	0.0306	-0.0037	0.0106
S157	-0.0272	0.1265	-0.0840	0.0711	-0.0234	0.0113	0.0177	0.0010	-0.0072	0.0410
S158	-0.0432	0.1221	-0.0562	0.0473	0.0276	-0.0002	-0.0046	0.0146	0.0121	-0.0133
S159	-0.0003	0.1231	-0.0726	0.0787	-0.0892	0.0171	-0.0097	0.0124	-0.0270	0.0168
S160	-0.1085	0.0396	0.0023	-0.0192	0.1481	0.0300	0.0219	-0.0036	0.0157	0.0139
S161	-0.0115	0.1304	-0.0603	0.0525	-0.0517	-0.0013	-0.0599	0.0623	-0.0005	-0.0223
S162	-0.1045	0.0198	0.0262	-0.0393	0.0895	0.0315	0.0263	0.0123	0.0192	-0.0157
S163	0.0682	0.1017	-0.1227	-0.0185	-0.1504	-0.0604	-0.0114	0.0786	0.1427	0.0126
S164	-0.1193	0.0356	0.0410	-0.0600	0.0949	-0.0357	-0.0236	-0.0260	-0.0117	-0.0273
S165	-0.0577	0.1087	-0.0702	0.0457	0.0928	0.0560	0.0545	-0.0404	-0.0115	0.0530
S166	-0.0519	0.0912	-0.0111	0.0004	-0.0270	-0.0416	-0.0652	0.0165	-0.0164	-0.0650
S167	-0.0523	0.1124	-0.0405	0.0560	0.0488	0.0394	-0.0176	0.0294	0.0052	0.0185
S168	-0.0332	0.0934	-0.0598	0.0436	-0.0245	-0.0184	0.0229	0.0054	-0.0192	0.0072
S169	-0.0795	0.1078	-0.0294	0.0232	0.1208	0.0443	0.0044	-0.0016	0.0168	-0.0304
S170	-0.0109	-0.0878	-0.0621	0.0637	0.0135	-0.0189	0.0119	-0.0479	-0.0434	0.0449
S171	0.0070	-0.0355	0.0366	0.0732	0.0083	-0.0665	0.1064	0.0241	0.0467	-0.0583
S172	0.0110	-0.0240	0.0477	0.0575	0.0108	-0.0526	0.0799	0.0375	0.0496	-0.0516
S173	0.0092	-0.0357	0.0289	0.0709	0.0150	-0.0596	0.0811	0.0455	0.0497	-0.0712
S174	0.0127	-0.0275	0.0353	0.0770	0.0119	-0.0671	0.0855	0.0606	0.0542	-0.0964
S175	0.0848	-0.0019	-0.1052	-0.1960	0.0117	-0.0550	0.0327	0.0738	0.1513	0.0702
S176	-0.0628	-0.0750	-0.0061	0.0063	-0.1035	0.1802	0.0206	0.0782	-0.0024	0.0081
S177	-0.0616	-0.0741	-0.0080	0.0071	-0.1067	0.1645	0.0491	0.0720	-0.0157	0.0205
S178	-0.0671	-0.0759	-0.0020	-0.0092	-0.1049	0.1772	0.0305	0.0787	-0.0043	0.0075
S179	-0.0612	-0.0597	0.0139	-0.0154	-0.0820	0.1105	0.0300	0.0614	0.0011	-0.0059
S180	-0.0168	-0.0772	-0.0307	0.0894	-0.0130	-0.0777	0.0597	-0.0160	-0.0293	0.1135
S181	-0.0205	-0.0982	-0.0776	0.0567	-0.0225	0.0588	0.0204	-0.0253	-0.0227	0.0471
S182	-0.0104	-0.0996	-0.0834	0.0699	0.0024	0.0139	0.0066	-0.0574	-0.0506	0.0558
S183	-0.0083	-0.1065	-0.1001	0.0693	0.0348	-0.0397	-0.0046	-0.0793	-0.0506	0.0266
S184	-0.0107	-0.0966	-0.0950	0.0418	0.0222	0.0281	-0.0689	0.0094	0.0490	-0.0810
S185	0.0206	-0.0610	-0.0474	0.0328	-0.0015	0.0233	0.0317	-0.0592	-0.0683	0.0007
S186	0.0117	-0.0684	-0.0423	0.0407	0.0173	0.0177	-0.0174	-0.0443	-0.0653	0.0028
S187	0.0088	-0.0641	-0.0642	0.0606	0.0001	-0.0292	0.0098	-0.0791	-0.0200	0.0469
S188	-0.0042	-0.0962	-0.0915	0.0716	0.0161	-0.0314	-0.0068	-0.0513	-0.0227	0.0608
S203	0.0455	0.0098	0.0562	0.0442	-0.0050	-0.0211	0.0226	0.0393	0.0440	-0.0625
S204	0.0509	0.0119	0.0442	0.0030	0.0076	-0.0017	-0.0168	0.0485	0.0297	0.0222
S205	0.0015	-0.0264	0.0321	0.0497	0.0207	-0.0370	0.0207	0.0481	0.0292	-0.0454
S206	-0.0466	-0.0206	0.0537	-0.0142	-0.0250	0.0073	0.0507	0.0354	0.0256	-0.0111
S207	-0.0514	-0.0205	0.0499	-0.0183	-0.0268	0.0188	0.0527	0.0330	0.0247	-0.0130
S208	0.0727	0.0273	0.0577	-0.0073	-0.0016	0.0262	-0.0135	-0.0626	-0.0620	-0.0317
S209	0.0525	-0.0074	0.0202	0.0175	-0.0241	0.0676	0.0316	-0.1078	-0.0863	-0.0752
S210	0.0470	-0.0371	-0.0804	-0.0797	0.0077	-0.0134	-0.0245	-0.0067	0.0791	-0.0622
S211	0.0749	0.0228	0.0149	-0.0439	0.0046	0.0032	0.0166	-0.0221	-0.0479	-0.0931
S212	0.0784	0.0357	0.0517	-0.0147	-0.0149	0.0303	-0.0178	-0.0534	-0.0888	-0.0562
S213	0.0257	-0.0590	-0.0445	0.0260	0.0344	-0.0116	0.0485	-0.0721	-0.1219	0.0106
S214	0.0085	-0.0999	-0.1209	0.0052	0.0429	-0.0229	-0.0633	-0.0068	0.0685	-0.0462
S215	0.0581	-0.0209	-0.0625	-0.0923	0.0068	-0.0239	0.0807	-0.0280	-0.0008	-0.0065
S216	0.0450	0.0029	-0.0258	-0.0727	0.0303	-0.0160	-0.0204	0.0348	-0.0115	-0.0227
S217	0.0655	-0.0128	-0.0793	-0.1205	0.0082	-0.0370	0.0088	-0.0167	0.0939	0.0087
S218	0.0632	-0.0232	-0.0894	-0.0905	0.0220	-0.0024	0.0989	-0.0903	-0.0774	-0.0807
S219	0.0795	-0.0195	-0.1251	-0.1954	0.0130	-0.0702	0.0173	0.0895	0.2071	0.1000
S220	0.0418	-0.0333	-0.0273	0.0040	0.0186	-0.0092	0.0442	-0.0706	-0.0700	0.0171
S221	0.0638	-0.0182	-0.0569	-0.0876	0.0221	-0.0014	0.1067	-0.0485	-0.0834	-0.0672
S223	0.0802	0.0301	-0.0594	-0.1131	-0.0277	-0.0136	0.0413	-0.0393	0.0081	-0.0954
S224	0.0580	-0.0280	-0.0877	-0.0980	0.0221	-0.0234	0.0886	-0.0653	-0.0020	-0.0657
S225	0.0196	-0.0635	-0.0407	0.0243	0.0277	-0.0067	0.0506	-0.1049	-0.1298	-0.0179
S227	0.0168	-0.0726	-0.0638	0.0565	0.0264	-0.0220	0.0329	-0.0992	-0.0961	0.0171
S228	0.0484	0.0894	-0.1110	0.0200	-0.1052	-0.0199	-0.0126	0.0081	-0.0161	0.0580
S229	-0.0069	-0.0157	0.0133	-0.0362	-0.0119	-0.0608	0.0351	-0.0622	-0.0572	0.0048
S230	0.0808	0.0273	-0.0325	-0.1165	-0.0061	-0.0051	0.0154	-0.0056	0.0169	-0.0347
S231	0.0603	0.0302	0.0505	0.0052	-0.0243	0.0264	0.0164	-0.0726	-0.0106	0.0032
S232	0.0561	0.0268	0.0639	0.0173	-0.0114	0.0188	-0.0115	-0.0306	0.0341	0.0115
S233	0.0726	0.0755	0.0209	0.0226	-0.0759	0.0335	-0.0338	-0.0500	-0.0249	-0.0495
S234	0.0764	0.0382	0.0146	-0.0483	-0.0131	0.0246	0.0199	-0.0177	-0.0930	0.0125
S235	0.0653	0.0486	0.0216	-0.0065	-0.0412	0.0175	-0.0216	-0.0184	-0.0530	-0.0523
S236	0.0690	0.0300	0.0091	-0.0330	-0.0202	0.0103	0.0111	-0.0492	-0.0184	-0.0990
S237	0.0595	0.0245	0.0763	0.0228	0.0016	0.0243	-0.0078	-0.0451	-0.0334	-0.0089
S238	0.0215	-0.0571	-0.0348	0.0128	0.0304	0.0221	-0.0151	-0.0480	-0.0638	0.0070
S239	0.0694	0.0911	-0.0136	0.0231	-0.0985	0.0158	-0.0432	0.0048	-0.0523	-0.0560
S240	0.0058	-0.0736	-0.0555	0.0406	0.0028	-0.0007	0.0058	-0.0349	-0.0222	0.0610
S241	-0.0315	-0.0425	0.0290	0.0461	-0.0321	-0.0727	0.0325	0.0111	0.0095	0.1231
S242	-0.0577	-0.0636	-0.0056	0.0051	-0.0787	0.1068	0.0702	0.0431	-0.0147	0.0225
S243	-0.0897	-0.0219	0.0521	-0.0634	-0.0365	-0.0616	-0.0399	-0.0300	-0.0223	-0.0009
S244	-0.0818	-0.0404	0.0280	-0.0351	-0.0740	0.1307	0.0440	0.0634	0.0064	-0.0166
S245	-0.0747	-0.0173	0.0473	-0.0383	-0.0217	0.0459	0.0366	0.0388	0.0226	-0.0284
S246	0.0088	-0.0951	-0.1094	-0.0098	0.0359	-0.0227	-0.0263	-0.0132	0.0584	-0.0202
S247	-0.0065	-0.0233	0.0508	0.0496	-0.0102	-0.0654	0.0368	0.0427	0.0325	0.0609
S248	0.0044	-0.0361	0.0332	0.0882	-0.0021	-0.0930	0.1154	0.0519	0.0266	-0.0265
S249	-0.0311	-0.0948	-0.0686	0.0425	0.0161	0.0529	-0.1011	0.0132	0.0161	-0.0090
S250	-0.0188	-0.0605	-0.0009	0.0862	-0.0143	-0.1006	0.0452	0.0013	-0.0032	0.1206
S251	-0.0177	-0.0506	0.0208	0.0648	-0.0168	-0.0793	0.0689	0.0361	0.0063	0.0858
S252	0.0186	-0.0223	0.0411	0.0935	0.0061	-0.0666	0.0922	0.0207	0.0411	-0.0729
S253	0.0203	-0.0256	0.0490	0.0840	0.0111	-0.0711	0.1006	0.0571	0.0535	-0.1007
S254	-0.1313	0.0779	-0.0136	-0.0139	0.2359	0.0657	0.0556	-0.0060	0.0330	0.0035
S255	-0.0709	-0.0535	0.0057	-0.0429	-0.0853	0.1357	0.0447	0.0576	0.0280	-0.0272
S256	-0.0672	-0.0509	0.0049	-0.0393	-0.0791	0.1312	0.0409	0.0571	0.0245	-0.0276
S257	-0.0658	-0.0656	-0.0012	-0.0389	-0.1167	0.1866	0.0881	0.0745	0.0152	-0.0259
S258	-0.0481	0.0932	-0.0288	0.0079	0.0315	0.0489	-0.0026	0.0139	0.0008	-0.0155
S259	-0.0728	-0.0646	0.0053	-0.0371	-0.1173	0.1820	0.0805	0.0746	0.0061	-0.0117
S260	-0.1272	0.0385	0.0421	-0.0652	0.0945	-0.0378	-0.0165	-0.0360	-0.0114	-0.0244
S261	-0.0033	-0.0141	-0.0409	-0.1089	-0.0026	-0.0200	-0.0219	0.0775	0.1389	0.0672
S262	-0.1171	0.0275	0.0388	-0.0553	0.0771	-0.0176	0.0038	-0.0197	0.0015	-0.0136
S264	-0.1372	0.0808	-0.0122	-0.0142	0.2450	0.0680	0.0595	-0.0062	0.0346	0.0027
S265	-0.0998	0.0034	0.0609	-0.0663	-0.0110	-0.0711	-0.0499	-0.0156	-0.0272	-0.0411
S266	-0.0115	0.0156	0.0184	-0.1120	-0.0266	-0.0738	-0.0671	-0.0426	-0.0448	-0.0186
S267	-0.1355	0.0795	-0.0125	-0.0137	0.2432	0.0676	0.0583	-0.0047	0.0338	0.0021
S268	-0.0515	0.1158	-0.0776	0.0541	0.0514	0.0159	0.0606	-0.0215	-0.0014	0.0660
S270	0.0470	-0.0289	-0.0436	-0.0332	-0.0038	0.0414	0.0556	-0.0475	-0.0848	-0.0774
S271	0.0514	-0.0248	-0.0298	-0.0284	0.0155	0.0203	-0.0169	-0.1151	0.0162	-0.0002
S272	0.0635	-0.0070	-0.0203	-0.0523	0.0158	0.0105	0.0391	-0.0242	-0.0608	-0.0726
S273	0.0523	0.0009	0.0208	-0.0102	0.0126	0.0222	-0.0311	-0.0270	-0.0603	-0.0127
S274	0.0499	0.0240	-0.0495	-0.0121	-0.0218	-0.0069	0.0305	-0.0734	-0.0864	0.0288
S3331	0.0596	-0.0066	-0.0449	-0.0761	0.0095	0.0055	0.0272	-0.0484	-0.0140	-0.0426
S6554	0.0494	-0.0040	-0.0012	-0.0263	0.0044	0.0087	0.0074	-0.0998	-0.1120	-0.0233
Zang1817	-0.0257	0.0161	-0.0180	-0.0433	0.1068	0.0036	0.0073	-0.0378	-0.0631	-0.0723
