# Supplementary material for: Origin and adaptation to high altitude of Tibetan semi-wild wheat
Source: Nat Commun. 2020 Oct 8;11:5085. doi: 10.1038/s41467-020-18738-5 (PMC7545183; doi:10.1038/s41467-020-18738-5)
Supplement: Supplementary file 9 — Source Data [file 41467_2020_18738_MOESM9_ESM.zip › Source_Data/Fig_3C_DD_Admixture.txt]

K=4
                              Cluster1 Cluster2 Cluster3 Cluster4
LR_China2 (C37)               0.000010 0.000010 0.000010 0.999970
LR_China3 (C38)               0.000010 0.000010 0.000010 0.999970
LR_China6 (CS)                0.000010 0.000010 0.000010 0.999970
DF_HNPingYuan50 (S10)         0.000010 0.000010 0.000010 0.999970
DF_BJYanDa1817 (S11)          0.000010 0.000010 0.000010 0.999970
BS_SDNingYang5 (S15)          0.000010 0.000010 0.000010 0.999970
BS_HNPuYang21 (S60)           0.000010 0.000010 0.000010 0.999970
BS_HNPuYang23 (S61)           0.000010 0.000010 0.000010 0.999970
DF_SC1658 (S93)               0.000010 0.000010 0.000010 0.999970
DF_SC1587 (S95)               0.000010 0.000010 0.000010 0.999970
DF_SC1635 (S96)               0.000010 0.000010 0.000010 0.999970
DF_SC1588 (S97)               0.000010 0.000010 0.000010 0.999970
DF_XJM1 (S170)                0.000010 0.000010 0.000010 0.999970
DF_SXBaiHuoMai (S181)         0.000010 0.000010 0.000010 0.999970
DF_SHXMaZhaMai (S183)         0.000010 0.000010 0.000010 0.999970
DF_SHXXiaoSanYueH (S184)      0.000010 0.000010 0.000010 0.999970
DF_SDLaoLaiXia (S188)         0.000010 0.000010 0.000010 0.999970
DF_SHXChunXiaoMai (S182)      0.000010 0.000011 0.000010 0.999969
DF_NXTuTouMai (S109)          0.000010 0.000013 0.000010 0.999967
DF_SC1670 (S100)              0.000010 0.000010 0.015175 0.984805
DF_SC1666 (S94)               0.000010 0.000010 0.027658 0.972322
DF_SC1668 (S98)               0.000010 0.000010 0.033874 0.966106
DF_SCBaiMangXiaoMai (S246)    0.000010 0.031726 0.000010 0.968254
DF_SCKangDing1 (S249)         0.000010 0.000010 0.060787 0.939193
DF_SXDingXingZhai (S180)      0.000010 0.038628 0.044349 0.917014
DF_GSDuanYaoMai (S102)        0.000010 0.130874 0.174082 0.695034
DF_YN156 (S177)               0.000014 0.000010 0.407138 0.592839
DF_QHMaoHongMai (S112)        0.000010 0.119237 0.196625 0.684128
DF_GSYiZhiMai (S250)          0.000010 0.176021 0.102919 0.721050
DF_GSHongHuoSui (S105)        0.000010 0.132346 0.181648 0.685996
DF_YN109 (S176)               0.000010 0.000010 0.420075 0.579905
DF_YNTieKe19 (S57)            0.000010 0.000010 0.421097 0.578883
DF_YNTieKe2 (S56)             0.000010 0.000010 0.428122 0.571858
DF_SCBenDiHuangHua (S242)     0.000010 0.000010 0.441291 0.558689
DF_GSLanHuaMai (S240)         0.000010 0.253737 0.000010 0.746243
DF_NXShanMai (S108)           0.000010 0.242291 0.024122 0.733577
DF_YNTieKe6 (S6)              0.000010 0.000010 0.461537 0.538443
DF_GSHuoLiYan (S251)          0.000010 0.172394 0.158497 0.669100
DF_YN241 (S178)               0.000010 0.000010 0.475308 0.524672
DF_QHDuanBaiMai (S114)        0.000010 0.160302 0.194233 0.645455
DF_YN411 (S179)               0.000010 0.000010 0.497648 0.502332
DF_QHXiaoHongMai (S110)       0.000010 0.208717 0.130445 0.660828
DF_SC1661 (S99)               0.000010 0.290683 0.000010 0.709297
DF_SDBaiBianSui (S186)        0.000010 0.291421 0.000010 0.708559
DF_SDDaLiBanMang (S187)       0.027724 0.282708 0.000010 0.689557
DF_GSHongQiMai (S101)         0.000010 0.200928 0.246477 0.552585
DF_QHGeJiaXiang (S241)        0.000010 0.210393 0.300798 0.488799
DF_SDXiShanBianSui (S185)     0.000010 0.386785 0.000010 0.613195
DF_QHXiaoMai (S111)           0.000010 0.297144 0.174585 0.528261
LR_China1 (C36)               0.000010 0.415832 0.000010 0.584147
DF_QHLiuYueHuang (S113)       0.000010 0.390953 0.062211 0.546826
BS_SDChangQing49 (S62)        0.046284 0.428830 0.000010 0.524876
DF_XJM81 (S173)               0.000010 0.560105 0.000010 0.439875
DF_XJHongJinBaoYin (S254)     0.000010 0.000010 0.999970 0.000010
DF_YNTieKe31 (S58)            0.000010 0.519144 0.088990 0.391856
DF_XJM20 (S171)               0.000010 0.577884 0.026490 0.395616
DF_GSDaBaiMai (S103)          0.000010 0.561730 0.098058 0.340202
DF_YNTieKe32 (S59)            0.017003 0.588484 0.036245 0.358269
DF_GSBaiMuXianBan (S104)      0.000010 0.631752 0.014664 0.353574
DF_GSBaiDaTou (S106)          0.000010 0.597026 0.096880 0.306084
DF_XJM90 (S174)               0.000010 0.654459 0.000010 0.345521
DF_XJHongChunMai (S252)       0.000010 0.708358 0.000010 0.291622
DF_XJM29 (S172)               0.000010 0.677326 0.090445 0.232218
DF_XJHongDongMai (S253)       0.000010 0.739643 0.000010 0.260337
LR_China4 (C39)               0.000010 0.755312 0.000010 0.244668
DF_YN098 (S175)               0.029737 0.794241 0.000010 0.176012
LR_China5 (C40)               0.000010 0.999970 0.000010 0.000010
WG_FHZNepal7 (S207)           0.000010 0.210077 0.669895 0.120018
WG_FHZNepal6 (S206)           0.000010 0.247853 0.641610 0.110527
LR_India2 (C34)               0.000010 0.430565 0.185599 0.383826
WG_Egypt40 (S205)             0.000010 0.530372 0.113265 0.356353
LR_Egypt (C23)                0.000010 0.540040 0.067206 0.392744
WG_Turkmenistan5 (S133)       0.000010 0.602284 0.111299 0.286407
LR_Afghanistan2 (C27)         0.000010 0.650140 0.000010 0.349840
LR_India3 (C35)               0.000010 0.663847 0.125353 0.210791
WG_Armenia1 (S122)            0.000010 0.698876 0.000010 0.301104
LR_Uzbekistan1 (C29)          0.000010 0.700048 0.000010 0.299932
WG_Tajikistan4 (S127)         0.000010 0.749559 0.029228 0.221204
LR_Afghanistan3 (C28)         0.017420 0.752952 0.000010 0.229618
LR_Afghanistan1 (C26)         0.000010 0.774408 0.027633 0.197949
LR_Armenia2 (C21)             0.000010 0.774438 0.000010 0.225542
LR_Uzbekistan2 (C30)          0.008950 0.795803 0.000010 0.195237
LR_Armenia1 (C20)             0.000010 0.875533 0.000010 0.124447
WG_Turkey56 (S131)            0.152930 0.847050 0.000010 0.000010
WG_Tajikistan1 (S126)         0.000010 0.900012 0.000010 0.099968
LR_Spain (C7)                 0.000010 0.927070 0.025631 0.047289
WG_Jordan47 (S204)            0.000010 0.960368 0.000010 0.039612
Spelt_SWEHubel (S9)           0.044706 0.955274 0.000010 0.000010
WG_Azerbaijan3 (S134)         0.000010 0.979355 0.000010 0.020625
WG_FHZIndia (S208)            0.011965 0.988015 0.000010 0.000010
Spelt_KippenWeisser (S118)    0.000014 0.999966 0.000010 0.000010
WG_Ethiopia3 (S125)           0.000012 0.999968 0.000010 0.000010
LR_Portugal2 (C10)            0.000011 0.999969 0.000010 0.000010
Spelt_Zuzger (S121)           0.000011 0.999969 0.000010 0.000010
LR_Austria1 (C1)              0.000010 0.999970 0.000010 0.000010
LR_Austria2 (C2)              0.000010 0.999970 0.000010 0.000010
LR_Austria3 (C3)              0.000010 0.999970 0.000010 0.000010
LR_Bulgaria (C4)              0.000010 0.999970 0.000010 0.000010
LR_Andorra1 (C5)              0.000010 0.999970 0.000010 0.000010
LR_Andorra2 (C6)              0.000010 0.999970 0.000010 0.000010
LR_Italy (C8)                 0.000010 0.999970 0.000010 0.000010
LR_Portugal1 (C9)             0.000010 0.999970 0.000010 0.000010
LR_Jordan1 (C24)              0.000010 0.999970 0.000010 0.000010
LR_Jordan2 (C25)              0.000010 0.999970 0.000010 0.000010
LR_India1 (C33)               0.000010 0.999970 0.000010 0.000010
Spelt_SWEAltgold (S7)         0.000010 0.999970 0.000010 0.000010
Spelt_DEU3418 (S8)            0.000010 0.999970 0.000010 0.000010
Spelt_Baulander (S115)        0.000010 0.999970 0.000010 0.000010
Spelt_Emilius (S116)          0.000010 0.999970 0.000010 0.000010
Spelt_Holstenkorn (S117)      0.000010 0.999970 0.000010 0.000010
Spelt_Lignee (S119)           0.000010 0.999970 0.000010 0.000010
Spelt_Ostro (S120)            0.000010 0.999970 0.000010 0.000010
WG_Turkey96 (S123)            0.000010 0.999970 0.000010 0.000010
WG_Morocco9 (S124)            0.000010 0.999970 0.000010 0.000010
WG_Georgia7 (S128)            0.000010 0.999970 0.000010 0.000010
WG_Georgia9 (S129)            0.000010 0.999970 0.000010 0.000010
WG_Russian5 (S130)            0.000010 0.999970 0.000010 0.000010
WG_Palestinian4 (S132)        0.000010 0.999970 0.000010 0.000010
WG_Turkey49 (S203)            0.000010 0.999970 0.000010 0.000010
XZD_QuShui1316 (S47)          0.000010 0.000010 0.999970 0.000010
XZD_GongGa1348 (S48)          0.000010 0.000010 0.999970 0.000010
XZD_GongBuJiangDa1523 (S52)   0.000010 0.000010 0.999970 0.000010
XZD_QuShui1409 (S77)          0.000010 0.000010 0.999970 0.000010
XZD_QuShui1340 (S78)          0.000010 0.000010 0.999970 0.000010
XZD_JiangZi1407 (S87)         0.000010 0.000010 0.999970 0.000010
XZD_GongBuJiangDa1526 (S89)   0.000010 0.000010 0.999970 0.000010
XZD_GongBuJiangDa1525 (S90)   0.000010 0.000010 0.999970 0.000010
XZD_ZhaHong (S243)            0.000010 0.000010 0.999970 0.000010
XZD_DuiLongDeQing1284 (S92)   0.000010 0.000010 0.944737 0.055243
XZD_RiKaZeLaSa1301 (S46)      0.000010 0.000010 0.926088 0.073892
XZD_RiKaZeLaSa1373 (S74)      0.000010 0.000010 0.920519 0.079461
XZD_RiKaZeLaSa1297 (S76)      0.000010 0.000010 0.907020 0.092960
XZD_DuiLongDeQing1521 (S91)   0.000010 0.000010 0.890378 0.109602
XZD_BianBaChunMai6 (S245)     0.000010 0.077697 0.861969 0.060324
XZD_DuiLongDQ1289 (S4)        0.000010 0.000010 0.803737 0.196243
XZD_NaiDong1503 (S80)         0.000010 0.000010 0.789640 0.210340
XZD_NaiDongQJ1494 (S50)       0.000010 0.000010 0.788406 0.211574
XZD_NaiDong1500 (S81)         0.000010 0.000010 0.776071 0.223909
XZD_MoTuo (S244)              0.000010 0.000010 0.740091 0.259889
XZD_JiangZi1405 (S49)         0.000010 0.258655 0.598162 0.143173
XZD_GongGa1508 (S88)          0.000010 0.312160 0.386819 0.301011
XZD_ZeDang1511 (S51)          0.000010 0.000010 0.000010 0.999970
XZD_WuJiangZhuo (S247)        0.000010 0.470915 0.208593 0.320481
XZD_ZeDang1513 (S73)          0.999970 0.000010 0.000010 0.000010
XZD_ZXM1341 (S14)             0.005047 0.701022 0.152426 0.141505
XZD_MoZongZhuoGa (S248)       0.000010 0.508617 0.039974 0.451399
XZD_ZeDang1516 (S72)          0.632078 0.367902 0.000010 0.000010
XZD_QiongJie1483 (S79)        0.628681 0.371299 0.000010 0.000010
XZD_MoZhuGK1772 (S5)          0.037749 0.709706 0.078705 0.173840
XZD_LaSa1342 (S86)            0.281056 0.568194 0.000010 0.150740
XZD_MoZhuGK2064 (S83)         0.000010 0.761234 0.000010 0.238746
XZD_MoZhuGK2065 (S82)         0.000010 0.767196 0.000010 0.232784
XZD_MoZhuGK2050 (S84)         0.000010 0.922924 0.034030 0.043036
XZD_RiKaZeLaSa1367 (S75)      0.000010 0.966271 0.033709 0.000010
XZbys_ZuoGongSuiSui1 (S16)    0.000010 0.000010 0.999970 0.000010
XZbys_JiaChaSuiSui8 (S17)     0.000010 0.000010 0.999970 0.000010
XZbys_JiaChaSuiSui27 (S18)    0.000010 0.000010 0.999970 0.000010
XZbys_LangXianSuiSui15 (S23)  0.000010 0.000010 0.999970 0.000010
XZbys_LangXianSuiSui17 (S24)  0.000010 0.000010 0.999970 0.000010
XZbys_LangXianZheDa35 (S40)   0.000010 0.000010 0.999970 0.000010
XZbys_LangXianSuiSui6 (S143)  0.000010 0.000010 0.999970 0.000010
XZbys_JiaChaZheDa37 (S147)    0.000010 0.000010 0.999970 0.000010
XZbys_LongZiZheDa29 (S160)    0.000010 0.000010 0.999970 0.000010
XZbys_LongZiZheDa34 (S162)    0.000010 0.000010 0.999970 0.000010
XZbys_LongZiZheDa57 (S164)    0.000010 0.000010 0.999970 0.000010
XZbys_ChaYuZheDa6 (S260)      0.000010 0.000010 0.999970 0.000010
XZbys_JiaChaZheDa61 (S262)    0.000010 0.000010 0.999970 0.000010
XZbys_LangXianZheDa38 (S264)  0.000010 0.000010 0.999970 0.000010
XZbys_LangXianZheDa47 (S265)  0.000010 0.000010 0.999970 0.000010
XZbys_LongZiZheDa42 (S267)    0.000010 0.000010 0.999970 0.000010
XZbys_JiaChaZheDa39 (S148)    0.000013 0.000010 0.999967 0.000010
XZbys_JiTang1387 (S3)         0.000010 0.000010 0.811608 0.188372
XZbys_ChaYaZheDa18 (S31)      0.000010 0.000010 0.722043 0.277937
XZbys_ChaYaZheDa19 (S32)      0.000010 0.000010 0.720550 0.279430
XZbys_ChaYaZheDa49 (S145)     0.000010 0.000010 0.680353 0.319627
XZbys_ZuoGong1203 (S1)        0.000010 0.000010 0.666217 0.333763
XZbys_ChaYuSuiSui2 (S255)     0.000010 0.000010 0.634109 0.365871
XZbys_ChaYuSuiSui3 (S256)     0.000010 0.000010 0.628989 0.370991
XZbys_JiaChaSuiSui34 (S21)    0.000010 0.000010 0.590687 0.409293
XZbys_ChaYuZheDa5 (S259)      0.000010 0.000010 0.574843 0.425137
XZbys_ChaYuSuiSui5 (S257)     0.000010 0.000010 0.527160 0.472820
XZbys_SangRiZheDa21 (S45)     0.280954 0.000010 0.719026 0.000010
XZbys_LongZiZheDa41 (S266)    0.063609 0.476797 0.436031 0.023564
XZbys_Zang1817 (Zang1817)     0.087399 0.353935 0.419734 0.138932
XZbys_ChaYuZheDa8 (S261)      0.024003 0.444539 0.311105 0.220352
XZbys_JiaChaZheDa9 (S34)      0.225897 0.248773 0.525320 0.000010
XZbys_LangXianZheDa20 (S39)   0.000010 0.685417 0.000010 0.314563
XZbys_JiaChaSuiSui33 (S20)    0.000010 0.713954 0.000010 0.286026
XZbys_LongZiZheDa9 (S42)      0.457257 0.000016 0.542717 0.000010
XZbys_LangXian1274 (S2)       0.481033 0.000010 0.518947 0.000010
XZbys_SangRiZheDa7 (S169)     0.515940 0.000010 0.484040 0.000010
XZbys_ChaYaZheDa14 (S30)      0.476719 0.000010 0.342399 0.180873
XZbys_SangRiZheDa3 (S166)     0.564607 0.000010 0.435373 0.000010
XZbys_LangXianZheDa25 (S154)  0.574221 0.000010 0.425759 0.000010
XZbys_ChaYuZheDa1 (S258)      0.612737 0.000010 0.387243 0.000010
XZbys_LangXianZheDa4 (S38)    0.631555 0.000014 0.368422 0.000010
XZbys_LangXianZheDa16 (S152)  0.645677 0.000010 0.354303 0.000010
XZbys_LongZiZheDa62 (S165)    0.652166 0.000010 0.347814 0.000010
XZbys_LongZiZheDa15 (S155)    0.661184 0.000010 0.338796 0.000010
XZbys_LongZiSuiSui10 (S25)    0.663854 0.000010 0.336126 0.000010
XZbys_LongZiSuiSui17 (S27)    0.666612 0.000010 0.333368 0.000010
XZbys_LongZiSuiSui23 (S28)    0.683571 0.000010 0.316409 0.000010
XZbys_LangXianZheDa6 (S150)   0.690484 0.000010 0.309496 0.000010
XZbys_JiaChaZheDa63 (S36)     0.690623 0.000010 0.309357 0.000010
XZbys_LangXianZheDa3 (S37)    0.693878 0.000010 0.306102 0.000010
XZbys_SangRiZheDa1 (S268)     0.696140 0.000010 0.303840 0.000010
XZbys_LongZiSuiSui24 (S29)    0.702997 0.000010 0.296983 0.000010
XZbys_LangXianZheDa7 (S151)   0.703434 0.000010 0.296546 0.000010
XZbys_SangRiZheDa4 (S167)     0.705195 0.000010 0.294785 0.000010
XZbys_JiaChaSuiSui32 (S19)    0.706217 0.000010 0.293763 0.000010
XZbys_SangRiZheDa6 (S168)     0.710508 0.000010 0.289472 0.000010
XZbys_LangXianZheDa17 (S153)  0.712091 0.000010 0.287889 0.000010
XZbys_LongZiSuiSui11 (S26)    0.739824 0.000010 0.260156 0.000010
XZbys_LongZiZheDa19 (S43)     0.754345 0.000010 0.245635 0.000010
XZbys_LongZiZheDa27 (S44)     0.769768 0.000010 0.230212 0.000010
XZbys_LongZiZheDa48 (S163)    0.645349 0.354631 0.000010 0.000010
XZbys_LongZiZheDa22 (S156)    0.810204 0.000010 0.189776 0.000010
XZbys_LongZiZheDa26 (S158)    0.820704 0.000010 0.179276 0.000010
XZbys_LangXianZheDa5 (S149)   0.823899 0.000010 0.176081 0.000010
XZbys_LangXianSuiSui18 (S144) 0.833590 0.000019 0.166381 0.000010
XZbys_LongZiZheDa4 (S41)      0.840441 0.000010 0.159539 0.000010
XZbys_JiaChaZheDa28 (S146)    0.858327 0.000011 0.141652 0.000010
XZbys_ChaYaZheDa32 (S33)      0.867223 0.000013 0.132754 0.000010
XZbys_LongZiZheDa23 (S157)    0.870342 0.000010 0.129638 0.000010
XZbys_JiaChaZheDa55 (S35)     0.977852 0.000015 0.022123 0.000010
XZbys_LangXianSuiSui9 (S22)   0.999970 0.000010 0.000010 0.000010
XZbys_LongZiZheDa28 (S159)    0.999970 0.000010 0.000010 0.000010
XZbys_LongZiZheDa32 (S161)    0.999970 0.000010 0.000010 0.000010

K=5
                              Cluster1 Cluster2 Cluster3 Cluster4 Cluster5
LR_China2 (C37)               0.000010 0.000010 0.000010 0.999960 0.000010
LR_China3 (C38)               0.000010 0.000010 0.000010 0.999960 0.000010
DF_HNPingYuan50 (S10)         0.000010 0.000010 0.000010 0.999960 0.000010
DF_BJYanDa1817 (S11)          0.000010 0.000010 0.000010 0.999960 0.000010
BS_SDNingYang5 (S15)          0.000010 0.000010 0.000010 0.999960 0.000010
DF_SC1666 (S94)               0.000010 0.000010 0.000010 0.999960 0.000010
DF_SC1587 (S95)               0.000010 0.000010 0.000010 0.999960 0.000010
DF_SC1588 (S97)               0.000010 0.000010 0.000010 0.999960 0.000010
DF_SC1668 (S98)               0.000010 0.000010 0.000010 0.999960 0.000010
DF_SHXMaZhaMai (S183)         0.000010 0.000010 0.000010 0.999960 0.000010
DF_SHXXiaoSanYueH (S184)      0.000010 0.000010 0.000010 0.999960 0.000010
DF_SC1670 (S100)              0.000010 0.000010 0.000011 0.999959 0.000010
LR_China6 (CS)                0.000010 0.000010 0.000015 0.999955 0.000010
DF_SC1635 (S96)               0.000010 0.000010 0.000016 0.999954 0.000010
DF_SC1658 (S93)               0.000016 0.000013 0.000010 0.999951 0.000010
DF_SHXChunXiaoMai (S182)      0.000018 0.000010 0.000010 0.999952 0.000010
DF_SXBaiHuoMai (S181)         0.000701 0.000010 0.000010 0.999269 0.000010
BS_HNPuYang23 (S61)           0.011188 0.000010 0.000010 0.988782 0.000010
DF_SCBaiMangXiaoMai (S246)    0.000010 0.035236 0.000017 0.964727 0.000010
BS_HNPuYang21 (S60)           0.032552 0.000010 0.000010 0.967418 0.000010
DF_SCKangDing1 (S249)         0.000011 0.000010 0.078490 0.921479 0.000010
DF_SDLaoLaiXia (S188)         0.095512 0.000010 0.000010 0.904458 0.000010
DF_XJM1 (S170)                0.101610 0.000010 0.000010 0.898360 0.000010
DF_SC1661 (S99)               0.000010 0.290936 0.000010 0.709034 0.000010
DF_SDBaiBianSui (S186)        0.020696 0.288001 0.000015 0.691278 0.000010
DF_GSLanHuaMai (S240)         0.055986 0.232267 0.000010 0.711727 0.000010
DF_SDXiShanBianSui (S185)     0.014340 0.385746 0.000010 0.599893 0.000010
LR_China1 (C36)               0.000013 0.421886 0.000018 0.578073 0.000010
DF_YN156 (S177)               0.000018 0.000010 0.417163 0.582799 0.000010
DF_YNTieKe19 (S57)            0.000010 0.000010 0.422237 0.577733 0.000010
DF_YN109 (S176)               0.000013 0.000010 0.424969 0.574999 0.000010
DF_YNTieKe2 (S56)             0.000017 0.000010 0.431512 0.568451 0.000010
DF_SDDaLiBanMang (S187)       0.085016 0.267570 0.000010 0.638828 0.008575
DF_SCBenDiHuangHua (S242)     0.000011 0.000010 0.456504 0.543465 0.000010
BS_SDChangQing49 (S62)        0.000010 0.450181 0.000010 0.527907 0.021892
DF_YNTieKe6 (S6)              0.000010 0.000010 0.461977 0.537993 0.000010
DF_YN241 (S178)               0.000010 0.000010 0.477537 0.522433 0.000010
DF_YN411 (S179)               0.041118 0.000010 0.494551 0.464311 0.000010
DF_YNTieKe31 (S58)            0.000010 0.510464 0.097148 0.392368 0.000010
DF_YNTieKe32 (S59)            0.000010 0.606298 0.042693 0.350989 0.000010
DF_NXTuTouMai (S109)          0.355743 0.000010 0.000010 0.644227 0.000010
DF_YN098 (S175)               0.000010 0.854644 0.000010 0.145326 0.000010
LR_China5 (C40)               0.000010 0.999960 0.000010 0.000010 0.000010
LR_China4 (C39)               0.171052 0.646356 0.000010 0.182572 0.000010
DF_XJHongJinBaoYin (S254)     0.000010 0.000010 0.999960 0.000010 0.000010
DF_SXDingXingZhai (S180)      0.539121 0.000010 0.000010 0.460849 0.000010
DF_NXShanMai (S108)           0.639725 0.000010 0.000010 0.360245 0.000010
DF_GSYiZhiMai (S250)          0.645286 0.000010 0.047704 0.306990 0.000010
DF_GSDuanYaoMai (S102)        0.612163 0.000010 0.120789 0.267029 0.000010
DF_QHGeJiaXiang (S241)        0.586016 0.000010 0.260873 0.153091 0.000010
DF_GSHongQiMai (S101)         0.620816 0.000010 0.198115 0.181048 0.000010
DF_QHDuanBaiMai (S114)        0.652703 0.000010 0.137166 0.210111 0.000010
DF_QHXiaoHongMai (S110)       0.735460 0.000010 0.061965 0.202555 0.000010
DF_QHMaoHongMai (S112)        0.725440 0.000010 0.098918 0.175622 0.000010
DF_GSHongHuoSui (S105)        0.821890 0.000010 0.065269 0.112821 0.000010
DF_GSHuoLiYan (S251)          0.835858 0.000010 0.049529 0.114593 0.000010
DF_XJHongChunMai (S252)       0.924818 0.075152 0.000010 0.000010 0.000010
DF_XJM29 (S172)               0.965887 0.000012 0.034081 0.000010 0.000010
DF_QHXiaoMai (S111)           0.973197 0.000010 0.026773 0.000010 0.000010
DF_GSBaiMuXianBan (S104)      0.999951 0.000010 0.000010 0.000019 0.000010
DF_XJHongDongMai (S253)       0.999959 0.000010 0.000010 0.000010 0.000010
DF_GSDaBaiMai (S103)          0.999960 0.000010 0.000010 0.000010 0.000010
DF_GSBaiDaTou (S106)          0.999960 0.000010 0.000010 0.000010 0.000010
DF_QHLiuYueHuang (S113)       0.999960 0.000010 0.000010 0.000010 0.000010
DF_XJM20 (S171)               0.999960 0.000010 0.000010 0.000010 0.000010
DF_XJM81 (S173)               0.999960 0.000010 0.000010 0.000010 0.000010
DF_XJM90 (S174)               0.999960 0.000010 0.000010 0.000010 0.000010
LR_Austria1 (C1)              0.000010 0.999960 0.000010 0.000010 0.000010
LR_Austria2 (C2)              0.000010 0.999960 0.000010 0.000010 0.000010
LR_Austria3 (C3)              0.000010 0.999960 0.000010 0.000010 0.000010
LR_Bulgaria (C4)              0.000010 0.999960 0.000010 0.000010 0.000010
LR_Andorra1 (C5)              0.000010 0.999960 0.000010 0.000010 0.000010
LR_Italy (C8)                 0.000010 0.999960 0.000010 0.000010 0.000010
LR_Portugal1 (C9)             0.000010 0.999960 0.000010 0.000010 0.000010
LR_Portugal2 (C10)            0.000010 0.999960 0.000010 0.000010 0.000010
LR_Jordan1 (C24)              0.000010 0.999960 0.000010 0.000010 0.000010
LR_Jordan2 (C25)              0.000010 0.999960 0.000010 0.000010 0.000010
Spelt_SWEAltgold (S7)         0.000010 0.999960 0.000010 0.000010 0.000010
Spelt_DEU3418 (S8)            0.000010 0.999960 0.000010 0.000010 0.000010
Spelt_SWEHubel (S9)           0.000010 0.999960 0.000010 0.000010 0.000010
Spelt_Baulander (S115)        0.000010 0.999960 0.000010 0.000010 0.000010
Spelt_Emilius (S116)          0.000010 0.999960 0.000010 0.000010 0.000010
Spelt_Holstenkorn (S117)      0.000010 0.999960 0.000010 0.000010 0.000010
Spelt_Ostro (S120)            0.000010 0.999960 0.000010 0.000010 0.000010
Spelt_Zuzger (S121)           0.000010 0.999960 0.000010 0.000010 0.000010
WG_FHZIndia (S208)            0.000010 0.999960 0.000010 0.000010 0.000010
LR_Andorra2 (C6)              0.000013 0.999957 0.000010 0.000010 0.000010
Spelt_Lignee (S119)           0.000017 0.999951 0.000011 0.000011 0.000010
Spelt_KippenWeisser (S118)    0.000018 0.999946 0.000016 0.000010 0.000010
WG_Morocco9 (S124)            0.030456 0.969514 0.000010 0.000010 0.000010
WG_Turkey56 (S131)            0.000010 0.860539 0.000010 0.000010 0.139431
WG_Jordan47 (S204)            0.124851 0.875119 0.000010 0.000010 0.000010
WG_Ethiopia3 (S125)           0.171159 0.828811 0.000010 0.000010 0.000010
WG_Turkey96 (S123)            0.209861 0.790109 0.000010 0.000010 0.000010
LR_Spain (C7)                 0.225885 0.774085 0.000010 0.000010 0.000010
WG_Georgia7 (S128)            0.273197 0.726771 0.000011 0.000010 0.000010
WG_Turkey49 (S203)            0.274942 0.725028 0.000010 0.000010 0.000010
WG_Georgia9 (S129)            0.293022 0.706947 0.000010 0.000010 0.000010
WG_Tajikistan1 (S126)         0.333903 0.649281 0.000010 0.016796 0.000010
WG_Russian5 (S130)            0.360499 0.639471 0.000010 0.000010 0.000010
WG_Azerbaijan3 (S134)         0.386102 0.613868 0.000010 0.000010 0.000010
LR_India1 (C33)               0.395520 0.604450 0.000010 0.000010 0.000010
WG_Palestinian4 (S132)        0.400426 0.599543 0.000011 0.000010 0.000010
LR_Armenia1 (C20)             0.661746 0.338224 0.000010 0.000010 0.000010
WG_Tajikistan4 (S127)         0.699739 0.298843 0.000010 0.001398 0.000010
LR_Uzbekistan2 (C30)          0.708282 0.290972 0.000010 0.000012 0.000725
LR_Afghanistan1 (C26)         0.709065 0.290905 0.000010 0.000010 0.000010
LR_India3 (C35)               0.657766 0.237859 0.078617 0.025748 0.000010
WG_FHZNepal7 (S207)           0.404175 0.000010 0.595793 0.000012 0.000010
LR_Armenia2 (C21)             0.744196 0.255774 0.000010 0.000010 0.000010
WG_FHZNepal6 (S206)           0.449997 0.000010 0.549973 0.000010 0.000010
LR_Afghanistan3 (C28)         0.778116 0.221854 0.000010 0.000010 0.000010
LR_India2 (C34)               0.814935 0.000011 0.112703 0.072341 0.000010
LR_Egypt (C23)                0.973693 0.000010 0.000010 0.026277 0.000010
WG_Egypt40 (S205)             0.978059 0.000010 0.000010 0.021911 0.000010
WG_Turkmenistan5 (S133)       0.996808 0.000010 0.003162 0.000010 0.000010
LR_Afghanistan2 (C27)         0.999957 0.000010 0.000010 0.000012 0.000010
LR_Uzbekistan1 (C29)          0.999960 0.000010 0.000010 0.000010 0.000010
WG_Armenia1 (S122)            0.999960 0.000010 0.000010 0.000010 0.000010
XZD_QuShui1316 (S47)          0.000010 0.000010 0.999960 0.000010 0.000010
XZD_GongBuJiangDa1523 (S52)   0.000010 0.000010 0.999960 0.000010 0.000010
XZD_QuShui1409 (S77)          0.000010 0.000010 0.999960 0.000010 0.000010
XZD_QuShui1340 (S78)          0.000010 0.000010 0.999960 0.000010 0.000010
XZD_JiangZi1407 (S87)         0.000010 0.000010 0.999960 0.000010 0.000010
XZD_GongBuJiangDa1526 (S89)   0.000010 0.000010 0.999960 0.000010 0.000010
XZD_GongBuJiangDa1525 (S90)   0.000010 0.000010 0.999960 0.000010 0.000010
XZD_ZhaHong (S243)            0.000010 0.000010 0.999960 0.000010 0.000010
XZD_GongGa1348 (S48)          0.000010 0.000010 0.999957 0.000013 0.000010
XZD_DuiLongDeQing1284 (S92)   0.000010 0.000010 0.950041 0.049929 0.000010
XZD_RiKaZeLaSa1301 (S46)      0.000010 0.000010 0.929959 0.070011 0.000010
XZD_RiKaZeLaSa1373 (S74)      0.000010 0.000010 0.925193 0.074777 0.000010
XZD_RiKaZeLaSa1297 (S76)      0.000010 0.000010 0.911488 0.088482 0.000010
XZD_DuiLongDeQing1521 (S91)   0.000010 0.000010 0.896457 0.103513 0.000010
XZD_DuiLongDQ1289 (S4)        0.000010 0.000010 0.817169 0.182801 0.000010
XZD_BianBaChunMai6 (S245)     0.169634 0.000010 0.830336 0.000010 0.000010
XZD_NaiDongQJ1494 (S50)       0.036014 0.000010 0.796564 0.167401 0.000010
XZD_NaiDong1503 (S80)         0.141342 0.000010 0.798512 0.060127 0.000010
XZD_NaiDong1500 (S81)         0.171478 0.000010 0.775208 0.053294 0.000010
XZD_MoTuo (S244)              0.000010 0.000010 0.733683 0.266287 0.000010
XZD_JiangZi1405 (S49)         0.000010 0.250202 0.608276 0.141502 0.000010
XZD_GongGa1508 (S88)          0.610902 0.000010 0.321833 0.067245 0.000010
XZD_WuJiangZhuo (S247)        0.874427 0.000010 0.125537 0.000015 0.000010
XZD_ZeDang1511 (S51)          0.000010 0.000010 0.000010 0.999960 0.000010
XZD_MoZongZhuoGa (S248)       0.999960 0.000010 0.000010 0.000010 0.000010
XZD_ZeDang1513 (S73)          0.000010 0.000010 0.000010 0.000010 0.999960
XZD_ZXM1341 (S14)             0.000010 0.713527 0.171694 0.114759 0.000010
XZD_MoZhuGK1772 (S5)          0.000010 0.737857 0.103697 0.158426 0.000010
XZD_ZeDang1516 (S72)          0.000010 0.527933 0.000010 0.000010 0.472037
XZD_QiongJie1483 (S79)        0.000010 0.528942 0.000010 0.000010 0.471028
XZD_LaSa1342 (S86)            0.000010 0.600865 0.000010 0.143138 0.255977
XZD_MoZhuGK2064 (S83)         0.206352 0.641824 0.000010 0.151804 0.000010
XZD_MoZhuGK2065 (S82)         0.215937 0.643618 0.000010 0.140425 0.000010
XZD_MoZhuGK2050 (S84)         0.269012 0.727164 0.003803 0.000010 0.000010
XZD_RiKaZeLaSa1367 (S75)      0.000010 0.948121 0.051849 0.000010 0.000010
XZbys_LongZiZheDa42 (S267)    0.000010 0.000010 0.999960 0.000010 0.000010
XZbys_LangXianZheDa47 (S265)  0.000010 0.000010 0.999960 0.000010 0.000010
XZbys_LangXianZheDa38 (S264)  0.000010 0.000010 0.999960 0.000010 0.000010
XZbys_JiaChaZheDa61 (S262)    0.000010 0.000010 0.999960 0.000010 0.000010
XZbys_ChaYuZheDa6 (S260)      0.000010 0.000010 0.999960 0.000010 0.000010
XZbys_LongZiZheDa57 (S164)    0.000010 0.000010 0.999960 0.000010 0.000010
XZbys_LongZiZheDa34 (S162)    0.000010 0.000010 0.999960 0.000010 0.000010
XZbys_LongZiZheDa29 (S160)    0.000010 0.000010 0.999960 0.000010 0.000010
XZbys_JiaChaZheDa37 (S147)    0.000010 0.000010 0.999960 0.000010 0.000010
XZbys_LangXianZheDa35 (S40)   0.000010 0.000010 0.999960 0.000010 0.000010
XZbys_JiaChaSuiSui27 (S18)    0.000010 0.000010 0.999960 0.000010 0.000010
XZbys_JiaChaSuiSui8 (S17)     0.000010 0.000010 0.999960 0.000010 0.000010
XZbys_ZuoGongSuiSui1 (S16)    0.000010 0.000010 0.999960 0.000010 0.000010
XZbys_LangXianSuiSui6 (S143)  0.000011 0.000010 0.999958 0.000012 0.000010
XZbys_JiaChaZheDa39 (S148)    0.000010 0.000010 0.999958 0.000012 0.000010
XZbys_LangXianSuiSui17 (S24)  0.000010 0.000011 0.999957 0.000012 0.000010
XZbys_LangXianSuiSui15 (S23)  0.000011 0.000010 0.999957 0.000012 0.000010
XZbys_JiTang1387 (S3)         0.000010 0.000010 0.808334 0.191636 0.000010
XZbys_ChaYaZheDa18 (S31)      0.000010 0.000010 0.715530 0.284440 0.000010
XZbys_ChaYaZheDa19 (S32)      0.000010 0.000010 0.713946 0.286024 0.000010
XZbys_ChaYaZheDa49 (S145)     0.000010 0.000010 0.676685 0.323285 0.000010
XZbys_ZuoGong1203 (S1)        0.000011 0.000017 0.660558 0.339404 0.000010
XZbys_ChaYuSuiSui2 (S255)     0.000010 0.000010 0.631421 0.368549 0.000010
XZbys_ChaYuSuiSui3 (S256)     0.000010 0.000010 0.626005 0.373965 0.000010
XZbys_JiaChaSuiSui34 (S21)    0.000017 0.000010 0.590361 0.409603 0.000010
XZbys_ChaYuZheDa5 (S259)      0.000019 0.000010 0.572785 0.427176 0.000010
XZbys_ChaYuSuiSui5 (S257)     0.000010 0.000010 0.525896 0.474074 0.000010
XZbys_LongZiZheDa41 (S266)    0.000010 0.517235 0.468300 0.006651 0.007804
XZbys_ChaYuZheDa8 (S261)      0.000015 0.458854 0.334499 0.206622 0.000010
XZbys_Zang1817 (Zang1817)     0.000010 0.342564 0.430336 0.144711 0.082379
XZbys_SangRiZheDa21 (S45)     0.000010 0.000010 0.696358 0.000010 0.303612
XZbys_JiaChaZheDa9 (S34)      0.000010 0.254311 0.522546 0.000010 0.223124
XZbys_JiaChaSuiSui33 (S20)    0.000010 0.740931 0.000017 0.259032 0.000010
XZbys_LangXianZheDa20 (S39)   0.815981 0.150166 0.000010 0.033833 0.000010
XZbys_LongZiZheDa9 (S42)      0.000010 0.000010 0.514323 0.000010 0.485647
XZbys_LangXian1274 (S2)       0.000010 0.000010 0.493160 0.000014 0.506806
XZbys_SangRiZheDa7 (S169)     0.000010 0.000010 0.437797 0.000010 0.562173
XZbys_ChaYaZheDa14 (S30)      0.009566 0.000010 0.313726 0.173908 0.502789
XZbys_SangRiZheDa3 (S166)     0.000010 0.000010 0.399944 0.000010 0.600026
XZbys_LangXianZheDa25 (S154)  0.000015 0.000010 0.376051 0.000010 0.623914
XZbys_ChaYuZheDa1 (S258)      0.000016 0.000010 0.345024 0.000010 0.654940
XZbys_LangXianZheDa4 (S38)    0.000012 0.000010 0.334888 0.000011 0.665080
XZbys_LangXianZheDa16 (S152)  0.000010 0.000010 0.322470 0.000010 0.677500
XZbys_LongZiZheDa62 (S165)    0.000010 0.000010 0.294756 0.000011 0.705213
XZbys_LongZiZheDa15 (S155)    0.000010 0.000010 0.285572 0.000010 0.714398
XZbys_LongZiSuiSui10 (S25)    0.000010 0.000010 0.284871 0.000010 0.715099
XZbys_LongZiSuiSui17 (S27)    0.000010 0.000010 0.281396 0.000010 0.718574
XZbys_LangXianZheDa6 (S150)   0.000014 0.000010 0.280476 0.000010 0.719490
XZbys_LongZiZheDa48 (S163)    0.000010 0.506746 0.000010 0.000010 0.493224
XZbys_JiaChaSuiSui32 (S19)    0.000010 0.000010 0.265755 0.000010 0.734215
XZbys_JiaChaZheDa63 (S36)     0.000012 0.000010 0.265212 0.000010 0.734755
XZbys_LongZiSuiSui23 (S28)    0.000011 0.000010 0.262825 0.000010 0.737144
XZbys_LangXianZheDa3 (S37)    0.000010 0.000010 0.262459 0.000012 0.737509
XZbys_LangXianZheDa17 (S153)  0.000010 0.000010 0.254693 0.000010 0.745277
XZbys_SangRiZheDa1 (S268)     0.000015 0.000010 0.250199 0.000010 0.749766
XZbys_SangRiZheDa6 (S168)     0.000010 0.000010 0.248489 0.000010 0.751481
XZbys_LongZiSuiSui24 (S29)    0.000010 0.000010 0.247715 0.000010 0.752255
XZbys_LangXianZheDa7 (S151)   0.000013 0.000010 0.245556 0.000010 0.754411
XZbys_SangRiZheDa4 (S167)     0.000011 0.000010 0.238898 0.000010 0.761070
XZbys_LongZiSuiSui11 (S26)    0.000013 0.000010 0.205562 0.000011 0.794405
XZbys_LongZiZheDa19 (S43)     0.000013 0.000010 0.192018 0.000010 0.807949
XZbys_LongZiZheDa27 (S44)     0.000010 0.000010 0.179513 0.000010 0.820457
XZbys_LangXianSuiSui18 (S144) 0.000010 0.000010 0.137223 0.000010 0.862747
XZbys_LongZiZheDa22 (S156)    0.000010 0.000010 0.127774 0.000010 0.872196
XZbys_LongZiZheDa26 (S158)    0.000010 0.000010 0.113174 0.000010 0.886796
XZbys_LangXianZheDa5 (S149)   0.000015 0.000010 0.109766 0.000010 0.890199
XZbys_LongZiZheDa4 (S41)      0.000010 0.000010 0.093130 0.000010 0.906840
XZbys_JiaChaZheDa28 (S146)    0.000012 0.000010 0.083300 0.000010 0.916667
XZbys_ChaYaZheDa32 (S33)      0.000012 0.000010 0.071296 0.000011 0.928671
XZbys_LongZiZheDa23 (S157)    0.000010 0.000010 0.066545 0.000010 0.933425
XZbys_LongZiZheDa28 (S159)    0.000011 0.000010 0.000010 0.000010 0.999959
XZbys_LongZiZheDa32 (S161)    0.000010 0.000010 0.000010 0.000010 0.999960
XZbys_JiaChaZheDa55 (S35)     0.000010 0.000010 0.000010 0.000010 0.999960
XZbys_LangXianSuiSui9 (S22)   0.000010 0.000010 0.000010 0.000010 0.999960
