# Supplementary material for: Origin and adaptation to high altitude of Tibetan semi-wild wheat
Source: Nat Commun. 2020 Oct 8;11:5085. doi: 10.1038/s41467-020-18738-5 (PMC7545183; doi:10.1038/s41467-020-18738-5)
Supplement: Supplementary file 9 — Source Data [file 41467_2020_18738_MOESM9_ESM.zip › Source_Data/SFig_3_GO_enrichment.txt]

ID	Description	GeneRatio	BgRatio	pvalue	p.adjust	qvalue	geneID	Count	group
GO:0008236	serine-type peptidase activity	13|2161	119|62644	0.000247127837902292	0.0706785616400555	0.06815525634779	TraesCS4D01G185000/TraesCS7A01G509900/TraesCS7A01G510000/TraesCS7A01G510100/TraesCS7A01G510200/TraesCS7B01G385900/TraesCS7B01G419800/TraesCS7B01G419900/TraesCS7B01G420100/TraesCS7B01G420400/TraesCS7B01G420500/TraesCS7B01G420600/TraesCS7B01G420700	13	molecular_function
GO:0000160	phosphorelay signal transduction system	21|1434	275|41528	0.000639258820020583	0.235871976703465	0.229333139261705	TraesCS1B01G479900/TraesCS1B01G480000/TraesCS2A01G081900/TraesCS2A01G551100/TraesCS4A01G060000/TraesCS4A01G304100/TraesCS4A01G304200/TraesCS4B01G006500/TraesCS4B01G010300/TraesCS4D01G050400/TraesCS5D01G463200/TraesCS5D01G464100/TraesCS6B01G036800/TraesCS6D01G401600/TraesCS7A01G510400/TraesCS7B01G049000/TraesCS7B01G049100/TraesCS7B01G049200/TraesCS7B01G420800/TraesCS7B01G420900/TraesCS7B01G421000	21	biological_process
GO:0016567	protein ubiquitination	26|1434	390|41528	0.00120036629365631	0.235871976703465	0.229333139261705	TraesCS1A01G274800/TraesCS2A01G079300/TraesCS2A01G445900/TraesCS2A01G446000/TraesCS2B01G418300/TraesCS2B01G469500/TraesCS2B01G471900/TraesCS2D01G444500/TraesCS2D01G444900/TraesCS2D01G445000/TraesCS2D01G445100/TraesCS2D01G449900/TraesCS2D01G516500/TraesCS2D01G516600/TraesCS3D01G527900/TraesCS4A01G045200/TraesCS4A01G060800/TraesCS4A01G498700/TraesCS6B01G138600/TraesCS6B01G368900/TraesCS6B01G370800/…	26	biological_process
GO:0004842	ubiquitin-protein transferase activity	28|2161	446|62644	0.00194722887317913	0.278453728864615	0.268512613038385	TraesCS1A01G274800/TraesCS2A01G079300/TraesCS2A01G445900/TraesCS2A01G446000/TraesCS2B01G418300/TraesCS2B01G469500/TraesCS2B01G471900/TraesCS2D01G444500/TraesCS2D01G444900/TraesCS2D01G445000/TraesCS2D01G445100/TraesCS2D01G449900/TraesCS2D01G516500/TraesCS2D01G516600/TraesCS3B01G194900/TraesCS3D01G362300/TraesCS3D01G527900/TraesCS4A01G045200/TraesCS4A01G060800/TraesCS4A01G498700/TraesCS6B01G138600/…	28	molecular_function
GO:0006865	amino acid transport	3|1434	10|41528	0.00410912343643779	0.416204975952971	0.404666951308232	TraesCS3B01G247500/TraesCS3D01G219100/TraesCS3D01G219200	3	biological_process
GO:0009733	response to auxin	24|1434	386|41528	0.00439580235575434	0.416204975952971	0.404666951308232	TraesCS2B01G578500/TraesCS3B01G357500/TraesCS3D01G321500/TraesCS3D01G530400/TraesCS5A01G344600/TraesCS5A01G344700/TraesCS5A01G344800/TraesCS5A01G344900/TraesCS5A01G345000/TraesCS5A01G345100/TraesCS5A01G345300/TraesCS5A01G345400/TraesCS5A01G345500/TraesCS5A01G345600/TraesCS5A01G345700/TraesCS5A01G345800/TraesCS5A01G345900/TraesCS5A01G346000/TraesCS5A01G346100/TraesCS5A01G346300/TraesCS5A01G346400/…	24	biological_process
GO:0010311	lateral root formation	4|1434	21|41528	0.00529522870169175	0.416204975952971	0.404666951308232	TraesCS3B01G357500/TraesCS3D01G321500/TraesCS3D01G530400/TraesCS7B01G201600	4	biological_process
GO:0006094	gluconeogenesis	3|1434	12|41528	0.00715408703692083	0.462549897349192	0.449727099873462	TraesCS1D01G041200/TraesCS2A01G447900/TraesCS4A01G083900	3	biological_process
GO:0019139	cytokinin dehydrogenase activity	5|2161	36|62644	0.00752846153085339	0.427077964421458	0.411830793810902	TraesCS3A01G311000/TraesCS3A01G311100/TraesCS3D01G143200/TraesCS3D01G143500/TraesCS3D01G310200	5	molecular_function
GO:0004402	histone acetyltransferase activity	5|2161	37|62644	0.00846213813627276	0.427077964421458	0.411830793810902	TraesCS2A01G323000/TraesCS2A01G323200/TraesCS2D01G166900/TraesCS3D01G530000/TraesCS6B01G367300	5	molecular_function
GO:0009269	response to desiccation	4|1434	24|41528	0.00866172022348453	0.462549897349192	0.449727099873462	TraesCS3A01G091500/TraesCS4A01G088200/TraesCS4A01G277500/TraesCS7B01G181300	4	biological_process
GO:0005385	zinc ion transmembrane transporter activity	5|2161	38|62644	0.00947293726055771	0.427077964421458	0.411830793810902	TraesCS2A01G143400/TraesCS2D01G506200/TraesCS2D01G506300/TraesCS4B01G278600/TraesCS7D01G098100	5	molecular_function
GO:0071577	zinc ion transmembrane transport	5|1434	38|41528	0.00949896204108057	0.462549897349192	0.449727099873462	TraesCS2A01G143400/TraesCS2D01G506200/TraesCS2D01G506300/TraesCS4B01G278600/TraesCS7D01G098100	5	biological_process
GO:0004045	aminoacyl-tRNA hydrolase activity	4|2161	25|62644	0.0100090580694278	0.427077964421458	0.411830793810902	TraesCS2B01G578400/TraesCS2B01G580000/TraesCS2D01G430900/TraesCS3D01G259700	4	molecular_function
GO:0009690	cytokinin metabolic process	5|1434	39|41528	0.0105927457408212	0.462549897349192	0.449727099873462	TraesCS3A01G311000/TraesCS3A01G311100/TraesCS3D01G143200/TraesCS3D01G143500/TraesCS3D01G310200	5	biological_process
GO:0061608	nuclear import signal receptor activity	3|2161	14|62644	0.0112181457025768	0.427077964421458	0.411830793810902	TraesCS3A01G309900/TraesCS3B01G202800/TraesCS3D01G178500	3	molecular_function
GO:0030001	metal ion transport	21|1434	354|41528	0.0121093680034933	0.475898162537288	0.462705324765061	TraesCS1A01G259700/TraesCS1B01G270000/TraesCS2A01G143400/TraesCS2A01G517600/TraesCS2B01G470700/TraesCS2D01G169800/TraesCS2D01G506200/TraesCS2D01G506300/TraesCS3B01G096300/TraesCS3B01G200300/TraesCS3B01G200400/TraesCS3B01G230400/TraesCS3B01G238100/TraesCS3B01G244200/TraesCS3B01G245500/TraesCS3D01G531500/TraesCS3D01G532400/TraesCS4A01G035900/TraesCS4B01G278600/TraesCS4D01G316400/TraesCS7D01G098100	21	biological_process
GO:0004563	beta-N-acetylhexosaminidase activity	3|2161	15|62644	0.0136675714924669	0.427077964421458	0.411830793810902	TraesCS1A01G045400/TraesCS1B01G270100/TraesCS2B01G221500	3	molecular_function
GO:0008276	protein methyltransferase activity	3|2161	15|62644	0.0136675714924669	0.427077964421458	0.411830793810902	TraesCS1A01G315500/TraesCS2A01G146100/TraesCS7A01G523700	3	molecular_function
GO:0043484	regulation of RNA splicing	3|1434	15|41528	0.0136976791367224	0.489380718248356	0.475814117380885	TraesCS3B01G102300/TraesCS3B01G253100/TraesCS4A01G091300	3	biological_process
GO:0008553	proton-exporting ATPase activity, phosphorylative mechanism	4|2161	28|62644	0.0149327959587922	0.427077964421458	0.411830793810902	TraesCS1B01G268800/TraesCS4A01G282900/TraesCS4A01G283100/TraesCS7B01G047600	4	molecular_function
GO:0120029	proton export across plasma membrane	4|1434	28|41528	0.0149704357970841	0.490281772354504	0.476690192486099	TraesCS1B01G268800/TraesCS4A01G282900/TraesCS4A01G283100/TraesCS7B01G047600	4	biological_process
GO:0031966	mitochondrial membrane	5|701	41|18990	0.016887854096917	0.819855941728993	0.819855941728993	TraesCS1D01G040900/TraesCS3B01G231700/TraesCS4D01G196800/TraesCS6B01G125500/TraesCS7B01G287000	5	cellular_component
GO:0080019	fatty-acyl-CoA reductase (alcohol-forming) activity	5|2161	45|62644	0.0189375798847551	0.469793778142267	0.453021604244659	TraesCS4A01G020500/TraesCS4B01G006800/TraesCS4B01G010000/TraesCS4B01G010100/TraesCS7B01G176400	5	molecular_function
GO:0006633	fatty acid biosynthetic process	15|1434	241|41528	0.020985130611927	0.626049043737802	0.60869372673583	TraesCS1D01G042100/TraesCS1D01G042300/TraesCS2A01G133300/TraesCS2A01G133400/TraesCS4A01G303900/TraesCS4B01G278800/TraesCS5B01G283400/TraesCS6B01G324200/TraesCS6D01G166600/TraesCS6D01G274600/TraesCS7B01G113000/TraesCS7B01G113100/TraesCS7B01G113200/TraesCS7B01G113300/TraesCS7D01G183300	15	biological_process
GO:0005315	inorganic phosphate transmembrane transporter activity	5|2161	47|62644	0.0224822487252388	0.469793778142267	0.453021604244659	TraesCS3B01G220200/TraesCS4A01G311300/TraesCS4D01G313600/TraesCS4D01G313700/TraesCS4D01G313800	5	molecular_function
GO:0016872	intramolecular lyase activity	3|2161	18|62644	0.0227028576035992	0.469793778142267	0.453021604244659	TraesCS1A01G036200/TraesCS6A01G337200/TraesCS6B01G367900	3	molecular_function
GO:0009534	chloroplast thylakoid	12|701	170|18990	0.024038211940683	0.819855941728993	0.819855941728993	TraesCS1A01G193500/TraesCS1A01G262100/TraesCS2D01G021000/TraesCS3B01G219700/TraesCS3B01G242400/TraesCS3B01G252800/TraesCS5B01G304800/TraesCS6A01G083900/TraesCS6D01G387300/TraesCS7B01G178700/TraesCS7B01G179200/TraesCS7B01G189500	12	cellular_component
GO:0000287	magnesium ion binding	23|2161	426|62644	0.024350914398134	0.469793778142267	0.453021604244659	TraesCS1A01G194100/TraesCS1A01G273500/TraesCS1D01G040000/TraesCS2A01G135900/TraesCS2A01G136000/TraesCS2D01G023100/TraesCS2D01G023600/TraesCS2D01G023800/TraesCS2D01G506000/TraesCS3B01G099300/TraesCS3B01G101300/TraesCS3B01G194300/TraesCS3B01G218500/TraesCS3B01G218800/TraesCS4A01G060000/TraesCS4A01G091900/TraesCS4D01G057100/TraesCS4D01G125600/TraesCS5A01G521600/TraesCS6B01G317400/TraesCS6D01G183400/…	23	molecular_function
GO:0031418	L-ascorbic acid binding	4|2161	33|62644	0.026073973200488	0.469793778142267	0.453021604244659	TraesCS3B01G230600/TraesCS4A01G073700/TraesCS5B01G459100/TraesCS5D01G460700	4	molecular_function
GO:0010277	chlorophyllide a oxygenase [overall] activity	3|2161	19|62644	0.0262821694065604	0.469793778142267	0.453021604244659	TraesCS5B01G464800/TraesCS5B01G465000/TraesCS5D01G466600	3	molecular_function
GO:0009926	auxin polar transport	3|1434	19|41528	0.0263389988852017	0.626049043737802	0.60869372673583	TraesCS7B01G008400/TraesCS7B01G181700/TraesCS7D01G094300	3	biological_process
GO:0010087	phloem or xylem histogenesis	3|1434	19|41528	0.0263389988852017	0.626049043737802	0.60869372673583	TraesCS3B01G195200/TraesCS4A01G075000/TraesCS7D01G094300	3	biological_process
GO:0016573	histone acetylation	4|1434	34|41528	0.0288377482339318	0.626049043737802	0.60869372673583	TraesCS2D01G166900/TraesCS3D01G530000/TraesCS6B01G367300/TraesCS6D01G253400	4	biological_process
GO:0009664	plant-type cell wall organization	9|1434	125|41528	0.0295889608202639	0.626049043737802	0.60869372673583	TraesCS2D01G065000/TraesCS3B01G190700/TraesCS3B01G200100/TraesCS3B01G217000/TraesCS3D01G176000/TraesCS4B01G272600/TraesCS4B01G272700/TraesCS4B01G272800/TraesCS7B01G197100	9	biological_process
GO:0006606	protein import into nucleus	3|1434	20|41528	0.0302095934329397	0.626049043737802	0.60869372673583	TraesCS3A01G309900/TraesCS3B01G202800/TraesCS3D01G178500	3	biological_process
GO:0046777	protein autophosphorylation	4|1434	35|41528	0.0316958720111546	0.626049043737802	0.60869372673583	TraesCS2A01G150000/TraesCS3B01G225800/TraesCS3B01G242600/TraesCS7B01G201600	4	biological_process
GO:0009506	plasmodesma	15|701	240|18990	0.0333111564484921	0.819855941728993	0.819855941728993	TraesCS1B01G479800/TraesCS1D01G144600/TraesCS2A01G518100/TraesCS2D01G598500/TraesCS3A01G091500/TraesCS3B01G097200/TraesCS3B01G232000/TraesCS3B01G239300/TraesCS3B01G252100/TraesCS4B01G272900/TraesCS4D01G154700/TraesCS5D01G464200/TraesCS7B01G101100/TraesCS7B01G181700/TraesCS7B01G184100	15	cellular_component
GO:0000105	histidine biosynthetic process	3|1434	21|41528	0.0343619875548144	0.626049043737802	0.60869372673583	TraesCS2A01G459600/TraesCS3B01G218200/TraesCS4A01G084400	3	biological_process
GO:0008026	ATP-dependent helicase activity	4|2161	36|62644	0.0346288903264466	0.490725915762536	0.473206440669063	TraesCS2A01G345300/TraesCS2D01G102800/TraesCS3B01G242700/TraesCS6B01G371000	4	molecular_function
GO:0046873	metal ion transmembrane transporter activity	8|2161	109|62644	0.0352195816971671	0.490725915762536	0.473206440669063	TraesCS2A01G143400/TraesCS2D01G506200/TraesCS2D01G506300/TraesCS3B01G230400/TraesCS3B01G245500/TraesCS3D01G532400/TraesCS4B01G278600/TraesCS7D01G098100	8	molecular_function
GO:0004857	enzyme inhibitor activity	18|2161	326|62644	0.0353460516197868	0.490725915762536	0.473206440669063	TraesCS3B01G008200/TraesCS3B01G008300/TraesCS3B01G008400/TraesCS3B01G202700/TraesCS3B01G204500/TraesCS3B01G354300/TraesCS3D01G178400/TraesCS5A01G327500/TraesCS5B01G458500/TraesCS5B01G458600/TraesCS5B01G458900/TraesCS5D01G460200/TraesCS5D01G460500/TraesCS6D01G243300/TraesCS6D01G401400/TraesCS6D01G402300/TraesCS7A01G038100/TraesCS7A01G038200	18	molecular_function
GO:0004175	endopeptidase activity	6|2161	71|62644	0.0358088750170655	0.490725915762536	0.473206440669063	TraesCS1A01G226900/TraesCS1A01G315600/TraesCS4A01G277700/TraesCS5B01G286900/TraesCS6B01G126000/TraesCS7B01G008100	6	molecular_function
GO:0008378	galactosyltransferase activity	7|2161	90|62644	0.0361432421520593	0.490725915762536	0.473206440669063	TraesCS1A01G036300/TraesCS1A01G267200/TraesCS4A01G280700/TraesCS5B01G460200/TraesCS5D01G461600/TraesCS5D01G462400/TraesCS7B01G185900	7	molecular_function
GO:0000166	nucleotide binding	22|2161	422|62644	0.0377481473663489	0.490725915762536	0.473206440669063	TraesCS1B01G268800/TraesCS2A01G149200/TraesCS2A01G584300/TraesCS2D01G102800/TraesCS3A01G310400/TraesCS3B01G194400/TraesCS3B01G215800/TraesCS3B01G218800/TraesCS3B01G519000/TraesCS4A01G046800/TraesCS4A01G075800/TraesCS4A01G278500/TraesCS4A01G282900/TraesCS4A01G283100/TraesCS4B01G273400/TraesCS4D01G305700/TraesCS5A01G327900/TraesCS6A01G321500/TraesCS6B01G367200/TraesCS7B01G047600/TraesCS7B01G205000/…	22	molecular_function
GO:0006904	vesicle docking involved in exocytosis	4|1434	37|41528	0.0378934580638284	0.626049043737802	0.60869372673583	TraesCS2B01G469400/TraesCS3B01G232000/TraesCS4B01G279000/TraesCS7B01G181500	4	biological_process
GO:0006351	transcription, DNA-templated	18|1434	331|41528	0.0401326552044844	0.626049043737802	0.60869372673583	TraesCS1B01G093900/TraesCS2A01G346100/TraesCS2A01G346200/TraesCS2A01G346300/TraesCS2D01G344800/TraesCS2D01G344900/TraesCS2D01G362100/TraesCS3B01G220400/TraesCS3B01G228200/TraesCS3D01G108000/TraesCS3D01G204500/TraesCS4B01G006700/TraesCS4D01G105200/TraesCS6B01G366700/TraesCS6B01G368700/TraesCS7B01G072400/TraesCS7B01G202000/TraesCS7B01G203000	18	biological_process
GO:0006281	DNA repair	19|1434	356|41528	0.0418510377640947	0.626049043737802	0.60869372673583	TraesCS1B01G479800/TraesCS2B01G244300/TraesCS2D01G022800/TraesCS2D01G102800/TraesCS2D01G362100/TraesCS3B01G102300/TraesCS3B01G203200/TraesCS3B01G218300/TraesCS3B01G231100/TraesCS3B01G240600/TraesCS3B01G242700/TraesCS3B01G359100/TraesCS4A01G048000/TraesCS4A01G087800/TraesCS4D01G313300/TraesCS5A01G327800/TraesCS6D01G182800/TraesCS6D01G398100/TraesCS7B01G287700	19	biological_process
GO:0007059	chromosome segregation	3|1434	23|41528	0.0434995807133274	0.626049043737802	0.60869372673583	TraesCS2D01G080300/TraesCS7B01G174300/TraesCS7B01G185100	3	biological_process
GO:0006289	nucleotide-excision repair	5|1434	56|41528	0.0437048983876837	0.626049043737802	0.60869372673583	TraesCS2D01G022800/TraesCS2D01G362100/TraesCS4A01G048000/TraesCS7B01G113500/TraesCS7B01G203000	5	biological_process
GO:0000712	resolution of meiotic recombination intermediates	2|1434	10|41528	0.0446040031161793	0.626049043737802	0.60869372673583	TraesCS1A01G315900/TraesCS2D01G080300	2	biological_process
GO:0098656	anion transmembrane transport	2|1434	10|41528	0.0446040031161793	0.626049043737802	0.60869372673583	TraesCS3B01G241200/TraesCS4A01G046000	2	biological_process
GO:1904263	positive regulation of TORC1 signaling	2|1434	10|41528	0.0446040031161793	0.626049043737802	0.60869372673583	TraesCS3B01G253300/TraesCS3D01G145000	2	biological_process
GO:0005672	transcription factor TFIIA complex	3|701	22|18990	0.045776121524556	0.819855941728993	0.819855941728993	TraesCS3D01G530700/TraesCS3D01G530900/TraesCS3D01G531000	3	cellular_component
GO:0003843	1,3-beta-D-glucan synthase activity	4|2161	40|62644	0.0482813454174172	0.576461519474862	0.555881185507596	TraesCS3B01G229700/TraesCS3B01G230100/TraesCS4D01G317900/TraesCS7B01G048700	4	molecular_function
GO:0010997	anaphase-promoting complex binding	3|2161	24|62644	0.0483743932426457	0.576461519474862	0.555881185507596	TraesCS1A01G193900/TraesCS3D01G533000/TraesCS6A01G085400	3	molecular_function
GO:0006075	(1->3)-beta-D-glucan biosynthetic process	4|1434	40|41528	0.0483987640852238	0.634023809516432	0.616447416243377	TraesCS3B01G229700/TraesCS3B01G230100/TraesCS4D01G317900/TraesCS7B01G048700	4	biological_process
GO:0009753	response to jasmonic acid	4|1434	40|41528	0.0483987640852238	0.634023809516432	0.616447416243377	TraesCS3B01G357500/TraesCS3D01G321500/TraesCS4A01G020900/TraesCS6B01G365200	4	biological_process
