# Supplementary material for: Origin and adaptation to high altitude of Tibetan semi-wild wheat
Source: Nat Commun. 2020 Oct 8;11:5085. doi: 10.1038/s41467-020-18738-5 (PMC7545183; doi:10.1038/s41467-020-18738-5)
Supplement: Supplementary file 9 — Source Data [file 41467_2020_18738_MOESM9_ESM.zip › Source_Data/SFig_5_TaHY5-like.txt]

CHROM	POS	REF	ALT	S1	S2	S3	S4	S5	S13	S14	S16	S17	S18	S19	S20	S21	S22	S23	S24	S25	S26	S27	S28	S29	S30	S31	S32	S33	S34	S35	S36	S37	S38	S39	S40	S41	S42	S43	S44	S45	S46	S47	S48	S49	S50	S51	S52	S72	S73
chr2A	88007251	A	G	1/1	1/1	1/1	1/1	0/0	0/0	0/0	1/1	1/1	1/1	1/1	0/0	1/1	1/1	1/1	1/1	1/1	1/1	1/1	1/1	./.	1/1	1/1	1/1	1/1	0/0	1/1	1/1	1/1	./.	1/1	1/1	1/1	1/1	1/1	1/1	1/1	./.	1/1	1/1	1/1	1/1	0/0	1/1	0/0	1/1
chr2A	88007293	C	T	0/0	0/0	0/0	0/0	0/0	0/0	0/0	0/0	0/0	0/0	0/0	0/0	0/0	0/0	0/0	0/0	0/0	0/0	0/0	0/0	./.	0/0	0/0	./.	0/0	0/0	0/0	0/0	0/0	0/0	0/0	0/0	0/0	0/0	0/0	0/0	0/0	./.	0/0	0/0	./.	0/0	0/0	0/0	0/0	0/0
chr2A	88007462	T	G	1/1	1/1	1/1	1/1	0/0	0/0	0/0	1/1	1/1	1/1	./.	0/0	1/1	1/1	1/1	1/1	1/1	1/1	1/1	./.	./.	1/1	1/1	1/1	1/1	0/0	1/1	1/1	1/1	1/1	1/1	1/1	1/1	1/1	1/1	1/1	1/1	1/1	1/1	1/1	1/1	1/1	0/0	1/1	0/0	./.
chr2A	88007700	A	G	0/1	1/1	1/1	1/1	0/0	0/0	0/0	1/1	1/1	1/1	./.	0/0	1/1	./.	1/1	1/1	1/1	1/1	1/1	1/1	1/1	1/1	1/1	1/1	1/1	0/0	./.	1/1	1/1	1/1	1/1	1/1	1/1	1/1	1/1	1/1	1/1	1/1	1/1	1/1	1/1	1/1	0/0	1/1	0/0	1/1
chr2A	88007995	G	A	0/1	1/1	1/1	1/1	0/0	0/0	0/0	1/1	1/1	1/1	1/1	0/0	1/1	1/1	1/1	1/1	./.	1/1	1/1	./.	./.	1/1	1/1	./.	1/1	0/0	./.	1/1	1/1	./.	0/1	1/1	./.	0/1	0/1	1/1	./.	1/1	./.	./.	1/1	1/1	0/0	1/1	./.	1/1
chr2A	88008110	G	A	./.	1/1	1/1	1/1	0/0	0/0	0/0	1/1	./.	1/1	1/1	0/0	1/1	./.	1/1	1/1	1/1	1/1	1/1	1/1	./.	1/1	1/1	1/1	1/1	0/0	1/1	1/1	1/1	1/1	1/1	1/1	./.	1/1	1/1	1/1	1/1	1/1	./.	./.	1/1	1/1	0/0	1/1	0/0	1/1
chr2A	88008114	C	T	./.	1/1	1/1	1/1	0/0	0/0	0/0	1/1	./.	1/1	1/1	0/0	1/1	./.	1/1	1/1	1/1	1/1	1/1	1/1	./.	1/1	1/1	1/1	1/1	0/0	1/1	1/1	1/1	1/1	1/1	1/1	./.	1/1	1/1	1/1	1/1	1/1	./.	./.	1/1	1/1	0/0	1/1	0/0	1/1
chr2A	88008374	C	G	1/1	1/1	1/1	1/1	0/0	0/0	0/0	1/1	1/1	1/1	1/1	0/0	1/1	1/1	1/1	1/1	./.	1/1	./.	1/1	1/1	1/1	1/1	1/1	1/1	0/0	1/1	1/1	./.	1/1	1/1	1/1	1/1	1/1	1/1	1/1	1/1	1/1	1/1	1/1	1/1	./.	0/0	1/1	0/0	1/1
chr2A	88008398	GT	G	1/1	1/1	1/1	1/1	0/0	0/0	0/0	1/1	1/1	1/1	1/1	0/0	1/1	1/1	./.	1/1	./.	1/1	./.	1/1	1/1	1/1	1/1	1/1	1/1	0/0	1/1	1/1	./.	1/1	./.	1/1	1/1	1/1	1/1	1/1	1/1	1/1	1/1	1/1	1/1	1/1	0/0	1/1	0/0	1/1
chr2A	88008676	T	C	1/1	1/1	1/1	1/1	0/0	0/0	0/0	1/1	1/1	1/1	1/1	0/0	1/1	1/1	1/1	1/1	1/1	1/1	1/1	1/1	1/1	1/1	1/1	1/1	1/1	0/0	1/1	1/1	1/1	1/1	1/1	1/1	1/1	1/1	1/1	1/1	./.	1/1	1/1	./.	1/1	1/1	0/0	1/1	0/0	1/1
chr2A	88009527	T	G	1/1	1/1	1/1	1/1	0/0	0/0	0/0	./.	1/1	1/1	1/1	0/0	1/1	1/1	1/1	1/1	1/1	1/1	1/1	1/1	./.	1/1	1/1	1/1	1/1	0/0	1/1	1/1	./.	1/1	1/1	1/1	./.	1/1	1/1	1/1	1/1	1/1	1/1	1/1	1/1	1/1	./.	1/1	0/0	1/1
chr2A	88010090	C	G	1/1	1/1	1/1	1/1	0/0	0/0	0/0	1/1	1/1	1/1	1/1	0/0	./.	./.	1/1	1/1	1/1	1/1	1/1	1/1	0/1	1/1	1/1	1/1	1/1	0/0	1/1	1/1	./.	1/1	./.	1/1	1/1	1/1	./.	1/1	1/1	1/1	1/1	1/1	./.	1/1	0/0	1/1	0/0	1/1
chr2A	88010140	C	T	1/1	1/1	1/1	1/1	0/0	0/0	0/0	1/1	1/1	1/1	1/1	0/0	./.	1/1	1/1	./.	1/1	1/1	1/1	1/1	1/1	1/1	1/1	1/1	1/1	0/0	1/1	1/1	./.	./.	./.	1/1	1/1	1/1	1/1	1/1	1/1	1/1	1/1	1/1	./.	1/1	0/0	1/1	0/0	1/1
chr2A	88010641	T	G	1/1	1/1	1/1	1/1	0/0	0/0	0/0	1/1	1/1	1/1	1/1	0/0	1/1	./.	1/1	1/1	1/1	1/1	1/1	1/1	1/1	1/1	./.	./.	./.	0/0	1/1	1/1	1/1	1/1	1/1	1/1	./.	1/1	1/1	1/1	./.	1/1	1/1	1/1	1/1	1/1	0/0	./.	0/0	1/1
chr2A	88011146	C	A	1/1	1/1	1/1	1/1	0/0	0/0	0/0	1/1	1/1	./.	1/1	0/0	1/1	1/1	./.	1/1	1/1	1/1	1/1	1/1	1/1	1/1	1/1	1/1	1/1	0/0	1/1	1/1	1/1	1/1	1/1	1/1	1/1	1/1	1/1	1/1	./.	1/1	1/1	1/1	1/1	1/1	0/0	1/1	0/0	1/1
chr2A	88011811	C	T	1/1	1/1	1/1	1/1	0/0	0/0	0/0	1/1	1/1	1/1	1/1	0/0	1/1	1/1	1/1	1/1	1/1	1/1	1/1	1/1	./.	1/1	1/1	1/1	1/1	0/0	1/1	./.	1/1	1/1	1/1	1/1	1/1	1/1	1/1	1/1	1/1	1/1	1/1	./.	./.	1/1	./.	1/1	0/0	./.
chr2A	88011826	C	A	1/1	1/1	1/1	1/1	0/0	0/0	0/0	1/1	1/1	1/1	1/1	0/0	1/1	1/1	1/1	1/1	1/1	1/1	1/1	./.	./.	1/1	1/1	1/1	1/1	0/0	1/1	./.	1/1	1/1	1/1	1/1	1/1	1/1	./.	1/1	1/1	1/1	1/1	./.	./.	1/1	./.	1/1	0/0	./.
chr2A	88011855	A	T	0/0	0/0	0/0	0/0	0/0	0/0	0/0	0/0	0/0	0/0	0/0	0/0	0/0	0/0	0/0	0/0	0/0	0/0	0/0	./.	./.	0/0	0/0	0/0	0/0	0/0	./.	0/0	0/0	0/0	0/0	0/0	0/0	0/0	./.	0/0	0/0	0/0	./.	./.	./.	0/0	0/0	0/0	0/0	./.
chr2A	88012443	T	C	./.	./.	1/1	1/1	0/0	0/0	0/0	1/1	./.	1/1	./.	0/0	1/1	1/1	1/1	1/1	1/1	1/1	1/1	1/1	1/1	./.	1/1	1/1	1/1	0/0	1/1	1/1	1/1	1/1	1/1	1/1	1/1	1/1	./.	1/1	1/1	1/1	1/1	1/1	./.	1/1	0/0	1/1	0/0	1/1
chr2A	88012454	T	G	./.	./.	1/1	1/1	0/0	0/0	0/0	1/1	./.	1/1	1/1	0/0	1/1	1/1	1/1	1/1	1/1	1/1	1/1	1/1	1/1	./.	1/1	1/1	1/1	0/0	1/1	1/1	1/1	1/1	1/1	1/1	./.	1/1	./.	1/1	1/1	1/1	1/1	1/1	./.	1/1	0/0	1/1	0/0	1/1
chr2A	88012767	G	A	1/1	1/1	1/1	1/1	0/0	0/0	0/0	1/1	1/1	1/1	0/0	0/0	1/1	1/1	1/1	1/1	0/1	1/1	1/1	1/1	0/0	1/1	1/1	1/1	0/0	0/0	1/1	1/1	0/1	0/0	1/1	1/1	0/0	1/1	1/1	1/1	0/0	1/1	1/1	1/1	1/1	1/1	0/0	1/1	0/0	0/0
chr2A	88012788	G	C	1/1	1/1	1/1	1/1	0/0	0/0	0/0	1/1	1/1	1/1	1/1	0/0	1/1	1/1	1/1	1/1	1/1	1/1	1/1	1/1	0/0	1/1	1/1	1/1	1/1	0/0	1/1	1/1	1/1	1/1	1/1	1/1	1/1	1/1	1/1	1/1	1/1	1/1	1/1	1/1	1/1	1/1	0/0	1/1	0/0	1/1
chr2A	88012803	C	A	1/1	1/1	1/1	1/1	0/0	0/0	0/0	1/1	1/1	1/1	1/1	0/0	1/1	1/1	1/1	1/1	1/1	1/1	1/1	1/1	0/1	1/1	1/1	1/1	1/1	0/0	1/1	1/1	1/1	1/1	1/1	./.	1/1	1/1	1/1	1/1	1/1	1/1	1/1	1/1	1/1	1/1	0/0	1/1	0/0	1/1
chr2A	88012806	C	G	1/1	1/1	1/1	1/1	0/0	0/0	0/0	1/1	1/1	1/1	1/1	0/0	1/1	1/1	1/1	1/1	1/1	1/1	1/1	1/1	0/1	1/1	1/1	1/1	1/1	0/0	1/1	1/1	1/1	1/1	1/1	1/1	1/1	1/1	1/1	1/1	1/1	1/1	1/1	1/1	1/1	1/1	0/0	1/1	0/0	1/1
chr2A	88013007	A	G	1/1	1/1	1/1	1/1	0/0	0/0	0/0	1/1	1/1	1/1	1/1	0/0	1/1	1/1	1/1	1/1	1/1	1/1	1/1	1/1	1/1	1/1	1/1	1/1	1/1	0/0	1/1	1/1	1/1	1/1	1/1	./.	1/1	1/1	1/1	1/1	1/1	./.	1/1	1/1	1/1	1/1	0/0	1/1	0/0	./.
chr2A	88014544	G	GT	1/1	1/1	1/1	1/1	0/0	0/0	0/0	1/1	1/1	1/1	./.	./.	./.	1/1	1/1	1/1	1/1	1/1	1/1	1/1	1/1	1/1	1/1	1/1	1/1	0/0	./.	1/1	1/1	1/1	./.	1/1	1/1	1/1	1/1	1/1	./.	1/1	1/1	1/1	1/1	1/1	./.	1/1	0/0	1/1
[truncated: 172 more columns]
