# Supplementary material for: Origin and adaptation to high altitude of Tibetan semi-wild wheat
Source: Nat Commun. 2020 Oct 8;11:5085. doi: 10.1038/s41467-020-18738-5 (PMC7545183; doi:10.1038/s41467-020-18738-5)
Supplement: Supplementary file 9 — Source Data [file 41467_2020_18738_MOESM9_ESM.zip › Source_Data/SFig_25A_AABBDD_Admixture.txt]

$AABBDD.nocultivar.4.Q
                              Cluster1 Cluster2 Cluster3 Cluster4
LR_China5 (C40)               0.000010 0.000010 0.000010 0.999970
DF_YN098 (S175)               0.079626 0.037024 0.000010 0.883339
DF_XJHongJinBaoYin (S254)     0.000010 0.301881 0.698099 0.000010
DF_YNTieKe31 (S58)            0.197208 0.046031 0.015071 0.741691
DF_YNTieKe32 (S59)            0.243386 0.041418 0.000010 0.715186
DF_SCBenDiHuangHua (S242)     0.199410 0.000010 0.800570 0.000010
LR_China4 (C39)               0.276728 0.000010 0.020720 0.702542
DF_YN411 (S179)               0.272603 0.000010 0.727377 0.000010
DF_YNTieKe2 (S56)             0.346229 0.000010 0.508038 0.145724
DF_YN109 (S176)               0.357480 0.000010 0.544904 0.097606
DF_YNTieKe6 (S6)              0.367173 0.000010 0.521284 0.111533
DF_YNTieKe19 (S57)            0.375765 0.000010 0.512166 0.112059
DF_YN241 (S178)               0.388322 0.000010 0.611658 0.000010
DF_YN156 (S177)               0.418444 0.000010 0.581536 0.000010
DF_SDDaLiBanMang (S187)       0.530890 0.029476 0.000010 0.439624
DF_QHGeJiaXiang (S241)        0.565692 0.000010 0.327516 0.106782
DF_XJHongChunMai (S252)       0.607411 0.000010 0.000010 0.392569
LR_China1 (C36)               0.608568 0.058969 0.000010 0.332453
DF_SCKangDing1 (S249)         0.634559 0.000010 0.365421 0.000010
DF_QHDuanBaiMai (S114)        0.685500 0.000010 0.277465 0.037025
DF_SDXiShanBianSui (S185)     0.733454 0.000010 0.000010 0.266526
DF_GSHongQiMai (S101)         0.715489 0.000010 0.245615 0.038886
DF_QHXiaoMai (S111)           0.732566 0.000010 0.267414 0.000010
DF_QHXiaoHongMai (S110)       0.743037 0.000010 0.230207 0.026746
DF_GSDuanYaoMai (S102)        0.753771 0.000010 0.200916 0.045303
DF_GSBaiDaTou (S106)          0.760742 0.000010 0.124198 0.115050
DF_GSLanHuaMai (S240)         0.769782 0.041974 0.000010 0.188234
DF_GSDaBaiMai (S103)          0.775388 0.000010 0.122570 0.102031
BS_SDChangQing49 (S62)        0.775860 0.059756 0.000010 0.164374
DF_GSYiZhiMai (S250)          0.810971 0.000010 0.154798 0.034221
DF_GSBaiMuXianBan (S104)      0.829469 0.000010 0.000010 0.170511
DF_SDBaiBianSui (S186)        0.827517 0.012955 0.000010 0.159518
DF_SC1661 (S99)               0.842969 0.000010 0.038377 0.118644
DF_NXTuTouMai (S109)          0.835439 0.000010 0.164541 0.000010
LR_China6 (CS)                0.842246 0.000010 0.157734 0.000010
DF_SXDingXingZhai (S180)      0.857511 0.000010 0.142469 0.000010
LR_China3 (C38)               0.874001 0.000010 0.125979 0.000010
DF_QHMaoHongMai (S112)        0.880109 0.000010 0.119871 0.000010
DF_SC1635 (S96)               0.880244 0.000010 0.119736 0.000010
DF_GSHongHuoSui (S105)        0.890335 0.000010 0.109645 0.000010
DF_GSHuoLiYan (S251)          0.891215 0.000010 0.108765 0.000010
DF_QHLiuYueHuang (S113)       0.900951 0.000010 0.032514 0.066525
DF_XJHongDongMai (S253)       0.903950 0.000010 0.000010 0.096030
DF_SC1670 (S100)              0.905046 0.000014 0.094930 0.000010
DF_NXShanMai (S108)           0.910951 0.000010 0.089029 0.000010
DF_SC1668 (S98)               0.913201 0.000010 0.086779 0.000010
DF_SC1658 (S93)               0.915795 0.000010 0.084185 0.000010
DF_XJM90 (S174)               0.924899 0.000010 0.000010 0.075081
DF_XJM29 (S172)               0.926806 0.000010 0.000010 0.073174
DF_SC1666 (S94)               0.927563 0.000010 0.072417 0.000010
DF_HNPingYuan50 (S10)         0.955858 0.000010 0.000010 0.044122
DF_XJM81 (S173)               0.986645 0.000010 0.000010 0.013335
DF_SHXXiaoSanYueH (S184)      0.995890 0.000010 0.004090 0.000010
LR_China2 (C37)               0.999970 0.000010 0.000010 0.000010
DF_BJYanDa1817 (S11)          0.999970 0.000010 0.000010 0.000010
BS_SDNingYang5 (S15)          0.999970 0.000010 0.000010 0.000010
BS_HNPuYang21 (S60)           0.999970 0.000010 0.000010 0.000010
BS_HNPuYang23 (S61)           0.999970 0.000010 0.000010 0.000010
DF_SC1587 (S95)               0.999970 0.000010 0.000010 0.000010
DF_SC1588 (S97)               0.999970 0.000010 0.000010 0.000010
DF_XJM1 (S170)                0.999970 0.000010 0.000010 0.000010
DF_XJM20 (S171)               0.999970 0.000010 0.000010 0.000010
DF_SXBaiHuoMai (S181)         0.999970 0.000010 0.000010 0.000010
DF_SHXChunXiaoMai (S182)      0.999970 0.000010 0.000010 0.000010
DF_SHXMaZhaMai (S183)         0.999970 0.000010 0.000010 0.000010
DF_SDLaoLaiXia (S188)         0.999970 0.000010 0.000010 0.000010
DF_SCBaiMangXiaoMai (S246)    0.999970 0.000010 0.000010 0.000010
LR_Austria1 (C1)              0.000010 0.000010 0.000010 0.999970
LR_Austria2 (C2)              0.000010 0.000010 0.000010 0.999970
LR_Austria3 (C3)              0.000010 0.000010 0.000010 0.999970
LR_Andorra1 (C5)              0.000010 0.000010 0.000010 0.999970
LR_Andorra2 (C6)              0.000010 0.000010 0.000010 0.999970
LR_Italy (C8)                 0.000010 0.000010 0.000010 0.999970
LR_Portugal1 (C9)             0.000010 0.000010 0.000010 0.999970
LR_Portugal2 (C10)            0.000010 0.000010 0.000010 0.999970
LR_Jordan2 (C25)              0.000010 0.000010 0.000010 0.999970
Spelt_SWEAltgold (S7)         0.000010 0.000010 0.000010 0.999970
Spelt_DEU3418 (S8)            0.000010 0.000010 0.000010 0.999970
Spelt_Baulander (S115)        0.000010 0.000010 0.000010 0.999970
Spelt_Holstenkorn (S117)      0.000010 0.000010 0.000010 0.999970
Spelt_KippenWeisser (S118)    0.000010 0.000010 0.000010 0.999970
Spelt_Lignee (S119)           0.000010 0.000010 0.000010 0.999970
Spelt_Ostro (S120)            0.000010 0.000010 0.000010 0.999970
Spelt_Zuzger (S121)           0.000010 0.000010 0.000010 0.999970
WG_Jordan47 (S204)            0.000010 0.000010 0.000010 0.999970
LR_Bulgaria (C4)              0.000011 0.000010 0.000010 0.999969
LR_Spain (C7)                 0.000014 0.000010 0.000010 0.999966
LR_Jordan1 (C24)              0.000015 0.000010 0.000010 0.999965
WG_Morocco9 (S124)            0.000015 0.000010 0.000010 0.999965
WG_FHZIndia (S208)            0.018333 0.000010 0.000010 0.981647
Spelt_Emilius (S116)          0.000010 0.044958 0.000010 0.955022
Spelt_SWEHubel (S9)           0.000010 0.080309 0.000010 0.919671
WG_Turkey49 (S203)            0.111690 0.000010 0.000010 0.888290
WG_Turkey96 (S123)            0.153129 0.000010 0.000010 0.846851
WG_Ethiopia3 (S125)           0.155161 0.000010 0.000010 0.844819
WG_Turkey56 (S131)            0.060913 0.191088 0.000010 0.747989
WG_Tajikistan1 (S126)         0.175655 0.000010 0.024384 0.799951
WG_Palestinian4 (S132)        0.208819 0.000010 0.000010 0.791161
WG_Azerbaijan3 (S134)         0.234675 0.000010 0.000010 0.765305
WG_Russian5 (S130)            0.255658 0.000010 0.000010 0.744322
WG_Georgia9 (S129)            0.284817 0.000010 0.000010 0.715163
LR_India1 (C33)               0.301792 0.000010 0.000010 0.698188
WG_Georgia7 (S128)            0.317508 0.000010 0.000010 0.682472
LR_Armenia2 (C21)             0.409413 0.000010 0.000010 0.590567
LR_Armenia1 (C20)             0.514357 0.000010 0.000010 0.485623
LR_Afghanistan1 (C26)         0.567511 0.000010 0.000010 0.432469
LR_Uzbekistan2 (C30)          0.568223 0.014612 0.000010 0.417155
LR_India3 (C35)               0.486349 0.000010 0.152121 0.361519
WG_Tajikistan4 (S127)         0.629036 0.000010 0.000010 0.370944
LR_India2 (C34)               0.422332 0.000010 0.342817 0.234841
WG_FHZNepal7 (S207)           0.187149 0.000010 0.806311 0.006529
LR_Afghanistan3 (C28)         0.692986 0.020387 0.000010 0.286617
WG_FHZNepal6 (S206)           0.254124 0.000010 0.735738 0.010128
WG_Armenia1 (S122)            0.834908 0.000010 0.000010 0.165072
LR_Uzbekistan1 (C29)          0.839382 0.000010 0.000010 0.160598
WG_Turkmenistan5 (S133)       0.851825 0.000010 0.000010 0.148155
WG_Egypt40 (S205)             0.868849 0.000010 0.000010 0.131131
LR_Egypt (C23)                0.877566 0.000010 0.000010 0.122414
LR_Afghanistan2 (C27)         0.880155 0.000010 0.000010 0.119825
XZD_DuiLongDQ1289 (S4)        0.000010 0.000010 0.999970 0.000010
XZD_RiKaZeLaSa1301 (S46)      0.000010 0.000010 0.999970 0.000010
XZD_QuShui1316 (S47)          0.000010 0.000010 0.999970 0.000010
XZD_GongGa1348 (S48)          0.000010 0.000010 0.999970 0.000010
XZD_GongBuJiangDa1523 (S52)   0.000010 0.000010 0.999970 0.000010
XZD_RiKaZeLaSa1373 (S74)      0.000010 0.000010 0.999970 0.000010
XZD_RiKaZeLaSa1297 (S76)      0.000010 0.000010 0.999970 0.000010
XZD_QuShui1409 (S77)          0.000010 0.000010 0.999970 0.000010
XZD_NaiDong1503 (S80)         0.000010 0.000010 0.999970 0.000010
XZD_NaiDong1500 (S81)         0.000010 0.000010 0.999970 0.000010
XZD_JiangZi1407 (S87)         0.000010 0.000010 0.999970 0.000010
XZD_GongBuJiangDa1526 (S89)   0.000010 0.000010 0.999970 0.000010
XZD_DuiLongDeQing1521 (S91)   0.000010 0.000010 0.999970 0.000010
XZD_DuiLongDeQing1284 (S92)   0.000010 0.000010 0.999970 0.000010
XZD_ZhaHong (S243)            0.000010 0.000010 0.999970 0.000010
XZD_MoTuo (S244)              0.041024 0.000010 0.957786 0.001180
XZD_NaiDongQJ1494 (S50)       0.052613 0.000010 0.947367 0.000010
XZD_BianBaChunMai6 (S245)     0.085354 0.000010 0.914626 0.000010
XZD_QuShui1340 (S78)          0.088927 0.000010 0.911053 0.000010
XZD_GongBuJiangDa1525 (S90)   0.119503 0.000010 0.880477 0.000010
XZD_JiangZi1405 (S49)         0.000010 0.002616 0.664774 0.332600
XZD_GongGa1508 (S88)          0.485276 0.000010 0.440564 0.074150
XZD_WuJiangZhuo (S247)        0.531158 0.000010 0.353634 0.115198
XZD_ZeDang1513 (S73)          0.000010 0.999970 0.000010 0.000010
XZD_MoZongZhuoGa (S248)       0.848342 0.000010 0.049779 0.101869
XZD_ZeDang1511 (S51)          0.999970 0.000010 0.000010 0.000010
XZD_MoZhuGK1772 (S5)          0.155583 0.000010 0.096739 0.747668
XZD_ZeDang1516 (S72)          0.000010 0.476676 0.000010 0.523304
XZD_QiongJie1483 (S79)        0.000010 0.456871 0.000010 0.543109
XZD_LaSa1342 (S86)            0.143062 0.306774 0.000010 0.550154
XZD_ZXM1341 (S14)             0.000010 0.042697 0.096743 0.860550
XZD_MoZhuGK2050 (S84)         0.326088 0.000010 0.000010 0.673892
XZD_MoZhuGK2065 (S82)         0.212065 0.000010 0.000010 0.787915
XZD_MoZhuGK2064 (S83)         0.198599 0.000010 0.000010 0.801381
XZD_RiKaZeLaSa1367 (S75)      0.000010 0.000010 0.006802 0.993178
XZbys_LangXianSuiSui9 (S22)   0.000010 0.999970 0.000010 0.000010
XZbys_LongZiSuiSui10 (S25)    0.000010 0.999970 0.000010 0.000010
XZbys_LongZiSuiSui11 (S26)    0.000010 0.999970 0.000010 0.000010
XZbys_ChaYaZheDa32 (S33)      0.000010 0.999970 0.000010 0.000010
XZbys_JiaChaZheDa55 (S35)     0.000010 0.999970 0.000010 0.000010
XZbys_LongZiZheDa27 (S44)     0.000010 0.999970 0.000010 0.000010
XZbys_JiaChaZheDa28 (S146)    0.000010 0.999970 0.000010 0.000010
XZbys_LangXianZheDa5 (S149)   0.000010 0.999970 0.000010 0.000010
XZbys_LangXianZheDa7 (S151)   0.000010 0.999970 0.000010 0.000010
XZbys_LangXianZheDa25 (S154)  0.000010 0.999970 0.000010 0.000010
XZbys_LongZiZheDa15 (S155)    0.000010 0.999970 0.000010 0.000010
XZbys_LongZiZheDa22 (S156)    0.000010 0.999970 0.000010 0.000010
XZbys_LongZiZheDa23 (S157)    0.000010 0.999970 0.000010 0.000010
XZbys_LongZiZheDa26 (S158)    0.000010 0.999970 0.000010 0.000010
XZbys_LongZiZheDa28 (S159)    0.000010 0.999970 0.000010 0.000010
XZbys_LongZiZheDa62 (S165)    0.000010 0.999970 0.000010 0.000010
XZbys_LongZiZheDa4 (S41)      0.000011 0.999969 0.000010 0.000010
XZbys_LongZiZheDa19 (S43)     0.000010 0.999960 0.000020 0.000010
XZbys_SangRiZheDa1 (S268)     0.000010 0.999169 0.000811 0.000010
XZbys_SangRiZheDa4 (S167)     0.000010 0.990429 0.009551 0.000010
XZbys_JiaChaZheDa63 (S36)     0.000010 0.975245 0.024735 0.000010
XZbys_SangRiZheDa6 (S168)     0.000010 0.974366 0.025614 0.000010
XZbys_LongZiSuiSui17 (S27)    0.000010 0.968256 0.031724 0.000010
XZbys_LangXianZheDa3 (S37)    0.000010 0.933140 0.066840 0.000010
XZbys_SangRiZheDa7 (S169)     0.000010 0.912186 0.087794 0.000010
XZbys_LangXianZheDa17 (S153)  0.000010 0.874000 0.125980 0.000010
XZbys_LangXianZheDa16 (S152)  0.000010 0.871550 0.128430 0.000010
XZbys_ChaYuZheDa1 (S258)      0.000010 0.860782 0.139198 0.000010
XZbys_LongZiZheDa32 (S161)    0.000010 0.840126 0.159854 0.000010
XZbys_LangXianZheDa4 (S38)    0.000010 0.837484 0.162496 0.000010
XZbys_LongZiSuiSui23 (S28)    0.000010 0.824732 0.175248 0.000010
XZbys_LongZiSuiSui24 (S29)    0.053907 0.617192 0.000010 0.328891
XZbys_LangXian1274 (S2)       0.000010 0.757504 0.242476 0.000010
XZbys_JiaChaSuiSui32 (S19)    0.000010 0.720961 0.227544 0.051485
XZbys_LongZiZheDa48 (S163)    0.000010 0.485433 0.000010 0.514547
XZbys_SangRiZheDa3 (S166)     0.000012 0.725790 0.274188 0.000010
XZbys_LangXianZheDa6 (S150)   0.000010 0.702279 0.297701 0.000010
XZbys_LangXianSuiSui18 (S144) 0.000010 0.689907 0.310073 0.000010
XZbys_JiaChaZheDa9 (S34)      0.000010 0.417722 0.096217 0.486051
XZbys_ChaYaZheDa14 (S30)      0.000010 0.613159 0.366965 0.019866
XZbys_LongZiZheDa9 (S42)      0.000010 0.516551 0.483429 0.000010
XZbys_JiaChaSuiSui33 (S20)    0.109402 0.013031 0.000010 0.877556
XZbys_SangRiZheDa21 (S45)     0.000010 0.470418 0.529562 0.000010
XZbys_Zang1817 (Zang1817)     0.404844 0.148404 0.224695 0.222058
XZbys_LangXianZheDa20 (S39)   0.739668 0.000010 0.101704 0.158618
XZbys_LongZiZheDa41 (S266)    0.000010 0.082324 0.386306 0.531359
XZbys_LangXianZheDa38 (S264)  0.000013 0.297490 0.702487 0.000010
XZbys_LongZiZheDa42 (S267)    0.000010 0.297230 0.702750 0.000010
XZbys_ChaYuZheDa8 (S261)      0.000792 0.000010 0.509199 0.489999
XZbys_LongZiZheDa57 (S164)    0.000010 0.161311 0.838669 0.000010
XZbys_ChaYuZheDa6 (S260)      0.000010 0.160802 0.839178 0.000010
XZbys_JiaChaSuiSui8 (S17)     0.000010 0.084001 0.915979 0.000010
XZbys_ChaYuSuiSui5 (S257)     0.140346 0.000010 0.859634 0.000010
XZbys_ChaYuZheDa5 (S259)      0.122051 0.000010 0.877929 0.000010
XZbys_ChaYuSuiSui2 (S255)     0.111075 0.000010 0.888905 0.000010
XZbys_ChaYuSuiSui3 (S256)     0.055497 0.000010 0.944483 0.000010
XZbys_JiaChaZheDa61 (S262)    0.000010 0.012175 0.987805 0.000010
XZbys_ZuoGong1203 (S1)        0.000019 0.000010 0.999961 0.000010
XZbys_JiTang1387 (S3)         0.000010 0.000010 0.999970 0.000010
XZbys_ZuoGongSuiSui1 (S16)    0.000010 0.000010 0.999970 0.000010
XZbys_JiaChaSuiSui27 (S18)    0.000010 0.000010 0.999970 0.000010
XZbys_JiaChaSuiSui34 (S21)    0.000010 0.000010 0.999970 0.000010
XZbys_LangXianSuiSui15 (S23)  0.000010 0.000010 0.999970 0.000010
XZbys_LangXianSuiSui17 (S24)  0.000010 0.000010 0.999970 0.000010
XZbys_ChaYaZheDa18 (S31)      0.000010 0.000010 0.999970 0.000010
XZbys_ChaYaZheDa19 (S32)      0.000010 0.000010 0.999970 0.000010
XZbys_LangXianZheDa35 (S40)   0.000010 0.000010 0.999970 0.000010
XZbys_LangXianSuiSui6 (S143)  0.000010 0.000010 0.999970 0.000010
XZbys_ChaYaZheDa49 (S145)     0.000010 0.000010 0.999970 0.000010
XZbys_JiaChaZheDa37 (S147)    0.000010 0.000010 0.999970 0.000010
XZbys_JiaChaZheDa39 (S148)    0.000010 0.000010 0.999970 0.000010
XZbys_LongZiZheDa29 (S160)    0.000010 0.000010 0.999970 0.000010
XZbys_LongZiZheDa34 (S162)    0.000010 0.000010 0.999970 0.000010
XZbys_LangXianZheDa47 (S265)  0.000010 0.000010 0.999970 0.000010

$AABBDD.nocultivar.5.Q
                              Cluster1 Cluster5 Cluster4 Cluster2 Cluster3
LR_China2 (C37)               0.000010 0.999960 0.000010 0.000010 0.000010
LR_China3 (C38)               0.000010 0.999960 0.000010 0.000010 0.000010
DF_BJYanDa1817 (S11)          0.000010 0.999960 0.000010 0.000010 0.000010
BS_HNPuYang21 (S60)           0.000010 0.999960 0.000010 0.000010 0.000010
DF_SC1658 (S93)               0.000010 0.999960 0.000010 0.000010 0.000010
DF_SC1666 (S94)               0.000010 0.999960 0.000010 0.000010 0.000010
DF_SC1635 (S96)               0.000010 0.999960 0.000010 0.000010 0.000010
DF_SC1588 (S97)               0.000010 0.999960 0.000010 0.000010 0.000010
DF_SC1668 (S98)               0.000010 0.999960 0.000010 0.000010 0.000010
DF_SC1670 (S100)              0.000010 0.999960 0.000010 0.000010 0.000010
DF_SHXXiaoSanYueH (S184)      0.000010 0.999960 0.000010 0.000010 0.000010
DF_SDLaoLaiXia (S188)         0.000010 0.999960 0.000010 0.000010 0.000010
BS_HNPuYang23 (S61)           0.000016 0.999954 0.000010 0.000010 0.000010
DF_SC1587 (S95)               0.000016 0.999954 0.000010 0.000010 0.000010
LR_China6 (CS)                0.000012 0.973311 0.000010 0.000010 0.026657
DF_XJM1 (S170)                0.023266 0.976704 0.000010 0.000010 0.000010
DF_SXBaiHuoMai (S181)         0.054236 0.945734 0.000010 0.000010 0.000010
DF_SCBaiMangXiaoMai (S246)    0.067437 0.932530 0.000013 0.000010 0.000010
DF_SHXMaZhaMai (S183)         0.070237 0.929733 0.000010 0.000010 0.000010
DF_SC1661 (S99)               0.000010 0.849114 0.150856 0.000010 0.000010
DF_SDBaiBianSui (S186)        0.000010 0.776699 0.223271 0.000010 0.000010
BS_SDChangQing49 (S62)        0.000010 0.737880 0.232864 0.029235 0.000010
DF_SHXChunXiaoMai (S182)      0.135431 0.864539 0.000010 0.000010 0.000010
DF_GSLanHuaMai (S240)         0.020345 0.717382 0.245550 0.016713 0.000010
DF_SDXiShanBianSui (S185)     0.000010 0.689314 0.310656 0.000010 0.000010
DF_SCKangDing1 (S249)         0.000010 0.704263 0.000010 0.000010 0.295707
BS_SDNingYang5 (S15)          0.170322 0.829648 0.000010 0.000010 0.000010
DF_HNPingYuan50 (S10)         0.185102 0.794180 0.020698 0.000010 0.000010
LR_China1 (C36)               0.000010 0.581808 0.376077 0.042095 0.000010
DF_SDDaLiBanMang (S187)       0.000010 0.501187 0.496909 0.001884 0.000010
DF_YN156 (S177)               0.000019 0.503788 0.000010 0.000010 0.496173
DF_YNTieKe6 (S6)              0.000010 0.481686 0.082847 0.000010 0.435447
DF_YNTieKe19 (S57)            0.000010 0.476108 0.097374 0.000010 0.426498
DF_YN241 (S178)               0.000011 0.480591 0.000010 0.000010 0.519378
DF_YN109 (S176)               0.000010 0.457346 0.082096 0.000010 0.460539
DF_YNTieKe2 (S56)             0.000017 0.388456 0.159655 0.000010 0.451862
DF_YN411 (S179)               0.000010 0.311703 0.000010 0.000010 0.688267
DF_YNTieKe32 (S59)            0.000010 0.249377 0.750593 0.000010 0.000010
DF_SXDingXingZhai (S180)      0.337468 0.548441 0.000010 0.000010 0.114071
DF_YN098 (S175)               0.000010 0.162820 0.837150 0.000010 0.000010
DF_YNTieKe31 (S58)            0.033704 0.183718 0.757357 0.019530 0.005691
DF_SCBenDiHuangHua (S242)     0.045114 0.168425 0.000010 0.000010 0.786440
LR_China4 (C39)               0.144904 0.171104 0.675609 0.000010 0.008372
LR_China5 (C40)               0.000019 0.000018 0.999943 0.000010 0.000010
DF_NXTuTouMai (S109)          0.454175 0.411223 0.000010 0.000010 0.134582
DF_XJHongJinBaoYin (S254)     0.000010 0.000012 0.000010 0.288823 0.711145
DF_QHGeJiaXiang (S241)        0.352100 0.268576 0.067977 0.000010 0.311337
DF_GSYiZhiMai (S250)          0.494143 0.386946 0.000010 0.000010 0.118890
DF_NXShanMai (S108)           0.561953 0.357473 0.000010 0.000010 0.080554
DF_QHXiaoHongMai (S110)       0.514580 0.268768 0.000010 0.000010 0.216632
DF_QHDuanBaiMai (S114)        0.517643 0.217401 0.000010 0.000010 0.264936
DF_GSDuanYaoMai (S102)        0.566321 0.242949 0.000011 0.000010 0.190710
DF_GSHongQiMai (S101)         0.569521 0.186323 0.000014 0.000010 0.244132
DF_QHMaoHongMai (S112)        0.772711 0.129442 0.000010 0.000010 0.097827
DF_XJM81 (S173)               0.833492 0.166478 0.000010 0.000010 0.000010
DF_XJM20 (S171)               0.848839 0.151130 0.000011 0.000010 0.000010
DF_GSHongHuoSui (S105)        0.806051 0.112203 0.000010 0.000010 0.081727
DF_GSHuoLiYan (S251)          0.839370 0.086110 0.000016 0.000010 0.074495
DF_QHXiaoMai (S111)           0.789303 0.000010 0.000010 0.000010 0.210667
DF_XJHongChunMai (S252)       0.843009 0.000010 0.156961 0.000010 0.000010
DF_GSDaBaiMai (S103)          0.999799 0.000010 0.000010 0.000010 0.000171
DF_GSBaiMuXianBan (S104)      0.999957 0.000010 0.000010 0.000013 0.000010
DF_GSBaiDaTou (S106)          0.999960 0.000010 0.000010 0.000010 0.000010
DF_QHLiuYueHuang (S113)       0.999960 0.000010 0.000010 0.000010 0.000010
DF_XJM29 (S172)               0.999960 0.000010 0.000010 0.000010 0.000010
DF_XJM90 (S174)               0.999960 0.000010 0.000010 0.000010 0.000010
DF_XJHongDongMai (S253)       0.999960 0.000010 0.000010 0.000010 0.000010
LR_Austria2 (C2)              0.000010 0.000010 0.999960 0.000010 0.000010
LR_Austria3 (C3)              0.000010 0.000010 0.999960 0.000010 0.000010
LR_Bulgaria (C4)              0.000010 0.000010 0.999960 0.000010 0.000010
LR_Andorra1 (C5)              0.000010 0.000010 0.999960 0.000010 0.000010
LR_Andorra2 (C6)              0.000010 0.000010 0.999960 0.000010 0.000010
LR_Italy (C8)                 0.000010 0.000010 0.999960 0.000010 0.000010
LR_Jordan1 (C24)              0.000010 0.000010 0.999960 0.000010 0.000010
LR_Jordan2 (C25)              0.000010 0.000010 0.999960 0.000010 0.000010
Spelt_SWEAltgold (S7)         0.000010 0.000010 0.999960 0.000010 0.000010
Spelt_Baulander (S115)        0.000010 0.000010 0.999960 0.000010 0.000010
Spelt_Emilius (S116)          0.000010 0.000010 0.999960 0.000010 0.000010
Spelt_Holstenkorn (S117)      0.000010 0.000010 0.999960 0.000010 0.000010
Spelt_KippenWeisser (S118)    0.000010 0.000010 0.999960 0.000010 0.000010
Spelt_Ostro (S120)            0.000010 0.000010 0.999960 0.000010 0.000010
Spelt_Zuzger (S121)           0.000010 0.000010 0.999960 0.000010 0.000010
WG_Morocco9 (S124)            0.000010 0.000010 0.999960 0.000010 0.000010
WG_Jordan47 (S204)            0.000010 0.000010 0.999960 0.000010 0.000010
LR_Austria1 (C1)              0.000011 0.000010 0.999959 0.000010 0.000010
Spelt_DEU3418 (S8)            0.000013 0.000010 0.999957 0.000010 0.000010
Spelt_Lignee (S119)           0.000017 0.000010 0.999953 0.000010 0.000010
LR_Portugal1 (C9)             0.000018 0.000010 0.999952 0.000010 0.000010
LR_Spain (C7)                 0.000020 0.000010 0.999950 0.000010 0.000010
LR_Portugal2 (C10)            0.009924 0.000010 0.990046 0.000010 0.000010
WG_FHZIndia (S208)            0.000010 0.041450 0.958520 0.000010 0.000010
Spelt_SWEHubel (S9)           0.000020 0.000010 0.940523 0.059437 0.000010
WG_Ethiopia3 (S125)           0.132956 0.095606 0.771418 0.000010 0.000010
WG_Turkey56 (S131)            0.096205 0.000017 0.725047 0.178721 0.000010
WG_Tajikistan1 (S126)         0.241415 0.030167 0.712667 0.000010 0.015741
WG_Turkey49 (S203)            0.277864 0.000010 0.722106 0.000010 0.000010
WG_Turkey96 (S123)            0.302599 0.000010 0.697371 0.000010 0.000010
WG_Azerbaijan3 (S134)         0.446487 0.000010 0.553483 0.000010 0.000010
WG_Palestinian4 (S132)        0.455782 0.000010 0.544188 0.000010 0.000010
WG_Russian5 (S130)            0.492622 0.000010 0.507348 0.000010 0.000010
LR_Armenia2 (C21)             0.515543 0.000013 0.484425 0.000010 0.000010
WG_Georgia9 (S129)            0.517338 0.000011 0.482631 0.000010 0.000010
LR_India1 (C33)               0.546707 0.000010 0.453263 0.000010 0.000010
WG_Georgia7 (S128)            0.580040 0.000010 0.419930 0.000010 0.000010
WG_FHZNepal7 (S207)           0.089283 0.119143 0.000010 0.000010 0.791554
WG_FHZNepal6 (S206)           0.140666 0.141070 0.000010 0.000010 0.718244
LR_Armenia1 (C20)             0.596101 0.067362 0.336516 0.000010 0.000010
LR_India3 (C35)               0.577581 0.035084 0.233703 0.000010 0.153622
LR_India2 (C34)               0.496508 0.016137 0.143125 0.000010 0.344221
LR_Uzbekistan2 (C30)          0.749003 0.000010 0.250967 0.000010 0.000010
LR_Afghanistan1 (C26)         0.764802 0.000010 0.235168 0.000010 0.000010
LR_Afghanistan3 (C28)         0.761473 0.083346 0.101907 0.053265 0.000010
WG_Tajikistan4 (S127)         0.848068 0.000010 0.151902 0.000010 0.000010
LR_Egypt (C23)                0.999960 0.000010 0.000010 0.000010 0.000010
LR_Afghanistan2 (C27)         0.999960 0.000010 0.000010 0.000010 0.000010
LR_Uzbekistan1 (C29)          0.999960 0.000010 0.000010 0.000010 0.000010
WG_Armenia1 (S122)            0.999960 0.000010 0.000010 0.000010 0.000010
WG_Turkmenistan5 (S133)       0.999960 0.000010 0.000010 0.000010 0.000010
WG_Egypt40 (S205)             0.999960 0.000010 0.000010 0.000010 0.000010
XZD_DuiLongDQ1289 (S4)        0.000010 0.000010 0.000010 0.000010 0.999960
XZD_RiKaZeLaSa1301 (S46)      0.000010 0.000010 0.000010 0.000010 0.999960
XZD_QuShui1316 (S47)          0.000010 0.000010 0.000010 0.000010 0.999960
XZD_GongGa1348 (S48)          0.000010 0.000010 0.000010 0.000010 0.999960
XZD_GongBuJiangDa1523 (S52)   0.000010 0.000010 0.000010 0.000010 0.999960
XZD_RiKaZeLaSa1373 (S74)      0.000010 0.000010 0.000010 0.000010 0.999960
XZD_QuShui1409 (S77)          0.000010 0.000010 0.000010 0.000010 0.999960
XZD_NaiDong1503 (S80)         0.000010 0.000010 0.000010 0.000010 0.999960
XZD_NaiDong1500 (S81)         0.000010 0.000010 0.000010 0.000010 0.999960
XZD_JiangZi1407 (S87)         0.000010 0.000010 0.000010 0.000010 0.999960
XZD_GongBuJiangDa1526 (S89)   0.000010 0.000010 0.000010 0.000010 0.999960
XZD_DuiLongDeQing1521 (S91)   0.000010 0.000010 0.000010 0.000010 0.999960
XZD_RiKaZeLaSa1297 (S76)      0.000010 0.000014 0.000010 0.000010 0.999956
XZD_DuiLongDeQing1284 (S92)   0.000010 0.000014 0.000010 0.000010 0.999956
XZD_ZhaHong (S243)            0.000010 0.000016 0.000010 0.000010 0.999954
XZD_NaiDongQJ1494 (S50)       0.000010 0.056037 0.000010 0.000010 0.943933
XZD_MoTuo (S244)              0.000010 0.091762 0.000010 0.000010 0.908208
XZD_BianBaChunMai6 (S245)     0.066087 0.023846 0.000010 0.000010 0.910046
XZD_QuShui1340 (S78)          0.103670 0.000010 0.000011 0.000010 0.896299
XZD_GongBuJiangDa1525 (S90)   0.121365 0.000010 0.000010 0.000010 0.878605
XZD_JiangZi1405 (S49)         0.000010 0.000010 0.330742 0.000010 0.669228
XZD_GongGa1508 (S88)          0.556870 0.000010 0.000010 0.000010 0.443100
XZD_WuJiangZhuo (S247)        0.686631 0.000015 0.000010 0.000010 0.313334
XZD_ZeDang1511 (S51)          0.056012 0.943958 0.000010 0.000010 0.000010
XZD_MoZongZhuoGa (S248)       0.999960 0.000010 0.000010 0.000010 0.000010
XZD_ZeDang1513 (S73)          0.000010 0.000010 0.000010 0.999960 0.000010
XZD_ZeDang1516 (S72)          0.000010 0.099180 0.413069 0.487731 0.000010
XZD_QiongJie1483 (S79)        0.000015 0.095382 0.439925 0.464667 0.000010
XZD_MoZhuGK1772 (S5)          0.000010 0.158575 0.746381 0.000010 0.095024
XZD_ZXM1341 (S14)             0.000010 0.000010 0.867914 0.018733 0.113333
XZD_LaSa1342 (S86)            0.000010 0.147062 0.563016 0.289902 0.000010
XZD_MoZhuGK2050 (S84)         0.378452 0.019506 0.602022 0.000010 0.000010
XZD_MoZhuGK2065 (S82)         0.292385 0.000011 0.707584 0.000010 0.000010
XZD_MoZhuGK2064 (S83)         0.271881 0.000010 0.728089 0.000010 0.000010
XZD_RiKaZeLaSa1367 (S75)      0.000010 0.000010 0.986695 0.000010 0.013275
XZbys_LangXianSuiSui9 (S22)   0.000010 0.000010 0.000010 0.999960 0.000010
XZbys_LongZiSuiSui11 (S26)    0.000010 0.000010 0.000010 0.999960 0.000010
XZbys_ChaYaZheDa32 (S33)      0.000010 0.000010 0.000010 0.999960 0.000010
XZbys_JiaChaZheDa55 (S35)     0.000010 0.000010 0.000010 0.999960 0.000010
XZbys_LongZiZheDa19 (S43)     0.000010 0.000010 0.000010 0.999960 0.000010
XZbys_LongZiZheDa27 (S44)     0.000010 0.000010 0.000010 0.999960 0.000010
XZbys_JiaChaZheDa28 (S146)    0.000010 0.000010 0.000010 0.999960 0.000010
XZbys_LangXianZheDa5 (S149)   0.000010 0.000010 0.000010 0.999960 0.000010
XZbys_LangXianZheDa7 (S151)   0.000010 0.000010 0.000010 0.999960 0.000010
XZbys_LangXianZheDa25 (S154)  0.000010 0.000010 0.000010 0.999960 0.000010
XZbys_LongZiZheDa15 (S155)    0.000010 0.000010 0.000010 0.999960 0.000010
XZbys_LongZiZheDa22 (S156)    0.000010 0.000010 0.000010 0.999960 0.000010
XZbys_LongZiZheDa23 (S157)    0.000010 0.000010 0.000010 0.999960 0.000010
XZbys_LongZiZheDa26 (S158)    0.000010 0.000010 0.000010 0.999960 0.000010
XZbys_LongZiZheDa28 (S159)    0.000010 0.000010 0.000010 0.999960 0.000010
XZbys_LongZiZheDa62 (S165)    0.000010 0.000010 0.000010 0.999960 0.000010
XZbys_LongZiZheDa4 (S41)      0.000014 0.000010 0.000010 0.999956 0.000010
XZbys_LongZiSuiSui10 (S25)    0.000010 0.000014 0.000010 0.999956 0.000010
XZbys_SangRiZheDa1 (S268)     0.000018 0.000013 0.000010 0.995421 0.004538
XZbys_SangRiZheDa4 (S167)     0.000010 0.000012 0.000010 0.985399 0.014569
XZbys_JiaChaZheDa63 (S36)     0.000010 0.000010 0.000010 0.968816 0.031154
XZbys_SangRiZheDa6 (S168)     0.000010 0.000010 0.000010 0.968493 0.031477
XZbys_LongZiSuiSui17 (S27)    0.000010 0.000010 0.000010 0.962653 0.037317
XZbys_LangXianZheDa3 (S37)    0.000019 0.000014 0.000010 0.930240 0.069717
XZbys_SangRiZheDa7 (S169)     0.000010 0.000010 0.000010 0.907552 0.092418
XZbys_LangXianZheDa17 (S153)  0.000010 0.000010 0.000010 0.871075 0.128895
XZbys_LangXianZheDa16 (S152)  0.000012 0.000010 0.000010 0.867760 0.132208
XZbys_ChaYuZheDa1 (S258)      0.000010 0.000010 0.000010 0.857077 0.142893
XZbys_LongZiZheDa32 (S161)    0.000012 0.000010 0.000010 0.835316 0.164652
XZbys_LangXianZheDa4 (S38)    0.000010 0.000010 0.000010 0.835037 0.164933
XZbys_LongZiSuiSui23 (S28)    0.000010 0.000010 0.000010 0.819748 0.180222
XZbys_LongZiSuiSui24 (S29)    0.041484 0.023691 0.319961 0.614853 0.000010
XZbys_JiaChaSuiSui32 (S19)    0.093149 0.000010 0.000010 0.719291 0.187540
XZbys_LangXian1274 (S2)       0.000010 0.000010 0.000010 0.755182 0.244788
XZbys_LongZiZheDa48 (S163)    0.000019 0.098740 0.403621 0.497610 0.000010
XZbys_SangRiZheDa3 (S166)     0.000010 0.000010 0.000010 0.722244 0.277726
XZbys_LangXianZheDa6 (S150)   0.000010 0.000010 0.000010 0.699713 0.300257
XZbys_LangXianSuiSui18 (S144) 0.000010 0.000016 0.000010 0.688438 0.311525
XZbys_JiaChaZheDa9 (S34)      0.000010 0.000835 0.482974 0.406041 0.110140
XZbys_ChaYaZheDa14 (S30)      0.007568 0.000010 0.017362 0.611481 0.363579
XZbys_LongZiZheDa9 (S42)      0.000010 0.000010 0.000010 0.513181 0.486789
XZbys_JiaChaSuiSui33 (S20)    0.000010 0.198198 0.801766 0.000016 0.000010
XZbys_Zang1817 (Zang1817)     0.000010 0.446971 0.228625 0.153457 0.170937
XZbys_LangXianZheDa20 (S39)   0.862272 0.100205 0.000010 0.000010 0.037504
XZbys_SangRiZheDa21 (S45)     0.000010 0.000010 0.000010 0.466452 0.533518
XZbys_LongZiZheDa41 (S266)    0.000010 0.055801 0.507297 0.071928 0.364964
XZbys_LangXianZheDa38 (S264)  0.000010 0.000010 0.000010 0.284432 0.715538
XZbys_LongZiZheDa42 (S267)    0.000010 0.000010 0.000010 0.284268 0.715702
XZbys_ChaYuZheDa8 (S261)      0.000010 0.087289 0.442920 0.000010 0.469771
XZbys_LongZiZheDa57 (S164)    0.000010 0.000010 0.000010 0.150960 0.849010
XZbys_ChaYuZheDa6 (S260)      0.000010 0.000018 0.000010 0.150382 0.849580
XZbys_ChaYuSuiSui5 (S257)     0.000010 0.184961 0.000018 0.000010 0.815001
XZbys_ChaYuZheDa5 (S259)      0.000010 0.168222 0.000010 0.000010 0.831748
XZbys_ChaYuSuiSui2 (S255)     0.000010 0.157922 0.000010 0.000010 0.842048
XZbys_JiaChaSuiSui8 (S17)     0.000010 0.000013 0.000010 0.074319 0.925648
XZbys_ChaYuSuiSui3 (S256)     0.000010 0.112178 0.000010 0.000010 0.887792
XZbys_JiaChaZheDa61 (S262)    0.000010 0.000010 0.000010 0.004728 0.995242
XZbys_ChaYaZheDa49 (S145)     0.000010 0.000020 0.000013 0.000010 0.999947
XZbys_ZuoGong1203 (S1)        0.000010 0.000010 0.000010 0.000010 0.999960
XZbys_JiTang1387 (S3)         0.000010 0.000010 0.000010 0.000010 0.999960
XZbys_ZuoGongSuiSui1 (S16)    0.000010 0.000010 0.000010 0.000010 0.999960
XZbys_JiaChaSuiSui27 (S18)    0.000010 0.000010 0.000010 0.000010 0.999960
XZbys_JiaChaSuiSui34 (S21)    0.000010 0.000010 0.000010 0.000010 0.999960
XZbys_LangXianSuiSui15 (S23)  0.000010 0.000010 0.000010 0.000010 0.999960
XZbys_LangXianSuiSui17 (S24)  0.000010 0.000010 0.000010 0.000010 0.999960
XZbys_ChaYaZheDa18 (S31)      0.000010 0.000010 0.000010 0.000010 0.999960
XZbys_ChaYaZheDa19 (S32)      0.000010 0.000010 0.000010 0.000010 0.999960
XZbys_LangXianZheDa35 (S40)   0.000010 0.000010 0.000010 0.000010 0.999960
XZbys_LangXianSuiSui6 (S143)  0.000010 0.000010 0.000010 0.000010 0.999960
XZbys_JiaChaZheDa37 (S147)    0.000010 0.000010 0.000010 0.000010 0.999960
XZbys_JiaChaZheDa39 (S148)    0.000010 0.000010 0.000010 0.000010 0.999960
XZbys_LongZiZheDa29 (S160)    0.000010 0.000010 0.000010 0.000010 0.999960
XZbys_LongZiZheDa34 (S162)    0.000010 0.000010 0.000010 0.000010 0.999960
XZbys_LangXianZheDa47 (S265)  0.000010 0.000010 0.000010 0.000010 0.999960
