# Supplementary material for: Origin and adaptation to high altitude of Tibetan semi-wild wheat
Source: Nat Commun. 2020 Oct 8;11:5085. doi: 10.1038/s41467-020-18738-5 (PMC7545183; doi:10.1038/s41467-020-18738-5)
Supplement: Supplementary file 9 — Source Data [file 41467_2020_18738_MOESM9_ESM.zip › Source_Data/SFig_29_log-Pi-ratio.txt]

CHROM	START	END	log10(PiDO/PiDE+1)
chr1A	1	100000	0.535723
chr1A	100001	200000	0.401583
chr1A	200001	300000	0.440687
chr1A	300001	400000	0.529514
chr1A	400001	500000	0.34898
chr1A	500001	600000	0.12913
chr1A	600001	700000	0.214205
chr1A	700001	800000	0.166957
chr1A	800001	900000	0.169307
chr1A	900001	1000000	0.168726
chr1A	1000001	1100000	0.197645
chr1A	1100001	1200000	0.17066
chr1A	1200001	1300000	0.335833
chr1A	1300001	1400000	0.425242
chr1A	1400001	1500000	0.893743
chr1A	1500001	1600000	0.383982
chr1A	1600001	1700000	0.32235
chr1A	1700001	1800000	0.427015
chr1A	1800001	1900000	0.40565
chr1A	1900001	2000000	0.409098
chr1A	2000001	2100000	0.699686
chr1A	2100001	2200000	0.433685
chr1A	2200001	2300000	0.2106
chr1A	2300001	2400000	0.302513
chr1A	2400001	2500000	0.267091
chr1A	2500001	2600000	0.316853
chr1A	2600001	2700000	0.239728
chr1A	2700001	2800000	0.181297
chr1A	2800001	2900000	0.340944
chr1A	2900001	3000000	0.411362
chr1A	3000001	3100000	0.669023
chr1A	3100001	3200000	0.313405
chr1A	3200001	3300000	0.408755
chr1A	3300001	3400000	0.392181
chr1A	3400001	3500000	0.253574
chr1A	3500001	3600000	0.296317
chr1A	3600001	3700000	0.290137
chr1A	3700001	3800000	0.234633
chr1A	3800001	3900000	0.335648
chr1A	3900001	4000000	0.317422
chr1A	4000001	4100000	0.165753
chr1A	4100001	4200000	0.537145
chr1A	4200001	4300000	0.199004
chr1A	4300001	4400000	0.156143
chr1A	4400001	4500000	0.205022
chr1A	4500001	4600000	0.284621
chr1A	4600001	4700000	0.236046
chr1A	4700001	4800000	0.192993
chr1A	4800001	4900000	0.331826
chr1A	4900001	5000000	0.765285
chr1A	5000001	5100000	0.17693
chr1A	5100001	5200000	0.366442
chr1A	5200001	5300000	0.280425
chr1A	5300001	5400000	0.1724
chr1A	5400001	5500000	0.167983
chr1A	5500001	5600000	0.312004
chr1A	5600001	5700000	0.253134
chr1A	5900001	6000000	0.283581
chr1A	6000001	6100000	0.269773
chr1A	6100001	6200000	0.257361
chr1A	6300001	6400000	0.266353
chr1A	6400001	6500000	0.220938
chr1A	6500001	6600000	0.178404
chr1A	6600001	6700000	0.182493
chr1A	6700001	6800000	0.155211
chr1A	6800001	6900000	0.238435
chr1A	6900001	7000000	0.300899
chr1A	7000001	7100000	0.428352
chr1A	7100001	7200000	0.204531
chr1A	7200001	7300000	0.15055
chr1A	7300001	7400000	0.145144
chr1A	7400001	7500000	0.377842
chr1A	7500001	7600000	0.212311
chr1A	7600001	7700000	0.161307
chr1A	7700001	7800000	0.189342
chr1A	7800001	7900000	0.135207
chr1A	7900001	8000000	0.454131
chr1A	8000001	8100000	0.164526
chr1A	8100001	8200000	0.139212
chr1A	8200001	8300000	0.260387
chr1A	8300001	8400000	0.266136
chr1A	8400001	8500000	0.275437
chr1A	8500001	8600000	0.268499
chr1A	8600001	8700000	0.26746
chr1A	8700001	8800000	0.294267
chr1A	8800001	8900000	0.27806
chr1A	8900001	9000000	0.294647
chr1A	9000001	9100000	0.278723
chr1A	9100001	9200000	0.201604
chr1A	9200001	9300000	0.120118
chr1A	9300001	9400000	0.207732
chr1A	9400001	9500000	0.129622
chr1A	9500001	9600000	0.163668
chr1A	9600001	9700000	0.338871
chr1A	9700001	9800000	0.199393
chr1A	9800001	9900000	0.251088
chr1A	9900001	10000000	0.130377
chr1A	10000001	10100000	0.126301
chr1A	10100001	10200000	0.163992
chr1A	10200001	10300000	0.149223
chr1A	10300001	10400000	0.159795
chr1A	10400001	10500000	0.141912
chr1A	10500001	10600000	0.267223
chr1A	10600001	10700000	0.141885
chr1A	10700001	10800000	0.207267
chr1A	10800001	10900000	0.464533
chr1A	10900001	11000000	0.559692
chr1A	11000001	11100000	0.812798
chr1A	11100001	11200000	0.617268
chr1A	11200001	11300000	0.399239
chr1A	11300001	11400000	0.228124
chr1A	11400001	11500000	0.525623
chr1A	11500001	11600000	0.358818
chr1A	11600001	11700000	0.217689
chr1A	11700001	11800000	0.107286
chr1A	11800001	11900000	0.127497
chr1A	11900001	12000000	0.422705
chr1A	12000001	12100000	0.557251
chr1A	12100001	12200000	0.338926
chr1A	12200001	12300000	0.52115
chr1A	12300001	12400000	0.369668
chr1A	12400001	12500000	0.32817
chr1A	12500001	12600000	0.61613
chr1A	12600001	12700000	0.64763
chr1A	12700001	12800000	0.425718
chr1A	12800001	12900000	0.406421
chr1A	12900001	13000000	0.398749
chr1A	13000001	13100000	0.153046
chr1A	13100001	13200000	0.178139
chr1A	13200001	13300000	0.270763
chr1A	13300001	13400000	0.921606
chr1A	13400001	13500000	0.648043
chr1A	13500001	13600000	0.379091
chr1A	13600001	13700000	0.232734
chr1A	13700001	13800000	0.271618
chr1A	13800001	13900000	0.218889
chr1A	13900001	14000000	0.210063
chr1A	14000001	14100000	0.224243
chr1A	14100001	14200000	0.245581
chr1A	14200001	14300000	0.239477
chr1A	14300001	14400000	0.325214
chr1A	14400001	14500000	0.160465
chr1A	14500001	14600000	0.193985
chr1A	14600001	14700000	0.172729
chr1A	14700001	14800000	0.278551
chr1A	14800001	14900000	0.353206
chr1A	14900001	15000000	0.404976
chr1A	15000001	15100000	0.479672
chr1A	15100001	15200000	0.286248
chr1A	15200001	15300000	0.490941
chr1A	15300001	15400000	0.431439
chr1A	15400001	15500000	0.239298
chr1A	15500001	15600000	0.397507
chr1A	15600001	15700000	0.344345
chr1A	15700001	15800000	0.922041
chr1A	15800001	15900000	0.473058
chr1A	15900001	16000000	0.400552
chr1A	16000001	16100000	0.415447
chr1A	16100001	16200000	0.531048
chr1A	16200001	16300000	0.510994
chr1A	16300001	16400000	0.439571
chr1A	16400001	16500000	0.318966
chr1A	16500001	16600000	0.20708
chr1A	16800001	16900000	0.474776
chr1A	16900001	17000000	0.271026
chr1A	17000001	17100000	0.253543
chr1A	17100001	17200000	0.62561
chr1A	17200001	17300000	0.36336
chr1A	17300001	17400000	0.630845
chr1A	17400001	17500000	0.797863
chr1A	17500001	17600000	0.786788
chr1A	17600001	17700000	0.503153
chr1A	17700001	17800000	0.344585
chr1A	17800001	17900000	0.281495
chr1A	17900001	18000000	0.35128
chr1A	18000001	18100000	0.333086
chr1A	18100001	18200000	0.328088
chr1A	18200001	18300000	0.312571
chr1A	18300001	18400000	0.237293
chr1A	18400001	18500000	0.229704
chr1A	18500001	18600000	0.469966
chr1A	18600001	18700000	0.445665
chr1A	18700001	18800000	0.523313
chr1A	18900001	19000000	0.360612
chr1A	19000001	19100000	0.502329
chr1A	19100001	19200000	0.520633
chr1A	19200001	19300000	0.617335
chr1A	19300001	19400000	0.390036
chr1A	19400001	19500000	0.551541
chr1A	19500001	19600000	0.513974
chr1A	19600001	19700000	0.510152
chr1A	19700001	19800000	0.46311
chr1A	19800001	19900000	0.628142
chr1A	19900001	20000000	0.51528
chr1A	20000001	20100000	0.28148
chr1A	20100001	20200000	0.361771
chr1A	20200001	20300000	0.302736
chr1A	20300001	20400000	0.323186
chr1A	20400001	20500000	0.303725
chr1A	20500001	20600000	0.305727
chr1A	20600001	20700000	0.305029
chr1A	20700001	20800000	0.303632
chr1A	20800001	20900000	0.307951
chr1A	20900001	21000000	0.349482
chr1A	21000001	21100000	0.327224
chr1A	21100001	21200000	0.285108
chr1A	21200001	21300000	0.296634
chr1A	21300001	21400000	0.305078
chr1A	21400001	21500000	0.33566
chr1A	21500001	21600000	0.337493
chr1A	21600001	21700000	0.361558
chr1A	21700001	21800000	0.346846
chr1A	21800001	21900000	0.34024
chr1A	21900001	22000000	0.334385
chr1A	22000001	22100000	0.336007
chr1A	22100001	22200000	0.338926
chr1A	22200001	22300000	0.326059
chr1A	22300001	22400000	0.345646
chr1A	22400001	22500000	0.350196
chr1A	22500001	22600000	0.3298
chr1A	22600001	22700000	0.425464
chr1A	22700001	22800000	0.326125
chr1A	22800001	22900000	0.346091
chr1A	22900001	23000000	0.415018
chr1A	23000001	23100000	0.277395
chr1A	23100001	23200000	0.248787
chr1A	23200001	23300000	0.209397
chr1A	23300001	23400000	0.156098
chr1A	23400001	23500000	0.304536
chr1A	23500001	23600000	0.61415
chr1A	23600001	23700000	0.515559
chr1A	23700001	23800000	0.665921
chr1A	23800001	23900000	0.55697
chr1A	23900001	24000000	0.401271
chr1A	24000001	24100000	0.405056
chr1A	24100001	24200000	0.559673
chr1A	24200001	24300000	0.521407
chr1A	24300001	24400000	0.418667
chr1A	24400001	24500000	0.552783
chr1A	24500001	24600000	0.537464
chr1A	24600001	24700000	0.19396
chr1A	24700001	24800000	0.542278
chr1A	24800001	24900000	0.448685
chr1A	24900001	25000000	0.525862
chr1A	25000001	25100000	0.546945
chr1A	25100001	25200000	0.533236
chr1A	25200001	25300000	0.550807
chr1A	25300001	25400000	0.495622
chr1A	25400001	25500000	0.590892
chr1A	25500001	25600000	0.422843
chr1A	25600001	25700000	0.551039
chr1A	25700001	25800000	0.591678
chr1A	25800001	25900000	0.544999
chr1A	25900001	26000000	0.558525
chr1A	26000001	26100000	0.587175
chr1A	26100001	26200000	0.629124
chr1A	26200001	26300000	0.61117
chr1A	26300001	26400000	0.629042
chr1A	26400001	26500000	0.595908
chr1A	26500001	26600000	0.645713
chr1A	26600001	26700000	0.613095
chr1A	26700001	26800000	0.569181
chr1A	26800001	26900000	0.508703
chr1A	26900001	27000000	0.576777
chr1A	27000001	27100000	0.479388
chr1A	27100001	27200000	0.458568
chr1A	27200001	27300000	0.410242
chr1A	27300001	27400000	0.318812
chr1A	27400001	27500000	0.272833
chr1A	27500001	27600000	0.275786
chr1A	27600001	27700000	0.297686
chr1A	27700001	27800000	0.276093
chr1A	27800001	27900000	0.276012
chr1A	27900001	28000000	0.275851
chr1A	28000001	28100000	0.288407
chr1A	28100001	28200000	0.262684
chr1A	28200001	28300000	0.268024
chr1A	28300001	28400000	0.317884
chr1A	28400001	28500000	0.535956
chr1A	28500001	28600000	0.299185
chr1A	28600001	28700000	0.391075
chr1A	28700001	28800000	0.317411
chr1A	28800001	28900000	0.301199
chr1A	28900001	29000000	0.305472
chr1A	29000001	29100000	0.315781
chr1A	29100001	29200000	0.335147
chr1A	29200001	29300000	0.259037
chr1A	29300001	29400000	0.244593
chr1A	29400001	29500000	0.253332
chr1A	29500001	29600000	0.246802
chr1A	29600001	29700000	0.248758
chr1A	29700001	29800000	0.25105
chr1A	29800001	29900000	0.255026
chr1A	29900001	30000000	0.248564
chr1A	30000001	30100000	0.247699
chr1A	30100001	30200000	0.276969
chr1A	30200001	30300000	0.316629
chr1A	30300001	30400000	0.474365
chr1A	30400001	30500000	0.446565
chr1A	30500001	30600000	0.491895
chr1A	30600001	30700000	0.39645
chr1A	30700001	30800000	0.376982
chr1A	30800001	30900000	0.369231
chr1A	30900001	31000000	0.36977
chr1A	31000001	31100000	0.370652
chr1A	31100001	31200000	0.387117
chr1A	31200001	31300000	0.328335
chr1A	31300001	31400000	0.272075
chr1A	31400001	31500000	0.284125
chr1A	31500001	31600000	0.269216
chr1A	31600001	31700000	0.280641
chr1A	31700001	31800000	0.293196
chr1A	31800001	31900000	0.327896
chr1A	31900001	32000000	0.338751
chr1A	32000001	32100000	0.299084
chr1A	32100001	32200000	0.321039
chr1A	32200001	32300000	0.323815
chr1A	32300001	32400000	0.37106
chr1A	32400001	32500000	0.368716
chr1A	32500001	32600000	0.331042
chr1A	32600001	32700000	0.302634
chr1A	32700001	32800000	0.306571
chr1A	32800001	32900000	0.313574
chr1A	32900001	33000000	0.54574
chr1A	33000001	33100000	0.676723
chr1A	33100001	33200000	0.838002
chr1A	33200001	33300000	0.677897
chr1A	33300001	33400000	1.14265
chr1A	33400001	33500000	0.665125
chr1A	33500001	33600000	0.589831
chr1A	33600001	33700000	0.420004
chr1A	33700001	33800000	0.533888
chr1A	33800001	33900000	0.519967
chr1A	33900001	34000000	0.56085
chr1A	34000001	34100000	0.489286
chr1A	34100001	34200000	0.325025
chr1A	34200001	34300000	0.490325
chr1A	34300001	34400000	0.475664
chr1A	34400001	34500000	0.485014
chr1A	34500001	34600000	0.424099
chr1A	34600001	34700000	0.482352
chr1A	34700001	34800000	0.445258
chr1A	34800001	34900000	0.509629
chr1A	34900001	35000000	0.427622
chr1A	35000001	35100000	0.529393
chr1A	35100001	35200000	0.470009
chr1A	35200001	35300000	0.472244
chr1A	35300001	35400000	0.504521
chr1A	35400001	35500000	0.510992
chr1A	35500001	35600000	0.54656
chr1A	35600001	35700000	0.428219
chr1A	35700001	35800000	0.478768
chr1A	35800001	35900000	0.521172
chr1A	35900001	36000000	0.491727
chr1A	36000001	36100000	0.485523
chr1A	36100001	36200000	0.468179
chr1A	36200001	36300000	0.336796
chr1A	36300001	36400000	0.337064
chr1A	36400001	36500000	0.343109
chr1A	36500001	36600000	0.348278
chr1A	36600001	36700000	0.295547
chr1A	36700001	36800000	0.305448
chr1A	36800001	36900000	0.224321
chr1A	36900001	37000000	0.234797
chr1A	37000001	37100000	0.197371
chr1A	37100001	37200000	0.216909
chr1A	37200001	37300000	0.280243
chr1A	37300001	37400000	0.226886
chr1A	37400001	37500000	0.24029
chr1A	37500001	37600000	0.319427
chr1A	37600001	37700000	0.360781
chr1A	37700001	37800000	0.346457
chr1A	37800001	37900000	0.371278
chr1A	37900001	38000000	0.340109
chr1A	38000001	38100000	0.338006
chr1A	38100001	38200000	0.344593
chr1A	38200001	38300000	0.343964
chr1A	38300001	38400000	0.343332
chr1A	38400001	38500000	0.501875
chr1A	38500001	38600000	0.46574
chr1A	38600001	38700000	0.412217
chr1A	38700001	38800000	0.363569
chr1A	38800001	38900000	0.370169
chr1A	38900001	39000000	0.247487
chr1A	39000001	39100000	0.240258
chr1A	39100001	39200000	0.224614
chr1A	39200001	39300000	0.231765
chr1A	39300001	39400000	0.21429
chr1A	39400001	39500000	0.307344
chr1A	39500001	39600000	0.322339
chr1A	39600001	39700000	0.305992
chr1A	39700001	39800000	0.241364
chr1A	39800001	39900000	0.301659
chr1A	39900001	40000000	0.331352
chr1A	40000001	40100000	0.333435
chr1A	40100001	40200000	0.334275
chr1A	40200001	40300000	0.328801
chr1A	40300001	40400000	0.336059
chr1A	40400001	40500000	0.332586
chr1A	40500001	40600000	0.335097
chr1A	40600001	40700000	0.332933
chr1A	40700001	40800000	0.335873
chr1A	40800001	40900000	0.338845
chr1A	40900001	41000000	0.453272
chr1A	41000001	41100000	0.567872
chr1A	41100001	41200000	0.505003
chr1A	41200001	41300000	0.580127
chr1A	41300001	41400000	0.510806
chr1A	41400001	41500000	0.507993
chr1A	41500001	41600000	0.475914
chr1A	41600001	41700000	0.499485
chr1A	41700001	41800000	0.446616
chr1A	41800001	41900000	0.610002
chr1A	41900001	42000000	0.364755
chr1A	42000001	42100000	0.53669
chr1A	42100001	42200000	0.551505
chr1A	42200001	42300000	0.371247
chr1A	42300001	42400000	0.44359
chr1A	42400001	42500000	0.494679
chr1A	42500001	42600000	0.31036
chr1A	42600001	42700000	0.307136
chr1A	42700001	42800000	0.298955
chr1A	42800001	42900000	0.305104
chr1A	42900001	43000000	0.300683
chr1A	43000001	43100000	0.303017
chr1A	43100001	43200000	0.298378
chr1A	43200001	43300000	0.303062
chr1A	43300001	43400000	0.305517
chr1A	43400001	43500000	0.301518
chr1A	43500001	43600000	0.308327
chr1A	43600001	43700000	0.301984
chr1A	43700001	43800000	0.303749
chr1A	43800001	43900000	0.306792
chr1A	43900001	44000000	0.299694
chr1A	44000001	44100000	0.302188
chr1A	44100001	44200000	0.303969
chr1A	44200001	44300000	0.28989
chr1A	44300001	44400000	0.311656
chr1A	44400001	44500000	0.300863
chr1A	44500001	44600000	0.297818
chr1A	44600001	44700000	0.299117
chr1A	44700001	44800000	0.277869
chr1A	44800001	44900000	0.298399
chr1A	44900001	45000000	0.301197
chr1A	45000001	45100000	0.300119
chr1A	45100001	45200000	0.300559
chr1A	45200001	45300000	0.300948
chr1A	45300001	45400000	0.297103
chr1A	45400001	45500000	0.295391
chr1A	45500001	45600000	0.294821
chr1A	45600001	45700000	0.298322
chr1A	45700001	45800000	0.29854
chr1A	45800001	45900000	0.297704
chr1A	45900001	46000000	0.300867
chr1A	46000001	46100000	0.305833
chr1A	46100001	46200000	0.312636
chr1A	46200001	46300000	0.315191
chr1A	46300001	46400000	0.305506
chr1A	46400001	46500000	0.296271
chr1A	46500001	46600000	0.29587
chr1A	46600001	46700000	0.308468
chr1A	46700001	46800000	0.299651
chr1A	46800001	46900000	0.300319
chr1A	46900001	47000000	0.298179
chr1A	47000001	47100000	0.301889
chr1A	47100001	47200000	0.303852
chr1A	47200001	47300000	0.311374
chr1A	47300001	47400000	0.313802
chr1A	47400001	47500000	0.313897
chr1A	47500001	47600000	0.31227
chr1A	47600001	47700000	0.309396
chr1A	47700001	47800000	0.310766
chr1A	47800001	47900000	0.323805
chr1A	48000001	48100000	0.185747
chr1A	48100001	48200000	0.391801
chr1A	48200001	48300000	0.311898
chr1A	48300001	48400000	0.31054
chr1A	48400001	48500000	0.310929
chr1A	48500001	48600000	0.309187
chr1A	48600001	48700000	0.31271
chr1A	48700001	48800000	0.3079
chr1A	48800001	48900000	0.322213
chr1A	48900001	49000000	0.277248
chr1A	49000001	49100000	0.331935
chr1A	49100001	49200000	0.22484
chr1A	49200001	49300000	0.204734
chr1A	49300001	49400000	0.317353
chr1A	49400001	49500000	0.317259
chr1A	49500001	49600000	0.32677
chr1A	49600001	49700000	0.335777
chr1A	49700001	49800000	0.336564
chr1A	49800001	49900000	0.332816
chr1A	49900001	50000000	0.322529
chr1A	50000001	50100000	0.320537
chr1A	50100001	50200000	0.301783
chr1A	50200001	50300000	0.321263
chr1A	50300001	50400000	0.315458
chr1A	50400001	50500000	0.334609
chr1A	50500001	50600000	0.33145
chr1A	50600001	50700000	0.288497
chr1A	50700001	50800000	0.350326
chr1A	50800001	50900000	0.269486
chr1A	50900001	51000000	0.342383
chr1A	51000001	51100000	0.341122
chr1A	51100001	51200000	0.344038
chr1A	51200001	51300000	0.340529
chr1A	51300001	51400000	0.34638
chr1A	51400001	51500000	0.344746
chr1A	51500001	51600000	0.340898
chr1A	51600001	51700000	0.347029
chr1A	51700001	51800000	0.350374
chr1A	51800001	51900000	0.368198
chr1A	51900001	52000000	0.394241
chr1A	52000001	52100000	0.362897
chr1A	52100001	52200000	0.357552
chr1A	52200001	52300000	0.34789
chr1A	52300001	52400000	0.342205
chr1A	52400001	52500000	0.327365
chr1A	52500001	52600000	0.333113
chr1A	52600001	52700000	0.339898
chr1A	52700001	52800000	0.342419
chr1A	52800001	52900000	0.33422
chr1A	52900001	53000000	0.340153
chr1A	53000001	53100000	0.345142
chr1A	53100001	53200000	0.345877
chr1A	53200001	53300000	0.347787
chr1A	53300001	53400000	0.342486
chr1A	53400001	53500000	0.340605
chr1A	53500001	53600000	0.335983
chr1A	53600001	53700000	0.336143
chr1A	53700001	53800000	0.341757
chr1A	53800001	53900000	0.319395
chr1A	53900001	54000000	0.292153
chr1A	54000001	54100000	0.281548
chr1A	54100001	54200000	0.279284
chr1A	54200001	54300000	0.280573
chr1A	54300001	54400000	0.240747
chr1A	54400001	54500000	0.208975
chr1A	54500001	54600000	0.221416
chr1A	54600001	54700000	0.222983
chr1A	54700001	54800000	0.210747
chr1A	54800001	54900000	0.225776
chr1A	54900001	55000000	0.337238
chr1A	55000001	55100000	0.220417
chr1A	55100001	55200000	0.240086
chr1A	55200001	55300000	0.207987
chr1A	55300001	55400000	0.217258
chr1A	55400001	55500000	0.227483
chr1A	55500001	55600000	0.227741
chr1A	55600001	55700000	0.211073
chr1A	55700001	55800000	0.223182
chr1A	55800001	55900000	0.227076
chr1A	55900001	56000000	0.218413
chr1A	56000001	56100000	0.209855
chr1A	56100001	56200000	0.225876
chr1A	56200001	56300000	0.221172
chr1A	56300001	56400000	0.237472
chr1A	56400001	56500000	0.221198
chr1A	56500001	56600000	0.227016
chr1A	56600001	56700000	0.485349
chr1A	56700001	56800000	0.485423
chr1A	56800001	56900000	0.478081
chr1A	56900001	57000000	0.415157
chr1A	57000001	57100000	0.4501
chr1A	57100001	57200000	0.305495
chr1A	57200001	57300000	0.388062
chr1A	57300001	57400000	0.31384
chr1A	57400001	57500000	0.387433
chr1A	57500001	57600000	0.394003
chr1A	57600001	57700000	0.402347
chr1A	57700001	57800000	0.359416
chr1A	57800001	57900000	0.319031
chr1A	57900001	58000000	0.282567
chr1A	58000001	58100000	0.320798
chr1A	58100001	58200000	0.337427
chr1A	58200001	58300000	0.259543
chr1A	58300001	58400000	0.227747
chr1A	58400001	58500000	0.21345
chr1A	58500001	58600000	0.22702
chr1A	58600001	58700000	0.225406
chr1A	58700001	58800000	0.262616
chr1A	58800001	58900000	0.26998
chr1A	58900001	59000000	0.215968
chr1A	59000001	59100000	0.23054
chr1A	59100001	59200000	0.261681
chr1A	59200001	59300000	0.253622
chr1A	59300001	59400000	0.23426
chr1A	59400001	59500000	0.241322
chr1A	59500001	59600000	0.246106
chr1A	59600001	59700000	0.270685
chr1A	59700001	59800000	0.325869
chr1A	59800001	59900000	0.37413
chr1A	59900001	60000000	0.271087
chr1A	60000001	60100000	0.346416
chr1A	60100001	60200000	0.322575
chr1A	60200001	60300000	0.3265
chr1A	60300001	60400000	0.363426
chr1A	60400001	60500000	0.375899
chr1A	60500001	60600000	0.392268
chr1A	60600001	60700000	0.425363
chr1A	60700001	60800000	0.446371
chr1A	60800001	60900000	0.367464
chr1A	60900001	61000000	0.396517
chr1A	61000001	61100000	0.403901
chr1A	61100001	61200000	0.35764
chr1A	61200001	61300000	0.339368
chr1A	61300001	61400000	0.287055
chr1A	61400001	61500000	0.366331
chr1A	61500001	61600000	0.341237
chr1A	61600001	61700000	0.333774
chr1A	61700001	61800000	0.317399
chr1A	61800001	61900000	0.334383
chr1A	61900001	62000000	0.347638
chr1A	62000001	62100000	0.315221
chr1A	62100001	62200000	0.344015
chr1A	62200001	62300000	0.329721
chr1A	62300001	62400000	0.348322
chr1A	62400001	62500000	0.337874
chr1A	62500001	62600000	0.335763
chr1A	62600001	62700000	0.341045
chr1A	62700001	62800000	0.329404
chr1A	62800001	62900000	0.306774
chr1A	62900001	63000000	0.375894
chr1A	63000001	63100000	0.312736
chr1A	63100001	63200000	0.324653
chr1A	63200001	63300000	0.274639
chr1A	63300001	63400000	0.37261
chr1A	63400001	63500000	0.290764
chr1A	63500001	63600000	0.307951
chr1A	63600001	63700000	0.309683
chr1A	63700001	63800000	0.323436
chr1A	63800001	63900000	0.300418
chr1A	63900001	64000000	0.276239
chr1A	64000001	64100000	0.299535
chr1A	64100001	64200000	0.3148
chr1A	64200001	64300000	0.271887
chr1A	64300001	64400000	0.309624
chr1A	64400001	64500000	0.279615
chr1A	64500001	64600000	0.283421
chr1A	64600001	64700000	0.290227
chr1A	64700001	64800000	0.291069
chr1A	64800001	64900000	0.342999
chr1A	64900001	65000000	0.307853
chr1A	65000001	65100000	0.336328
chr1A	65100001	65200000	0.31362
chr1A	65200001	65300000	0.264447
chr1A	65300001	65400000	0.275625
chr1A	65400001	65500000	0.296824
chr1A	65500001	65600000	0.292789
chr1A	65600001	65700000	0.258124
chr1A	65700001	65800000	0.279188
chr1A	65800001	65900000	0.278247
chr1A	65900001	66000000	0.282406
chr1A	66000001	66100000	0.286086
chr1A	66100001	66200000	0.285742
chr1A	66200001	66300000	0.292
chr1A	66300001	66400000	0.323172
chr1A	66400001	66500000	0.264726
chr1A	66500001	66600000	0.305575
chr1A	66600001	66700000	0.314655
chr1A	66700001	66800000	0.298137
chr1A	66800001	66900000	0.308673
chr1A	66900001	67000000	0.313983
chr1A	67000001	67100000	0.263469
chr1A	67100001	67200000	0.334206
chr1A	67200001	67300000	0.326416
chr1A	67300001	67400000	0.29518
chr1A	67400001	67500000	0.286693
chr1A	67500001	67600000	0.270363
chr1A	67600001	67700000	0.286165
chr1A	67700001	67800000	0.289651
chr1A	67800001	67900000	0.31219
chr1A	67900001	68000000	0.29305
chr1A	68000001	68100000	0.278469
chr1A	68100001	68200000	0.301225
chr1A	68200001	68300000	0.309302
chr1A	68300001	68400000	0.293808
chr1A	68400001	68500000	0.28001
chr1A	68500001	68600000	0.272257
chr1A	68600001	68700000	0.28713
chr1A	68700001	68800000	0.297784
chr1A	68800001	68900000	0.29206
chr1A	68900001	69000000	0.309924
chr1A	69000001	69100000	0.297988
chr1A	69100001	69200000	0.288254
chr1A	69200001	69300000	0.305596
chr1A	69300001	69400000	0.31026
chr1A	69400001	69500000	0.309142
chr1A	69500001	69600000	0.302318
chr1A	69600001	69700000	0.279701
chr1A	69700001	69800000	0.289099
chr1A	69800001	69900000	0.295928
chr1A	69900001	70000000	0.312482
chr1A	70000001	70100000	0.302978
chr1A	70100001	70200000	0.298062
chr1A	70200001	70300000	0.276475
chr1A	70300001	70400000	0.297649
chr1A	70400001	70500000	0.312719
chr1A	70500001	70600000	0.323114
chr1A	70600001	70700000	0.293132
chr1A	70700001	70800000	0.291536
chr1A	70800001	70900000	0.29445
chr1A	70900001	71000000	0.284352
chr1A	71000001	71100000	0.275652
chr1A	71100001	71200000	0.298638
chr1A	71200001	71300000	0.313372
chr1A	71300001	71400000	0.271618
chr1A	71400001	71500000	0.36139
chr1A	71500001	71600000	0.268257
chr1A	71600001	71700000	0.293412
chr1A	71700001	71800000	0.270684
chr1A	71800001	71900000	0.291864
chr1A	71900001	72000000	0.265596
chr1A	72000001	72100000	0.284518
chr1A	72100001	72200000	0.302922
chr1A	72200001	72300000	0.311175
chr1A	72300001	72400000	0.278968
chr1A	72400001	72500000	0.331733
chr1A	72500001	72600000	0.265102
chr1A	72600001	72700000	0.302658
chr1A	72700001	72800000	0.326055
chr1A	72800001	72900000	0.300092
chr1A	72900001	73000000	0.293633
chr1A	73000001	73100000	0.325043
chr1A	73100001	73200000	0.296627
chr1A	73200001	73300000	0.289011
chr1A	73300001	73400000	0.273665
chr1A	73400001	73500000	0.261198
chr1A	73500001	73600000	0.28425
chr1A	73600001	73700000	0.32762
chr1A	73700001	73800000	0.280668
chr1A	73800001	73900000	0.328944
chr1A	73900001	74000000	0.311915
chr1A	74000001	74100000	0.295014
chr1A	74100001	74200000	0.280679
chr1A	74200001	74300000	0.261443
chr1A	74300001	74400000	0.285533
chr1A	74400001	74500000	0.225383
chr1A	74500001	74600000	0.267755
chr1A	74600001	74700000	0.289786
chr1A	74700001	74800000	0.303146
chr1A	74800001	74900000	0.283834
chr1A	74900001	75000000	0.277573
chr1A	75000001	75100000	0.258597
chr1A	75100001	75200000	0.262537
chr1A	75200001	75300000	0.300784
chr1A	75300001	75400000	0.312905
chr1A	75400001	75500000	0.263935
chr1A	75500001	75600000	0.330073
chr1A	75600001	75700000	0.311184
chr1A	75700001	75800000	0.330436
chr1A	75800001	75900000	0.28326
chr1A	75900001	76000000	0.285363
chr1A	76000001	76100000	0.287915
chr1A	76100001	76200000	0.286852
chr1A	76200001	76300000	0.38599
chr1A	76300001	76400000	0.276245
chr1A	76400001	76500000	0.306751
chr1A	76500001	76600000	0.291231
chr1A	76600001	76700000	0.309751
chr1A	76700001	76800000	0.253507
chr1A	76800001	76900000	0.302692
chr1A	76900001	77000000	0.27801
chr1A	77000001	77100000	0.296732
chr1A	77100001	77200000	0.28402
chr1A	77200001	77300000	0.326944
chr1A	77300001	77400000	0.328477
chr1A	77400001	77500000	0.309828
chr1A	77500001	77600000	0.278014
chr1A	77600001	77700000	0.28734
chr1A	77700001	77800000	0.328716
chr1A	77800001	77900000	0.306226
chr1A	77900001	78000000	0.2967
chr1A	78000001	78100000	0.412331
chr1A	78100001	78200000	0.257582
chr1A	78200001	78300000	0.240737
chr1A	78300001	78400000	0.320111
chr1A	78400001	78500000	0.271637
chr1A	78500001	78600000	0.296208
chr1A	78600001	78700000	0.31742
chr1A	78700001	78800000	0.29376
chr1A	78800001	78900000	0.312554
chr1A	78900001	79000000	0.273707
chr1A	79000001	79100000	0.318623
chr1A	79100001	79200000	0.303561
chr1A	79200001	79300000	0.271531
chr1A	79300001	79400000	0.287402
chr1A	79400001	79500000	0.318205
chr1A	79500001	79600000	0.27919
chr1A	79600001	79700000	0.263485
chr1A	79700001	79800000	0.291109
chr1A	79800001	79900000	0.27636
chr1A	79900001	80000000	0.290884
chr1A	80000001	80100000	0.31496
chr1A	80100001	80200000	0.32463
chr1A	80200001	80300000	0.235588
chr1A	80300001	80400000	0.275684
chr1A	80400001	80500000	0.289805
chr1A	80500001	80600000	0.32182
chr1A	80600001	80700000	0.278636
chr1A	80700001	80800000	0.304803
chr1A	80800001	80900000	0.306148
chr1A	80900001	81000000	0.247695
chr1A	81000001	81100000	0.290718
chr1A	81100001	81200000	0.249318
chr1A	81200001	81300000	0.309149
chr1A	81300001	81400000	0.269508
chr1A	81400001	81500000	0.289419
chr1A	81500001	81600000	0.297442
chr1A	81600001	81700000	0.278736
chr1A	81700001	81800000	0.276543
chr1A	81800001	81900000	0.274599
chr1A	81900001	82000000	0.279062
chr1A	82000001	82100000	0.32154
chr1A	82100001	82200000	0.288336
chr1A	82200001	82300000	0.293805
chr1A	82300001	82400000	0.285195
chr1A	82400001	82500000	0.330227
chr1A	82500001	82600000	0.298769
chr1A	82600001	82700000	0.282543
chr1A	82700001	82800000	0.303535
chr1A	82800001	82900000	0.275698
chr1A	82900001	83000000	0.229132
chr1A	83000001	83100000	0.285808
chr1A	83100001	83200000	0.295384
chr1A	83200001	83300000	0.302919
chr1A	83300001	83400000	0.325883
chr1A	83400001	83500000	0.312209
chr1A	83500001	83600000	0.297039
chr1A	83600001	83700000	0.273837
chr1A	83700001	83800000	0.290393
chr1A	83800001	83900000	0.239904
chr1A	83900001	84000000	0.342565
chr1A	84000001	84100000	0.297966
chr1A	84100001	84200000	0.32677
chr1A	84200001	84300000	0.301952
chr1A	84300001	84400000	0.327682
chr1A	84400001	84500000	0.306922
chr1A	84500001	84600000	0.257847
chr1A	84600001	84700000	0.290787
chr1A	84700001	84800000	0.322804
chr1A	84800001	84900000	0.286008
chr1A	84900001	85000000	0.272223
chr1A	85000001	85100000	0.299644
chr1A	85100001	85200000	0.31271
chr1A	85200001	85300000	0.258751
chr1A	85300001	85400000	0.277105
chr1A	85400001	85500000	0.301029
chr1A	85500001	85600000	0.301304
chr1A	85600001	85700000	0.286566
chr1A	85700001	85800000	0.28841
chr1A	85800001	85900000	0.305014
chr1A	85900001	86000000	0.269084
chr1A	86000001	86100000	0.322021
chr1A	86100001	86200000	0.305476
chr1A	86200001	86300000	0.308678
chr1A	86300001	86400000	0.272887
chr1A	86400001	86500000	0.299902
chr1A	86500001	86600000	0.316976
chr1A	86600001	86700000	0.314552
chr1A	86700001	86800000	0.311421
chr1A	86800001	86900000	0.303216
chr1A	86900001	87000000	0.325877
chr1A	87000001	87100000	0.2703
chr1A	87100001	87200000	0.339074
chr1A	87200001	87300000	0.261869
chr1A	87300001	87400000	0.30482
chr1A	87400001	87500000	0.292718
chr1A	87500001	87600000	0.333413
chr1A	87600001	87700000	0.352121
chr1A	87700001	87800000	0.321551
chr1A	87800001	87900000	0.326715
chr1A	87900001	88000000	0.316339
chr1A	88000001	88100000	0.291561
chr1A	88100001	88200000	0.298073
chr1A	88200001	88300000	0.280084
chr1A	88300001	88400000	0.338592
chr1A	88400001	88500000	0.269848
chr1A	88500001	88600000	0.277006
chr1A	88600001	88700000	0.294321
chr1A	88700001	88800000	0.289313
chr1A	88800001	88900000	0.328114
chr1A	88900001	89000000	0.335681
chr1A	89000001	89100000	0.285378
chr1A	89100001	89200000	0.257706
chr1A	89200001	89300000	0.272017
chr1A	89300001	89400000	0.263116
chr1A	89400001	89500000	0.292736
chr1A	89500001	89600000	0.304159
chr1A	89600001	89700000	0.286928
chr1A	89700001	89800000	0.280907
chr1A	89800001	89900000	0.228288
chr1A	89900001	90000000	0.281601
chr1A	90000001	90100000	0.2986
chr1A	90100001	90200000	0.286649
chr1A	90200001	90300000	0.308238
chr1A	90300001	90400000	0.279764
chr1A	90400001	90500000	0.306092
chr1A	90500001	90600000	0.277754
chr1A	90600001	90700000	0.260793
chr1A	90700001	90800000	0.289443
chr1A	90800001	90900000	0.296266
chr1A	90900001	91000000	0.271235
chr1A	91000001	91100000	0.294337
chr1A	91100001	91200000	0.259464
chr1A	91200001	91300000	0.254169
chr1A	91300001	91400000	0.234783
chr1A	91400001	91500000	0.218733
chr1A	91500001	91600000	0.251933
chr1A	91600001	91700000	0.230995
chr1A	91700001	91800000	0.24304
chr1A	91800001	91900000	0.27139
chr1A	91900001	92000000	0.235726
chr1A	92000001	92100000	0.219634
chr1A	92100001	92200000	0.217457
chr1A	92200001	92300000	0.229669
chr1A	92300001	92400000	0.253857
chr1A	92400001	92500000	0.212551
chr1A	92500001	92600000	0.267289
chr1A	92600001	92700000	0.263088
chr1A	92700001	92800000	0.274196
chr1A	92800001	92900000	0.275768
chr1A	92900001	93000000	0.280635
chr1A	93000001	93100000	0.251962
chr1A	93100001	93200000	0.325717
chr1A	93200001	93300000	0.281966
chr1A	93300001	93400000	0.280922
chr1A	93400001	93500000	0.275914
chr1A	93500001	93600000	0.264477
chr1A	93600001	93700000	0.288638
chr1A	93700001	93800000	0.263907
chr1A	93800001	93900000	0.272599
chr1A	93900001	94000000	0.264112
chr1A	94000001	94100000	0.278412
chr1A	94100001	94200000	0.282578
chr1A	94200001	94300000	0.271302
chr1A	94300001	94400000	0.284338
chr1A	94400001	94500000	0.295184
chr1A	94500001	94600000	0.308511
chr1A	94600001	94700000	0.292043
chr1A	94700001	94800000	0.284419
chr1A	94800001	94900000	0.274965
chr1A	94900001	95000000	0.2794
chr1A	95000001	95100000	0.317196
chr1A	95100001	95200000	0.238557
chr1A	95200001	95300000	0.295099
chr1A	95300001	95400000	0.263255
chr1A	95400001	95500000	0.265319
chr1A	95500001	95600000	0.238046
chr1A	95600001	95700000	0.266743
chr1A	95700001	95800000	0.254859
chr1A	95800001	95900000	0.243472
chr1A	95900001	96000000	0.217622
chr1A	96000001	96100000	0.198472
chr1A	96100001	96200000	0.175636
chr1A	96200001	96300000	0.175349
chr1A	96300001	96400000	0.234721
chr1A	96400001	96500000	0.354349
chr1A	96500001	96600000	0.499215
chr1A	96600001	96700000	0.462699
chr1A	96700001	96800000	0.435041
chr1A	96800001	96900000	0.420706
chr1A	96900001	97000000	0.498188
chr1A	97000001	97100000	0.418391
chr1A	97100001	97200000	0.32507
chr1A	97200001	97300000	0.447479
chr1A	97300001	97400000	0.520353
chr1A	97400001	97500000	0.505821
chr1A	97500001	97600000	0.473532
chr1A	97600001	97700000	0.500789
chr1A	97700001	97800000	0.451702
chr1A	97800001	97900000	0.507196
chr1A	97900001	98000000	0.323623
chr1A	98000001	98100000	0.454888
chr1A	98100001	98200000	0.441481
chr1A	98200001	98300000	0.377142
chr1A	98300001	98400000	0.537637
chr1A	98400001	98500000	0.413477
chr1A	98500001	98600000	0.422303
chr1A	98600001	98700000	0.526496
chr1A	98700001	98800000	0.448097
chr1A	98800001	98900000	0.475957
chr1A	98900001	99000000	0.477515
chr1A	99000001	99100000	0.528719
chr1A	99100001	99200000	0.374955
chr1A	99200001	99300000	0.401357
chr1A	99300001	99400000	0.301154
chr1A	99400001	99500000	0.36034
chr1A	99500001	99600000	0.667098
chr1A	99600001	99700000	0.928632
chr1A	99700001	99800000	0.494721
chr1A	99800001	99900000	0.561994
chr1A	99900001	100000000	0.442379
chr1A	100000001	100100000	0.35705
chr1A	100100001	100200000	0.427241
chr1A	100200001	100300000	0.372805
chr1A	100300001	100400000	0.389092
chr1A	100400001	100500000	0.419908
chr1A	100500001	100600000	0.492064
chr1A	100600001	100700000	0.397156
chr1A	100700001	100800000	0.4225
chr1A	100800001	100900000	0.435019
chr1A	100900001	101000000	0.427691
chr1A	101000001	101100000	0.419477
chr1A	101100001	101200000	0.426406
chr1A	101200001	101300000	0.444501
chr1A	101300001	101400000	0.420012
chr1A	101400001	101500000	0.417603
chr1A	101500001	101600000	0.40305
chr1A	101600001	101700000	0.453084
chr1A	101700001	101800000	0.439658
chr1A	101800001	101900000	0.41521
chr1A	101900001	102000000	0.42356
chr1A	102000001	102100000	0.427144
chr1A	102100001	102200000	0.407513
chr1A	102200001	102300000	0.416705
chr1A	102300001	102400000	0.418619
chr1A	102400001	102500000	0.409297
chr1A	102500001	102600000	0.43041
chr1A	102600001	102700000	0.437944
chr1A	102700001	102800000	0.42716
chr1A	102800001	102900000	0.431454
chr1A	102900001	103000000	0.410026
chr1A	103000001	103100000	0.397983
chr1A	103100001	103200000	0.435382
chr1A	103200001	103300000	0.395284
chr1A	103300001	103400000	0.421803
chr1A	103400001	103500000	0.434698
chr1A	103500001	103600000	0.420236
chr1A	103600001	103700000	0.419997
chr1A	103700001	103800000	0.425591
chr1A	103800001	103900000	0.448009
chr1A	103900001	104000000	0.420368
chr1A	104000001	104100000	0.416249
chr1A	104100001	104200000	0.427179
chr1A	104200001	104300000	0.43488
chr1A	104300001	104400000	0.449667
chr1A	104400001	104500000	0.327533
chr1A	104500001	104600000	0.272689
chr1A	104600001	104700000	0.277305
chr1A	104700001	104800000	0.284202
chr1A	104800001	104900000	0.276193
chr1A	104900001	105000000	0.278387
chr1A	105000001	105100000	0.286927
chr1A	105100001	105200000	0.269543
chr1A	105200001	105300000	0.274241
chr1A	105300001	105400000	0.27679
chr1A	105400001	105500000	0.298791
chr1A	105500001	105600000	0.291135
chr1A	105600001	105700000	0.263522
chr1A	105700001	105800000	0.276119
chr1A	105800001	105900000	0.268589
chr1A	105900001	106000000	0.275318
chr1A	106000001	106100000	0.290056
chr1A	106100001	106200000	0.266941
chr1A	106200001	106300000	0.278815
chr1A	106300001	106400000	0.272247
chr1A	106400001	106500000	0.280041
chr1A	106500001	106600000	0.264047
chr1A	106600001	106700000	0.280893
chr1A	106700001	106800000	0.283191
chr1A	106800001	106900000	0.282702
chr1A	106900001	107000000	0.271081
chr1A	107000001	107100000	0.273274
chr1A	107100001	107200000	0.274865
chr1A	107200001	107300000	0.272042
chr1A	107300001	107400000	0.269152
chr1A	107400001	107500000	0.270674
chr1A	107500001	107600000	0.278605
chr1A	107600001	107700000	0.267061
chr1A	107700001	107800000	0.281149
chr1A	107800001	107900000	0.268105
chr1A	107900001	108000000	0.266462
chr1A	108000001	108100000	0.271235
chr1A	108100001	108200000	0.279757
chr1A	108200001	108300000	0.283891
chr1A	108300001	108400000	0.272356
chr1A	108400001	108500000	0.268484
chr1A	108500001	108600000	0.274705
chr1A	108600001	108700000	0.269691
chr1A	108700001	108800000	0.278087
chr1A	108800001	108900000	0.266743
chr1A	108900001	109000000	0.284538
chr1A	109000001	109100000	0.278056
chr1A	109100001	109200000	0.270042
chr1A	109200001	109300000	0.285889
chr1A	109300001	109400000	0.268741
chr1A	109400001	109500000	0.274394
chr1A	109500001	109600000	0.274255
chr1A	109600001	109700000	0.278892
chr1A	109700001	109800000	0.278035
chr1A	109800001	109900000	0.269253
chr1A	109900001	110000000	0.279889
chr1A	110000001	110100000	0.263298
chr1A	110100001	110200000	0.269138
chr1A	110200001	110300000	0.286047
chr1A	110300001	110400000	0.280787
chr1A	110400001	110500000	0.274986
chr1A	110500001	110600000	0.284642
chr1A	110600001	110700000	0.282305
chr1A	110700001	110800000	0.284365
chr1A	110800001	110900000	0.273812
chr1A	110900001	111000000	0.262025
chr1A	111000001	111100000	0.281065
chr1A	111100001	111200000	0.271508
chr1A	111200001	111300000	0.270539
chr1A	111300001	111400000	0.267068
chr1A	111400001	111500000	0.284177
chr1A	111500001	111600000	0.284722
chr1A	111600001	111700000	0.27093
chr1A	111700001	111800000	0.293098
chr1A	111800001	111900000	0.270849
chr1A	111900001	112000000	0.27197
chr1A	112000001	112100000	0.258106
chr1A	112100001	112200000	0.269758
chr1A	112200001	112300000	0.299274
chr1A	112300001	112400000	0.275462
chr1A	112400001	112500000	0.270968
chr1A	112500001	112600000	0.285984
chr1A	112600001	112700000	0.269126
chr1A	112700001	112800000	0.275325
chr1A	112800001	112900000	0.286471
chr1A	112900001	113000000	0.270794
chr1A	113000001	113100000	0.281035
chr1A	113100001	113200000	0.273483
chr1A	113200001	113300000	0.279796
chr1A	113300001	113400000	0.281147
chr1A	113400001	113500000	0.276253
chr1A	113500001	113600000	0.28057
chr1A	113600001	113700000	0.276321
chr1A	113700001	113800000	0.269931
chr1A	113800001	113900000	0.275698
chr1A	113900001	114000000	0.276955
chr1A	114000001	114100000	0.271216
chr1A	114100001	114200000	0.273918
chr1A	114200001	114300000	0.286626
chr1A	114300001	114400000	0.27437
chr1A	114400001	114500000	0.271055
chr1A	114500001	114600000	0.275093
chr1A	114600001	114700000	0.277279
chr1A	114700001	114800000	0.285252
chr1A	114800001	114900000	0.270149
chr1A	114900001	115000000	0.274672
chr1A	115000001	115100000	0.276807
chr1A	115100001	115200000	0.272966
chr1A	115200001	115300000	0.281279
chr1A	115300001	115400000	0.286427
chr1A	115400001	115500000	0.283071
chr1A	115500001	115600000	0.291672
chr1A	115600001	115700000	0.289493
chr1A	115700001	115800000	0.282723
chr1A	115800001	115900000	0.267071
chr1A	115900001	116000000	0.267822
chr1A	116000001	116100000	0.275777
chr1A	116100001	116200000	0.277767
chr1A	116200001	116300000	0.284136
chr1A	116300001	116400000	0.276869
chr1A	116400001	116500000	0.266086
chr1A	116500001	116600000	0.283665
chr1A	116600001	116700000	0.270394
chr1A	116700001	116800000	0.274266
chr1A	116800001	116900000	0.279449
chr1A	116900001	117000000	0.2788
chr1A	117000001	117100000	0.271738
chr1A	117100001	117200000	0.280935
chr1A	117200001	117300000	0.272694
chr1A	117300001	117400000	0.278729
chr1A	117400001	117500000	0.276857
chr1A	117500001	117600000	0.26067
chr1A	117600001	117700000	0.285094
chr1A	117700001	117800000	0.281155
chr1A	117800001	117900000	0.280997
chr1A	117900001	118000000	0.276339
chr1A	118000001	118100000	0.277675
chr1A	118100001	118200000	0.284513
chr1A	118200001	118300000	0.265075
chr1A	118300001	118400000	0.269592
chr1A	118400001	118500000	0.27035
chr1A	118500001	118600000	0.27453
chr1A	118600001	118700000	0.290597
chr1A	118700001	118800000	0.273848
chr1A	118800001	118900000	0.276949
chr1A	118900001	119000000	0.275674
chr1A	119000001	119100000	0.270976
chr1A	119100001	119200000	0.267205
chr1A	119200001	119300000	0.27096
chr1A	119300001	119400000	0.286956
chr1A	119400001	119500000	0.288629
chr1A	119500001	119600000	0.276537
chr1A	119600001	119700000	0.274902
chr1A	119700001	119800000	0.289292
chr1A	119800001	119900000	0.281918
chr1A	119900001	120000000	0.278078
chr1A	120000001	120100000	0.268681
chr1A	120100001	120200000	0.291514
chr1A	120200001	120300000	0.291412
chr1A	120300001	120400000	0.296433
chr1A	120400001	120500000	0.271776
chr1A	120500001	120600000	0.280732
chr1A	120600001	120700000	0.278595
chr1A	120700001	120800000	0.281214
chr1A	120800001	120900000	0.268591
chr1A	120900001	121000000	0.270393
chr1A	121000001	121100000	0.291061
chr1A	121100001	121200000	0.275114
chr1A	121200001	121300000	0.289343
chr1A	121300001	121400000	0.279695
chr1A	121400001	121500000	0.294237
chr1A	121500001	121600000	0.26846
chr1A	121600001	121700000	0.266578
chr1A	121700001	121800000	0.273353
chr1A	121800001	121900000	0.282877
chr1A	121900001	122000000	0.273851
chr1A	122000001	122100000	0.292325
chr1A	122100001	122200000	0.284904
chr1A	122200001	122300000	0.271305
chr1A	122300001	122400000	0.286684
chr1A	122400001	122500000	0.264102
chr1A	122500001	122600000	0.277955
chr1A	122600001	122700000	0.2734
chr1A	122700001	122800000	0.272703
chr1A	122800001	122900000	0.274936
chr1A	122900001	123000000	0.278888
chr1A	123000001	123100000	0.273386
chr1A	123100001	123200000	0.276442
chr1A	123200001	123300000	0.285451
chr1A	123300001	123400000	0.276716
chr1A	123400001	123500000	0.277276
chr1A	123500001	123600000	0.285501
chr1A	123600001	123700000	0.271833
chr1A	123700001	123800000	0.277871
chr1A	123800001	123900000	0.276295
chr1A	123900001	124000000	0.271325
chr1A	124000001	124100000	0.267951
chr1A	124100001	124200000	0.278718
chr1A	124200001	124300000	0.268969
chr1A	124300001	124400000	0.278396
chr1A	124400001	124500000	0.276629
chr1A	124500001	124600000	0.281698
chr1A	124600001	124700000	0.272299
chr1A	124700001	124800000	0.277089
chr1A	124800001	124900000	0.276933
chr1A	124900001	125000000	0.271489
chr1A	125000001	125100000	0.285092
chr1A	125100001	125200000	0.268836
chr1A	125200001	125300000	0.286044
chr1A	125300001	125400000	0.277486
chr1A	125400001	125500000	0.283406
chr1A	125500001	125600000	0.277313
chr1A	125600001	125700000	0.282938
chr1A	125700001	125800000	0.284543
chr1A	125800001	125900000	0.275695
chr1A	125900001	126000000	0.285341
chr1A	126000001	126100000	0.297154
chr1A	126100001	126200000	0.278421
chr1A	126200001	126300000	0.285557
chr1A	126300001	126400000	0.274865
chr1A	126400001	126500000	0.293894
chr1A	126500001	126600000	0.300232
chr1A	126600001	126700000	0.282492
chr1A	126700001	126800000	0.277111
chr1A	126800001	126900000	0.275504
chr1A	126900001	127000000	0.275279
chr1A	127000001	127100000	0.286025
chr1A	127100001	127200000	0.268802
chr1A	127200001	127300000	0.285964
chr1A	127300001	127400000	0.275174
chr1A	127400001	127500000	0.275395
chr1A	127500001	127600000	0.282911
chr1A	127600001	127700000	0.277313
chr1A	127700001	127800000	0.275304
chr1A	127800001	127900000	0.279465
chr1A	127900001	128000000	0.287251
chr1A	128000001	128100000	0.275335
chr1A	128100001	128200000	0.263599
chr1A	128200001	128300000	0.269605
chr1A	128300001	128400000	0.273884
chr1A	128400001	128500000	0.279648
chr1A	128500001	128600000	0.279307
chr1A	128600001	128700000	0.286304
chr1A	128700001	128800000	0.266987
chr1A	128800001	128900000	0.282851
chr1A	128900001	129000000	0.282183
chr1A	129000001	129100000	0.281904
chr1A	129100001	129200000	0.273708
chr1A	129200001	129300000	0.286494
chr1A	129300001	129400000	0.291226
chr1A	129400001	129500000	0.293627
chr1A	129500001	129600000	0.283478
chr1A	129600001	129700000	0.271018
chr1A	129700001	129800000	0.274651
chr1A	129800001	129900000	0.273375
chr1A	129900001	130000000	0.284931
chr1A	130000001	130100000	0.281101
chr1A	130100001	130200000	0.271519
chr1A	130200001	130300000	0.269244
chr1A	130300001	130400000	0.269751
chr1A	130400001	130500000	0.288987
chr1A	130500001	130600000	0.294532
chr1A	130600001	130700000	0.2707
chr1A	130700001	130800000	0.269127
chr1A	130800001	130900000	0.289514
chr1A	130900001	131000000	0.275571
chr1A	131000001	131100000	0.282937
chr1A	131100001	131200000	0.283519
chr1A	131200001	131300000	0.264246
chr1A	131300001	131400000	0.289063
chr1A	131400001	131500000	0.276186
chr1A	131500001	131600000	0.276126
chr1A	131600001	131700000	0.281634
chr1A	131700001	131800000	0.28503
chr1A	131800001	131900000	0.282585
chr1A	131900001	132000000	0.261279
chr1A	132000001	132100000	0.268281
chr1A	132100001	132200000	0.278057
chr1A	132200001	132300000	0.265736
chr1A	132300001	132400000	0.272759
chr1A	132400001	132500000	0.299897
chr1A	132500001	132600000	0.292626
chr1A	132600001	132700000	0.273617
chr1A	132700001	132800000	0.27672
chr1A	132800001	132900000	0.283326
chr1A	132900001	133000000	0.280025
chr1A	133000001	133100000	0.268006
chr1A	133100001	133200000	0.26968
chr1A	133200001	133300000	0.264582
chr1A	133300001	133400000	0.268151
chr1A	133400001	133500000	0.279014
chr1A	133500001	133600000	0.286306
chr1A	133600001	133700000	0.274566
chr1A	133700001	133800000	0.276438
chr1A	133800001	133900000	0.281676
chr1A	133900001	134000000	0.280951
chr1A	134000001	134100000	0.284392
chr1A	134100001	134200000	0.277665
chr1A	134200001	134300000	0.268935
chr1A	134300001	134400000	0.284517
chr1A	134400001	134500000	0.265347
chr1A	134500001	134600000	0.263589
chr1A	134600001	134700000	0.277193
chr1A	134700001	134800000	0.283658
chr1A	134800001	134900000	0.274517
chr1A	134900001	135000000	0.268578
chr1A	135000001	135100000	0.269652
chr1A	135100001	135200000	0.277668
chr1A	135200001	135300000	0.280522
chr1A	135300001	135400000	0.283419
chr1A	135400001	135500000	0.286459
chr1A	135500001	135600000	0.269333
chr1A	135600001	135700000	0.28672
chr1A	135700001	135800000	0.268015
chr1A	135800001	135900000	0.270162
chr1A	135900001	136000000	0.281464
chr1A	136000001	136100000	0.272514
chr1A	136100001	136200000	0.28025
chr1A	136200001	136300000	0.276133
chr1A	136300001	136400000	0.272778
chr1A	136400001	136500000	0.266376
chr1A	136500001	136600000	0.286776
chr1A	136600001	136700000	0.279447
chr1A	136700001	136800000	0.265478
chr1A	136800001	136900000	0.282786
chr1A	136900001	137000000	0.281969
chr1A	137000001	137100000	0.283446
chr1A	137100001	137200000	0.268643
chr1A	137200001	137300000	0.284277
chr1A	137300001	137400000	0.278957
chr1A	137400001	137500000	0.288676
chr1A	137500001	137600000	0.277358
chr1A	137600001	137700000	0.278027
chr1A	137700001	137800000	0.272337
chr1A	137800001	137900000	0.283913
chr1A	137900001	138000000	0.272323
chr1A	138000001	138100000	0.273494
chr1A	138100001	138200000	0.276597
chr1A	138200001	138300000	0.27332
chr1A	138300001	138400000	0.273395
chr1A	138400001	138500000	0.276438
chr1A	138500001	138600000	0.294238
chr1A	138600001	138700000	0.284893
chr1A	138700001	138800000	0.282337
chr1A	138800001	138900000	0.270836
chr1A	138900001	139000000	0.283206
chr1A	139000001	139100000	0.275329
chr1A	139100001	139200000	0.285963
chr1A	139200001	139300000	0.285327
chr1A	139300001	139400000	0.277165
chr1A	139400001	139500000	0.300652
chr1A	139500001	139600000	0.251329
chr1A	139600001	139700000	0.275303
chr1A	139700001	139800000	0.268796
chr1A	139800001	139900000	0.27188
chr1A	139900001	140000000	0.260942
chr1A	140000001	140100000	0.283308
chr1A	140100001	140200000	0.286635
chr1A	140200001	140300000	0.279504
chr1A	140300001	140400000	0.273217
chr1A	140400001	140500000	0.271113
chr1A	140500001	140600000	0.26554
chr1A	140600001	140700000	0.273519
chr1A	140700001	140800000	0.285465
chr1A	140800001	140900000	0.272824
chr1A	140900001	141000000	0.272726
chr1A	141000001	141100000	0.276049
chr1A	141100001	141200000	0.273387
chr1A	141200001	141300000	0.281813
chr1A	141300001	141400000	0.269429
chr1A	141400001	141500000	0.288588
chr1A	141500001	141600000	0.274636
chr1A	141600001	141700000	0.273955
chr1A	141700001	141800000	0.278642
chr1A	141800001	141900000	0.27911
chr1A	141900001	142000000	0.278255
chr1A	142000001	142100000	0.279941
chr1A	142100001	142200000	0.276191
chr1A	142200001	142300000	0.279611
chr1A	142300001	142400000	0.286124
chr1A	142400001	142500000	0.267964
chr1A	142500001	142600000	0.270263
chr1A	142600001	142700000	0.269115
chr1A	142700001	142800000	0.274759
chr1A	142800001	142900000	0.287492
chr1A	142900001	143000000	0.290773
chr1A	143000001	143100000	0.27847
chr1A	143100001	143200000	0.270557
chr1A	143200001	143300000	0.277531
chr1A	143300001	143400000	0.291307
chr1A	143400001	143500000	0.279816
chr1A	143500001	143600000	0.278554
chr1A	143600001	143700000	0.274369
chr1A	143700001	143800000	0.278551
chr1A	143800001	143900000	0.278529
chr1A	143900001	144000000	0.267085
chr1A	144000001	144100000	0.273628
chr1A	144100001	144200000	0.283392
chr1A	144200001	144300000	0.289675
chr1A	144300001	144400000	0.279158
chr1A	144400001	144500000	0.264888
chr1A	144500001	144600000	0.276725
chr1A	144600001	144700000	0.277812
chr1A	144700001	144800000	0.284032
chr1A	144800001	144900000	0.267607
chr1A	144900001	145000000	0.285351
chr1A	145000001	145100000	0.281546
chr1A	145100001	145200000	0.276034
chr1A	145200001	145300000	0.291094
chr1A	145300001	145400000	0.269963
chr1A	145400001	145500000	0.278652
chr1A	145500001	145600000	0.273594
chr1A	145600001	145700000	0.274516
chr1A	145700001	145800000	0.277049
chr1A	145800001	145900000	0.276974
chr1A	145900001	146000000	0.275696
chr1A	146000001	146100000	0.283478
chr1A	146100001	146200000	0.280275
chr1A	146200001	146300000	0.288508
chr1A	146300001	146400000	0.276687
chr1A	146400001	146500000	0.289715
chr1A	146500001	146600000	0.294032
chr1A	146600001	146700000	0.276984
chr1A	146700001	146800000	0.280283
chr1A	146800001	146900000	0.274269
chr1A	146900001	147000000	0.270736
chr1A	147000001	147100000	0.277292
chr1A	147100001	147200000	0.284476
chr1A	147200001	147300000	0.273961
chr1A	147300001	147400000	0.283561
chr1A	147400001	147500000	0.293933
chr1A	147500001	147600000	0.279749
chr1A	147600001	147700000	0.269933
chr1A	147700001	147800000	0.278041
chr1A	147800001	147900000	0.271897
chr1A	147900001	148000000	0.270867
chr1A	148000001	148100000	0.277386
chr1A	148100001	148200000	0.263819
chr1A	148200001	148300000	0.28636
chr1A	148300001	148400000	0.273736
chr1A	148400001	148500000	0.274757
chr1A	148500001	148600000	0.279952
chr1A	148600001	148700000	0.287557
chr1A	148700001	148800000	0.283458
chr1A	148800001	148900000	0.276776
chr1A	148900001	149000000	0.262944
chr1A	149000001	149100000	0.280137
chr1A	149100001	149200000	0.282876
chr1A	149200001	149300000	0.280667
chr1A	149300001	149400000	0.278484
chr1A	149400001	149500000	0.286487
chr1A	149500001	149600000	0.280423
chr1A	149600001	149700000	0.280126
chr1A	149700001	149800000	0.276535
chr1A	149800001	149900000	0.279665
chr1A	149900001	150000000	0.272051
chr1A	150000001	150100000	0.278397
chr1A	150100001	150200000	0.274057
chr1A	150200001	150300000	0.278209
chr1A	150300001	150400000	0.27207
chr1A	150400001	150500000	0.261455
chr1A	150500001	150600000	0.286604
chr1A	150600001	150700000	0.270971
chr1A	150700001	150800000	0.272582
chr1A	150800001	150900000	0.273005
chr1A	150900001	151000000	0.270648
chr1A	151000001	151100000	0.270503
chr1A	151100001	151200000	0.280814
chr1A	151200001	151300000	0.271744
chr1A	151300001	151400000	0.273908
chr1A	151400001	151500000	0.276152
chr1A	151500001	151600000	0.276452
chr1A	151600001	151700000	0.262326
chr1A	151700001	151800000	0.272437
chr1A	151800001	151900000	0.280016
chr1A	151900001	152000000	0.279688
chr1A	152000001	152100000	0.289255
chr1A	152100001	152200000	0.273974
chr1A	152200001	152300000	0.28154
chr1A	152300001	152400000	0.281972
chr1A	152400001	152500000	0.281961
chr1A	152500001	152600000	0.271384
chr1A	152600001	152700000	0.272766
chr1A	152700001	152800000	0.288662
chr1A	152800001	152900000	0.276554
chr1A	152900001	153000000	0.285158
chr1A	153000001	153100000	0.276065
chr1A	153100001	153200000	0.27459
chr1A	153200001	153300000	0.269332
chr1A	153300001	153400000	0.277293
chr1A	153400001	153500000	0.281835
chr1A	153500001	153600000	0.287072
chr1A	153600001	153700000	0.269769
chr1A	153700001	153800000	0.279351
chr1A	153800001	153900000	0.290682
chr1A	153900001	154000000	0.265985
chr1A	154000001	154100000	0.269285
chr1A	154100001	154200000	0.292628
chr1A	154200001	154300000	0.283172
chr1A	154300001	154400000	0.274124
chr1A	154400001	154500000	0.267601
chr1A	154500001	154600000	0.264348
chr1A	154600001	154700000	0.276623
chr1A	154700001	154800000	0.280274
chr1A	154800001	154900000	0.271521
chr1A	154900001	155000000	0.285409
chr1A	155000001	155100000	0.287866
chr1A	155100001	155200000	0.276552
chr1A	155200001	155300000	0.282553
chr1A	155300001	155400000	0.282305
chr1A	155400001	155500000	0.275693
chr1A	155500001	155600000	0.284026
chr1A	155600001	155700000	0.269034
chr1A	155700001	155800000	0.283799
chr1A	155800001	155900000	0.277478
chr1A	155900001	156000000	0.282892
chr1A	156000001	156100000	0.288176
chr1A	156100001	156200000	0.278961
chr1A	156200001	156300000	0.275945
chr1A	156300001	156400000	0.274631
chr1A	156400001	156500000	0.27417
chr1A	156500001	156600000	0.26812
chr1A	156600001	156700000	0.286917
chr1A	156700001	156800000	0.280646
chr1A	156800001	156900000	0.276287
chr1A	156900001	157000000	0.277374
chr1A	157000001	157100000	0.276439
chr1A	157100001	157200000	0.281928
chr1A	157200001	157300000	0.278337
chr1A	157300001	157400000	0.271896
chr1A	157400001	157500000	0.296494
chr1A	157500001	157600000	0.280154
chr1A	157600001	157700000	0.28614
chr1A	157700001	157800000	0.290708
chr1A	157800001	157900000	0.291925
chr1A	157900001	158000000	0.277176
chr1A	158000001	158100000	0.272486
chr1A	158100001	158200000	0.275938
chr1A	158200001	158300000	0.271496
chr1A	158300001	158400000	0.271079
chr1A	158400001	158500000	0.281594
chr1A	158500001	158600000	0.272181
chr1A	158600001	158700000	0.285668
chr1A	158700001	158800000	0.275342
chr1A	158800001	158900000	0.272079
chr1A	158900001	159000000	0.283107
chr1A	159000001	159100000	0.275935
chr1A	159100001	159200000	0.280807
chr1A	159200001	159300000	0.278229
chr1A	159300001	159400000	0.300329
chr1A	159400001	159500000	0.281852
chr1A	159500001	159600000	0.291576
chr1A	159600001	159700000	0.274345
chr1A	159700001	159800000	0.278947
chr1A	159800001	159900000	0.273409
chr1A	159900001	160000000	0.281145
chr1A	160000001	160100000	0.276452
chr1A	160100001	160200000	0.266269
chr1A	160200001	160300000	0.281308
chr1A	160300001	160400000	0.271016
chr1A	160400001	160500000	0.271201
chr1A	160500001	160600000	0.274216
chr1A	160600001	160700000	0.267009
chr1A	160700001	160800000	0.284364
chr1A	160800001	160900000	0.281486
chr1A	160900001	161000000	0.279931
chr1A	161000001	161100000	0.27754
chr1A	161100001	161200000	0.271452
chr1A	161200001	161300000	0.272035
chr1A	161300001	161400000	0.275786
chr1A	161400001	161500000	0.269776
chr1A	161500001	161600000	0.262091
chr1A	161600001	161700000	0.264216
chr1A	161700001	161800000	0.272041
chr1A	161800001	161900000	0.274699
chr1A	161900001	162000000	0.274138
chr1A	162000001	162100000	0.2733
chr1A	162100001	162200000	0.284187
chr1A	162200001	162300000	0.275022
chr1A	162300001	162400000	0.270383
chr1A	162400001	162500000	0.271518
chr1A	162500001	162600000	0.283214
chr1A	162600001	162700000	0.266694
chr1A	162700001	162800000	0.277785
chr1A	162800001	162900000	0.280695
chr1A	162900001	163000000	0.261526
chr1A	163000001	163100000	0.275799
chr1A	163100001	163200000	0.274109
chr1A	163200001	163300000	0.270836
chr1A	163300001	163400000	0.297757
chr1A	163400001	163500000	0.285954
chr1A	163500001	163600000	0.286335
chr1A	163600001	163700000	0.269303
chr1A	163700001	163800000	0.27511
chr1A	163800001	163900000	0.270867
chr1A	163900001	164000000	0.273579
chr1A	164000001	164100000	0.271582
chr1A	164100001	164200000	0.274993
chr1A	164200001	164300000	0.283689
chr1A	164300001	164400000	0.274853
chr1A	164400001	164500000	0.281151
chr1A	164500001	164600000	0.276223
chr1A	164600001	164700000	0.284736
chr1A	164700001	164800000	0.267956
chr1A	164800001	164900000	0.268122
chr1A	164900001	165000000	0.289555
chr1A	165000001	165100000	0.276525
chr1A	165100001	165200000	0.281828
chr1A	165200001	165300000	0.273529
chr1A	165300001	165400000	0.264117
chr1A	165400001	165500000	0.266094
chr1A	165500001	165600000	0.271113
chr1A	165600001	165700000	0.276006
chr1A	165700001	165800000	0.267552
chr1A	165800001	165900000	0.281146
chr1A	165900001	166000000	0.279992
chr1A	166000001	166100000	0.270975
chr1A	166100001	166200000	0.280627
chr1A	166200001	166300000	0.270747
chr1A	166300001	166400000	0.270848
chr1A	166400001	166500000	0.277518
chr1A	166500001	166600000	0.269726
chr1A	166600001	166700000	0.281373
chr1A	166700001	166800000	0.268927
chr1A	166800001	166900000	0.27474
chr1A	166900001	167000000	0.281316
chr1A	167000001	167100000	0.275586
chr1A	167100001	167200000	0.269783
chr1A	167200001	167300000	0.279411
chr1A	167300001	167400000	0.285224
chr1A	167400001	167500000	0.27784
chr1A	167500001	167600000	0.273195
chr1A	167600001	167700000	0.270249
chr1A	167700001	167800000	0.288601
chr1A	167800001	167900000	0.283482
chr1A	167900001	168000000	0.277432
chr1A	168000001	168100000	0.29578
chr1A	168100001	168200000	0.283341
chr1A	168200001	168300000	0.280509
chr1A	168300001	168400000	0.273979
chr1A	168400001	168500000	0.269992
chr1A	168500001	168600000	0.282731
chr1A	168600001	168700000	0.279962
chr1A	168700001	168800000	0.271411
chr1A	168800001	168900000	0.277056
chr1A	168900001	169000000	0.280319
chr1A	169000001	169100000	0.277236
chr1A	169100001	169200000	0.273524
chr1A	169200001	169300000	0.27683
chr1A	169300001	169400000	0.274606
chr1A	169400001	169500000	0.284647
chr1A	169500001	169600000	0.268152
chr1A	169600001	169700000	0.281306
chr1A	169700001	169800000	0.285171
chr1A	169800001	169900000	0.277644
chr1A	169900001	170000000	0.278901
chr1A	170000001	170100000	0.284468
chr1A	170100001	170200000	0.279373
chr1A	170200001	170300000	0.278557
chr1A	170300001	170400000	0.27989
chr1A	170400001	170500000	0.260791
chr1A	170500001	170600000	0.281655
chr1A	170600001	170700000	0.283879
chr1A	170700001	170800000	0.279393
chr1A	170800001	170900000	0.280633
chr1A	170900001	171000000	0.273128
chr1A	171000001	171100000	0.267916
chr1A	171100001	171200000	0.288731
chr1A	171200001	171300000	0.266924
chr1A	171300001	171400000	0.278461
chr1A	171400001	171500000	0.276077
chr1A	171500001	171600000	0.28149
chr1A	171600001	171700000	0.281934
chr1A	171700001	171800000	0.287531
chr1A	171800001	171900000	0.266837
chr1A	171900001	172000000	0.267836
chr1A	172000001	172100000	0.275779
chr1A	172100001	172200000	0.288732
chr1A	172200001	172300000	0.284986
chr1A	172300001	172400000	0.281348
chr1A	172400001	172500000	0.277123
chr1A	172500001	172600000	0.277673
chr1A	172600001	172700000	0.287511
chr1A	172700001	172800000	0.289745
chr1A	172800001	172900000	0.268298
chr1A	172900001	173000000	0.278045
chr1A	173000001	173100000	0.273918
chr1A	173100001	173200000	0.263311
chr1A	173200001	173300000	0.273871
chr1A	173300001	173400000	0.276004
chr1A	173400001	173500000	0.27692
chr1A	173500001	173600000	0.275319
chr1A	173600001	173700000	0.27103
chr1A	173700001	173800000	0.274748
chr1A	173800001	173900000	0.274408
chr1A	173900001	174000000	0.287587
chr1A	174000001	174100000	0.270668
chr1A	174100001	174200000	0.277139
chr1A	174200001	174300000	0.280904
chr1A	174300001	174400000	0.267026
chr1A	174400001	174500000	0.268992
chr1A	174500001	174600000	0.281929
chr1A	174600001	174700000	0.268753
chr1A	174700001	174800000	0.270994
chr1A	174800001	174900000	0.270479
chr1A	174900001	175000000	0.266725
chr1A	175000001	175100000	0.272006
chr1A	175100001	175200000	0.274738
chr1A	175200001	175300000	0.280617
chr1A	175300001	175400000	0.268269
chr1A	175400001	175500000	0.270459
chr1A	175500001	175600000	0.281817
chr1A	175600001	175700000	0.262001
chr1A	175700001	175800000	0.276021
chr1A	175800001	175900000	0.266933
chr1A	175900001	176000000	0.276964
chr1A	176000001	176100000	0.271696
chr1A	176100001	176200000	0.325981
chr1A	176200001	176300000	0.305768
chr1A	176300001	176400000	0.286725
chr1A	176400001	176500000	0.285814
chr1A	176500001	176600000	0.278837
chr1A	176600001	176700000	0.276815
chr1A	176700001	176800000	0.276742
chr1A	176800001	176900000	0.282509
chr1A	176900001	177000000	0.282149
chr1A	177000001	177100000	0.281945
chr1A	177100001	177200000	0.279558
chr1A	177200001	177300000	0.278997
chr1A	177300001	177400000	0.271476
chr1A	177400001	177500000	0.277483
chr1A	177500001	177600000	0.270346
chr1A	177600001	177700000	0.272404
chr1A	177700001	177800000	0.278252
chr1A	177800001	177900000	0.294551
chr1A	177900001	178000000	0.263313
chr1A	178000001	178100000	0.260537
chr1A	178100001	178200000	0.272839
chr1A	178200001	178300000	0.272011
chr1A	178300001	178400000	0.274045
chr1A	178400001	178500000	0.281455
chr1A	178500001	178600000	0.275006
chr1A	178600001	178700000	0.267442
chr1A	178700001	178800000	0.294586
chr1A	178800001	178900000	0.267808
chr1A	178900001	179000000	0.282759
chr1A	179000001	179100000	0.275686
chr1A	179100001	179200000	0.263608
chr1A	179200001	179300000	0.275571
chr1A	179300001	179400000	0.273311
chr1A	179400001	179500000	0.297161
chr1A	179500001	179600000	0.30336
chr1A	179600001	179700000	0.273393
chr1A	179700001	179800000	0.276913
chr1A	179800001	179900000	0.279691
chr1A	179900001	180000000	0.277601
chr1A	180000001	180100000	0.273387
chr1A	180100001	180200000	0.27025
chr1A	180200001	180300000	0.308112
chr1A	180300001	180400000	0.281195
chr1A	180400001	180500000	0.288599
chr1A	180500001	180600000	0.28672
chr1A	180600001	180700000	0.278269
chr1A	180700001	180800000	0.271641
chr1A	180800001	180900000	0.282788
chr1A	180900001	181000000	0.268208
chr1A	181000001	181100000	0.275954
chr1A	181100001	181200000	0.270722
chr1A	181200001	181300000	0.2696
chr1A	181300001	181400000	0.269073
chr1A	181400001	181500000	0.270498
chr1A	181500001	181600000	0.283169
chr1A	181600001	181700000	0.285828
chr1A	181700001	181800000	0.273918
chr1A	181800001	181900000	0.268044
chr1A	181900001	182000000	0.266791
chr1A	182000001	182100000	0.269202
chr1A	182100001	182200000	0.279119
chr1A	182200001	182300000	0.275827
chr1A	182300001	182400000	0.272007
chr1A	182400001	182500000	0.274192
chr1A	182500001	182600000	0.271809
chr1A	182600001	182700000	0.264099
chr1A	182700001	182800000	0.273837
chr1A	182800001	182900000	0.290418
chr1A	182900001	183000000	0.282863
chr1A	183000001	183100000	0.273421
chr1A	183100001	183200000	0.289709
chr1A	183200001	183300000	0.276735
chr1A	183300001	183400000	0.264329
chr1A	183400001	183500000	0.273302
chr1A	183500001	183600000	0.270639
chr1A	183600001	183700000	0.274443
chr1A	183700001	183800000	0.271281
chr1A	183800001	183900000	0.272532
chr1A	183900001	184000000	0.282139
chr1A	184000001	184100000	0.280943
chr1A	184100001	184200000	0.27513
chr1A	184200001	184300000	0.273295
chr1A	184300001	184400000	0.272269
chr1A	184400001	184500000	0.297278
chr1A	184500001	184600000	0.281439
chr1A	184600001	184700000	0.280861
chr1A	184700001	184800000	0.28194
chr1A	184800001	184900000	0.280055
chr1A	184900001	185000000	0.281445
chr1A	185000001	185100000	0.279616
chr1A	185100001	185200000	0.274355
chr1A	185200001	185300000	0.281437
chr1A	185300001	185400000	0.279834
chr1A	185400001	185500000	0.270703
chr1A	185500001	185600000	0.289338
chr1A	185600001	185700000	0.275959
chr1A	185700001	185800000	0.272838
chr1A	185800001	185900000	0.275233
chr1A	185900001	186000000	0.262672
chr1A	186000001	186100000	0.279234
chr1A	186100001	186200000	0.276058
chr1A	186200001	186300000	0.283903
chr1A	186300001	186400000	0.360614
chr1A	186400001	186500000	0.326856
chr1A	186500001	186600000	0.263416
chr1A	186600001	186700000	0.277819
chr1A	186700001	186800000	0.274711
chr1A	186800001	186900000	0.279832
chr1A	186900001	187000000	0.279058
chr1A	187000001	187100000	0.269625
chr1A	187100001	187200000	0.278519
chr1A	187200001	187300000	0.275548
chr1A	187300001	187400000	0.284374
chr1A	187400001	187500000	0.273682
chr1A	187500001	187600000	0.274299
chr1A	187600001	187700000	0.264869
chr1A	187700001	187800000	0.2765
chr1A	187800001	187900000	0.274079
chr1A	187900001	188000000	0.281888
chr1A	188000001	188100000	0.277619
chr1A	188100001	188200000	0.283661
chr1A	188200001	188300000	0.266679
chr1A	188300001	188400000	0.275771
chr1A	188400001	188500000	0.276551
chr1A	188500001	188600000	0.28352
chr1A	188600001	188700000	0.283915
chr1A	188700001	188800000	0.275588
chr1A	188800001	188900000	0.284414
chr1A	188900001	189000000	0.275472
chr1A	189000001	189100000	0.272818
chr1A	189100001	189200000	0.276339
chr1A	189200001	189300000	0.27291
chr1A	189300001	189400000	0.281442
chr1A	189400001	189500000	0.280232
chr1A	189500001	189600000	0.283648
chr1A	189600001	189700000	0.28647
chr1A	189700001	189800000	0.267926
chr1A	189800001	189900000	0.270012
chr1A	189900001	190000000	0.269471
chr1A	190000001	190100000	0.269381
chr1A	190100001	190200000	0.282225
chr1A	190200001	190300000	0.275431
chr1A	190300001	190400000	0.296728
chr1A	190400001	190500000	0.282177
chr1A	190500001	190600000	0.286188
chr1A	190600001	190700000	0.277424
chr1A	190700001	190800000	0.273508
chr1A	190800001	190900000	0.278648
chr1A	190900001	191000000	0.281487
chr1A	191000001	191100000	0.27581
chr1A	191100001	191200000	0.280079
chr1A	191200001	191300000	0.278162
chr1A	191300001	191400000	0.274877
chr1A	191400001	191500000	0.270908
chr1A	191500001	191600000	0.275791
chr1A	191600001	191700000	0.287894
chr1A	191700001	191800000	0.275966
chr1A	191800001	191900000	0.277472
chr1A	191900001	192000000	0.288572
chr1A	192000001	192100000	0.283557
chr1A	192100001	192200000	0.270453
chr1A	192200001	192300000	0.271631
chr1A	192300001	192400000	0.273197
chr1A	192400001	192500000	0.277763
chr1A	192500001	192600000	0.269841
chr1A	192600001	192700000	0.271239
chr1A	192700001	192800000	0.260734
chr1A	192800001	192900000	0.265358
chr1A	192900001	193000000	0.285014
chr1A	193000001	193100000	0.280942
chr1A	193100001	193200000	0.275181
chr1A	193200001	193300000	0.276984
chr1A	193300001	193400000	0.274786
chr1A	193400001	193500000	0.274339
chr1A	193500001	193600000	0.276483
chr1A	193600001	193700000	0.289637
chr1A	193700001	193800000	0.27464
chr1A	193800001	193900000	0.282326
chr1A	193900001	194000000	0.280526
chr1A	194000001	194100000	0.277021
chr1A	194100001	194200000	0.271937
chr1A	194200001	194300000	0.26434
chr1A	194300001	194400000	0.272699
chr1A	194400001	194500000	0.271084
chr1A	194500001	194600000	0.287763
chr1A	194600001	194700000	0.277535
chr1A	194700001	194800000	0.274945
chr1A	194800001	194900000	0.290394
chr1A	194900001	195000000	0.268849
chr1A	195000001	195100000	0.284347
chr1A	195100001	195200000	0.274775
chr1A	195200001	195300000	0.285387
chr1A	195300001	195400000	0.275119
chr1A	195400001	195500000	0.281846
chr1A	195500001	195600000	0.276005
chr1A	195600001	195700000	0.279784
chr1A	195700001	195800000	0.275862
chr1A	195800001	195900000	0.279586
chr1A	195900001	196000000	0.284556
chr1A	196000001	196100000	0.270246
chr1A	196100001	196200000	0.281701
chr1A	196200001	196300000	0.275058
chr1A	196300001	196400000	0.277941
chr1A	196400001	196500000	0.269675
chr1A	196500001	196600000	0.28265
chr1A	196600001	196700000	0.288608
chr1A	196700001	196800000	0.279001
chr1A	196800001	196900000	0.271104
chr1A	196900001	197000000	0.278825
chr1A	197000001	197100000	0.290986
chr1A	197100001	197200000	0.2954
chr1A	197200001	197300000	0.277472
chr1A	197300001	197400000	0.28191
chr1A	197400001	197500000	0.279516
chr1A	197500001	197600000	0.281768
chr1A	197600001	197700000	0.272943
chr1A	197700001	197800000	0.276283
chr1A	197800001	197900000	0.278719
chr1A	197900001	198000000	0.296638
chr1A	198000001	198100000	0.28491
chr1A	198100001	198200000	0.275767
chr1A	198200001	198300000	0.281868
chr1A	198300001	198400000	0.27644
chr1A	198400001	198500000	0.285472
chr1A	198500001	198600000	0.270296
chr1A	198600001	198700000	0.290855
chr1A	198700001	198800000	0.277148
chr1A	198800001	198900000	0.277504
chr1A	198900001	199000000	0.279421
chr1A	199000001	199100000	0.274491
chr1A	199100001	199200000	0.272203
chr1A	199200001	199300000	0.280987
chr1A	199300001	199400000	0.281563
chr1A	199400001	199500000	0.278612
chr1A	199500001	199600000	0.28861
chr1A	199600001	199700000	0.294181
chr1A	199700001	199800000	0.290123
chr1A	199800001	199900000	0.276689
chr1A	199900001	200000000	0.274374
chr1A	200000001	200100000	0.289726
chr1A	200100001	200200000	0.272188
chr1A	200200001	200300000	0.277803
chr1A	200300001	200400000	0.289996
chr1A	200400001	200500000	0.284678
chr1A	200500001	200600000	0.280351
[truncated: 138,043 more rows]
